# Supplementary material for: Structure and function of the soil microbiome underlying N2O emissions from global wetlands
Source: Nat Commun. 2022 Mar 17;13:1430. doi: 10.1038/s41467-022-29161-3 (PMC8931052; doi:10.1038/s41467-022-29161-3)
Supplement: Supplementary file 4 — Supplementary Data 1 [file 41467_2022_29161_MOESM4_ESM.xlsx]

## Sheet: Metabarcoding
Sample_ID	Date	Region_ISO_code	Site	Climate	Landscape	Vegetation	Land_use	ID	Site_no	Latitude	Longitude	Metagenome_ID
ƒ1-1-10	2013-08-04	RU-KHM	Siberia_bog	D	lowland	Sphagnum	natural_bog	1229;04-Aug-13;RU-KHM;Siberia_bog;D;lowland;Sphagnum_spp.;natural_bog	44	60.88	68.7	Y066
ƒ1-2-10	2013-08-04	RU-KHM	Siberia_bog	D	lowland	Sphagnum	natural_bog	1229;04-Aug-13;RU-KHM;Siberia_bog;D;lowland;Sphagnum_spp.;natural_bog	44	60.88	68.7	Y066
ƒ1-3-10	2013-08-04	RU-KHM	Siberia_bog	D	lowland	Sphagnum	natural_bog	1229;04-Aug-13;RU-KHM;Siberia_bog;D;lowland;Sphagnum_spp.;natural_bog	44	60.88	68.7	Y066
ƒ2-1-10	2013-08-04	RU-KHM	Siberia_bog	D	lowland	Sphagnum	natural_bog	1229;04-Aug-13;RU-KHM;Siberia_bog;D;lowland;Sphagnum_spp.;natural_bog	44	60.88	68.7	Y068
ƒ2-2-10	2013-08-04	RU-KHM	Siberia_bog	D	lowland	Sphagnum	natural_bog	1229;04-Aug-13;RU-KHM;Siberia_bog;D;lowland;Sphagnum_spp.;natural_bog	44	60.88	68.7	Y068
ƒ2-3-10	2013-08-04	RU-KHM	Siberia_bog	D	lowland	Sphagnum	natural_bog	1229;04-Aug-13;RU-KHM;Siberia_bog;D;lowland;Sphagnum_spp.;natural_bog	44	60.88	68.7	Y068
Awarua_1_0-10	2014-02-22	NZ	New_Zealand_drained_fen_2	C	lowland	sedges	pasture	922;22-Feb-14;NZ;New_Zealand_drained_fen_2;C;lowland;sedges;pasture	35	-46.5356	168.433	Y092
Awarua_2_0-10	2014-02-22	NZ	New_Zealand_drained_fen_2	C	lowland	sedges	pasture	922;22-Feb-14;NZ;New_Zealand_drained_fen_2;C;lowland;sedges;pasture	35	-46.5356	168.433	Y093
Awarua_3_0-10	2014-02-22	NZ	New_Zealand_drained_fen_2	C	lowland	sedges	pasture	922;22-Feb-14;NZ;New_Zealand_drained_fen_2;C;lowland;sedges;pasture	35	-46.5356	168.433	Y092
Awarua_4_0-10	2014-02-22	NZ	New_Zealand_fen_2	C	lowland	sedges	natural_fen	948;22-Feb-14;NZ;New_Zealand_fen_2;C;lowland;sedges;natural_fen	37	-46.5356	168.433	Y092
Awarua_5_0-10	2014-02-22	NZ	New_Zealand_fen_2	C	lowland	sedges	natural_fen	948;22-Feb-14;NZ;New_Zealand_fen_2;C;lowland;sedges;natural_fen	37	-46.5356	168.433	Y093
Awarua_6_0-10	2014-02-22	NZ	New_Zealand_fen_2	C	lowland	sedges	natural_fen	948;22-Feb-14;NZ;New_Zealand_fen_2;C;lowland;sedges;natural_fen	37	-46.5356	168.433	Y093
B1-10	2014-01-19	AU-TAS	Tasmania_blanket_bog	C	mountain_valley	sedges	natural_blanket_bog	1285;19-Jan-14;AU-TAS;Tasmania_blanket_bog;C;mountain_valley;Gymnoschoenus_sphaerocephalus;natural_blanket_bog	47	-42.881	146.38	Y081
B2-10	2014-01-19	AU-TAS	Tasmania_blanket_bog	C	mountain_valley	sedges	natural_blanket_bog	1285;19-Jan-14;AU-TAS;Tasmania_blanket_bog;C;mountain_valley;Gymnoschoenus_sphaerocephalus;natural_blanket_bog	47	-42.881	146.38	Y081
B3-10	2014-01-19	AU-TAS	Tasmania_blanket_bog	C	mountain_valley	sedges	natural_blanket_bog	1285;19-Jan-14;AU-TAS;Tasmania_blanket_bog;C;mountain_valley;Gymnoschoenus_sphaerocephalus;natural_blanket_bog	47	-42.881	146.38	Y081
B4-10	2014-01-19	AU-TAS	Tasmania_blanket_bog	C	mountain_valley	sedges	natural_blanket_bog	1285;19-Jan-14;AU-TAS;Tasmania_blanket_bog;C;mountain_valley;Gymnoschoenus_sphaerocephalus;natural_blanket_bog	47	-42.881	146.38	Y082
B5-10	2014-01-19	AU-TAS	Tasmania_blanket_bog	C	mountain_valley	sedges	natural_blanket_bog	1285;19-Jan-14;AU-TAS;Tasmania_blanket_bog;C;mountain_valley;Gymnoschoenus_sphaerocephalus;natural_blanket_bog	47	-42.881	146.38	Y082
B6-10	2014-01-19	AU-TAS	Tasmania_blanket_bog	C	mountain_valley	sedges	natural_blanket_bog	1285;19-Jan-14;AU-TAS;Tasmania_blanket_bog;C;mountain_valley;Gymnoschoenus_sphaerocephalus;natural_blanket_bog	47	-42.881	146.38	Y082
B7-10	2014-01-19	AU-TAS	Tasmania_blanket_bog	C	mountain_valley	sedges	natural_blanket_bog	1285;19-Jan-14;AU-TAS;Tasmania_blanket_bog;C;mountain_valley;Gymnoschoenus_sphaerocephalus;natural_blanket_bog	47	-42.881	146.38	Y083
B8-10	2014-01-19	AU-TAS	Tasmania_blanket_bog	C	mountain_valley	sedges	natural_blanket_bog	1285;19-Jan-14;AU-TAS;Tasmania_blanket_bog;C;mountain_valley;Gymnoschoenus_sphaerocephalus;natural_blanket_bog	47	-42.881	146.38	Y083
B9-10	2014-01-19	AU-TAS	Tasmania_blanket_bog	C	mountain_valley	sedges	natural_blanket_bog	1285;19-Jan-14;AU-TAS;Tasmania_blanket_bog;C;mountain_valley;Gymnoschoenus_sphaerocephalus;natural_blanket_bog	47	-42.881	146.38	Y083
BC_1-10	2013-04-05	US-FL	Florida_swamp_forest_1	A	lowland	tropical_evergreen_forest	natural_forest	361;05-Apr-13;US-FL;Florida_swamp_forest_1;A;lowland;Cupressaceae;natural_forest	16	26.38	-81.58	Y051
BC_2-10	2013-04-05	US-FL	Florida_swamp_forest_1	A	lowland	tropical_evergreen_forest	natural_forest	361;05-Apr-13;US-FL;Florida_swamp_forest_1;A;lowland;Cupressaceae;natural_forest	16	26.38	-81.58	Y051
BC_3-10	2013-04-05	US-FL	Florida_swamp_forest_1	A	lowland	tropical_evergreen_forest	natural_forest	361;05-Apr-13;US-FL;Florida_swamp_forest_1;A;lowland;Cupressaceae;natural_forest	16	26.38	-81.58	Y051
BC1_0-10	2013-04-05	US-FL	Florida_swamp_forest_2	A	lowland	tropical_evergreen_forest	natural_forest	361;05-Apr-13;US-FL;Florida_swamp_forest_2;A;lowland;Cupressaceae;natural_forest	16	26.38	-81.58	Y079
BC2_0-10	2013-04-05	US-FL	Florida_swamp_forest_2	A	lowland	tropical_evergreen_forest	natural_forest	361;05-Apr-13;US-FL;Florida_swamp_forest_2;A;lowland;Cupressaceae;natural_forest	16	26.38	-81.58	Y079
BC3_0-10	2013-04-05	US-FL	Florida_swamp_forest_2	A	lowland	tropical_evergreen_forest	natural_forest	361;05-Apr-13;US-FL;Florida_swamp_forest_2;A;lowland;Cupressaceae;natural_forest	16	26.38	-81.58	Y079
BM1-10	2014-01-24	AU-TAS	Tasmania_raised_bog	C	mountain_valley	bare_soil	peat_extraction	1320;24-Jan-14;AU-TAS;Tasmania_raised_bog;C;mountain_valley;bare_soil;peat_extraction	50	-42.1744	146.576	Y087
BM2-10	2014-01-24	AU-TAS	Tasmania_raised_bog	C	mountain_valley	bare_soil	peat_extraction	1320;24-Jan-14;AU-TAS;Tasmania_raised_bog;C;mountain_valley;bare_soil;peat_extraction	50	-42.1744	146.576	Y087
BM3-10	2014-01-24	AU-TAS	Tasmania_raised_bog	C	mountain_valley	bare_soil	peat_extraction	1320;24-Jan-14;AU-TAS;Tasmania_raised_bog;C;mountain_valley;bare_soil;peat_extraction	50	-42.1744	146.576	Y087
BM4-10	2014-01-24	AU-TAS	Tasmania_raised_bog	C	mountain_valley	bare_soil	peat_extraction	1320;24-Jan-14;AU-TAS;Tasmania_raised_bog;C;mountain_valley;bare_soil;peat_extraction	50	-42.1744	146.576	Y088
BM5-10	2014-01-24	AU-TAS	Tasmania_raised_bog	C	mountain_valley	bare_soil	peat_extraction	1320;24-Jan-14;AU-TAS;Tasmania_raised_bog;C;mountain_valley;bare_soil;peat_extraction	50	-42.1744	146.576	Y088
BM6-10	2014-01-24	AU-TAS	Tasmania_raised_bog	C	mountain_valley	bare_soil	peat_extraction	1320;24-Jan-14;AU-TAS;Tasmania_raised_bog;C;mountain_valley;bare_soil;peat_extraction	50	-42.1744	146.576	Y088
BRf_10	2015-07-25	BR-MT	Pantanal_pasture_1	A	lowland	herbs	pasture	NA;25-Jul-15;BR-MT;Pantanal_pasture_1;A;lowland;Pontederia_crassipes;pasture	NA	-16.5054	-56.746	Y139
BRf_11	2015-07-25	BR-MT	Pantanal_pasture_1	A	lowland	herbs	pasture	NA;25-Jul-15;BR-MT;Pantanal_pasture_1;A;lowland;Pontederia_crassipes;pasture	NA	-16.5054	-56.746	Y139
BRf_12	2015-07-25	BR-MT	Pantanal_pasture_1	A	lowland	herbs	pasture	NA;25-Jul-15;BR-MT;Pantanal_pasture_1;A;lowland;Pontederia_crassipes;pasture	NA	-16.5054	-56.746	Y139
BRf_13	2015-07-25	BR-MT	Pantanal_pasture_1	A	lowland	herbs	pasture	NA;25-Jul-15;BR-MT;Pantanal_pasture_1;A;lowland;Pontederia_crassipes;pasture	NA	-16.5054	-56.746	NA
BRf_14	2015-07-25	BR-MT	Pantanal_pasture_1	A	lowland	herbs	pasture	NA;25-Jul-15;BR-MT;Pantanal_pasture_1;A;lowland;Pontederia_crassipes;pasture	NA	-16.5054	-56.746	Y140
BRf_15	2015-07-25	BR-MT	Pantanal_pasture_1	A	lowland	herbs	pasture	NA;25-Jul-15;BR-MT;Pantanal_pasture_1;A;lowland;Pontederia_crassipes;pasture	NA	-16.5054	-56.746	Y140
BRf_16	2015-07-25	BR-MT	Pantanal_pasture_1	A	lowland	herbs	pasture	NA;25-Jul-15;BR-MT;Pantanal_pasture_1;A;lowland;Pontederia_crassipes;pasture	NA	-16.5054	-56.746	Y140
BRf_17	2015-07-25	BR-MT	Pantanal_pasture_1	A	lowland	herbs	pasture	NA;25-Jul-15;BR-MT;Pantanal_pasture_1;A;lowland;Pontederia_crassipes;pasture	NA	-16.5054	-56.746	NA
BRf_18	2015-07-25	BR-MT	Pantanal_pasture_2	A	lowland	herbs	pasture	NA;25-Jul-15;BR-MT;Pantanal_pasture_2;A;lowland;Pontederia_crassipes;pasture	NA	-16.512	-56.7493	Y141
BRf_19	2015-07-25	BR-MT	Pantanal_pasture_2	A	lowland	herbs	pasture	NA;25-Jul-15;BR-MT;Pantanal_pasture_2;A;lowland;Pontederia_crassipes;pasture	NA	-16.512	-56.7493	Y141
BRf_20	2015-07-25	BR-MT	Pantanal_pasture_2	A	lowland	herbs	pasture	NA;25-Jul-15;BR-MT;Pantanal_pasture_2;A;lowland;Pontederia_crassipes;pasture	NA	-16.512	-56.7493	Y141
BRf_21	2015-07-25	BR-MT	Pantanal_pasture_2	A	lowland	herbs	pasture	NA;25-Jul-15;BR-MT;Pantanal_pasture_2;A;lowland;Pontederia_crassipes;pasture	NA	-16.512	-56.7493	NA
BRf_22	2015-07-25	BR-MT	Pantanal_pasture_2	A	lowland	herbs	pasture	NA;25-Jul-15;BR-MT;Pantanal_pasture_2;A;lowland;Pontederia_crassipes;pasture	NA	-16.512	-56.7493	Y142
BRf_23	2015-07-25	BR-MT	Pantanal_pasture_2	A	lowland	herbs	pasture	NA;25-Jul-15;BR-MT;Pantanal_pasture_2;A;lowland;Pontederia_crassipes;pasture	NA	-16.512	-56.7493	Y142
BRf_24	2015-07-25	BR-MT	Pantanal_pasture_2	A	lowland	herbs	pasture	NA;25-Jul-15;BR-MT;Pantanal_pasture_2;A;lowland;Pontederia_crassipes;pasture	NA	-16.512	-56.7493	Y142
BRf_25	2015-07-25	BR-MT	Pantanal_pasture_2	A	lowland	herbs	pasture	NA;25-Jul-15;BR-MT;Pantanal_pasture_2;A;lowland;Pontederia_crassipes;pasture	NA	-16.512	-56.7493	NA
BRf_26	2015-07-25	BR-MT	Pantanal_pasture_3	A	lowland	herbs	pasture	NA;25-Jul-15;BR-MT;Pantanal_pasture_3;A;lowland;Pontederia_crassipes;pasture	NA	-16.5398	-56.7234	Y143
BRf_27	2015-07-25	BR-MT	Pantanal_pasture_3	A	lowland	herbs	pasture	NA;25-Jul-15;BR-MT;Pantanal_pasture_3;A;lowland;Pontederia_crassipes;pasture	NA	-16.5398	-56.7234	Y143
BRf_28	2015-07-25	BR-MT	Pantanal_pasture_3	A	lowland	herbs	pasture	NA;25-Jul-15;BR-MT;Pantanal_pasture_3;A;lowland;Pontederia_crassipes;pasture	NA	-16.5398	-56.7234	Y143
BRf_29	2015-07-25	BR-MT	Pantanal_pasture_3	A	lowland	herbs	pasture	NA;25-Jul-15;BR-MT;Pantanal_pasture_3;A;lowland;Pontederia_crassipes;pasture	NA	-16.5398	-56.7234	NA
BRf_30	2015-07-25	BR-MT	Pantanal_pasture_3	A	lowland	herbs	pasture	NA;25-Jul-15;BR-MT;Pantanal_pasture_3;A;lowland;Pontederia_crassipes;pasture	NA	-16.5398	-56.7234	Y144
BRf_31	2015-07-25	BR-MT	Pantanal_pasture_3	A	lowland	herbs	pasture	NA;25-Jul-15;BR-MT;Pantanal_pasture_3;A;lowland;Pontederia_crassipes;pasture	NA	-16.5398	-56.7234	Y144
BRf_32	2015-07-25	BR-MT	Pantanal_pasture_3	A	lowland	herbs	pasture	NA;25-Jul-15;BR-MT;Pantanal_pasture_3;A;lowland;Pontederia_crassipes;pasture	NA	-16.5398	-56.7234	Y144
BRf_33	2015-07-25	BR-MT	Pantanal_pasture_3	A	lowland	herbs	pasture	NA;25-Jul-15;BR-MT;Pantanal_pasture_3;A;lowland;Pontederia_crassipes;pasture	NA	-16.5398	-56.7234	NA
BRS_1-10	2015-07-24	BR-MT	Pantanal_swamp_forest	A	lowland	tropical_evergreen_forest	natural_forest	NA;24-Jul-15;BR-MT;Pantanal_swamp_forest;A;lowland;Tabebuia_impetiginosa;natural_forest	NA	-16.4833	-56.7463	Y145
BRS_2-10	2015-07-24	BR-MT	Pantanal_swamp_forest	A	lowland	tropical_evergreen_forest	natural_forest	NA;24-Jul-15;BR-MT;Pantanal_swamp_forest;A;lowland;Tabebuia_impetiginosa;natural_forest	NA	-16.4833	-56.7463	Y145
BRS_3-10	2015-07-24	BR-MT	Pantanal_swamp_forest	A	lowland	tropical_evergreen_forest	natural_forest	NA;24-Jul-15;BR-MT;Pantanal_swamp_forest;A;lowland;Tabebuia_impetiginosa;natural_forest	NA	-16.4833	-56.7463	NA
BRS_4-10	2015-07-24	BR-MT	Pantanal_swamp_forest	A	lowland	tropical_evergreen_forest	natural_forest	NA;24-Jul-15;BR-MT;Pantanal_swamp_forest;A;lowland;Tabebuia_impetiginosa;natural_forest	NA	-16.4833	-56.7463	Y145
BRS_5-10	2015-07-24	BR-MT	Pantanal_swamp_forest	A	lowland	tropical_evergreen_forest	natural_forest	NA;24-Jul-15;BR-MT;Pantanal_swamp_forest;A;lowland;Tabebuia_impetiginosa;natural_forest	NA	-16.4833	-56.7463	Y146
BRS_6-10	2015-07-24	BR-MT	Pantanal_swamp_forest	A	lowland	tropical_evergreen_forest	natural_forest	NA;24-Jul-15;BR-MT;Pantanal_swamp_forest;A;lowland;Tabebuia_impetiginosa;natural_forest	NA	-16.4833	-56.7463	Y146
BRS_7-10	2015-07-24	BR-MT	Pantanal_swamp_forest	A	lowland	tropical_evergreen_forest	natural_forest	NA;24-Jul-15;BR-MT;Pantanal_swamp_forest;A;lowland;Tabebuia_impetiginosa;natural_forest	NA	-16.4833	-56.7463	Y146
BRS_8-10	2015-07-24	BR-MT	Pantanal_swamp_forest	A	lowland	tropical_evergreen_forest	natural_forest	NA;24-Jul-15;BR-MT;Pantanal_swamp_forest;A;lowland;Tabebuia_impetiginosa;natural_forest	NA	-16.4833	-56.7463	NA
C_(H)_1_0-10	2015-05-01	MA	Morocco_bog_2	C	mountain_valley	Sphagnum	natural_bog	NA;01-May-15;MA;Morocco_bog_2;C;mountain_valley;Sphagnum_spp.;natural_bog	NA	35.1866	-5.3622	Y132
C_(H)_2_0-10	2015-05-01	MA	Morocco_bog_2	C	mountain_valley	Sphagnum	natural_bog	NA;01-May-15;MA;Morocco_bog_2;C;mountain_valley;Sphagnum_spp.;natural_bog	NA	35.1866	-5.3622	Y132
C_(H)_3_0-10	2015-05-01	MA	Morocco_bog_2	C	mountain_valley	Sphagnum	natural_bog	NA;01-May-15;MA;Morocco_bog_2;C;mountain_valley;Sphagnum_spp.;natural_bog	NA	35.1866	-5.3622	Y132
C_(H)_4_0-10	2015-05-01	MA	Morocco_bog_2	C	mountain_valley	Sphagnum	natural_bog	NA;01-May-15;MA;Morocco_bog_2;C;mountain_valley;Sphagnum_spp.;natural_bog	NA	35.1866	-5.3622	Y198
C_(H)_5_0-10	2015-05-01	MA	Morocco_bog_2	C	mountain_valley	Sphagnum	natural_bog	NA;01-May-15;MA;Morocco_bog_2;C;mountain_valley;Sphagnum_spp.;natural_bog	NA	35.1866	-5.3622	NA
C_(H)_6_0-10	2015-05-01	MA	Morocco_bog_2	C	mountain_valley	Sphagnum	natural_bog	NA;01-May-15;MA;Morocco_bog_2;C;mountain_valley;Sphagnum_spp.;natural_bog	NA	35.1866	-5.3622	Y198
C_(H)_7_0-10	2015-05-01	MA	Morocco_bog_2	C	mountain_valley	Sphagnum	natural_bog	NA;01-May-15;MA;Morocco_bog_2;C;mountain_valley;Sphagnum_spp.;natural_bog	NA	35.1866	-5.3622	Y199
C_(H)_8_0-10	2015-05-01	MA	Morocco_bog_2	C	mountain_valley	Sphagnum	natural_bog	NA;01-May-15;MA;Morocco_bog_2;C;mountain_valley;Sphagnum_spp.;natural_bog	NA	35.1866	-5.3622	Y199
C_(H)_9_0-10	2015-05-01	MA	Morocco_bog_2	C	mountain_valley	Sphagnum	natural_bog	NA;01-May-15;MA;Morocco_bog_2;C;mountain_valley;Sphagnum_spp.;natural_bog	NA	35.1866	-5.3622	Y199
COBG-1	2015-06-09	CO	Colombia_drained_paramo	C	high-mountain	grasses	pasture	252;09-Jun-15;CO;Colombia_drained_paramo;C;high-mountain;grasses;pasture	12	6.64314	-75.6655	Y136
COBG-2	2015-06-09	CO	Colombia_drained_paramo	C	high-mountain	grasses	pasture	252;09-Jun-15;CO;Colombia_drained_paramo;C;high-mountain;grasses;pasture	12	6.64314	-75.6655	Y136
COBG-3	2015-06-09	CO	Colombia_drained_paramo	C	high-mountain	grasses	pasture	252;09-Jun-15;CO;Colombia_drained_paramo;C;high-mountain;grasses;pasture	12	6.64314	-75.6655	Y136
COBG-4	2015-06-09	CO	Colombia_drained_paramo	C	high-mountain	grasses	pasture	252;09-Jun-15;CO;Colombia_drained_paramo;C;high-mountain;grasses;pasture	12	6.64314	-75.6655	Y137
COBG-5	2015-06-09	CO	Colombia_drained_paramo	C	high-mountain	grasses	pasture	252;09-Jun-15;CO;Colombia_drained_paramo;C;high-mountain;grasses;pasture	12	6.64314	-75.6655	Y137
COBG-6	2015-06-09	CO	Colombia_drained_paramo	C	high-mountain	grasses	pasture	252;09-Jun-15;CO;Colombia_drained_paramo;C;high-mountain;grasses;pasture	12	6.64314	-75.6655	Y137
COBG-7	2015-06-09	CO	Colombia_drained_paramo	C	high-mountain	grasses	pasture	252;09-Jun-15;CO;Colombia_drained_paramo;C;high-mountain;grasses;pasture	12	6.64314	-75.6655	Y138
COBG-8	2015-06-09	CO	Colombia_drained_paramo	C	high-mountain	grasses	pasture	252;09-Jun-15;CO;Colombia_drained_paramo;C;high-mountain;grasses;pasture	12	6.64314	-75.6655	Y138
COBG-9	2015-06-09	CO	Colombia_drained_paramo	C	high-mountain	grasses	pasture	252;09-Jun-15;CO;Colombia_drained_paramo;C;high-mountain;grasses;pasture	12	6.64314	-75.6655	Y138
COBP-1	2015-06-07	CO	Colombia_paramo	C	high-mountain	grasses	natural_bog	290;07-Jun-15;CO;Colombia_paramo;C;high-mountain;grasses;natural_bog	13	6.6699	-75.6681	Y133
COBP-2	2015-06-07	CO	Colombia_paramo	C	high-mountain	grasses	natural_bog	290;07-Jun-15;CO;Colombia_paramo;C;high-mountain;grasses;natural_bog	13	6.6699	-75.6681	Y133
COBP-3	2015-06-07	CO	Colombia_paramo	C	high-mountain	grasses	natural_bog	290;07-Jun-15;CO;Colombia_paramo;C;high-mountain;grasses;natural_bog	13	6.6699	-75.6681	Y133
COBP-4	2015-06-07	CO	Colombia_paramo	C	high-mountain	grasses	natural_bog	290;07-Jun-15;CO;Colombia_paramo;C;high-mountain;grasses;natural_bog	13	6.6699	-75.6681	Y134
COBP-5	2015-06-07	CO	Colombia_paramo	C	high-mountain	grasses	natural_bog	290;07-Jun-15;CO;Colombia_paramo;C;high-mountain;grasses;natural_bog	13	6.6699	-75.6681	Y134
COBP-6	2015-06-07	CO	Colombia_paramo	C	high-mountain	grasses	natural_bog	290;07-Jun-15;CO;Colombia_paramo;C;high-mountain;grasses;natural_bog	13	6.6699	-75.6681	Y134
COBP-7	2015-06-07	CO	Colombia_paramo	C	high-mountain	grasses	natural_bog	290;07-Jun-15;CO;Colombia_paramo;C;high-mountain;grasses;natural_bog	13	6.6699	-75.6681	Y135
COBP-8	2015-06-07	CO	Colombia_paramo	C	high-mountain	grasses	natural_bog	290;07-Jun-15;CO;Colombia_paramo;C;high-mountain;grasses;natural_bog	13	6.6699	-75.6681	Y135
COBP-9	2015-06-07	CO	Colombia_paramo	C	high-mountain	grasses	natural_bog	290;07-Jun-15;CO;Colombia_paramo;C;high-mountain;grasses;natural_bog	13	6.6699	-75.6681	Y135
CTp1_0-10	2014-09-12	ES-CT	Catalonia_transitional_bog	C	mountain_valley	Sphagnum	pasture	221;12-Sep-14;ES-CT;Catalonia_transitional_bog;C;mountain_valley;Sphagnum_spp.;pasture	11	42.6282	0.7607	Y103
CTp2_0-10	2014-09-12	ES-CT	Catalonia_transitional_bog	C	mountain_valley	Sphagnum	pasture	221;12-Sep-14;ES-CT;Catalonia_transitional_bog;C;mountain_valley;Sphagnum_spp.;pasture	11	42.6282	0.7607	Y103
CTp3_0-10	2014-09-12	ES-CT	Catalonia_transitional_bog	C	mountain_valley	Sphagnum	pasture	221;12-Sep-14;ES-CT;Catalonia_transitional_bog;C;mountain_valley;Sphagnum_spp.;pasture	11	42.6282	0.7607	Y103
CTp4_0-10	2014-09-12	ES-CT	Catalonia_transitional_bog	C	mountain_valley	Sphagnum	pasture	221;12-Sep-14;ES-CT;Catalonia_transitional_bog;C;mountain_valley;Sphagnum_spp.;pasture	11	42.6282	0.7607	Y104
CTp5_0-10	2014-09-12	ES-CT	Catalonia_transitional_bog	C	mountain_valley	Sphagnum	pasture	221;12-Sep-14;ES-CT;Catalonia_transitional_bog;C;mountain_valley;Sphagnum_spp.;pasture	11	42.6282	0.7607	Y104
CTp6_0-10	2014-09-12	ES-CT	Catalonia_transitional_bog	C	mountain_valley	Sphagnum	pasture	221;12-Sep-14;ES-CT;Catalonia_transitional_bog;C;mountain_valley;Sphagnum_spp.;pasture	11	42.6282	0.7607	Y104
CTp7_0-10	2014-09-12	ES-CT	Catalonia_transitional_bog	C	mountain_valley	Sphagnum	pasture	221;12-Sep-14;ES-CT;Catalonia_transitional_bog;C;mountain_valley;Sphagnum_spp.;pasture	11	42.6282	0.7607	Y105
CTp8_0-10	2014-09-12	ES-CT	Catalonia_transitional_bog	C	mountain_valley	Sphagnum	pasture	221;12-Sep-14;ES-CT;Catalonia_transitional_bog;C;mountain_valley;Sphagnum_spp.;pasture	11	42.6282	0.7607	Y105
CTp9_0-10	2014-09-12	ES-CT	Catalonia_transitional_bog	C	mountain_valley	Sphagnum	pasture	221;12-Sep-14;ES-CT;Catalonia_transitional_bog;C;mountain_valley;Sphagnum_spp.;pasture	11	42.6282	0.7607	Y105
DS_1-10	2013-04-07	US-FL	Florida_swamp_forest_1	A	lowland	tropical_evergreen_forest	natural_forest	382;07-Apr-13;US-FL;Florida_swamp_forest_1;A;lowland;Cupressaceae;natural_forest	16	26.38	-81.58	Y052
DS_2-10	2013-04-07	US-FL	Florida_swamp_forest_1	A	lowland	tropical_evergreen_forest	natural_forest	382;07-Apr-13;US-FL;Florida_swamp_forest_1;A;lowland;Cupressaceae;natural_forest	16	26.38	-81.58	Y052
DS_3-10	2013-04-07	US-FL	Florida_swamp_forest_1	A	lowland	tropical_evergreen_forest	natural_forest	382;07-Apr-13;US-FL;Florida_swamp_forest_1;A;lowland;Cupressaceae;natural_forest	16	26.38	-81.58	Y052
DS1_0-10	2013-12-16	US-FL	Florida_swamp_forest_2	A	lowland	tropical_evergreen_forest	natural_forest	394;16-Dec-13;US-FL;Florida_swamp_forest_2;A;lowland;Cupressaceae;natural_forest	17	26.38	-81.58	Y080
DS2_0-10	2013-12-16	US-FL	Florida_swamp_forest_2	A	lowland	tropical_evergreen_forest	natural_forest	394;16-Dec-13;US-FL;Florida_swamp_forest_2;A;lowland;Cupressaceae;natural_forest	17	26.38	-81.58	Y080
DS3_0-10	2013-12-16	US-FL	Florida_swamp_forest_2	A	lowland	tropical_evergreen_forest	natural_forest	394;16-Dec-13;US-FL;Florida_swamp_forest_2;A;lowland;Cupressaceae;natural_forest	17	26.38	-81.58	Y080
f_1.10	2015-09-08	KG	Kyrgyzstan_fen_1	D	mountain_valley	sedges	natural_fen	725;08-Sep-15;KG;Kyrgyzstan_fen_1;D;mountain_valley;sedges;natural_fen	26	41.9442	75.4276	Y150
f_10.10	2015-09-09	KG	Kyrgyzstan_fen_2	D	mountain_valley	sedges	natural_fen	747;09-Sep-15;KG;Kyrgyzstan_fen_2;D;mountain_valley;sedges;natural_fen	27	41.894	75.3503	Y152
f_11.10	2015-09-09	KG	Kyrgyzstan_fen_2	D	mountain_valley	sedges	natural_fen	747;09-Sep-15;KG;Kyrgyzstan_fen_2;D;mountain_valley;sedges;natural_fen	27	41.894	75.3503	Y152
f_12.10	2015-09-09	KG	Kyrgyzstan_fen_2	D	mountain_valley	sedges	natural_fen	747;09-Sep-15;KG;Kyrgyzstan_fen_2;D;mountain_valley;sedges;natural_fen	27	41.894	75.3503	Y152
f_13.10	2015-09-09	KG	Kyrgyzstan_fen_2	D	mountain_valley	sedges	natural_fen	747;09-Sep-15;KG;Kyrgyzstan_fen_2;D;mountain_valley;sedges;natural_fen	27	41.894	75.3503	Y153
f_14.10	2015-09-09	KG	Kyrgyzstan_fen_2	D	mountain_valley	sedges	natural_fen	747;09-Sep-15;KG;Kyrgyzstan_fen_2;D;mountain_valley;sedges;natural_fen	27	41.894	75.3503	Y153
f_15.10	2015-09-09	KG	Kyrgyzstan_fen_2	D	mountain_valley	sedges	natural_fen	747;09-Sep-15;KG;Kyrgyzstan_fen_2;D;mountain_valley;sedges;natural_fen	27	41.894	75.3503	Y153
f_16.10	2015-09-09	KG	Kyrgyzstan_fen_2	D	mountain_valley	sedges	natural_fen	747;09-Sep-15;KG;Kyrgyzstan_fen_2;D;mountain_valley;sedges;natural_fen	27	41.894	75.3503	NA
f_2.10	2015-09-08	KG	Kyrgyzstan_fen_1	D	mountain_valley	sedges	natural_fen	725;08-Sep-15;KG;Kyrgyzstan_fen_1;D;mountain_valley;sedges;natural_fen	26	41.9442	75.4276	Y150
f_3.10	2015-09-08	KG	Kyrgyzstan_fen_1	D	mountain_valley	sedges	natural_fen	725;08-Sep-15;KG;Kyrgyzstan_fen_1;D;mountain_valley;sedges;natural_fen	26	41.9442	75.4276	Y150
f_4.10	2015-09-08	KG	Kyrgyzstan_fen_1	D	mountain_valley	sedges	natural_fen	725;08-Sep-15;KG;Kyrgyzstan_fen_1;D;mountain_valley;sedges;natural_fen	26	41.9442	75.4276	NA
f_5.10	2015-09-08	KG	Kyrgyzstan_fen_1	D	mountain_valley	sedges	natural_fen	725;08-Sep-15;KG;Kyrgyzstan_fen_1;D;mountain_valley;sedges;natural_fen	26	41.9442	75.4276	Y151
f_6.10	2015-09-08	KG	Kyrgyzstan_fen_1	D	mountain_valley	sedges	natural_fen	725;08-Sep-15;KG;Kyrgyzstan_fen_1;D;mountain_valley;sedges;natural_fen	26	41.9442	75.4276	Y151
f_7.10	2015-09-08	KG	Kyrgyzstan_fen_1	D	mountain_valley	sedges	natural_fen	725;08-Sep-15;KG;Kyrgyzstan_fen_1;D;mountain_valley;sedges;natural_fen	26	41.9442	75.4276	Y151
f_8.10	2015-09-08	KG	Kyrgyzstan_fen_1	D	mountain_valley	sedges	natural_fen	725;08-Sep-15;KG;Kyrgyzstan_fen_1;D;mountain_valley;sedges;natural_fen	26	41.9442	75.4276	NA
f_9.10	2015-09-09	KG	Kyrgyzstan_fen_2	D	mountain_valley	sedges	natural_fen	747;09-Sep-15;KG;Kyrgyzstan_fen_2;D;mountain_valley;sedges;natural_fen	27	41.894	75.3503	NA
LD_A1_0-10	2018-06-07	FI	Finland_drained_fen	D	lowland	sedges	forest	NA;07-Jun-18;FI;Finland_drained_fen;D;lowland;sedges;forest	NA	67.9978	24.2128	Y184
LD_A1_10-20	2018-06-07	NA	Finland_drained_fen	D	lowland	sedges	forest	NA;07-Jun-18;NA;Finland_drained_fen;D;lowland;sedges;forest	NA	67.9978	24.2128	Y187
LD_A2_0-10	2018-06-07	NA	Finland_drained_fen	D	lowland	sedges	forest	NA;07-Jun-18;NA;Finland_drained_fen;D;lowland;sedges;forest	NA	67.9978	24.2128	Y184
LD_A2_10-20	2018-06-07	NA	Finland_drained_fen	D	lowland	sedges	forest	NA;07-Jun-18;NA;Finland_drained_fen;D;lowland;sedges;forest	NA	67.9978	24.2128	Y187
LD_A3_0-10	2018-06-07	NA	Finland_drained_fen	D	lowland	sedges	forest	NA;07-Jun-18;NA;Finland_drained_fen;D;lowland;sedges;forest	NA	67.9978	24.2128	Y184
LD_A3_10-20	2018-06-07	NA	Finland_drained_fen	D	lowland	sedges	forest	NA;07-Jun-18;NA;Finland_drained_fen;D;lowland;sedges;forest	NA	67.9978	24.2128	Y187
LD_B1_0-10	2018-06-07	NA	Finland_drained_fen	D	lowland	Sphagnum	forest	NA;07-Jun-18;NA;Finland_drained_fen;D;lowland;Sphagnum_spp.;forest	NA	67.9978	24.2128	Y185
LD_B1_10-20	2018-06-07	NA	Finland_drained_fen	D	lowland	Sphagnum	forest	NA;07-Jun-18;NA;Finland_drained_fen;D;lowland;Sphagnum_spp.;forest	NA	67.9978	24.2128	Y188
LD_B2_0-10	2018-06-07	NA	Finland_drained_fen	D	lowland	Sphagnum	forest	NA;07-Jun-18;NA;Finland_drained_fen;D;lowland;Sphagnum_spp.;forest	NA	67.9978	24.2128	Y185
LD_B2_10-20	2018-06-07	NA	Finland_drained_fen	D	lowland	Sphagnum	forest	NA;07-Jun-18;NA;Finland_drained_fen;D;lowland;Sphagnum_spp.;forest	NA	67.9978	24.2128	Y188
LD_B3_0-10	2018-06-07	NA	Finland_drained_fen	D	lowland	Sphagnum	forest	NA;07-Jun-18;NA;Finland_drained_fen;D;lowland;Sphagnum_spp.;forest	NA	67.9978	24.2128	Y185
LD_B3_10-20	2018-06-07	NA	Finland_drained_fen	D	lowland	Sphagnum	forest	NA;07-Jun-18;NA;Finland_drained_fen;D;lowland;Sphagnum_spp.;forest	NA	67.9978	24.2128	Y188
LD_C1_0-10	2018-06-07	NA	Finland_drained_fen	D	lowland	sedges	forest	NA;07-Jun-18;NA;Finland_drained_fen;D;lowland;sedges;forest	NA	67.9978	24.2128	Y186
LD_C1_10-20	2018-06-07	NA	Finland_drained_fen	D	lowland	sedges	forest	NA;07-Jun-18;NA;Finland_drained_fen;D;lowland;sedges;forest	NA	67.9978	24.2128	Y189
LD_C2_0-10	2018-06-07	NA	Finland_drained_fen	D	lowland	sedges	forest	NA;07-Jun-18;NA;Finland_drained_fen;D;lowland;sedges;forest	NA	67.9978	24.2128	Y186
LD_C2_10-20	2018-06-07	NA	Finland_drained_fen	D	lowland	sedges	forest	NA;07-Jun-18;NA;Finland_drained_fen;D;lowland;sedges;forest	NA	67.9978	24.2128	Y189
LD_C3_0-10	2018-06-07	NA	Finland_drained_fen	D	lowland	sedges	forest	NA;07-Jun-18;NA;Finland_drained_fen;D;lowland;sedges;forest	NA	67.9978	24.2128	Y186
LD_C3_10-20	2018-06-07	NA	Finland_drained_fen	D	lowland	sedges	forest	NA;07-Jun-18;NA;Finland_drained_fen;D;lowland;sedges;forest	NA	67.9978	24.2128	Y189
LN_A1	2018-06-07	NA	Finland_fen	D	lowland	sedges	natural_fen	NA;07-Jun-18;NA;Finland_fen;D;lowland;sedges;natural_fen	NA	67.9973	24.2091	Y181
LN_A2	2018-06-07	NA	Finland_fen	D	lowland	sedges	natural_fen	NA;07-Jun-18;NA;Finland_fen;D;lowland;sedges;natural_fen	NA	67.9973	24.2091	Y181
LN_A3	2018-06-07	NA	Finland_fen	D	lowland	sedges	natural_fen	NA;07-Jun-18;NA;Finland_fen;D;lowland;sedges;natural_fen	NA	67.9973	24.2091	Y181
LN_B1	2018-06-07	NA	Finland_fen	D	lowland	sedges	natural_fen	NA;07-Jun-18;NA;Finland_fen;D;lowland;sedges;natural_fen	NA	67.9973	24.2091	Y182
LN_B2	2018-06-07	NA	Finland_fen	D	lowland	sedges	natural_fen	NA;07-Jun-18;NA;Finland_fen;D;lowland;sedges;natural_fen	NA	67.9973	24.2091	Y182
LN_B3	2018-06-07	NA	Finland_fen	D	lowland	sedges	natural_fen	NA;07-Jun-18;NA;Finland_fen;D;lowland;sedges;natural_fen	NA	67.9973	24.2091	Y182
LN_C1	2018-06-07	NA	Finland_fen	D	lowland	sedges	natural_fen	NA;07-Jun-18;NA;Finland_fen;D;lowland;sedges;natural_fen	NA	67.9973	24.2091	Y183
LN_C2	2018-06-07	NA	Finland_fen	D	lowland	sedges	natural_fen	NA;07-Jun-18;NA;Finland_fen;D;lowland;sedges;natural_fen	NA	67.9973	24.2091	Y183
LN_C3	2018-06-07	NA	Finland_fen	D	lowland	sedges	natural_fen	NA;07-Jun-18;NA;Finland_fen;D;lowland;sedges;natural_fen	NA	67.9973	24.2091	Y183
g_1.10	2015-09-07	KG	Kyrgyzstan_drained_fen	D	mountain_valley	sedges	pasture	707;07-Sep-15;KG;Kyrgyzstan_drained_fen;D;mountain_valley;sedges;pasture	25	41.7612	75.3748	Y148
g_2.10	2015-09-07	KG	Kyrgyzstan_drained_fen	D	mountain_valley	sedges	pasture	707;07-Sep-15;KG;Kyrgyzstan_drained_fen;D;mountain_valley;sedges;pasture	25	41.7612	75.3748	Y148
g_3.10	2015-09-07	KG	Kyrgyzstan_drained_fen	D	mountain_valley	sedges	pasture	707;07-Sep-15;KG;Kyrgyzstan_drained_fen;D;mountain_valley;sedges;pasture	25	41.7612	75.3748	Y148
g_4.10	2015-09-07	KG	Kyrgyzstan_drained_fen	D	mountain_valley	sedges	pasture	707;07-Sep-15;KG;Kyrgyzstan_drained_fen;D;mountain_valley;sedges;pasture	25	41.7612	75.3748	NA
g_5.10	2015-09-07	KG	Kyrgyzstan_drained_fen	D	mountain_valley	sedges	pasture	707;07-Sep-15;KG;Kyrgyzstan_drained_fen;D;mountain_valley;sedges;pasture	25	41.7612	75.3748	Y149
g_6.10	2015-09-07	KG	Kyrgyzstan_drained_fen	D	mountain_valley	sedges	pasture	707;07-Sep-15;KG;Kyrgyzstan_drained_fen;D;mountain_valley;sedges;pasture	25	41.7612	75.3748	Y149
g_7.10	2015-09-07	KG	Kyrgyzstan_drained_fen	D	mountain_valley	sedges	pasture	707;07-Sep-15;KG;Kyrgyzstan_drained_fen;D;mountain_valley;sedges;pasture	25	41.7612	75.3748	Y149
g_8.10	2015-09-07	KG	Kyrgyzstan_drained_fen	D	mountain_valley	sedges	pasture	707;07-Sep-15;KG;Kyrgyzstan_drained_fen;D;mountain_valley;sedges;pasture	25	41.7612	75.3748	NA
GBa_1-10	2014-10-09	GB-WLS	Wales_fen	C	mountain_valley	sedges	pasture	1532;09-Oct-14;GB-WLS;Wales_fen;C;mountain_valley;sedges;pasture	58	53.0001	-3.775	Y106
GBa_2-10	2014-10-09	GB-WLS	Wales_fen	C	mountain_valley	sedges	pasture	1532;09-Oct-14;GB-WLS;Wales_fen;C;mountain_valley;sedges;pasture	58	53.0001	-3.775	Y106
GBa_3-10	2014-10-09	GB-WLS	Wales_fen	C	mountain_valley	sedges	pasture	1532;09-Oct-14;GB-WLS;Wales_fen;C;mountain_valley;sedges;pasture	58	53.0001	-3.775	Y106
GBa_4-10	2014-10-09	GB-WLS	Wales_fen	C	mountain_valley	sedges	pasture	1532;09-Oct-14;GB-WLS;Wales_fen;C;mountain_valley;sedges;pasture	58	53.0001	-3.775	Y107
GBa_5-10	2014-10-09	GB-WLS	Wales_fen	C	mountain_valley	sedges	pasture	1532;09-Oct-14;GB-WLS;Wales_fen;C;mountain_valley;sedges;pasture	58	53.0001	-3.775	Y107
GBa_6-10	2014-10-09	GB-WLS	Wales_fen	C	mountain_valley	sedges	pasture	1532;09-Oct-14;GB-WLS;Wales_fen;C;mountain_valley;sedges;pasture	58	53.0001	-3.775	Y107
GBa_7-10	2014-10-09	GB-WLS	Wales_fen	C	mountain_valley	sedges	pasture	1532;09-Oct-14;GB-WLS;Wales_fen;C;mountain_valley;sedges;pasture	58	53.0001	-3.775	NA
GBa_8-10	2014-10-09	GB-WLS	Wales_fen	C	mountain_valley	sedges	pasture	1532;09-Oct-14;GB-WLS;Wales_fen;C;mountain_valley;sedges;pasture	58	53.0001	-3.775	NA
GBK_1-10	2014-10-11	GB-WLS	Wales_drained_bog	C	mountain_valley	Sphagnum	natural_blanket_bog	1519;11-Oct-14;GB-WLS;Wales_drained_bog;C;mountain_valley;Sphagnum_spp_and_Ericaceae;natural_blanket_bog	57	52.9692	-3.8167	Y110
GBK_2-10	2014-10-11	GB-WLS	Wales_drained_bog	C	mountain_valley	Sphagnum	natural_blanket_bog	1519;11-Oct-14;GB-WLS;Wales_drained_bog;C;mountain_valley;Sphagnum_spp_and_Ericaceae;natural_blanket_bog	57	52.9692	-3.8167	Y110
GBK_3-10	2014-10-11	GB-WLS	Wales_drained_bog	C	mountain_valley	Sphagnum	natural_blanket_bog	1519;11-Oct-14;GB-WLS;Wales_drained_bog;C;mountain_valley;Sphagnum_spp_and_Ericaceae;natural_blanket_bog	57	52.9692	-3.8167	Y110
GBK_4-10	2014-10-11	GB-WLS	Wales_drained_bog	C	mountain_valley	Sphagnum	natural_blanket_bog	1519;11-Oct-14;GB-WLS;Wales_drained_bog;C;mountain_valley;Sphagnum_spp_and_Ericaceae;natural_blanket_bog	57	52.9692	-3.8167	Y111
GBK_5-10	2014-10-11	GB-WLS	Wales_drained_bog	C	mountain_valley	Sphagnum	natural_blanket_bog	1519;11-Oct-14;GB-WLS;Wales_drained_bog;C;mountain_valley;Sphagnum_spp_and_Ericaceae;natural_blanket_bog	57	52.9692	-3.8167	Y111
GBK_6-10	2014-10-11	GB-WLS	Wales_drained_bog	C	mountain_valley	Sphagnum	natural_blanket_bog	1519;11-Oct-14;GB-WLS;Wales_drained_bog;C;mountain_valley;Sphagnum_spp_and_Ericaceae;natural_blanket_bog	57	52.9692	-3.8167	Y111
GBr_1-10	2014-10-10	GB-WLS	Wales_blanket_bog	C	mountain_valley	Sphagnum	natural_blanket_bog	1494;10-Oct-14;GB-WLS;Wales_blanket_bog;C;mountain_valley;Sphagnum_spp_and_Ericaceae;natural_blanket_bog	56	52.9997	-3.8036	Y108
GBr_2-10	2014-10-10	GB-WLS	Wales_blanket_bog	C	mountain_valley	Sphagnum	natural_blanket_bog	1494;10-Oct-14;GB-WLS;Wales_blanket_bog;C;mountain_valley;Sphagnum_spp_and_Ericaceae;natural_blanket_bog	56	52.9997	-3.8036	Y108
GBr_3-10	2014-10-10	GB-WLS	Wales_blanket_bog	C	mountain_valley	Sphagnum	natural_blanket_bog	1494;10-Oct-14;GB-WLS;Wales_blanket_bog;C;mountain_valley;Sphagnum_spp_and_Ericaceae;natural_blanket_bog	56	52.9997	-3.8036	Y108
GBr_4-10	2014-10-10	GB-WLS	Wales_blanket_bog	C	mountain_valley	Sphagnum	natural_blanket_bog	1494;10-Oct-14;GB-WLS;Wales_blanket_bog;C;mountain_valley;Sphagnum_spp_and_Ericaceae;natural_blanket_bog	56	52.9997	-3.8036	NA
GBr_5-10	2014-10-10	GB-WLS	Wales_blanket_bog	C	mountain_valley	Sphagnum	natural_blanket_bog	1494;10-Oct-14;GB-WLS;Wales_blanket_bog;C;mountain_valley;Sphagnum_spp_and_Ericaceae;natural_blanket_bog	56	52.9997	-3.8036	NA
GBr_6-10	2014-10-10	GB-WLS	Wales_blanket_bog	C	mountain_valley	Sphagnum	natural_blanket_bog	1494;10-Oct-14;GB-WLS;Wales_blanket_bog;C;mountain_valley;Sphagnum_spp_and_Ericaceae;natural_blanket_bog	56	52.9997	-3.8036	Y109
GBr_7-10	2014-10-10	GB-WLS	Wales_blanket_bog	C	mountain_valley	Sphagnum	natural_blanket_bog	1494;10-Oct-14;GB-WLS;Wales_blanket_bog;C;mountain_valley;Sphagnum_spp_and_Ericaceae;natural_blanket_bog	56	52.9997	-3.8036	Y109
GBr_8-10	2014-10-10	GB-WLS	Wales_blanket_bog	C	mountain_valley	Sphagnum	natural_blanket_bog	1494;10-Oct-14;GB-WLS;Wales_blanket_bog;C;mountain_valley;Sphagnum_spp_and_Ericaceae;natural_blanket_bog	56	52.9997	-3.8036	Y109
H10-10	2011-08-08	IS	Iceland_fen_1	C	mountain_valley	sedges	natural_fen	NA;08-Aug-11;IS;Iceland_fen_1;C;mountain_valley;sedges;natural_fen	NA	64.3456	-15.4925	Y001
H20-10	2011-08-08	IS	Iceland_fen_1	C	mountain_valley	sedges	natural_fen	NA;08-Aug-11;IS;Iceland_fen_1;C;mountain_valley;sedges;natural_fen	NA	64.3456	-15.4925	Y002
H30-10	2011-08-08	IS	Iceland_fen_1	C	mountain_valley	sedges	natural_fen	NA;08-Aug-11;IS;Iceland_fen_1;C;mountain_valley;sedges;natural_fen	NA	64.3456	-15.4925	Y003
H40-10	2011-08-08	IS	Iceland_fen_1	C	mountain_valley	sedges	natural_fen	NA;08-Aug-11;IS;Iceland_fen_1;C;mountain_valley;sedges;natural_fen	NA	64.3456	-15.4925	Y004
Haru1A1	2014-11-22	AR-V	Tierra_del_Fuego_bog	C	mountain_valley	Sphagnum	natural_bog	1338;22-Nov-14;AR-V;Tierra_del_Fuego_bog;C;mountain_valley;Sphagnum_spp.;natural_bog	51	-54.7404	-67.8781	Y117
Haru1B1	2014-11-22	AR-V	Tierra_del_Fuego_bog	C	mountain_valley	Sphagnum	natural_bog	1338;22-Nov-14;AR-V;Tierra_del_Fuego_bog;C;mountain_valley;Sphagnum_spp.;natural_bog	51	-54.7404	-67.8781	Y117
Haru1C1	2014-11-22	AR-V	Tierra_del_Fuego_bog	C	mountain_valley	Sphagnum	natural_bog	1338;22-Nov-14;AR-V;Tierra_del_Fuego_bog;C;mountain_valley;Sphagnum_spp.;natural_bog	51	-54.7404	-67.8781	Y117
Haru2A1	2014-11-22	AR-V	Tierra_del_Fuego_bog	C	mountain_valley	Sphagnum	natural_bog	1338;22-Nov-14;AR-V;Tierra_del_Fuego_bog;C;mountain_valley;Sphagnum_spp.;natural_bog	51	-54.7404	-67.8781	Y118
Haru2B1	2014-11-22	AR-V	Tierra_del_Fuego_bog	C	mountain_valley	Sphagnum	natural_bog	1338;22-Nov-14;AR-V;Tierra_del_Fuego_bog;C;mountain_valley;Sphagnum_spp.;natural_bog	51	-54.7404	-67.8781	Y118
Haru2C1	2014-11-22	AR-V	Tierra_del_Fuego_bog	C	mountain_valley	Sphagnum	natural_bog	1338;22-Nov-14;AR-V;Tierra_del_Fuego_bog;C;mountain_valley;Sphagnum_spp.;natural_bog	51	-54.7404	-67.8781	Y118
Haru3A1	2014-11-22	AR-V	Tierra_del_Fuego_bog	C	mountain_valley	Sphagnum	natural_bog	1338;22-Nov-14;AR-V;Tierra_del_Fuego_bog;C;mountain_valley;Sphagnum_spp.;natural_bog	51	-54.7404	-67.8781	Y119
Haru3B1	2014-11-22	AR-V	Tierra_del_Fuego_bog	C	mountain_valley	Sphagnum	natural_bog	1338;22-Nov-14;AR-V;Tierra_del_Fuego_bog;C;mountain_valley;Sphagnum_spp.;natural_bog	51	-54.7404	-67.8781	Y119
Haru3C1	2014-11-22	AR-V	Tierra_del_Fuego_bog	C	mountain_valley	Sphagnum	natural_bog	1338;22-Nov-14;AR-V;Tierra_del_Fuego_bog;C;mountain_valley;Sphagnum_spp.;natural_bog	51	-54.7404	-67.8781	Y119
Haru4A1	2014-11-22	AR-V	Tierra_del_Fuego_bog	C	mountain_valley	Sphagnum	natural_bog	1338;22-Nov-14;AR-V;Tierra_del_Fuego_bog;C;mountain_valley;Sphagnum_spp.;natural_bog	51	-54.7404	-67.8781	Y120
Haru4B1	2014-11-22	AR-V	Tierra_del_Fuego_bog	C	mountain_valley	Sphagnum	natural_bog	1338;22-Nov-14;AR-V;Tierra_del_Fuego_bog;C;mountain_valley;Sphagnum_spp.;natural_bog	51	-54.7404	-67.8781	Y120
Haru4C1	2014-11-22	AR-V	Tierra_del_Fuego_bog	C	mountain_valley	Sphagnum	natural_bog	1338;22-Nov-14;AR-V;Tierra_del_Fuego_bog;C;mountain_valley;Sphagnum_spp.;natural_bog	51	-54.7404	-67.8781	Y120
Haru5A1	2014-11-22	AR-V	Tierra_del_Fuego_bog	C	mountain_valley	Sphagnum	natural_bog	1338;22-Nov-14;AR-V;Tierra_del_Fuego_bog;C;mountain_valley;Sphagnum_spp.;natural_bog	51	-54.7404	-67.8781	Y121
Haru5B1	2014-11-22	AR-V	Tierra_del_Fuego_bog	C	mountain_valley	Sphagnum	natural_bog	1338;22-Nov-14;AR-V;Tierra_del_Fuego_bog;C;mountain_valley;Sphagnum_spp.;natural_bog	51	-54.7404	-67.8781	Y121
Haru5C1	2014-11-22	AR-V	Tierra_del_Fuego_bog	C	mountain_valley	Sphagnum	natural_bog	1338;22-Nov-14;AR-V;Tierra_del_Fuego_bog;C;mountain_valley;Sphagnum_spp.;natural_bog	51	-54.7404	-67.8781	Y121
Heinamaa_________0-10	2012-04-22	RO	Romania_bog_forest_1	D	mountain_valley	Sphagnum	natural_forest	1129;22-Apr-12;RO;Romania_bog_forest_1;D;mountain_valley;Sphagnum_spp.;natural_forest	42	47.2591	25.3574	Y020
H_I_1_0-10	2012-07-22	CA-QC	Quebec_drained_bog	D	river_valley	herbs	fallow	969;22-Jul-12;CA-QC;Quebec_drained_bog;D;river_valley;herbs;fallow	38	45.1189	-74.2039	Y032
H_I_2__0-10	2012-07-22	CA-QC	Quebec_drained_bog	D	river_valley	herbs	fallow	969;22-Jul-12;CA-QC;Quebec_drained_bog;D;river_valley;herbs;fallow	38	45.1189	-74.2039	Y032
H_I_3__0-10	2012-07-22	CA-QC	Quebec_drained_bog	D	river_valley	herbs	fallow	969;22-Jul-12;CA-QC;Quebec_drained_bog;D;river_valley;herbs;fallow	38	45.1189	-74.2039	Y032
H_II_1_0-10	2012-07-22	CA-QC	Quebec_drained_bog	D	river_valley	herbs	fallow	969;22-Jul-12;CA-QC;Quebec_drained_bog;D;river_valley;herbs;fallow	38	45.1189	-74.2039	Y033
H_II_2__0-10	2012-07-22	CA-QC	Quebec_drained_bog	D	river_valley	herbs	fallow	969;22-Jul-12;CA-QC;Quebec_drained_bog;D;river_valley;herbs;fallow	38	45.1189	-74.2039	Y033
H_II_3__0-10	2012-07-22	CA-QC	Quebec_drained_bog	D	river_valley	herbs	fallow	969;22-Jul-12;CA-QC;Quebec_drained_bog;D;river_valley;herbs;fallow	38	45.1189	-74.2039	Y033
H_III_1_0-10	2012-07-22	CA-QC	Quebec_drained_bog	D	river_valley	herbs	fallow	969;22-Jul-12;CA-QC;Quebec_drained_bog;D;river_valley;herbs;fallow	38	45.1189	-74.2039	Y034
H_III_2__0-10	2012-07-22	CA-QC	Quebec_drained_bog	D	river_valley	herbs	fallow	969;22-Jul-12;CA-QC;Quebec_drained_bog;D;river_valley;herbs;fallow	38	45.1189	-74.2039	Y034
H_III_3__0-10	2012-07-22	CA-QC	Quebec_drained_bog	D	river_valley	herbs	fallow	969;22-Jul-12;CA-QC;Quebec_drained_bog;D;river_valley;herbs;fallow	38	45.1189	-74.2039	Y034
I_0-10	2013-08-28	FR-F	France_transitional_bog_2	C	lowland	sedges	natural_transitional_bog	490;28-Aug-13;FR-F;France_transitional_bog_2;C;lowland;sedges;natural_transitional_bog	19	47.32	2.23	Y072
I1-10	2012-08-11	RU-BA	Bashkortostan_fen	D	river_valley	sedges	natural_fen	34;11-Aug-12;RU-BA;Bashkortostan_fen;D;river_valley;sedges;natural_fen	4	55.4804	55.9943	Y038
I2-10	2012-08-11	RU-BA	Bashkortostan_fen	D	river_valley	sedges	natural_fen	34;11-Aug-12;RU-BA;Bashkortostan_fen;D;river_valley;sedges;natural_fen	4	55.4804	55.9943	Y038
I3-10	2012-08-11	RU-BA	Bashkortostan_fen	D	river_valley	sedges	natural_fen	34;11-Aug-12;RU-BA;Bashkortostan_fen;D;river_valley;sedges;natural_fen	4	55.4804	55.9943	Y038
I4-10	2012-08-11	RU-BA	Bashkortostan_fen	D	river_valley	sedges	natural_fen	34;11-Aug-12;RU-BA;Bashkortostan_fen;D;river_valley;sedges;natural_fen	4	55.4804	55.9943	Y039
I5-10	2012-08-11	RU-BA	Bashkortostan_fen	D	river_valley	sedges	natural_fen	34;11-Aug-12;RU-BA;Bashkortostan_fen;D;river_valley;sedges;natural_fen	4	55.4804	55.9943	Y039
I6-10	2012-08-11	RU-BA	Bashkortostan_fen	D	river_valley	sedges	natural_fen	34;11-Aug-12;RU-BA;Bashkortostan_fen;D;river_valley;sedges;natural_fen	4	55.4804	55.9943	Y039
I7-10	2012-08-11	RU-BA	Bashkortostan_fen	D	river_valley	sedges	natural_fen	34;11-Aug-12;RU-BA;Bashkortostan_fen;D;river_valley;sedges;natural_fen	4	55.4804	55.9943	Y040
I8-10	2012-08-11	RU-BA	Bashkortostan_fen	D	river_valley	sedges	natural_fen	34;11-Aug-12;RU-BA;Bashkortostan_fen;D;river_valley;sedges;natural_fen	4	55.4804	55.9943	Y040
I9-10	2012-08-11	RU-BA	Bashkortostan_fen	D	river_valley	sedges	natural_fen	34;11-Aug-12;RU-BA;Bashkortostan_fen;D;river_valley;sedges;natural_fen	4	55.4804	55.9943	Y040
II_0-10	2013-08-28	FR-F	France_transitional_bog_2	C	lowland	sedges	natural_transitional_bog	491;28-Aug-13;FR-F;France_transitional_bog_2;C;lowland;sedges;natural_transitional_bog	19	47.32	2.23	Y072
III_0-10	2013-08-28	FR-F	France_transitional_bog_2	C	lowland	sedges	natural_transitional_bog	491;28-Aug-13;FR-F;France_transitional_bog_2;C;lowland;sedges;natural_transitional_bog	19	47.32	2.23	Y072
IV_0-10	2013-08-28	FR-F	France_transitional_bog_2	C	lowland	sedges	natural_transitional_bog	491;28-Aug-13;FR-F;France_transitional_bog_2;C;lowland;sedges;natural_transitional_bog	19	47.32	2.23	NA
IX_0-10	2013-08-28	FR-F	France_transitional_bog_2	C	lowland	sedges	natural_transitional_bog	491;28-Aug-13;FR-F;France_transitional_bog_2;C;lowland;sedges;natural_transitional_bog	19	47.32	2.23	NA
K_1-10	2012-08-09	RU-BA	Bashkortostan_drained_floodplain_1	D	river_valley	grasses	hay_field	9;09-Aug-12;RU-BA;Bashkortostan_drained_floodplain_1;D;river_valley;grasses;hay_field	2	55.4491	55.4865	Y035
K_2-10	2012-08-09	RU-BA	Bashkortostan_drained_floodplain_1	D	river_valley	grasses	hay_field	9;09-Aug-12;RU-BA;Bashkortostan_drained_floodplain_1;D;river_valley;grasses;hay_field	2	55.4491	55.4865	Y035
K_3-10	2012-08-09	RU-BA	Bashkortostan_drained_floodplain_1	D	river_valley	grasses	hay_field	9;09-Aug-12;RU-BA;Bashkortostan_drained_floodplain_1;D;river_valley;grasses;hay_field	2	55.4491	55.4865	Y035
K_4-10	2012-08-09	RU-BA	Bashkortostan_drained_floodplain_1	D	river_valley	grasses	hay_field	9;09-Aug-12;RU-BA;Bashkortostan_drained_floodplain_1;D;river_valley;grasses;hay_field	2	55.4491	55.4865	Y036
K_5-10	2012-08-09	RU-BA	Bashkortostan_drained_floodplain_1	D	river_valley	grasses	hay_field	9;09-Aug-12;RU-BA;Bashkortostan_drained_floodplain_1;D;river_valley;grasses;hay_field	2	55.4491	55.4865	Y036
K_6-10	2012-08-09	RU-BA	Bashkortostan_drained_floodplain_1	D	river_valley	grasses	hay_field	9;09-Aug-12;RU-BA;Bashkortostan_drained_floodplain_1;D;river_valley;grasses;hay_field	2	55.4491	55.4865	Y036
K_7-10	2012-08-09	RU-BA	Bashkortostan_drained_floodplain_1	D	river_valley	grasses	hay_field	9;09-Aug-12;RU-BA;Bashkortostan_drained_floodplain_1;D;river_valley;grasses;hay_field	2	55.4491	55.4865	Y037
K_8-10	2012-08-09	RU-BA	Bashkortostan_drained_floodplain_1	D	river_valley	grasses	hay_field	9;09-Aug-12;RU-BA;Bashkortostan_drained_floodplain_1;D;river_valley;grasses;hay_field	2	55.4491	55.4865	Y037
K_9-10	2012-08-09	RU-BA	Bashkortostan_drained_floodplain_1	D	river_valley	grasses	hay_field	9;09-Aug-12;RU-BA;Bashkortostan_drained_floodplain_1;D;river_valley;grasses;hay_field	2	55.4491	55.4865	Y037
KC_1-10	2013-06-19	UG	Uganda_drained_fen_1	A	mountain_valley	bare_soil	arable	1436;19-Jun-13;UG;Uganda_drained_fen_1;A;mountain_valley;bare_soil;arable	53	-1.1202	29.8957	Y055
KC_2-10	2013-06-19	UG	Uganda_drained_fen_1	A	mountain_valley	bare_soil	arable	1436;19-Jun-13;UG;Uganda_drained_fen_1;A;mountain_valley;bare_soil;arable	53	-1.1202	29.8957	Y055
KC_3-10	2013-06-19	UG	Uganda_drained_fen_1	A	mountain_valley	bare_soil	arable	1436;19-Jun-13;UG;Uganda_drained_fen_1;A;mountain_valley;bare_soil;arable	53	-1.1202	29.8957	Y055
K_I_0-20	2015-08-08	RU-KHA	Khabarovsk_drained_fen	D	floodplain	sedges	fallow	NA;08-Aug-15;RU-KHA;Khabarovsk_drained_fen;D;floodplain;sedges;fallow	NA	48.4935	135.396	NA
KIA_1-10	2013-06-21	UG	Uganda_fen	A	mountain_valley	sedges	pasture	1491;21-Jun-13;UG;Uganda_fen;A;mountain_valley;Cyperus_spp.;pasture	55	-1.342	30.0253	Y058
KIA_2-10	2013-06-21	UG	Uganda_fen	A	mountain_valley	sedges	pasture	1491;21-Jun-13;UG;Uganda_fen;A;mountain_valley;Cyperus_spp.;pasture	55	-1.342	30.0253	Y058
KIA_3-10	2013-06-21	UG	Uganda_fen	A	mountain_valley	sedges	pasture	1491;21-Jun-13;UG;Uganda_fen;A;mountain_valley;Cyperus_spp.;pasture	55	-1.342	30.0253	Y058
K_II_0-20	2015-08-08	RU-KHA	Khabarovsk_drained_fen	D	floodplain	sedges	fallow	NA;08-Aug-15;RU-KHA;Khabarovsk_drained_fen;D;floodplain;sedges;fallow	NA	48.4935	135.396	NA
K_III_0-20	2015-08-08	RU-KHA	Khabarovsk_drained_fen	D	floodplain	sedges	fallow	NA;08-Aug-15;RU-KHA;Khabarovsk_drained_fen;D;floodplain;sedges;fallow	NA	48.4935	135.396	NA
KI‹_1-10	2013-06-21	UG	Uganda_fen	A	mountain_valley	sedges	pasture	1490;21-Jun-13;UG;Uganda_fen;A;mountain_valley;Cyperus_spp.;pasture	55	-1.342	30.0253	Y059
KI‹_2-10	2013-06-21	UG	Uganda_fen	A	mountain_valley	sedges	pasture	1490;21-Jun-13;UG;Uganda_fen;A;mountain_valley;Cyperus_spp.;pasture	55	-1.342	30.0253	Y059
KI‹_3-10	2013-06-21	UG	Uganda_fen	A	mountain_valley	sedges	pasture	1490;21-Jun-13;UG;Uganda_fen;A;mountain_valley;Cyperus_spp.;pasture	55	-1.342	30.0253	Y059
K_IV_0-20	2015-08-08	RU-KHA	Khabarovsk_drained_fen	D	floodplain	sedges	fallow	NA;08-Aug-15;RU-KHA;Khabarovsk_drained_fen;D;floodplain;sedges;fallow	NA	48.4935	135.396	NA
KK1	2012-10-16	EE	Estonia_drained_floodplain	D	river_valley	sedges	hay_field	317;16-Oct-12;EE;Estonia_drained_floodplain;D;river_valley;sedges;hay_field	14	58.4236	26.5123	Y046
KK2	2012-10-16	EE	Estonia_drained_floodplain	D	river_valley	sedges	hay_field	317;16-Oct-12;EE;Estonia_drained_floodplain;D;river_valley;sedges;hay_field	14	58.4236	26.5123	Y046
KK3	2012-10-16	EE	Estonia_drained_floodplain	D	river_valley	sedges	hay_field	317;16-Oct-12;EE;Estonia_drained_floodplain;D;river_valley;sedges;hay_field	14	58.4236	26.5123	Y046
KK4	2012-10-16	EE	Estonia_drained_floodplain	D	river_valley	sedges	hay_field	317;16-Oct-12;EE;Estonia_drained_floodplain;D;river_valley;sedges;hay_field	14	58.4236	26.5123	Y047
KK5	2012-10-16	EE	Estonia_drained_floodplain	D	river_valley	sedges	hay_field	317;16-Oct-12;EE;Estonia_drained_floodplain;D;river_valley;sedges;hay_field	14	58.4236	26.5123	Y047
KK6	2012-10-16	EE	Estonia_drained_floodplain	D	river_valley	sedges	hay_field	317;16-Oct-12;EE;Estonia_drained_floodplain;D;river_valley;sedges;hay_field	14	58.4236	26.5123	Y047
KK7	2012-10-16	EE	Estonia_drained_floodplain	D	river_valley	sedges	hay_field	317;16-Oct-12;EE;Estonia_drained_floodplain;D;river_valley;sedges;hay_field	14	58.4236	26.5123	Y048
KK8	2012-10-16	EE	Estonia_drained_floodplain	D	river_valley	sedges	hay_field	317;16-Oct-12;EE;Estonia_drained_floodplain;D;river_valley;sedges;hay_field	14	58.4236	26.5123	Y048
KK9	2012-10-16	EE	Estonia_drained_floodplain	D	river_valley	sedges	hay_field	317;16-Oct-12;EE;Estonia_drained_floodplain;D;river_valley;sedges;hay_field	14	58.4236	26.5123	Y048
KL_1-10	2013-06-19	UG	Uganda_drained_fen_2	A	mountain_valley	sedges	pasture	1452;19-Jun-13;UG;Uganda_drained_fen_2;A;mountain_valley;Cyperus_spp.;pasture	54	-1.12	29.8956	Y056
KL_2-10	2013-06-19	UG	Uganda_drained_fen_2	A	mountain_valley	sedges	pasture	1452;19-Jun-13;UG;Uganda_drained_fen_2;A;mountain_valley;Cyperus_spp.;pasture	54	-1.12	29.8956	Y056
KL_3-10	2013-06-19	UG	Uganda_drained_fen_2	A	mountain_valley	sedges	pasture	1452;19-Jun-13;UG;Uganda_drained_fen_2;A;mountain_valley;Cyperus_spp.;pasture	54	-1.12	29.8956	Y056
KL10	2013-10-31	EE	Estonia_floodplain	D	river_valley	sedges	natural_floodplain	341;31-Oct-13;EE;Estonia_floodplain;D;river_valley;sedges;natural_floodplain	15	58.4142	26.4839	Y076
KL11	2013-10-31	EE	Estonia_floodplain	D	river_valley	sedges	natural_floodplain	341;31-Oct-13;EE;Estonia_floodplain;D;river_valley;sedges;natural_floodplain	15	58.4142	26.4839	Y076
KL12	2013-10-31	EE	Estonia_floodplain	D	river_valley	sedges	natural_floodplain	341;31-Oct-13;EE;Estonia_floodplain;D;river_valley;sedges;natural_floodplain	15	58.4142	26.4839	Y076
KL4	2013-10-31	EE	Estonia_floodplain	D	river_valley	sedges	natural_floodplain	341;31-Oct-13;EE;Estonia_floodplain;D;river_valley;sedges;natural_floodplain	15	58.4142	26.4839	Y074
KL5	2013-10-31	EE	Estonia_floodplain	D	river_valley	sedges	natural_floodplain	341;31-Oct-13;EE;Estonia_floodplain;D;river_valley;sedges;natural_floodplain	15	58.4142	26.4839	Y074
KL6	2013-10-31	EE	Estonia_floodplain	D	river_valley	sedges	natural_floodplain	341;31-Oct-13;EE;Estonia_floodplain;D;river_valley;sedges;natural_floodplain	15	58.4142	26.4839	Y074
KL7	2013-10-31	EE	Estonia_floodplain	D	river_valley	sedges	natural_floodplain	341;31-Oct-13;EE;Estonia_floodplain;D;river_valley;sedges;natural_floodplain	15	58.4142	26.4839	Y075
KL8	2013-10-31	EE	Estonia_floodplain	D	river_valley	sedges	natural_floodplain	341;31-Oct-13;EE;Estonia_floodplain;D;river_valley;sedges;natural_floodplain	15	58.4142	26.4839	Y075
KL9	2013-10-31	EE	Estonia_floodplain	D	river_valley	sedges	natural_floodplain	341;31-Oct-13;EE;Estonia_floodplain;D;river_valley;sedges;natural_floodplain	15	58.4142	26.4839	Y075
Kopu_1_0-10	2014-02-15	NZ	New_Zealand_drained_fen_1	C	lowland	sedges	pasture	912;15-Feb-14;NZ;New_Zealand_drained_fen_1;C;lowland;sedges;pasture	34	-37.4333	175.55	Y090
Kopu_2_0-10	2014-02-15	NZ	New_Zealand_drained_fen_1	C	lowland	sedges	pasture	912;15-Feb-14;NZ;New_Zealand_drained_fen_1;C;lowland;sedges;pasture	34	-37.4333	175.55	Y090
Kopu_3_0-10	2014-02-15	NZ	New_Zealand_drained_fen_1	C	lowland	sedges	pasture	912;15-Feb-14;NZ;New_Zealand_drained_fen_1;C;lowland;sedges;pasture	34	-37.4333	175.55	Y090
Kopu_4_0-10	2014-02-15	NZ	New_Zealand_fen_1	C	lowland	sedges	natural_fen	936;15-Feb-14;NZ;New_Zealand_fen_1;C;lowland;sedges;natural_fen	36	-37.4333	175.55	Y091
Kopu_5_0-10	2014-02-15	NZ	New_Zealand_fen_1	C	lowland	sedges	natural_fen	936;15-Feb-14;NZ;New_Zealand_fen_1;C;lowland;sedges;natural_fen	36	-37.4333	175.55	Y091
Kopu_6_0-10	2014-02-15	NZ	New_Zealand_fen_1	C	lowland	sedges	natural_fen	936;15-Feb-14;NZ;New_Zealand_fen_1;C;lowland;sedges;natural_fen	36	-37.4333	175.55	Y091
KS_1-10	2013-06-19	UG	Uganda_drained_fen_2	A	mountain_valley	sedges	pasture	1455;19-Jun-13;UG;Uganda_drained_fen_2;A;mountain_valley;Cyperus_spp.;pasture	54	-1.12	29.8956	Y057
KS_2-10	2013-06-19	UG	Uganda_drained_fen_2	A	mountain_valley	sedges	pasture	1455;19-Jun-13;UG;Uganda_drained_fen_2;A;mountain_valley;Cyperus_spp.;pasture	54	-1.12	29.8956	Y057
KS_3-10	2013-06-19	UG	Uganda_drained_fen_2	A	mountain_valley	sedges	pasture	1455;19-Jun-13;UG;Uganda_drained_fen_2;A;mountain_valley;Cyperus_spp.;pasture	54	-1.12	29.8956	Y057
L1-1-10	2013-08-07	RU-KHM	Siberia_fen	D	lowland	sedges	natural_fen	1275;07-Aug-13;RU-KHM;Siberia_fen;D;lowland;sedges;natural_fen	46	60.91	68.75	Y070
L1-2-10	2013-08-07	RU-KHM	Siberia_fen	D	lowland	sedges	natural_fen	1275;07-Aug-13;RU-KHM;Siberia_fen;D;lowland;sedges;natural_fen	46	60.91	68.75	Y070
L1-3-10	2013-08-07	RU-KHM	Siberia_fen	D	lowland	sedges	natural_fen	1275;07-Aug-13;RU-KHM;Siberia_fen;D;lowland;sedges;natural_fen	46	60.91	68.75	Y070
L1_0-10	2011-08-08	IS	Iceland_drained_fen_2	C	mountain_valley	sedges	pasture	NA;08-Aug-11;IS;Iceland_drained_fen_2;C;mountain_valley;sedges;pasture	NA	64.2873	-15.4621	Y005
L2_0-10	2011-08-08	IS	Iceland_drained_fen_2	C	mountain_valley	sedges	pasture	NA;08-Aug-11;IS;Iceland_drained_fen_2;C;mountain_valley;sedges;pasture	NA	64.2873	-15.4621	Y006
L2-1-10	2013-08-07	RU-KHM	Siberia_fen	D	lowland	sedges	natural_fen	1275;07-Aug-13;RU-KHM;Siberia_fen;D;lowland;sedges;natural_fen	46	60.91	68.75	Y071
L2-2-10	2013-08-07	RU-KHM	Siberia_fen	D	lowland	sedges	natural_fen	1275;07-Aug-13;RU-KHM;Siberia_fen;D;lowland;sedges;natural_fen	46	60.91	68.75	Y071
L2-3-10	2013-08-07	RU-KHM	Siberia_fen	D	lowland	sedges	natural_fen	1275;07-Aug-13;RU-KHM;Siberia_fen;D;lowland;sedges;natural_fen	46	60.91	68.75	Y071
L3_0-10	2011-08-08	IS	Iceland_drained_fen_2	C	mountain_valley	sedges	pasture	NA;08-Aug-11;IS;Iceland_drained_fen_2;C;mountain_valley;sedges;pasture	NA	64.2873	-15.4621	Y007
L4_0-10	2011-08-08	IS	Iceland_drained_fen_2	C	mountain_valley	sedges	pasture	NA;08-Aug-11;IS;Iceland_drained_fen_2;C;mountain_valley;sedges;pasture	NA	64.2873	-15.4621	Y008
LA_1_0-10	2015-05-01	MA	Morocco_bog_1	C	mountain_valley	Sphagnum	natural_bog	NA;01-May-15;MA;Morocco_bog_1;C;mountain_valley;Sphagnum;natural_bog	NA	35.2703	-6.0528	Y131
LA_2_0-10	2015-05-01	MA	Morocco_bog_1	C	mountain_valley	Sphagnum	natural_bog	NA;01-May-15;MA;Morocco_bog_1;C;mountain_valley;Sphagnum;natural_bog	NA	35.2703	-6.0528	Y131
LA_3_0-10	2015-05-01	MA	Morocco_bog_1	C	mountain_valley	Sphagnum	natural_bog	NA;01-May-15;MA;Morocco_bog_1;C;mountain_valley;Sphagnum;natural_bog	NA	35.2703	-6.0528	Y131
LA_4_0-10	2015-05-01	MA	Morocco_bog_1	C	mountain_valley	Sphagnum	natural_bog	NA;01-May-15;MA;Morocco_bog_1;C;mountain_valley;Sphagnum;natural_bog	NA	35.2703	-6.0528	NA
LA_5_0-10	2015-05-01	MA	Morocco_bog_1	C	mountain_valley	Sphagnum	natural_bog	NA;01-May-15;MA;Morocco_bog_1;C;mountain_valley;Sphagnum;natural_bog	NA	35.2703	-6.0528	NA
LA_6_0-10	2015-05-01	MA	Morocco_bog_1	C	mountain_valley	Sphagnum	natural_bog	NA;01-May-15;MA;Morocco_bog_1;C;mountain_valley;Sphagnum;natural_bog	NA	35.2703	-6.0528	NA
LA_7_0-10	2015-05-01	MA	Morocco_bog_1	C	mountain_valley	Sphagnum	natural_bog	NA;01-May-15;MA;Morocco_bog_1;C;mountain_valley;Sphagnum;natural_bog	NA	35.2703	-6.0528	NA
LA_8_0-10	2015-05-01	MA	Morocco_bog_1	C	mountain_valley	Sphagnum	natural_bog	NA;01-May-15;MA;Morocco_bog_1;C;mountain_valley;Sphagnum;natural_bog	NA	35.2703	-6.0528	NA
LA_9_0-10	2015-05-01	MA	Morocco_bog_1	C	mountain_valley	Sphagnum	natural_bog	NA;01-May-15;MA;Morocco_bog_1;C;mountain_valley;Sphagnum;natural_bog	NA	35.2703	-6.0528	NA
LG1	2017-08-17	US-MT	Montana_Bog_1	C	mountain_valley	sedges	natural_bog	NA;17-Aug-17;US-MT;Montana_Bog_1;C;mountain_valley;sedges;natural_bog	NA	45.5249	-111.018	Y174
LG2	2017-08-17	US-MT	Montana_Bog_1	C	mountain_valley	sedges	natural_bog	NA;17-Aug-17;US-MT;Montana_Bog_1;C;mountain_valley;sedges;natural_bog	NA	45.5249	-111.018	Y174
LG3	2017-08-17	US-MT	Montana_Bog_1	C	mountain_valley	sedges	natural_bog	NA;17-Aug-17;US-MT;Montana_Bog_1;C;mountain_valley;sedges;natural_bog	NA	45.5249	-111.018	Y174
LG4	2017-08-17	US-MT	Montana_Bog_1	C	mountain_valley	sedges	natural_bog	NA;17-Aug-17;US-MT;Montana_Bog_1;C;mountain_valley;sedges;natural_bog	NA	45.5249	-111.018	Y175
LG5	2017-08-17	US-MT	Montana_Bog_1	C	mountain_valley	sedges	natural_bog	NA;17-Aug-17;US-MT;Montana_Bog_1;C;mountain_valley;sedges;natural_bog	NA	45.5249	-111.018	Y175
LG6	2017-08-17	US-MT	Montana_Bog_1	C	mountain_valley	sedges	natural_bog	NA;17-Aug-17;US-MT;Montana_Bog_1;C;mountain_valley;sedges;natural_bog	NA	45.5249	-111.018	Y175
LG7	2017-08-17	US-MT	Montana_Bog_1	C	mountain_valley	sedges	natural_bog	NA;17-Aug-17;US-MT;Montana_Bog_1;C;mountain_valley;sedges;natural_bog	NA	45.5249	-111.018	Y176
LG8	2017-08-17	US-MT	Montana_Bog_1	C	mountain_valley	sedges	natural_bog	NA;17-Aug-17;US-MT;Montana_Bog_1;C;mountain_valley;sedges;natural_bog	NA	45.5249	-111.018	Y176
LG9	2017-08-17	US-MT	Montana_Bog_1	C	mountain_valley	sedges	natural_bog	NA;17-Aug-17;US-MT;Montana_Bog_1;C;mountain_valley;sedges;natural_bog	NA	45.5249	-111.018	Y176
L_I_1_0-10	2012-07-22	CA-QC	Quebec_transitional_bog	D	river_valley	Sphagnum	natural_transitional_bog	1033;22-Jul-12;CA-QC;Quebec_transitional_bog;D;river_valley;Sphagnum_spp.;natural_transitional_bog	39	45.1273	-74.2191	Y029
L_I_2__0-10	2012-07-22	CA-QC	Quebec_transitional_bog	D	river_valley	Sphagnum	natural_transitional_bog	1033;22-Jul-12;CA-QC;Quebec_transitional_bog;D;river_valley;Sphagnum_spp.;natural_transitional_bog	39	45.1273	-74.2191	Y029
L_I_3__0-10	2012-07-22	CA-QC	Quebec_transitional_bog	D	river_valley	Sphagnum	natural_transitional_bog	1033;22-Jul-12;CA-QC;Quebec_transitional_bog;D;river_valley;Sphagnum_spp.;natural_transitional_bog	39	45.1273	-74.2191	Y029
L_II_1_0-10	2012-07-22	CA-QC	Quebec_transitional_bog	D	river_valley	Sphagnum	natural_transitional_bog	1033;22-Jul-12;CA-QC;Quebec_transitional_bog;D;river_valley;Sphagnum_spp.;natural_transitional_bog	39	45.1273	-74.2191	Y030
L_II_2__0-10	2012-07-22	CA-QC	Quebec_transitional_bog	D	river_valley	Sphagnum	natural_transitional_bog	1033;22-Jul-12;CA-QC;Quebec_transitional_bog;D;river_valley;Sphagnum_spp.;natural_transitional_bog	39	45.1273	-74.2191	Y030
L_II_3__0-10	2012-07-22	CA-QC	Quebec_transitional_bog	D	river_valley	Sphagnum	natural_transitional_bog	1033;22-Jul-12;CA-QC;Quebec_transitional_bog;D;river_valley;Sphagnum_spp.;natural_transitional_bog	39	45.1273	-74.2191	Y030
L_III_1_0-10	2012-07-22	CA-QC	Quebec_transitional_bog	D	river_valley	Sphagnum	natural_transitional_bog	1033;22-Jul-12;CA-QC;Quebec_transitional_bog;D;river_valley;Sphagnum_spp.;natural_transitional_bog	39	45.1273	-74.2191	Y031
L_III_2__0-10	2012-07-22	CA-QC	Quebec_transitional_bog	D	river_valley	Sphagnum	natural_transitional_bog	1033;22-Jul-12;CA-QC;Quebec_transitional_bog;D;river_valley;Sphagnum_spp.;natural_transitional_bog	39	45.1273	-74.2191	Y031
L_III_3__0-10	2012-07-22	CA-QC	Quebec_transitional_bog	D	river_valley	Sphagnum	natural_transitional_bog	1033;22-Jul-12;CA-QC;Quebec_transitional_bog;D;river_valley;Sphagnum_spp.;natural_transitional_bog	39	45.1273	-74.2191	Y031
Looduslik_1______0-10	2012-04-22	RO	Romania_bog_1	D	mountain_valley	Sphagnum	natural_bog	1034;22-Apr-12;RO;Romania_bog_1;D;mountain_valley;Sphagnum_spp.;natural_bog	40	47.2591	25.3574	Y017
Looduslik_2______0-10	2012-04-22	RO	Romania_bog_1	D	mountain_valley	Sphagnum	natural_bog	1034;22-Apr-12;RO;Romania_bog_1;D;mountain_valley;Sphagnum_spp.;natural_bog	40	47.2591	25.3574	Y018
Looduslik_3______0-10	2012-04-22	RO	Romania_bog_1	D	mountain_valley	Sphagnum	natural_bog	1034;22-Apr-12;RO;Romania_bog_1;D;mountain_valley;Sphagnum_spp.;natural_bog	40	47.2591	25.3574	Y019
M_I_0-20	2015-08-08	RU-KHA	Khabarovsk_fen	D	floodplain	sedges	natural_fen	NA;08-Aug-15;RU-KHA;Khabarovsk_fen;D;floodplain;sedges;natural_fen	NA	48.4973	135.413	NA
M_II_0-20	2015-08-08	RU-KHA	Khabarovsk_fen	D	floodplain	sedges	natural_fen	NA;08-Aug-15;RU-KHA;Khabarovsk_fen;D;floodplain;sedges;natural_fen	NA	48.4973	135.413	NA
M_III_0-20	2015-08-08	RU-KHA	Khabarovsk_fen	D	floodplain	sedges	natural_fen	NA;08-Aug-15;RU-KHA;Khabarovsk_fen;D;floodplain;sedges;natural_fen	NA	48.4973	135.413	NA
M_IV_0-20	2015-08-08	RU-KHA	Khabarovsk_fen	D	floodplain	sedges	natural_fen	NA;08-Aug-15;RU-KHA;Khabarovsk_fen;D;floodplain;sedges;natural_fen	NA	48.4973	135.413	NA
Mets_________________0-10	2012-04-22	RO	Romania_bog_forest_1	D	mountain_valley	Sphagnum	natural_forest	1127;22-Apr-12;RO;Romania_bog_forest_1;D;mountain_valley;Sphagnum_spp.;natural_forest	42	47.2591	25.3574	Y021
MMa01	2016-01-20	MM	Myanmar_drained_fen_1	A	mountain_valley	bare_soil	arable	813;20-Jan-16;MM;Myanmar_drained_fen_1;A;mountain_valley;bare_soil;arable	31	20.6492	96.8901	Y154
MMa02	2016-01-20	MM	Myanmar_drained_fen_1	A	mountain_valley	bare_soil	arable	813;20-Jan-16;MM;Myanmar_drained_fen_1;A;mountain_valley;bare_soil;arable	31	20.6492	96.8901	Y154
MMa03	2016-01-20	MM	Myanmar_drained_fen_1	A	mountain_valley	bare_soil	arable	813;20-Jan-16;MM;Myanmar_drained_fen_1;A;mountain_valley;bare_soil;arable	31	20.6492	96.8901	Y154
MMa04	2016-01-20	MM	Myanmar_drained_fen_1	A	mountain_valley	bare_soil	arable	813;20-Jan-16;MM;Myanmar_drained_fen_1;A;mountain_valley;bare_soil;arable	31	20.6492	96.8901	Y155
MMa05	2016-01-20	MM	Myanmar_drained_fen_1	A	mountain_valley	bare_soil	arable	813;20-Jan-16;MM;Myanmar_drained_fen_1;A;mountain_valley;bare_soil;arable	31	20.6492	96.8901	Y155
MMa06	2016-01-20	MM	Myanmar_drained_fen_1	A	mountain_valley	bare_soil	arable	813;20-Jan-16;MM;Myanmar_drained_fen_1;A;mountain_valley;bare_soil;arable	31	20.6492	96.8901	Y155
MMa07	2016-01-20	MM	Myanmar_drained_fen_1	A	mountain_valley	bare_soil	arable	813;20-Jan-16;MM;Myanmar_drained_fen_1;A;mountain_valley;bare_soil;arable	31	20.64	96.8938	Y157
MMa08	2016-01-20	MM	Myanmar_drained_fen_1	A	mountain_valley	bare_soil	arable	813;20-Jan-16;MM;Myanmar_drained_fen_1;A;mountain_valley;bare_soil;arable	31	20.64	96.8938	Y157
MMa09	2016-01-20	MM	Myanmar_drained_fen_1	A	mountain_valley	bare_soil	arable	813;20-Jan-16;MM;Myanmar_drained_fen_1;A;mountain_valley;bare_soil;arable	31	20.64	96.8938	Y157
MMa10	2016-01-20	MM	Myanmar_drained_fen_1	A	mountain_valley	bare_soil	arable	813;20-Jan-16;MM;Myanmar_drained_fen_1;A;mountain_valley;bare_soil;arable	31	20.64	96.8938	NA
MMa11	2016-01-20	MM	Myanmar_drained_fen_1	A	mountain_valley	bare_soil	arable	813;20-Jan-16;MM;Myanmar_drained_fen_1;A;mountain_valley;bare_soil;arable	31	20.6372	96.8916	Y161
MMa12	2016-01-20	MM	Myanmar_drained_fen_1	A	mountain_valley	bare_soil	arable	813;20-Jan-16;MM;Myanmar_drained_fen_1;A;mountain_valley;bare_soil;arable	31	20.6372	96.8916	Y161
MMa13	2016-01-20	MM	Myanmar_drained_fen_1	A	mountain_valley	bare_soil	arable	813;20-Jan-16;MM;Myanmar_drained_fen_1;A;mountain_valley;bare_soil;arable	31	20.6372	96.8916	Y161
MMa14	2016-01-20	MM	Myanmar_drained_fen_1	A	mountain_valley	bare_soil	arable	813;20-Jan-16;MM;Myanmar_drained_fen_1;A;mountain_valley;bare_soil;arable	31	20.6372	96.8916	NA
MMf01	2016-01-22	MM	Myanmar_fen	A	mountain_valley	grasses	natural_fen	886;22-Jan-16;MM;Myanmar_fen;A;mountain_valley;grasses;natural_fen	33	20.6106	96.9311	Y159
MMf02	2016-01-22	MM	Myanmar_fen	A	mountain_valley	grasses	natural_fen	886;22-Jan-16;MM;Myanmar_fen;A;mountain_valley;grasses;natural_fen	33	20.6106	96.9311	Y159
MMf03	2016-01-22	MM	Myanmar_fen	A	mountain_valley	grasses	natural_fen	886;22-Jan-16;MM;Myanmar_fen;A;mountain_valley;grasses;natural_fen	33	20.6106	96.9311	Y159
MMf04	2016-01-22	MM	Myanmar_fen	A	mountain_valley	grasses	natural_fen	886;22-Jan-16;MM;Myanmar_fen;A;mountain_valley;grasses;natural_fen	33	20.6106	96.9311	NA
MMf05	2016-01-22	MM	Myanmar_fen	A	mountain_valley	grasses	natural_fen	886;22-Jan-16;MM;Myanmar_fen;A;mountain_valley;grasses;natural_fen	33	20.6106	96.9311	NA
MMf06	2016-01-22	MM	Myanmar_fen	A	mountain_valley	grasses	natural_fen	886;22-Jan-16;MM;Myanmar_fen;A;mountain_valley;grasses;natural_fen	33	20.6371	96.8924	Y162
MMf07	2016-01-22	MM	Myanmar_fen	A	mountain_valley	grasses	natural_fen	886;22-Jan-16;MM;Myanmar_fen;A;mountain_valley;grasses;natural_fen	33	20.6371	96.8924	Y162
MMf08	2016-01-22	MM	Myanmar_fen	A	mountain_valley	grasses	natural_fen	886;22-Jan-16;MM;Myanmar_fen;A;mountain_valley;grasses;natural_fen	33	20.6371	96.8924	Y162
MMf09	2016-01-22	MM	Myanmar_fen	A	mountain_valley	grasses	natural_fen	886;22-Jan-16;MM;Myanmar_fen;A;mountain_valley;grasses;natural_fen	33	20.6371	96.8924	NA
MMf10	2016-01-22	MM	Myanmar_fen	A	mountain_valley	grasses	natural_fen	886;22-Jan-16;MM;Myanmar_fen;A;mountain_valley;grasses;natural_fen	33	20.6371	96.8924	NA
MMg01	2016-01-20	MM	Myanmar_drained_fen_2	A	mountain_valley	grasses	fallow	886;20-Jan-16;MM;Myanmar_drained_fen_2;A;mountain_valley;grasses;fallow	31	20.6483	96.8902	Y156
MMg02	2016-01-20	MM	Myanmar_drained_fen_2	A	mountain_valley	grasses	fallow	886;20-Jan-16;MM;Myanmar_drained_fen_2;A;mountain_valley;grasses;fallow	31	20.6483	96.8902	Y156
MMg03	2016-01-20	MM	Myanmar_drained_fen_2	A	mountain_valley	grasses	fallow	886;20-Jan-16;MM;Myanmar_drained_fen_2;A;mountain_valley;grasses;fallow	31	20.6483	96.8902	Y156
MMg04	2016-01-20	MM	Myanmar_drained_fen_2	A	mountain_valley	grasses	fallow	886;20-Jan-16;MM;Myanmar_drained_fen_2;A;mountain_valley;grasses;fallow	31	20.6394	96.8944	Y158
MMg05	2016-01-20	MM	Myanmar_drained_fen_2	A	mountain_valley	grasses	fallow	886;20-Jan-16;MM;Myanmar_drained_fen_2;A;mountain_valley;grasses;fallow	31	20.6394	96.8944	Y158
MMg06	2016-01-20	MM	Myanmar_drained_fen_2	A	mountain_valley	grasses	fallow	886;20-Jan-16;MM;Myanmar_drained_fen_2;A;mountain_valley;grasses;fallow	31	20.6394	96.8944	Y158
MMg07	2016-01-20	MM	Myanmar_drained_fen_2	A	mountain_valley	grasses	fallow	886;20-Jan-16;MM;Myanmar_drained_fen_2;A;mountain_valley;grasses;fallow	31	20.6394	96.8944	NA
MMg08	2016-01-20	MM	Myanmar_drained_fen_2	A	mountain_valley	grasses	fallow	886;20-Jan-16;MM;Myanmar_drained_fen_2;A;mountain_valley;grasses;fallow	31	20.6394	96.8944	NA
MMg09	2016-01-20	MM	Myanmar_drained_fen_2	A	mountain_valley	grasses	fallow	886;20-Jan-16;MM;Myanmar_drained_fen_2;A;mountain_valley;grasses;fallow	31	20.6108	96.9312	Y160
MMg10	2016-01-20	MM	Myanmar_drained_fen_2	A	mountain_valley	grasses	fallow	886;20-Jan-16;MM;Myanmar_drained_fen_2;A;mountain_valley;grasses;fallow	31	20.6108	96.9312	Y160
MMg11	2016-01-20	MM	Myanmar_drained_fen_2	A	mountain_valley	grasses	fallow	886;20-Jan-16;MM;Myanmar_drained_fen_2;A;mountain_valley;grasses;fallow	31	20.6108	96.9312	Y160
MMg12	2016-01-20	MM	Myanmar_drained_fen_2	A	mountain_valley	grasses	fallow	886;20-Jan-16;MM;Myanmar_drained_fen_2;A;mountain_valley;grasses;fallow	31	20.6108	96.9312	NA
MX_a_1-5	2015-03-20	MX	Mexico_chinampa_1	C	mountain_valley	bare_soil	arable	771;20-Mar-15;MX;Mexico_chinampa_1;C;mountain_valley;bare_soil;arable	28	19.29	-99.09	Y122
MX_a_2-5	2015-03-20	MX	Mexico_chinampa_1	C	mountain_valley	bare_soil	arable	771;20-Mar-15;MX;Mexico_chinampa_1;C;mountain_valley;bare_soil;arable	28	19.29	-99.09	Y122
MX_a_3-5	2015-03-20	MX	Mexico_chinampa_1	C	mountain_valley	bare_soil	arable	771;20-Mar-15;MX;Mexico_chinampa_1;C;mountain_valley;bare_soil;arable	28	19.29	-99.09	Y122
MX_a_4-5	2015-03-20	MX	Mexico_chinampa_1	C	mountain_valley	bare_soil	arable	771;20-Mar-15;MX;Mexico_chinampa_1;C;mountain_valley;bare_soil;arable	28	19.29	-99.09	Y123
MX_a_5-5	2015-03-20	MX	Mexico_chinampa_1	C	mountain_valley	bare_soil	arable	771;20-Mar-15;MX;Mexico_chinampa_1;C;mountain_valley;bare_soil;arable	28	19.29	-99.09	Y123
MX_a_6-5	2015-03-20	MX	Mexico_chinampa_1	C	mountain_valley	bare_soil	arable	771;20-Mar-15;MX;Mexico_chinampa_1;C;mountain_valley;bare_soil;arable	28	19.29	-99.09	Y123
MX_a_7-5	2015-03-20	MX	Mexico_chinampa_1	C	mountain_valley	bare_soil	arable	771;20-Mar-15;MX;Mexico_chinampa_1;C;mountain_valley;bare_soil;arable	28	19.29	-99.09	Y127
MX_a_8-5	2015-03-20	MX	Mexico_chinampa_1	C	mountain_valley	bare_soil	arable	771;20-Mar-15;MX;Mexico_chinampa_1;C;mountain_valley;bare_soil;arable	28	19.29	-99.09	Y127
MX_a_9-5	2015-03-20	MX	Mexico_chinampa_1	C	mountain_valley	bare_soil	arable	771;20-Mar-15;MX;Mexico_chinampa_1;C;mountain_valley;bare_soil;arable	28	19.29	-99.09	Y127
MX_f_1-5	2015-03-22	MX	Mexico_fen	C	mountain_valley	sedges	natural_fen	794;22-Mar-15;MX;Mexico_fen;C;mountain_valley;Typha_domingensis;natural_fen	30	19.2862	-99.093	Y128
MX_f_2-5	2015-03-22	MX	Mexico_fen	C	mountain_valley	sedges	natural_fen	794;22-Mar-15;MX;Mexico_fen;C;mountain_valley;Typha_domingensis;natural_fen	30	19.2862	-99.093	Y128
MX_f_3-5	2015-03-22	MX	Mexico_fen	C	mountain_valley	sedges	natural_fen	794;22-Mar-15;MX;Mexico_fen;C;mountain_valley;Typha_domingensis;natural_fen	30	19.2862	-99.093	Y128
MX_f_4-5	2015-03-22	MX	Mexico_fen	C	mountain_valley	sedges	natural_fen	794;22-Mar-15;MX;Mexico_fen;C;mountain_valley;Typha_domingensis;natural_fen	30	19.2862	-99.093	Y129
MX_f_5-5	2015-03-22	MX	Mexico_fen	C	mountain_valley	sedges	natural_fen	794;22-Mar-15;MX;Mexico_fen;C;mountain_valley;Typha_domingensis;natural_fen	30	19.2862	-99.093	Y129
MX_f_6-5	2015-03-22	MX	Mexico_fen	C	mountain_valley	sedges	natural_fen	794;22-Mar-15;MX;Mexico_fen;C;mountain_valley;Typha_domingensis;natural_fen	30	19.2862	-99.093	Y129
MX_f_7-5	2015-03-22	MX	Mexico_fen	C	mountain_valley	sedges	natural_fen	794;22-Mar-15;MX;Mexico_fen;C;mountain_valley;Typha_domingensis;natural_fen	30	19.2862	-99.093	Y130
MX_f_8-5	2015-03-22	MX	Mexico_fen	C	mountain_valley	sedges	natural_fen	794;22-Mar-15;MX;Mexico_fen;C;mountain_valley;Typha_domingensis;natural_fen	30	19.2862	-99.093	Y130
MX_f_9-5	2015-03-22	MX	Mexico_fen	C	mountain_valley	sedges	natural_fen	794;22-Mar-15;MX;Mexico_fen;C;mountain_valley;Typha_domingensis;natural_fen	30	19.2862	-99.093	Y130
MX_g_1-5	2015-03-20	MX	Mexico_chinampa_2	C	mountain_valley	grasses	pasture	782;20-Mar-15;MX;Mexico_chinampa_2;C;mountain_valley;grasses;pasture	29	19.29	-99.09	Y124
MX_g_2-5	2015-03-20	MX	Mexico_chinampa_2	C	mountain_valley	grasses	pasture	782;20-Mar-15;MX;Mexico_chinampa_2;C;mountain_valley;grasses;pasture	29	19.29	-99.09	Y124
MX_g_3-5	2015-03-20	MX	Mexico_chinampa_2	C	mountain_valley	grasses	pasture	782;20-Mar-15;MX;Mexico_chinampa_2;C;mountain_valley;grasses;pasture	29	19.29	-99.09	Y124
MX_g_4-5	2015-03-20	MX	Mexico_chinampa_2	C	mountain_valley	grasses	pasture	782;20-Mar-15;MX;Mexico_chinampa_2;C;mountain_valley;grasses;pasture	29	19.29	-99.09	Y125
MX_g_5-5	2015-03-20	MX	Mexico_chinampa_2	C	mountain_valley	grasses	pasture	782;20-Mar-15;MX;Mexico_chinampa_2;C;mountain_valley;grasses;pasture	29	19.29	-99.09	Y125
MX_g_6-5	2015-03-20	MX	Mexico_chinampa_2	C	mountain_valley	grasses	pasture	782;20-Mar-15;MX;Mexico_chinampa_2;C;mountain_valley;grasses;pasture	29	19.29	-99.09	Y125
MX_g_7-5	2015-03-20	MX	Mexico_chinampa_2	C	mountain_valley	grasses	pasture	782;20-Mar-15;MX;Mexico_chinampa_2;C;mountain_valley;grasses;pasture	29	19.29	-99.09	Y126
MX_g_8-5	2015-03-20	MX	Mexico_chinampa_2	C	mountain_valley	grasses	pasture	782;20-Mar-15;MX;Mexico_chinampa_2;C;mountain_valley;grasses;pasture	29	19.29	-99.09	Y126
MX_g_9-5	2015-03-20	MX	Mexico_chinampa_2	C	mountain_valley	grasses	pasture	782;20-Mar-15;MX;Mexico_chinampa_2;C;mountain_valley;grasses;pasture	29	19.29	-99.09	Y126
MYa_01-10	2017-03-14	MY	Borneo_drained_swamp	A	lowland	bare_soil	oil_palm_plantation	61;14-Mar-17;MY;Borneo_drained_swamp;A;lowland;oil_palm;oil_palm_plantation	5	5.3223	115.658	Y163
MYa_02-10	2017-03-14	MY	Borneo_drained_swamp	A	lowland	bare_soil	oil_palm_plantation	61;14-Mar-17;MY;Borneo_drained_swamp;A;lowland;oil_palm;oil_palm_plantation	5	5.3223	115.658	Y163
MYa_03-10	2017-03-14	MY	Borneo_drained_swamp	A	lowland	bare_soil	oil_palm_plantation	61;14-Mar-17;MY;Borneo_drained_swamp;A;lowland;oil_palm;oil_palm_plantation	5	5.3223	115.658	Y163
MYa_04-10	2017-03-14	MY	Borneo_drained_swamp	A	lowland	bare_soil	oil_palm_plantation	61;14-Mar-17;MY;Borneo_drained_swamp;A;lowland;oil_palm;oil_palm_plantation	5	5.3223	115.658	NA
MYa_05-10	2017-03-14	MY	Borneo_drained_swamp	A	lowland	bare_soil	oil_palm_plantation	61;14-Mar-17;MY;Borneo_drained_swamp;A;lowland;oil_palm;oil_palm_plantation	5	5.3223	115.658	Y164
MYa_06-10	2017-03-14	MY	Borneo_drained_swamp	A	lowland	bare_soil	oil_palm_plantation	61;14-Mar-17;MY;Borneo_drained_swamp;A;lowland;oil_palm;oil_palm_plantation	5	5.3223	115.658	Y164
MYa_07-10	2017-03-14	MY	Borneo_drained_swamp	A	lowland	bare_soil	oil_palm_plantation	61;14-Mar-17;MY;Borneo_drained_swamp;A;lowland;oil_palm;oil_palm_plantation	5	5.3223	115.658	Y164
MYa_08-10	2017-03-14	MY	Borneo_drained_swamp	A	lowland	bare_soil	oil_palm_plantation	61;14-Mar-17;MY;Borneo_drained_swamp;A;lowland;oil_palm;oil_palm_plantation	5	5.3223	115.658	NA
MYa_09-10	2017-03-14	MY	Borneo_drained_swamp	A	lowland	bare_soil	oil_palm_plantation	61;14-Mar-17;MY;Borneo_drained_swamp;A;lowland;oil_palm;oil_palm_plantation	5	5.3223	115.658	NA
MYa_10-10	2017-03-14	MY	Borneo_drained_swamp	A	lowland	bare_soil	oil_palm_plantation	61;14-Mar-17;MY;Borneo_drained_swamp;A;lowland;oil_palm;oil_palm_plantation	5	5.3239	115.675	NA
MYa_11-10	2017-03-14	MY	Borneo_drained_swamp	A	lowland	bare_soil	oil_palm_plantation	61;14-Mar-17;MY;Borneo_drained_swamp;A;lowland;oil_palm;oil_palm_plantation	5	5.3239	115.675	Y169
MYa_12-10	2017-03-14	MY	Borneo_drained_swamp	A	lowland	bare_soil	oil_palm_plantation	61;14-Mar-17;MY;Borneo_drained_swamp;A;lowland;oil_palm;oil_palm_plantation	5	5.3239	115.675	Y169
MYa_13-10	2017-03-14	MY	Borneo_drained_swamp	A	lowland	bare_soil	oil_palm_plantation	61;14-Mar-17;MY;Borneo_drained_swamp;A;lowland;oil_palm;oil_palm_plantation	5	5.3239	115.675	Y169
MYa_14-10	2017-03-14	MY	Borneo_drained_swamp	A	lowland	bare_soil	oil_palm_plantation	61;14-Mar-17;MY;Borneo_drained_swamp;A;lowland;oil_palm;oil_palm_plantation	5	5.3239	115.675	NA
MYa_15-10	2017-03-14	MY	Borneo_drained_swamp	A	lowland	bare_soil	oil_palm_plantation	61;14-Mar-17;MY;Borneo_drained_swamp;A;lowland;oil_palm;oil_palm_plantation	5	5.3239	115.675	Y170
MYa_16-10	2017-03-14	MY	Borneo_drained_swamp	A	lowland	bare_soil	oil_palm_plantation	61;14-Mar-17;MY;Borneo_drained_swamp;A;lowland;oil_palm;oil_palm_plantation	5	5.3239	115.675	Y170
MYa_17-10	2017-03-14	MY	Borneo_drained_swamp	A	lowland	bare_soil	oil_palm_plantation	61;14-Mar-17;MY;Borneo_drained_swamp;A;lowland;oil_palm;oil_palm_plantation	5	5.3239	115.675	NA
MYa_18-10	2017-03-15	MY	Borneo_swamp_forest	A	lowland	tropical_evergreen_forest	natural_forest	110;15-Mar-17;MY;Borneo_swamp_forest;A;lowland;tropical_evergreen_forest;natural_forest	6	5.3223	115.658	Y170
MYf_01-10	2017-03-15	MY	Borneo_swamp_forest	A	lowland	tropical_evergreen_forest	natural_forest	110;15-Mar-17;MY;Borneo_swamp_forest;A;lowland;tropical_evergreen_forest;natural_forest	6	5.3223	115.658	Y165
MYf_02-10	2017-03-15	MY	Borneo_swamp_forest	A	lowland	tropical_evergreen_forest	natural_forest	110;15-Mar-17;MY;Borneo_swamp_forest;A;lowland;tropical_evergreen_forest;natural_forest	6	5.3223	115.658	NA
MYf_03-10	2017-03-15	MY	Borneo_swamp_forest	A	lowland	tropical_evergreen_forest	natural_forest	110;15-Mar-17;MY;Borneo_swamp_forest;A;lowland;tropical_evergreen_forest;natural_forest	6	5.3223	115.658	Y165
MYf_04-10	2017-03-15	MY	Borneo_swamp_forest	A	lowland	tropical_evergreen_forest	natural_forest	110;15-Mar-17;MY;Borneo_swamp_forest;A;lowland;tropical_evergreen_forest;natural_forest	6	5.3223	115.658	NA
MYf_05-10	2017-03-15	MY	Borneo_swamp_forest	A	lowland	tropical_evergreen_forest	natural_forest	110;15-Mar-17;MY;Borneo_swamp_forest;A;lowland;tropical_evergreen_forest;natural_forest	6	5.3223	115.658	Y165
MYf_06-10	2017-03-15	MY	Borneo_swamp_forest	A	lowland	tropical_evergreen_forest	natural_forest	110;15-Mar-17;MY;Borneo_swamp_forest;A;lowland;tropical_evergreen_forest;natural_forest	6	5.3223	115.658	NA
MYf_07-10	2017-03-15	MY	Borneo_swamp_forest	A	lowland	tropical_evergreen_forest	natural_forest	110;15-Mar-17;MY;Borneo_swamp_forest;A;lowland;tropical_evergreen_forest;natural_forest	6	5.3223	115.658	Y166
MYf_08-10	2017-03-15	MY	Borneo_swamp_forest	A	lowland	tropical_evergreen_forest	natural_forest	110;15-Mar-17;MY;Borneo_swamp_forest;A;lowland;tropical_evergreen_forest;natural_forest	6	5.3223	115.658	Y166
MYf_09-10	2017-03-15	MY	Borneo_swamp_forest	A	lowland	tropical_evergreen_forest	natural_forest	110;15-Mar-17;MY;Borneo_swamp_forest;A;lowland;tropical_evergreen_forest;natural_forest	6	5.3223	115.658	Y166
MYf_10-10	2017-03-15	MY	Borneo_swamp_forest	A	lowland	tropical_evergreen_forest	natural_forest	110;15-Mar-17;MY;Borneo_swamp_forest;A;lowland;tropical_evergreen_forest;natural_forest	6	5.3223	115.658	Y167
MYf_11-10	2017-03-15	MY	Borneo_swamp_forest	A	lowland	tropical_evergreen_forest	natural_forest	110;15-Mar-17;MY;Borneo_swamp_forest;A;lowland;tropical_evergreen_forest;natural_forest	6	5.3223	115.658	Y167
MYf_12-10	2017-03-15	MY	Borneo_swamp_forest	A	lowland	tropical_evergreen_forest	natural_forest	110;15-Mar-17;MY;Borneo_swamp_forest;A;lowland;tropical_evergreen_forest;natural_forest	6	5.3223	115.658	Y167
MYf_13-10	2017-03-15	MY	Borneo_swamp_forest	A	lowland	tropical_evergreen_forest	natural_forest	110;15-Mar-17;MY;Borneo_swamp_forest;A;lowland;tropical_evergreen_forest;natural_forest	6	5.3223	115.658	NA
MYf_14-10	2017-03-15	MY	Borneo_swamp_forest	A	lowland	tropical_evergreen_forest	natural_forest	110;15-Mar-17;MY;Borneo_swamp_forest;A;lowland;tropical_evergreen_forest;natural_forest	6	5.3223	115.658	NA
MYf_15-10	2017-03-15	MY	Borneo_swamp_forest	A	lowland	tropical_evergreen_forest	natural_forest	110;15-Mar-17;MY;Borneo_swamp_forest;A;lowland;tropical_evergreen_forest;natural_forest	6	5.3223	115.658	Y168
MYf_16-10	2017-03-15	MY	Borneo_swamp_forest	A	lowland	tropical_evergreen_forest	natural_forest	110;15-Mar-17;MY;Borneo_swamp_forest;A;lowland;tropical_evergreen_forest;natural_forest	6	5.3223	115.658	Y168
MYf_17-10	2017-03-15	MY	Borneo_swamp_forest	A	lowland	tropical_evergreen_forest	natural_forest	110;15-Mar-17;MY;Borneo_swamp_forest;A;lowland;tropical_evergreen_forest;natural_forest	6	5.3223	115.658	NA
MYf_18-10	2017-03-15	MY	Borneo_swamp_forest	A	lowland	tropical_evergreen_forest	natural_forest	110;15-Mar-17;MY;Borneo_swamp_forest;A;lowland;tropical_evergreen_forest;natural_forest	6	5.3223	115.658	Y168
N_1-10	2012-08-14	RU-BA	Bashkortostan_drained_floodplain_2	D	river_valley	sedges	natural_floodplain	28;14-Aug-12;RU-BA;Bashkortostan_drained_floodplain_2;D;river_valley;sedges;natural_floodplain	3	55.4337	55.4497	Y041
N_2-10	2012-08-14	RU-BA	Bashkortostan_drained_floodplain_2	D	river_valley	sedges	natural_floodplain	28;14-Aug-12;RU-BA;Bashkortostan_drained_floodplain_2;D;river_valley;sedges;natural_floodplain	3	55.4337	55.4497	Y041
N_3-10	2012-08-14	RU-BA	Bashkortostan_drained_floodplain_2	D	river_valley	sedges	natural_floodplain	28;14-Aug-12;RU-BA;Bashkortostan_drained_floodplain_2;D;river_valley;sedges;natural_floodplain	3	55.4337	55.4497	Y041
N_4-10	2012-08-14	RU-BA	Bashkortostan_drained_floodplain_2	D	river_valley	sedges	natural_floodplain	28;14-Aug-12;RU-BA;Bashkortostan_drained_floodplain_2;D;river_valley;sedges;natural_floodplain	3	55.4337	55.4497	Y042
N_5-10	2012-08-14	RU-BA	Bashkortostan_drained_floodplain_2	D	river_valley	sedges	natural_floodplain	28;14-Aug-12;RU-BA;Bashkortostan_drained_floodplain_2;D;river_valley;sedges;natural_floodplain	3	55.4337	55.4497	Y042
N_6-10	2012-08-14	RU-BA	Bashkortostan_drained_floodplain_2	D	river_valley	sedges	natural_floodplain	28;14-Aug-12;RU-BA;Bashkortostan_drained_floodplain_2;D;river_valley;sedges;natural_floodplain	3	55.4337	55.4497	Y042
N_7-10	2012-08-14	RU-BA	Bashkortostan_drained_floodplain_2	D	river_valley	sedges	natural_floodplain	28;14-Aug-12;RU-BA;Bashkortostan_drained_floodplain_2;D;river_valley;sedges;natural_floodplain	3	55.4337	55.4497	Y043
N_8-10	2012-08-14	RU-BA	Bashkortostan_drained_floodplain_2	D	river_valley	sedges	natural_floodplain	28;14-Aug-12;RU-BA;Bashkortostan_drained_floodplain_2;D;river_valley;sedges;natural_floodplain	3	55.4337	55.4497	Y043
N_9-10	2012-08-14	RU-BA	Bashkortostan_drained_floodplain_2	D	river_valley	sedges	natural_floodplain	28;14-Aug-12;RU-BA;Bashkortostan_drained_floodplain_2;D;river_valley;sedges;natural_floodplain	3	55.4337	55.4497	Y043
÷I_1_0-10	2011-08-22	IS	Iceland_drained_fen	D	lowland	sedges	pasture	650;22-Aug-11;IS;Iceland_drained_fen;D;lowland;sedges;pasture	23	64.8332	-22.916	Y009
÷I_2_0-10	2011-08-22	IS	Iceland_drained_fen	D	lowland	sedges	pasture	650;22-Aug-11;IS;Iceland_drained_fen;D;lowland;sedges;pasture	23	64.8332	-22.916	Y010
÷I_3_0-10	2011-08-22	IS	Iceland_drained_fen	D	lowland	sedges	pasture	650;22-Aug-11;IS;Iceland_drained_fen;D;lowland;sedges;pasture	23	64.8332	-22.916	Y011
÷I_4_0-10	2011-08-22	IS	Iceland_drained_fen	D	lowland	sedges	pasture	650;22-Aug-11;IS;Iceland_drained_fen;D;lowland;sedges;pasture	23	64.8332	-22.916	Y012
÷II_1_0-10	2011-08-22	IS	Iceland_drained_fen	D	lowland	sedges	natural_fen	650;22-Aug-11;IS;Iceland_drained_fen;D;lowland;sedges;natural_fen	23	64.8332	-22.916	Y013
÷II_2_0-10	2011-08-22	IS	Iceland_drained_fen	D	lowland	sedges	natural_fen	650;22-Aug-11;IS;Iceland_drained_fen;D;lowland;sedges;natural_fen	23	64.8332	-22.916	Y014
÷II_3_0-10	2011-08-22	IS	Iceland_drained_fen	D	lowland	sedges	natural_fen	650;22-Aug-11;IS;Iceland_drained_fen;D;lowland;sedges;natural_fen	23	64.8332	-22.916	Y015
÷II_4_0-10	2011-08-22	IS	Iceland_drained_fen	D	lowland	sedges	natural_fen	650;22-Aug-11;IS;Iceland_drained_fen;D;lowland;sedges;natural_fen	23	64.8332	-22.916	Y016
P_1-10	2013-04-23	FR-F	France_transitional_bog_1	C	lowland	sedges	natural_transitional_bog	414;23-Apr-13;FR-F;France_transitional_bog_1;C;lowland;sedges;natural_transitional_bog	18	47.32	2.23	Y054
P_16-10	2013-04-23	FR-F	France_transitional_bog_1	C	lowland	sedges	natural_transitional_bog	414;23-Apr-13;FR-F;France_transitional_bog_1;C;lowland;sedges;natural_transitional_bog	18	47.32	2.23	Y053
P_17-10	2013-04-23	FR-F	France_transitional_bog_1	C	lowland	sedges	natural_transitional_bog	414;23-Apr-13;FR-F;France_transitional_bog_1;C;lowland;sedges;natural_transitional_bog	18	47.32	2.23	Y053
P_18-10	2013-04-23	FR-F	France_transitional_bog_1	C	lowland	sedges	natural_transitional_bog	414;23-Apr-13;FR-F;France_transitional_bog_1;C;lowland;sedges;natural_transitional_bog	18	47.32	2.23	Y053
P_19-10	2013-04-23	FR-F	France_transitional_bog_1	C	lowland	sedges	natural_transitional_bog	414;23-Apr-13;FR-F;France_transitional_bog_1;C;lowland;sedges;natural_transitional_bog	18	47.32	2.23	NA
P_20-10	2013-04-23	FR-F	France_transitional_bog_1	C	lowland	sedges	natural_transitional_bog	414;23-Apr-13;FR-F;France_transitional_bog_1;C;lowland;sedges;natural_transitional_bog	18	47.32	2.23	NA
P_2-10	2013-04-23	FR-F	France_transitional_bog_1	C	lowland	sedges	natural_transitional_bog	414;23-Apr-13;FR-F;France_transitional_bog_1;C;lowland;sedges;natural_transitional_bog	18	47.32	2.23	Y054
P_3-10	2013-04-23	FR-F	France_transitional_bog_1	C	lowland	sedges	natural_transitional_bog	414;23-Apr-13;FR-F;France_transitional_bog_1;C;lowland;sedges;natural_transitional_bog	18	47.32	2.23	Y054
P_4-10	2013-04-23	FR-F	France_transitional_bog_1	C	lowland	sedges	natural_transitional_bog	414;23-Apr-13;FR-F;France_transitional_bog_1;C;lowland;sedges;natural_transitional_bog	18	47.32	2.23	NA
P_5-10	2013-04-23	FR-F	France_transitional_bog_1	C	lowland	sedges	natural_transitional_bog	414;23-Apr-13;FR-F;France_transitional_bog_1;C;lowland;sedges;natural_transitional_bog	18	47.32	2.23	NA
P_6-10	2013-04-23	FR-F	France_transitional_bog_1	C	lowland	sedges	natural_transitional_bog	414;23-Apr-13;FR-F;France_transitional_bog_1;C;lowland;sedges;natural_transitional_bog	18	47.32	2.23	NA
P_7-10	2013-04-23	FR-F	France_transitional_bog_1	C	lowland	sedges	natural_transitional_bog	414;23-Apr-13;FR-F;France_transitional_bog_1;C;lowland;sedges;natural_transitional_bog	18	47.32	2.23	NA
P_8-10	2013-04-23	FR-F	France_transitional_bog_1	C	lowland	sedges	natural_transitional_bog	414;23-Apr-13;FR-F;France_transitional_bog_1;C;lowland;sedges;natural_transitional_bog	18	47.32	2.23	NA
P_9-10	2013-04-23	FR-F	France_transitional_bog_1	C	lowland	sedges	natural_transitional_bog	414;23-Apr-13;FR-F;France_transitional_bog_1;C;lowland;sedges;natural_transitional_bog	18	47.32	2.23	NA
Sand_Mound_P1_0-10	2014-08-05	US-CA	California_fen	C	river_valley	sedges	natural_floodplain	212;05-Aug-14;US-CA;California_fen;C;river_valley;sedges;natural_floodplain	10	38.0169	-121.62	Y100
Sherman_Island_P1_0-10	2014-08-08	US-CA	California_drained_fen	C	river_valley	sedges	hay_field	203;08-Aug-14;US-CA;California_drained_fen;C;river_valley;sedges;hay_field	9	38.0169	-121.62	Y101
Sherman_Island_P2_0-10	2014-08-08	US-CA	California_drained_fen	C	river_valley	sedges	hay_field	203;08-Aug-14;US-CA;California_drained_fen;C;river_valley;sedges;hay_field	9	38.0169	-121.62	Y101
Sand_Mound_P2_0-10	2014-08-05	US-CA	California_fen	C	river_valley	sedges	natural_floodplain	212;05-Aug-14;US-CA;California_fen;C;river_valley;sedges;natural_floodplain	10	38.0169	-121.62	Y100
Sherman_Island_P3_0-10	2014-08-08	US-CA	California_drained_fen	C	river_valley	sedges	hay_field	203;08-Aug-14;US-CA;California_drained_fen;C;river_valley;sedges;hay_field	9	38.0169	-121.62	Y101
Sand_Mound_P3_0-10	2014-08-05	US-CA	California_fen	C	river_valley	sedges	natural_floodplain	212;05-Aug-14;US-CA;California_fen;C;river_valley;sedges;natural_floodplain	10	38.0169	-121.62	Y100
P1-1-10	2013-08-02	RU-KHM	Siberia_bog_forest	D	lowland	Sphagnum	natural_forest	1250;02-Aug-13;RU-KHM;Siberia_bog_forest;D;lowland;Sphagnum_spp.;natural_forest	45	60.88	68.7	Y063
P1-2-10	2013-08-02	RU-KHM	Siberia_bog_forest	D	lowland	Sphagnum	natural_forest	1250;02-Aug-13;RU-KHM;Siberia_bog_forest;D;lowland;Sphagnum_spp.;natural_forest	45	60.88	68.7	Y063
P1-3-10	2013-08-02	RU-KHM	Siberia_bog_forest	D	lowland	Sphagnum	natural_forest	1250;02-Aug-13;RU-KHM;Siberia_bog_forest;D;lowland;Sphagnum_spp.;natural_forest	45	60.88	68.7	Y063
P2-1-10	2013-08-02	RU-KHM	Siberia_bog_forest	D	lowland	Sphagnum	natural_forest	1250;02-Aug-13;RU-KHM;Siberia_bog_forest;D;lowland;Sphagnum_spp.;natural_forest	45	60.88	68.7	Y067
P2-2-10	2013-08-02	RU-KHM	Siberia_bog_forest	D	lowland	Sphagnum	natural_forest	1250;02-Aug-13;RU-KHM;Siberia_bog_forest;D;lowland;Sphagnum_spp.;natural_forest	45	60.88	68.7	Y067
P2-3-10	2013-08-02	RU-KHM	Siberia_bog_forest	D	lowland	Sphagnum	natural_forest	1250;02-Aug-13;RU-KHM;Siberia_bog_forest;D;lowland;Sphagnum_spp.;natural_forest	45	60.88	68.7	Y067
P1_0-10	2014-09-10	FR-N	French_Pyrenees_fen	C	mountain_valley	sedges	natural_fen	628;10-Sep-14;FR-N;French_Pyrenees_fen;C;mountain_valley;sedges;natural_fen	22	42.8032	1.424	Y102
P2_0-10	2014-09-10	FR-N	French_Pyrenees_fen	C	mountain_valley	sedges	natural_fen	628;10-Sep-14;FR-N;French_Pyrenees_fen;C;mountain_valley;sedges;natural_fen	22	42.8032	1.424	Y102
P3_0-10	2014-09-10	FR-N	French_Pyrenees_fen	C	mountain_valley	sedges	natural_fen	628;10-Sep-14;FR-N;French_Pyrenees_fen;C;mountain_valley;sedges;natural_fen	22	42.8032	1.424	Y102
P4_0-10	2014-09-10	FR-N	French_Pyrenees_fen	C	mountain_valley	sedges	natural_fen	628;10-Sep-14;FR-N;French_Pyrenees_fen;C;mountain_valley;sedges;natural_fen	22	42.8032	1.424	NA
P5_0-10	2014-09-10	FR-N	French_Pyrenees_fen	C	mountain_valley	sedges	natural_fen	628;10-Sep-14;FR-N;French_Pyrenees_fen;C;mountain_valley;sedges;natural_fen	22	42.8032	1.424	NA
P6_0-10	2014-09-10	FR-N	French_Pyrenees_fen	C	mountain_valley	sedges	natural_fen	628;10-Sep-14;FR-N;French_Pyrenees_fen;C;mountain_valley;sedges;natural_fen	22	42.8032	1.424	NA
P7_0-10	2014-09-10	FR-N	French_Pyrenees_fen	C	mountain_valley	sedges	natural_fen	628;10-Sep-14;FR-N;French_Pyrenees_fen;C;mountain_valley;sedges;natural_fen	22	42.8032	1.424	NA
P8_0-10	2014-09-10	FR-N	French_Pyrenees_fen	C	mountain_valley	sedges	natural_fen	628;10-Sep-14;FR-N;French_Pyrenees_fen;C;mountain_valley;sedges;natural_fen	22	42.8032	1.424	NA
P9_0-10	2014-09-10	FR-N	French_Pyrenees_fen	C	mountain_valley	sedges	natural_fen	628;10-Sep-14;FR-N;French_Pyrenees_fen;C;mountain_valley;sedges;natural_fen	22	42.8032	1.424	NA
PC_1-10	2013-04-05	US-FL	Florida_swamp_forest_1	A	lowland	tropical_evergreen_forest	natural_forest	364;05-Apr-13;US-FL;Florida_swamp_forest_1;A;lowland;Cupressaceae;natural_forest	16	26.38	-81.58	Y049
PC_2-10	2013-04-05	US-FL	Florida_swamp_forest_1	A	lowland	tropical_evergreen_forest	natural_forest	364;05-Apr-13;US-FL;Florida_swamp_forest_1;A;lowland;Cupressaceae;natural_forest	16	26.38	-81.58	Y049
PC_3-10	2013-04-05	US-FL	Florida_swamp_forest_1	A	lowland	tropical_evergreen_forest	natural_forest	364;05-Apr-13;US-FL;Florida_swamp_forest_1;A;lowland;Cupressaceae;natural_forest	16	26.38	-81.58	Y049
PC1_0-10	2013-12-15	US-FL	Florida_swamp_forest_2	A	lowland	tropical_evergreen_forest	natural_forest	391;15-Dec-13;US-FL;Florida_swamp_forest_2;A;lowland;Cupressaceae;natural_forest	17	26.38	-81.58	Y077
PC2_0-10	2013-12-15	US-FL	Florida_swamp_forest_2	A	lowland	tropical_evergreen_forest	natural_forest	391;15-Dec-13;US-FL;Florida_swamp_forest_2;A;lowland;Cupressaceae;natural_forest	17	26.38	-81.58	Y077
PC3_0-10	2013-12-15	US-FL	Florida_swamp_forest_2	A	lowland	tropical_evergreen_forest	natural_forest	391;15-Dec-13;US-FL;Florida_swamp_forest_2;A;lowland;Cupressaceae;natural_forest	17	26.38	-81.58	Y077
R1-1-10	2013-08-02	RU-KHM	Siberia_bog_forest	D	lowland	Sphagnum	natural_forest	1247;02-Aug-13;RU-KHM;Siberia_bog_forest;D;lowland;Sphagnum_spp.;natural_forest	45	60.88	68.7	Y064
R1-2-10	2013-08-02	RU-KHM	Siberia_bog_forest	D	lowland	Sphagnum	natural_forest	1247;02-Aug-13;RU-KHM;Siberia_bog_forest;D;lowland;Sphagnum_spp.;natural_forest	45	60.88	68.7	Y064
R1-3-10	2013-08-02	RU-KHM	Siberia_bog_forest	D	lowland	Sphagnum	natural_forest	1247;02-Aug-13;RU-KHM;Siberia_bog_forest;D;lowland;Sphagnum_spp.;natural_forest	45	60.88	68.7	Y064
R2-1-10	2013-08-02	RU-KHM	Siberia_bog_forest	D	lowland	Sphagnum	natural_forest	1247;02-Aug-13;RU-KHM;Siberia_bog_forest;D;lowland;Sphagnum_spp.;natural_forest	45	60.88	68.7	Y069
R2-2-10	2013-08-02	RU-KHM	Siberia_bog_forest	D	lowland	Sphagnum	natural_forest	1247;02-Aug-13;RU-KHM;Siberia_bog_forest;D;lowland;Sphagnum_spp.;natural_forest	45	60.88	68.7	Y069
R2-3-10	2013-08-02	RU-KHM	Siberia_bog_forest	D	lowland	Sphagnum	natural_forest	1247;02-Aug-13;RU-KHM;Siberia_bog_forest;D;lowland;Sphagnum_spp.;natural_forest	45	60.88	68.7	Y069
RB1	2017-08-17	US-MT	Montana_bog_2	C	lowland	sedges	pasture	NA;17-Aug-17;US-MT;Montana_bog_2;C;lowland;sedges;pasture	NA	45.5826	-111.661	Y171
RB2	2017-08-17	US-MT	Montana_bog_2	C	lowland	sedges	pasture	NA;17-Aug-17;US-MT;Montana_bog_2;C;lowland;sedges;pasture	NA	45.5826	-111.661	Y171
RB3	2017-08-17	US-MT	Montana_bog_2	C	lowland	sedges	pasture	NA;17-Aug-17;US-MT;Montana_bog_2;C;lowland;sedges;pasture	NA	45.5826	-111.661	Y171
RB4	2017-08-17	US-MT	Montana_bog_2	C	lowland	sedges	pasture	NA;17-Aug-17;US-MT;Montana_bog_2;C;lowland;sedges;pasture	NA	45.5826	-111.661	Y172
RB5	2017-08-17	US-MT	Montana_bog_2	C	lowland	sedges	pasture	NA;17-Aug-17;US-MT;Montana_bog_2;C;lowland;sedges;pasture	NA	45.5826	-111.661	Y172
RB6	2017-08-17	US-MT	Montana_bog_2	C	lowland	sedges	pasture	NA;17-Aug-17;US-MT;Montana_bog_2;C;lowland;sedges;pasture	NA	45.5826	-111.661	Y172
RB7	2017-08-17	US-MT	Montana_bog_2	C	lowland	sedges	pasture	NA;17-Aug-17;US-MT;Montana_bog_2;C;lowland;sedges;pasture	NA	45.5826	-111.661	Y173
RB8	2017-08-17	US-MT	Montana_bog_2	C	lowland	sedges	pasture	NA;17-Aug-17;US-MT;Montana_bog_2;C;lowland;sedges;pasture	NA	45.5826	-111.661	Y173
RB9	2017-08-17	US-MT	Montana_bog_2	C	lowland	sedges	pasture	NA;17-Aug-17;US-MT;Montana_bog_2;C;lowland;sedges;pasture	NA	45.5826	-111.661	Y173
RC_1-10	2013-06-22	UG	Uganda_drained_fen_1	A	mountain_valley	bare_soil	arable	1445;22-Jun-13;UG;Uganda_drained_fen_1;A;mountain_valley;bare_soil;arable	53	-1.342	30.0253	Y060
RC_2-10	2013-06-22	UG	Uganda_drained_fen_1	A	mountain_valley	bare_soil	arable	1445;22-Jun-13;UG;Uganda_drained_fen_1;A;mountain_valley;bare_soil;arable	53	-1.342	30.0253	Y060
RC_3-10	2013-06-22	UG	Uganda_drained_fen_1	A	mountain_valley	bare_soil	arable	1445;22-Jun-13;UG;Uganda_drained_fen_1;A;mountain_valley;bare_soil;arable	53	-1.342	30.0253	Y060
RH_1_0-10	2014-07-16	RO	Romania_bog_forest_2	D	mountain_valley	Sphagnum	natural_forest	1177;16-Jul-14;RO;Romania_bog_forest_2;D;mountain_valley;Sphagnum_spp.;natural_forest	43	47.2591	25.3574	Y094
RH_2_0-10	2014-07-16	RO	Romania_bog_forest_2	D	mountain_valley	Sphagnum	natural_forest	1177;16-Jul-14;RO;Romania_bog_forest_2;D;mountain_valley;Sphagnum_spp.;natural_forest	43	47.2591	25.3574	Y094
RH_3_0-10	2014-07-16	RO	Romania_bog_forest_2	D	mountain_valley	Sphagnum	natural_forest	1177;16-Jul-14;RO;Romania_bog_forest_2;D;mountain_valley;Sphagnum_spp.;natural_forest	43	47.2591	25.3574	Y094
RK_1-10	2013-06-22	UG	Uganda_drained_fen_2	A	mountain_valley	sedges	pasture	1468;22-Jun-13;UG;Uganda_drained_fen_2;A;mountain_valley;Cyperus_spp.;pasture	54	-1.3417	30.0259	Y061
RK_2-10	2013-06-22	UG	Uganda_drained_fen_2	A	mountain_valley	sedges	pasture	1468;22-Jun-13;UG;Uganda_drained_fen_2;A;mountain_valley;Cyperus_spp.;pasture	54	-1.3417	30.0259	Y061
RK_3-10	2013-06-22	UG	Uganda_drained_fen_2	A	mountain_valley	sedges	pasture	1468;22-Jun-13;UG;Uganda_drained_fen_2;A;mountain_valley;Cyperus_spp.;pasture	54	-1.3417	30.0259	Y061
RL_1.1_0-10	2014-07-16	RO	Romania_bog_2	D	mountain_valley	Sphagnum	natural_bog	1074;16-Jul-14;RO;Romania_bog_2;D;mountain_valley;Sphagnum_spp.;natural_bog	41	47.2591	25.3574	Y095
RL_1.2_0-10	2014-07-16	RO	Romania_bog_2	D	mountain_valley	Sphagnum	natural_bog	1074;16-Jul-14;RO;Romania_bog_2;D;mountain_valley;Sphagnum_spp.;natural_bog	41	47.2591	25.3574	Y095
RL_1.3_0-10	2014-07-16	RO	Romania_bog_2	D	mountain_valley	Sphagnum	natural_bog	1074;16-Jul-14;RO;Romania_bog_2;D;mountain_valley;Sphagnum_spp.;natural_bog	41	47.2591	25.3574	Y095
RL_2.1_0-10	2014-07-16	RO	Romania_bog_2	D	mountain_valley	Sphagnum	natural_bog	1074;16-Jul-14;RO;Romania_bog_2;D;mountain_valley;Sphagnum_spp.;natural_bog	41	47.2591	25.3574	Y096
RL_2.2_0-10	2014-07-16	RO	Romania_bog_2	D	mountain_valley	Sphagnum	natural_bog	1074;16-Jul-14;RO;Romania_bog_2;D;mountain_valley;Sphagnum_spp.;natural_bog	41	47.2591	25.3574	Y096
RL_2.3_0-10	2014-07-16	RO	Romania_bog_2	D	mountain_valley	Sphagnum	natural_bog	1074;16-Jul-14;RO;Romania_bog_2;D;mountain_valley;Sphagnum_spp.;natural_bog	41	47.2591	25.3574	Y096
RL_3.1_0-10	2014-07-16	RO	Romania_bog_2	D	mountain_valley	Sphagnum	natural_bog	1074;16-Jul-14;RO;Romania_bog_2;D;mountain_valley;Sphagnum_spp.;natural_bog	41	47.2591	25.3574	Y097
RL_3.2_0-10	2014-07-16	RO	Romania_bog_2	D	mountain_valley	Sphagnum	natural_bog	1074;16-Jul-14;RO;Romania_bog_2;D;mountain_valley;Sphagnum_spp.;natural_bog	41	47.2591	25.3574	Y097
RL_3.3_0-10	2014-07-16	RO	Romania_bog_2	D	mountain_valley	Sphagnum	natural_bog	1074;16-Jul-14;RO;Romania_bog_2;D;mountain_valley;Sphagnum_spp.;natural_bog	41	47.2591	25.3574	Y097
RM_1_0-10	2014-07-16	RO	Romania_bog_forest_2	D	mountain_valley	Sphagnum	natural_forest	1171;16-Jul-14;RO;Romania_bog_forest_2;D;mountain_valley;Sphagnum_spp.;natural_forest	43	47.2591	25.3574	Y098
RM_2_0-10	2014-07-16	RO	Romania_bog_forest_2	D	mountain_valley	Sphagnum	natural_forest	1171;16-Jul-14;RO;Romania_bog_forest_2;D;mountain_valley;Sphagnum_spp.;natural_forest	43	47.2591	25.3574	Y098
RM_3_0-10	2014-07-16	RO	Romania_bog_forest_2	D	mountain_valley	Sphagnum	natural_forest	1171;16-Jul-14;RO;Romania_bog_forest_2;D;mountain_valley;Sphagnum_spp.;natural_forest	43	47.2591	25.3574	Y098
RS_1_0-10	2014-07-16	RO	Romania_bog_forest_2	D	mountain_valley	Sphagnum	natural_forest	1176;16-Jul-14;RO;Romania_bog_forest_2;D;mountain_valley;Sphagnum_spp.;natural_forest	43	47.2591	25.3574	Y099
RS_1-10	2013-06-22	UG	Uganda_drained_fen_2	A	mountain_valley	sedges	pasture	1472;22-Jun-13;UG;Uganda_drained_fen_2;A;mountain_valley;Cyperus_spp.;pasture	54	-1.3417	30.0259	Y062
RS_2_0-10	2014-07-16	RO	Romania_bog_forest_2	D	mountain_valley	Sphagnum	natural_forest	1176;16-Jul-14;RO;Romania_bog_forest_2;D;mountain_valley;Sphagnum_spp.;natural_forest	43	47.2591	25.3574	Y099
RS_2-10	2013-06-22	UG	Uganda_drained_fen_2	A	mountain_valley	sedges	pasture	1472;22-Jun-13;UG;Uganda_drained_fen_2;A;mountain_valley;Cyperus_spp.;pasture	54	-1.3417	30.0259	Y062
RS_3_0-10	2014-07-16	RO	Romania_bog_forest_2	D	mountain_valley	Sphagnum	natural_forest	1176;16-Jul-14;RO;Romania_bog_forest_2;D;mountain_valley;Sphagnum_spp.;natural_forest	43	47.2591	25.3574	Y099
RS_3-10	2013-06-22	UG	Uganda_drained_fen_2	A	mountain_valley	sedges	pasture	1472;22-Jun-13;UG;Uganda_drained_fen_2;A;mountain_valley;Cyperus_spp.;pasture	54	-1.3417	30.0259	Y062
–_1-10	2012-08-12	RU-BA	Bashkortostan_drained_fen	D	river_valley	sedges	peat_extraction	1;12-Aug-12;RU-BA;Bashkortostan_drained_fen;D;river_valley;Typha_latifolia;peat_extraction	1	55.5476	55.598	Y044
–_2-10	2012-08-12	RU-BA	Bashkortostan_drained_fen	D	river_valley	sedges	peat_extraction	1;12-Aug-12;RU-BA;Bashkortostan_drained_fen;D;river_valley;Typha_latifolia;peat_extraction	1	55.5476	55.598	Y044
–_3-10	2012-08-12	RU-BA	Bashkortostan_drained_fen	D	river_valley	sedges	peat_extraction	1;12-Aug-12;RU-BA;Bashkortostan_drained_fen;D;river_valley;Typha_latifolia;peat_extraction	1	55.5476	55.598	Y044
–_4-10	2012-08-12	RU-BA	Bashkortostan_drained_fen	D	river_valley	sedges	peat_extraction	1;12-Aug-12;RU-BA;Bashkortostan_drained_fen;D;river_valley;Typha_latifolia;peat_extraction	1	55.5476	55.598	Y045
–_5-10	2012-08-12	RU-BA	Bashkortostan_drained_fen	D	river_valley	sedges	peat_extraction	1;12-Aug-12;RU-BA;Bashkortostan_drained_fen;D;river_valley;Typha_latifolia;peat_extraction	1	55.5476	55.598	Y045
–_6-10	2012-08-12	RU-BA	Bashkortostan_drained_fen	D	river_valley	sedges	peat_extraction	1;12-Aug-12;RU-BA;Bashkortostan_drained_fen;D;river_valley;Typha_latifolia;peat_extraction	1	55.5476	55.598	Y045
Serv__________________0-10	2012-04-22	RO	Romania_bog_forest_1	D	mountain_valley	Sphagnum	natural_forest	1132;22-Apr-12;RO;Romania_bog_forest_1;D;mountain_valley;Sphagnum_spp.;natural_forest	42	47.2591	25.3574	Y022
SF1-35	2014-01-24	AU-TAS	Tasmania_raised_bog	C	mountain_valley	Sphagnum	natural_bog	1329;24-Jan-14;AU-TAS;Tasmania_raised_bog;C;mountain_valley;Sphagnum_spp.;natural_bog	50	-42.1768	146.58	Y089
SF2-35	2014-01-24	AU-TAS	Tasmania_raised_bog	C	mountain_valley	Sphagnum	natural_bog	1329;24-Jan-14;AU-TAS;Tasmania_raised_bog;C;mountain_valley;Sphagnum_spp.;natural_bog	50	-42.1768	146.58	Y089
SF3-60	2014-01-24	AU-TAS	Tasmania_raised_bog	C	mountain_valley	Sphagnum	natural_bog	1329;24-Jan-14;AU-TAS;Tasmania_raised_bog;C;mountain_valley;Sphagnum_spp.;natural_bog	50	-42.1768	146.58	Y089
SL1-10	2014-01-22	AU-TAS	Tasmania_fen	C	lowland	sedges	natural_fen	1315;22-Jan-14;AU-TAS;Tasmania_fen;C;lowland;sedges;natural_fen	49	-40.9234	144.873	Y086
SL2-10	2014-01-22	AU-TAS	Tasmania_fen	C	lowland	sedges	natural_fen	1315;22-Jan-14;AU-TAS;Tasmania_fen;C;lowland;sedges;natural_fen	49	-40.9234	144.873	Y086
SL3-10	2014-01-22	AU-TAS	Tasmania_fen	C	lowland	sedges	natural_fen	1315;22-Jan-14;AU-TAS;Tasmania_fen;C;lowland;sedges;natural_fen	49	-40.9234	144.873	Y086
SM1-10	2014-01-22	AU-TAS	Tasmania_drained_fen_1	C	lowland	grasses	pasture	1310;22-Jan-14;AU-TAS;Tasmania_drained_fen_1;C;lowland;grasses;pasture	48	-40.8665	145.065	Y084
SM2-10	2014-01-22	AU-TAS	Tasmania_drained_fen_1	C	lowland	grasses	pasture	1310;22-Jan-14;AU-TAS;Tasmania_drained_fen_1;C;lowland;grasses;pasture	48	-40.8665	145.065	Y084
SM3-10	2014-01-22	AU-TAS	Tasmania_drained_fen_1	C	lowland	grasses	pasture	1310;22-Jan-14;AU-TAS;Tasmania_drained_fen_1;C;lowland;grasses;pasture	48	-40.8665	145.065	Y084
SN2-10	2014-01-22	AU-TAS	Tasmania_drained_fen_2	C	lowland	bare_soil	arable	1315;22-Jan-14;AU-TAS;Tasmania_drained_fen_2;C;lowland;Brassica_rapa;arable	49	-40.9231	144.87	Y085
SN3-10	2014-01-22	AU-TAS	Tasmania_drained_fen_2	C	lowland	bare_soil	arable	1315;22-Jan-14;AU-TAS;Tasmania_drained_fen_2;C;lowland;Brassica_rapa;arable	49	-40.9231	144.87	Y085
TK_a_I_0-10_cm	2012-04-26	BR-SC	Brazil_drained_floodplain	C	river_valley	grasses	pasture	156;26-Apr-12;BR-SC;Brazil_drained_floodplain;C;river_valley;grasses;pasture	7	-28.5523	-48.8076	Y024
TK_a_II_0-10_cm	2012-04-26	BR-SC	Brazil_drained_floodplain	C	river_valley	grasses	pasture	156;26-Apr-12;BR-SC;Brazil_drained_floodplain;C;river_valley;grasses;pasture	7	-28.5523	-48.8076	NA
TK_a_III_0-10_cm	2012-04-26	BR-SC	Brazil_drained_floodplain	C	river_valley	grasses	pasture	156;26-Apr-12;BR-SC;Brazil_drained_floodplain;C;river_valley;grasses;pasture	7	-28.5523	-48.8076	Y024
TK_K_I_0-10_cm	2012-04-26	BR-SC	Brazil_drained_floodplain	C	river_valley	grasses	pasture	156;26-Apr-12;BR-SC;Brazil_drained_floodplain;C;river_valley;grasses;pasture	7	-28.5523	-48.8076	Y025
TK_k_II_0-10cm	2012-04-26	BR-SC	Brazil_drained_floodplain	C	river_valley	grasses	pasture	156;26-Apr-12;BR-SC;Brazil_drained_floodplain;C;river_valley;grasses;pasture	7	-28.5523	-48.8076	NA
TK_K_III_0-10_cm	2012-04-26	BR-SC	Brazil_drained_floodplain	C	river_valley	grasses	pasture	156;26-Apr-12;BR-SC;Brazil_drained_floodplain;C;river_valley;grasses;pasture	7	-28.5523	-48.8076	Y025
TK_¸_I_0-10_cm	2012-04-26	BR-SC	Brazil_drained_floodplain	C	river_valley	grasses	pasture	156;26-Apr-12;BR-SC;Brazil_drained_floodplain;C;river_valley;grasses;pasture	7	-28.5523	-48.8076	Y023
TK_¸_II_0-10_cm	2012-04-26	BR-SC	Brazil_drained_floodplain	C	river_valley	grasses	pasture	156;26-Apr-12;BR-SC;Brazil_drained_floodplain;C;river_valley;grasses;pasture	7	-28.5523	-48.8076	Y023
TK_¸_III_0-10_cm	2012-04-26	BR-SC	Brazil_drained_floodplain	C	river_valley	grasses	pasture	156;26-Apr-12;BR-SC;Brazil_drained_floodplain;C;river_valley;grasses;pasture	7	-28.5523	-48.8076	Y023
TM_a_I_0-10_cm	2012-04-30	BR-SC	Brazil_floodplain	C	river_valley	sedges	natural_floodplain	189;30-Apr-12;BR-SC;Brazil_floodplain;C;river_valley;sedges;natural_floodplain	8	-28.5527	-48.8079	Y027
TM_a_II_0-10_cm	2012-04-30	BR-SC	Brazil_floodplain	C	river_valley	sedges	natural_floodplain	189;30-Apr-12;BR-SC;Brazil_floodplain;C;river_valley;sedges;natural_floodplain	8	-28.5527	-48.8079	Y027
TM_a_III_0-10_cm	2012-04-30	BR-SC	Brazil_floodplain	C	river_valley	sedges	natural_floodplain	189;30-Apr-12;BR-SC;Brazil_floodplain;C;river_valley;sedges;natural_floodplain	8	-28.5527	-48.8079	Y027
TM_k_I_0-10_cm	2012-04-30	BR-SC	Brazil_floodplain	C	river_valley	sedges	natural_floodplain	189;30-Apr-12;BR-SC;Brazil_floodplain;C;river_valley;sedges;natural_floodplain	8	-28.5527	-48.8079	Y028
TM_K_II_0-10_cm	2012-04-30	BR-SC	Brazil_floodplain	C	river_valley	sedges	natural_floodplain	189;30-Apr-12;BR-SC;Brazil_floodplain;C;river_valley;sedges;natural_floodplain	8	-28.5527	-48.8079	Y028
TM_K_III_0-10_cm	2012-04-30	BR-SC	Brazil_floodplain	C	river_valley	sedges	natural_floodplain	189;30-Apr-12;BR-SC;Brazil_floodplain;C;river_valley;sedges;natural_floodplain	8	-28.5527	-48.8079	Y028
TM_ü_I_0-10_cm	2012-04-30	BR-SC	Brazil_floodplain	C	river_valley	sedges	natural_floodplain	189;30-Apr-12;BR-SC;Brazil_floodplain;C;river_valley;sedges;natural_floodplain	8	-28.5527	-48.8079	Y026
TM_ü_II_0-10_cm	2012-04-30	BR-SC	Brazil_floodplain	C	river_valley	sedges	natural_floodplain	189;30-Apr-12;BR-SC;Brazil_floodplain;C;river_valley;sedges;natural_floodplain	8	-28.5527	-48.8079	Y026
TM_ü_III_0-10_cm	2012-04-30	BR-SC	Brazil_floodplain	C	river_valley	sedges	natural_floodplain	189;30-Apr-12;BR-SC;Brazil_floodplain;C;river_valley;sedges;natural_floodplain	8	-28.5527	-48.8079	Y026
d1_0-10	2017-11-24	TW	Taiwan_recreation	A	mountain_valley	bare_soil	recreation	NA;24-Nov-17;TW;Taiwan_recreation;A;mountain_valley;bare_soil;recreation	NA	22.2006	120.851	Y177
d1_20-30	2017-11-24	TW	Taiwan_recreation	A	mountain_valley	bare_soil	recreation	NA;24-Nov-17;TW;Taiwan_recreation;A;mountain_valley;bare_soil;recreation	NA	22.2006	120.851	Y178
d2_0-10	2017-11-24	TW	Taiwan_recreation	A	mountain_valley	bare_soil	recreation	NA;24-Nov-17;TW;Taiwan_recreation;A;mountain_valley;bare_soil;recreation	NA	22.2006	120.851	Y177
d2_20-30	2017-11-24	TW	Taiwan_recreation	A	mountain_valley	bare_soil	recreation	NA;24-Nov-17;TW;Taiwan_recreation;A;mountain_valley;bare_soil;recreation	NA	22.2006	120.851	Y178
d3_0-10	2017-11-24	TW	Taiwan_recreation	A	mountain_valley	bare_soil	recreation	NA;24-Nov-17;TW;Taiwan_recreation;A;mountain_valley;bare_soil;recreation	NA	22.2006	120.851	Y177
d3_20-30	2017-11-24	TW	Taiwan_recreation	A	mountain_valley	bare_soil	recreation	NA;24-Nov-17;TW;Taiwan_recreation;A;mountain_valley;bare_soil;recreation	NA	22.2006	120.851	Y178
d4_0-10	2017-11-24	TW	Taiwan_recreation	A	mountain_valley	bare_soil	recreation	NA;24-Nov-17;TW;Taiwan_recreation;A;mountain_valley;bare_soil;recreation	NA	22.2006	120.851	NA
d4_20-30	2017-11-24	TW	Taiwan_recreation	A	mountain_valley	bare_soil	recreation	NA;24-Nov-17;TW;Taiwan_recreation;A;mountain_valley;bare_soil;recreation	NA	22.2006	120.851	NA
d5_0-10	2017-11-24	TW	Taiwan_recreation	A	mountain_valley	bare_soil	recreation	NA;24-Nov-17;TW;Taiwan_recreation;A;mountain_valley;bare_soil;recreation	NA	22.2006	120.851	NA
d5_20-30	2017-11-24	TW	Taiwan_recreation	A	mountain_valley	bare_soil	recreation	NA;24-Nov-17;TW;Taiwan_recreation;A;mountain_valley;bare_soil;recreation	NA	22.2006	120.851	NA
d6_0-10	2017-11-24	TW	Taiwan_recreation	A	mountain_valley	bare_soil	recreation	NA;24-Nov-17;TW;Taiwan_recreation;A;mountain_valley;bare_soil;recreation	NA	22.2006	120.851	NA
d6_20-30	2017-11-24	TW	Taiwan_recreation	A	mountain_valley	bare_soil	recreation	NA;24-Nov-17;TW;Taiwan_recreation;A;mountain_valley;bare_soil;recreation	NA	22.2006	120.851	NA
d7_0-10	2017-11-24	TW	Taiwan_recreation	A	mountain_valley	bare_soil	recreation	NA;24-Nov-17;TW;Taiwan_recreation;A;mountain_valley;bare_soil;recreation	NA	22.2006	120.851	NA
d7_20-30	2017-11-24	TW	Taiwan_recreation	A	mountain_valley	bare_soil	recreation	NA;24-Nov-17;TW;Taiwan_recreation;A;mountain_valley;bare_soil;recreation	NA	22.2006	120.851	NA
d8_0-10	2017-11-24	TW	Taiwan_recreation	A	mountain_valley	bare_soil	recreation	NA;24-Nov-17;TW;Taiwan_recreation;A;mountain_valley;bare_soil;recreation	NA	22.2006	120.851	NA
d8_20-30	2017-11-24	TW	Taiwan_recreation	A	mountain_valley	bare_soil	recreation	NA;24-Nov-17;TW;Taiwan_recreation;A;mountain_valley;bare_soil;recreation	NA	22.2006	120.851	NA
d9_0-10	2017-11-24	TW	Taiwan_recreation	A	mountain_valley	bare_soil	recreation	NA;24-Nov-17;TW;Taiwan_recreation;A;mountain_valley;bare_soil;recreation	NA	22.2006	120.851	NA
d9_20-30	2017-11-24	TW	Taiwan_recreation	A	mountain_valley	bare_soil	recreation	NA;24-Nov-17;TW;Taiwan_recreation;A;mountain_valley;bare_soil;recreation	NA	22.2006	120.851	NA
TW_f1_0-10	2017-11-25	TW	Taiwan_fen	A	mountain_valley	grasses	natural_fen	NA;25-Nov-17;TW;Taiwan_fen;A;mountain_valley;grasses;natural_fen	NA	22.2011	120.851	Y179
TW_f1_20-30	2017-11-25	TW	Taiwan_fen	A	mountain_valley	grasses	natural_fen	NA;25-Nov-17;TW;Taiwan_fen;A;mountain_valley;grasses;natural_fen	NA	22.2011	120.851	Y180
TW_f2_0-10	2017-11-25	TW	Taiwan_fen	A	mountain_valley	grasses	natural_fen	NA;25-Nov-17;TW;Taiwan_fen;A;mountain_valley;grasses;natural_fen	NA	22.2011	120.851	Y179
TW_f2_20-30	2017-11-25	TW	Taiwan_fen	A	mountain_valley	grasses	natural_fen	NA;25-Nov-17;TW;Taiwan_fen;A;mountain_valley;grasses;natural_fen	NA	22.2011	120.851	Y180
TW_f3_0-10	2017-11-25	TW	Taiwan_fen	A	mountain_valley	grasses	natural_fen	NA;25-Nov-17;TW;Taiwan_fen;A;mountain_valley;grasses;natural_fen	NA	22.2011	120.851	Y179
TW_f3_20-30	2017-11-25	TW	Taiwan_fen	A	mountain_valley	grasses	natural_fen	NA;25-Nov-17;TW;Taiwan_fen;A;mountain_valley;grasses;natural_fen	NA	22.2011	120.851	Y180
TW_f4_0-10	2017-11-25	TW	Taiwan_fen	A	mountain_valley	grasses	natural_fen	NA;25-Nov-17;TW;Taiwan_fen;A;mountain_valley;grasses;natural_fen	NA	22.2011	120.851	NA
TW_f_4_20-30	2017-11-25	TW	Taiwan_fen	A	mountain_valley	grasses	natural_fen	NA;25-Nov-17;TW;Taiwan_fen;A;mountain_valley;grasses;natural_fen	NA	22.2011	120.851	NA
TW_f5_0-10	2017-11-25	TW	Taiwan_fen	A	mountain_valley	grasses	natural_fen	NA;25-Nov-17;TW;Taiwan_fen;A;mountain_valley;grasses;natural_fen	NA	22.2011	120.851	NA
TW_f5_20-30	2017-11-25	TW	Taiwan_fen	A	mountain_valley	grasses	natural_fen	NA;25-Nov-17;TW;Taiwan_fen;A;mountain_valley;grasses;natural_fen	NA	22.2011	120.851	NA
TW_f6_0-10	2017-11-25	TW	Taiwan_fen	A	mountain_valley	grasses	natural_fen	NA;25-Nov-17;TW;Taiwan_fen;A;mountain_valley;grasses;natural_fen	NA	22.2011	120.851	NA
TW_f6_20-30	2017-11-25	TW	Taiwan_fen	A	mountain_valley	grasses	natural_fen	NA;25-Nov-17;TW;Taiwan_fen;A;mountain_valley;grasses;natural_fen	NA	22.2011	120.851	NA
TW_f7_0-10	2017-11-25	TW	Taiwan_fen	A	mountain_valley	grasses	natural_fen	NA;25-Nov-17;TW;Taiwan_fen;A;mountain_valley;grasses;natural_fen	NA	22.2011	120.851	NA
TW_f7_20-30	2017-11-25	TW	Taiwan_fen	A	mountain_valley	grasses	natural_fen	NA;25-Nov-17;TW;Taiwan_fen;A;mountain_valley;grasses;natural_fen	NA	22.2011	120.851	NA
TW_f8_0-10	2017-11-25	TW	Taiwan_fen	A	mountain_valley	grasses	natural_fen	NA;25-Nov-17;TW;Taiwan_fen;A;mountain_valley;grasses;natural_fen	NA	22.2011	120.851	NA
TW_f_8_20-30	2017-11-25	TW	Taiwan_fen	A	mountain_valley	grasses	natural_fen	NA;25-Nov-17;TW;Taiwan_fen;A;mountain_valley;grasses;natural_fen	NA	22.2011	120.851	NA
TW_f_9_0-10	2017-11-25	TW	Taiwan_fen	A	mountain_valley	grasses	natural_fen	NA;25-Nov-17;TW;Taiwan_fen;A;mountain_valley;grasses;natural_fen	NA	22.2011	120.851	NA
TW_f_9_20-30	2017-11-25	TW	Taiwan_fen	A	mountain_valley	grasses	natural_fen	NA;25-Nov-17;TW;Taiwan_fen;A;mountain_valley;grasses;natural_fen	NA	22.2011	120.851	NA
V_0-10	2013-08-28	FR-F	France_transitional_bog_2	C	lowland	sedges	natural_transitional_bog	493;28-Aug-13;FR-F;France_transitional_bog_2;C;lowland;sedges;natural_transitional_bog	19	47.32	2.23	NA
V1-10	2013-08-02	RU-KHM	Siberia_bog	D	lowland	Sphagnum	natural_bog	1220;02-Aug-13;RU-KHM;Siberia_bog;D;lowland;Sphagnum_spp.;natural_bog	44	60.88	68.7	Y065
V2-10	2013-08-02	RU-KHM	Siberia_bog	D	lowland	Sphagnum	natural_bog	1220;02-Aug-13;RU-KHM;Siberia_bog;D;lowland;Sphagnum_spp.;natural_bog	44	60.88	68.7	Y065
V3-10	2013-08-02	RU-KHM	Siberia_bog	D	lowland	Sphagnum	natural_bog	1220;02-Aug-13;RU-KHM;Siberia_bog;D;lowland;Sphagnum_spp.;natural_bog	44	60.88	68.7	Y065
Vega1A1	2014-11-19	AR-V	Tierra_del_Fuego_fen	C	lowland	grasses	natural_fen	1377;19-Nov-14;AR-V;Tierra_del_Fuego_fen;C;lowland;grasses;natural_fen	52	-54.7404	-67.8781	Y112
Vega1B1	2014-11-19	AR-V	Tierra_del_Fuego_fen	C	lowland	grasses	natural_fen	1377;19-Nov-14;AR-V;Tierra_del_Fuego_fen;C;lowland;grasses;natural_fen	52	-54.7404	-67.8781	Y112
Vega1C1	2014-11-19	AR-V	Tierra_del_Fuego_fen	C	lowland	grasses	natural_fen	1377;19-Nov-14;AR-V;Tierra_del_Fuego_fen;C;lowland;grasses;natural_fen	52	-54.7404	-67.8781	Y112
Vega2A1	2014-11-19	AR-V	Tierra_del_Fuego_fen	C	lowland	grasses	natural_fen	1377;19-Nov-14;AR-V;Tierra_del_Fuego_fen;C;lowland;grasses;natural_fen	52	-54.7404	-67.8781	Y113
Vega2B1	2014-11-19	AR-V	Tierra_del_Fuego_fen	C	lowland	grasses	natural_fen	1377;19-Nov-14;AR-V;Tierra_del_Fuego_fen;C;lowland;grasses;natural_fen	52	-54.7404	-67.8781	Y113
Vega2C1	2014-11-19	AR-V	Tierra_del_Fuego_fen	C	lowland	grasses	natural_fen	1377;19-Nov-14;AR-V;Tierra_del_Fuego_fen;C;lowland;grasses;natural_fen	52	-54.7404	-67.8781	Y113
Vega3A1	2014-11-19	AR-V	Tierra_del_Fuego_fen	C	lowland	grasses	natural_fen	1377;19-Nov-14;AR-V;Tierra_del_Fuego_fen;C;lowland;grasses;natural_fen	52	-54.7404	-67.8781	Y114
Vega3B1	2014-11-19	AR-V	Tierra_del_Fuego_fen	C	lowland	grasses	natural_fen	1377;19-Nov-14;AR-V;Tierra_del_Fuego_fen;C;lowland;grasses;natural_fen	52	-54.7404	-67.8781	Y114
Vega3C1	2014-11-19	AR-V	Tierra_del_Fuego_fen	C	lowland	grasses	natural_fen	1377;19-Nov-14;AR-V;Tierra_del_Fuego_fen;C;lowland;grasses;natural_fen	52	-54.7404	-67.8781	Y114
Vega4A1	2014-11-19	AR-V	Tierra_del_Fuego_fen	C	lowland	grasses	natural_fen	1377;19-Nov-14;AR-V;Tierra_del_Fuego_fen;C;lowland;grasses;natural_fen	52	-54.7404	-67.8781	Y115
Vega4B1	2014-11-19	AR-V	Tierra_del_Fuego_fen	C	lowland	grasses	natural_fen	1377;19-Nov-14;AR-V;Tierra_del_Fuego_fen;C;lowland;grasses;natural_fen	52	-54.7404	-67.8781	Y115
Vega4C1	2014-11-19	AR-V	Tierra_del_Fuego_fen	C	lowland	grasses	natural_fen	1377;19-Nov-14;AR-V;Tierra_del_Fuego_fen;C;lowland;grasses;natural_fen	52	-54.7404	-67.8781	Y115
Vega5A1	2014-11-19	AR-V	Tierra_del_Fuego_fen	C	lowland	grasses	natural_fen	1377;19-Nov-14;AR-V;Tierra_del_Fuego_fen;C;lowland;grasses;natural_fen	52	-54.7404	-67.8781	Y116
Vega5B1	2014-11-19	AR-V	Tierra_del_Fuego_fen	C	lowland	grasses	natural_fen	1377;19-Nov-14;AR-V;Tierra_del_Fuego_fen;C;lowland;grasses;natural_fen	52	-54.7404	-67.8781	Y116
Vega5C1	2014-11-19	AR-V	Tierra_del_Fuego_fen	C	lowland	grasses	natural_fen	1377;19-Nov-14;AR-V;Tierra_del_Fuego_fen;C;lowland;grasses;natural_fen	52	-54.7404	-67.8781	Y116
VI_0-10	2013-08-28	FR-F	France_transitional_bog_2	C	lowland	sedges	natural_transitional_bog	494;28-Aug-13;FR-F;France_transitional_bog_2;C;lowland;sedges;natural_transitional_bog	19	47.32	2.23	NA
VII_0-10	2013-08-28	FR-F	France_transitional_bog_2	C	lowland	sedges	natural_transitional_bog	494;28-Aug-13;FR-F;France_transitional_bog_2;C;lowland;sedges;natural_transitional_bog	19	47.32	2.23	NA
VIII_0-10	2013-08-28	FR-F	France_transitional_bog_2	C	lowland	sedges	natural_transitional_bog	494;28-Aug-13;FR-F;France_transitional_bog_2;C;lowland;sedges;natural_transitional_bog	19	47.32	2.23	NA
WP_1-10	2013-04-06	US-FL	Florida_swamp_forest_1	A	lowland	grasses	natural_fen	367;06-Apr-13;US-FL;Florida_swamp_forest_1;A;lowland;grasses;natural_fen	16	26.38	-81.58	Y050
WP_2-10	2013-04-06	US-FL	Florida_swamp_forest_1	A	lowland	grasses	natural_fen	367;06-Apr-13;US-FL;Florida_swamp_forest_1;A;lowland;grasses;natural_fen	16	26.38	-81.58	Y050
WP_3-10	2013-04-06	US-FL	Florida_swamp_forest_1	A	lowland	grasses	natural_fen	367;06-Apr-13;US-FL;Florida_swamp_forest_1;A;lowland;grasses;natural_fen	16	26.38	-81.58	Y050
WP_1_0-10	2013-04-05	US-FL	Florida_swamp_forest_2	A	lowland	grasses	natural_fen	NA;05-Apr-13;US-FL;Florida_swamp_forest_2;A;lowland;grasses;natural_fen	16	26.38	-81.58	Y078
WP2_0-10	2013-04-05	US-FL	Florida_swamp_forest_2	A	lowland	grasses	natural_fen	NA;05-Apr-13;US-FL;Florida_swamp_forest_2;A;lowland;grasses;natural_fen	16	26.38	-81.58	Y078
WP3_0-10	2013-04-05	US-FL	Florida_swamp_forest_2	A	lowland	grasses	natural_fen	NA;05-Apr-13;US-FL;Florida_swamp_forest_2;A;lowland;grasses;natural_fen	16	26.38	-81.58	Y078
XIX_0-10	2013-08-28	FR-F	France_transitional_bog_2	C	lowland	sedges	natural_transitional_bog	494;28-Aug-13;FR-F;France_transitional_bog_2;C;lowland;sedges;natural_transitional_bog	19	47.32	2.23	Y073
XVI_0-10	2013-08-28	FR-F	France_transitional_bog_2	C	lowland	sedges	natural_transitional_bog	494;28-Aug-13;FR-F;France_transitional_bog_2;C;lowland;sedges;natural_transitional_bog	19	47.32	2.23	Y073
XVII_0-10	2013-08-28	FR-F	France_transitional_bog_2	C	lowland	sedges	natural_transitional_bog	494;28-Aug-13;FR-F;France_transitional_bog_2;C;lowland;sedges;natural_transitional_bog	19	47.32	2.23	Y073
XVIII_0-10	2013-08-28	FR-F	France_transitional_bog_2	C	lowland	sedges	natural_transitional_bog	494;28-Aug-13;FR-F;France_transitional_bog_2;C;lowland;sedges;natural_transitional_bog	19	47.32	2.23	NA
XX_0-10	2013-08-28	FR-F	France_transitional_bog_2	C	lowland	sedges	natural_transitional_bog	494;28-Aug-13;FR-F;France_transitional_bog_2;C;lowland;sedges;natural_transitional_bog	19	47.32	2.23	NA
CD1-10	2013-04-09	US-FL	Florida_restored_wetland_dry	A	lowland	bare_soil	natural_wetland	NA;2013-04-09;US-FL;Florida_restored_wetland_dry;A;lowland;bare;natural_wetland	NA	26.4649	-81.7782	Y196
D31-10	2013-06-25	UG	Uganda_rice_paddy	A	lowland	bare_soil	arable	NA;2013-06-25;UG;Uganda_rice_paddy;A;lowland;bare;arable	NA	0.933939	34.0299	Y193
D33-10	2013-06-25	UG	Uganda_rice_paddy	A	lowland	bare_soil	arable	18.62513873;2013-06-25;UG;Uganda_rice_paddy;A;lowland;bare;arable	NA	0.933939	34.0299	Y193
D3C-10	2013-06-25	UG	Uganda_rice_paddy	A	lowland	bare_soil	arable	27.02702703;2013-06-25;UG;Uganda_rice_paddy;A;lowland;bare;arable	NA	0.933939	34.0299	Y191
M_I_0-20	2015-08-08	RU-KHA	Khabarovsk_fen	D	floodplain	sedges	natural_fen	NA;08-Aug-15;RU-KHA;Khabarovsk_fen;D;floodplain;sedges;natural_fen	NA	48.4973	135.413	Y146B
M_II_0-20	2015-08-08	RU-KHA	Khabarovsk_fen	D	floodplain	sedges	natural_fen	NA;08-Aug-15;RU-KHA;Khabarovsk_fen;D;floodplain;sedges;natural_fen	NA	48.4973	135.413	Y146B
M_III_0-20	2015-08-08	RU-KHA	Khabarovsk_fen	D	floodplain	sedges	natural_fen	48.82419163;08-Aug-15;RU-KHA;Khabarovsk_fen;D;floodplain;sedges;natural_fen	NA	48.4973	135.413	Y146B
K_I_0-20	2015-08-08	RU-KHA	Khabarovsk_drained_fen	D	floodplain	sedges	fallow	NA;08-Aug-15;RU-KHA;Khabarovsk_drained_fen;D;floodplain;sedges;fallow	NA	48.4935	135.396	Y147
K_II_0-20	2015-08-08	RU-KHA	Khabarovsk_drained_fen	D	floodplain	sedges	fallow	NA;08-Aug-15;RU-KHA;Khabarovsk_drained_fen;D;floodplain;sedges;fallow	NA	48.4935	135.396	Y147
K_III_0-20	2015-08-08	RU-KHA	Khabarovsk_drained_fen	D	floodplain	sedges	fallow	10.02945785;08-Aug-15;RU-KHA;Khabarovsk_drained_fen;D;floodplain;sedges;fallow	NA	48.4935	135.396	Y147
TF1-10	2013-04-08	US-FL	Florida_tomato_field	A	lowland	bare_soil	fallow	NA;2013-04-08;US-FL;Florida_tomato_field;A;lowland;bare;fallow	NA	26.3793	-81.6018	Y195
CD2-10	2013-04-09	US-FL	Florida_restored_wetland_dry	A	lowland	bare_soil	natural_wetland	NA;2013-04-09;US-FL;Florida_restored_wetland_dry;A;lowland;bare;natural_wetland	NA	26.4649	-81.7782	Y196
TF2-10	2013-04-08	US-FL	Florida_tomato_field	A	lowland	bare_soil	fallow	NA;2013-04-08;US-FL;Florida_tomato_field;A;lowland;bare;fallow	NA	26.3793	-81.6018	Y195
TF3-10	2013-04-08	US-FL	Florida_tomato_field	A	lowland	bare_soil	fallow	15.00359789;2013-04-08;US-FL;Florida_tomato_field;A;lowland;bare;fallow	NA	26.3793	-81.6018	Y195
CD3-10	2013-04-09	US-FL	Florida_restored_wetland_dry	A	lowland	bare_soil	natural_wetland	131.739293;2013-04-09;US-FL;Florida_restored_wetland_dry;A;lowland;bare;natural_wetland	NA	26.4649	-81.7782	Y196
CW1-10	2013-04-09	US-FL	Florida_restored_wetland_wet	A	lowland	bare_soil	natural_wetland	DNA_konts._liiga_madal.;2013-04-09;US-FL;Florida_restored_wetland_wet;A;lowland;bare;natural_wetland	NA	26.4649	-81.7779	Y194
CW2-10	2013-04-09	US-FL	Florida_restored_wetland_wet	A	lowland	bare_soil	natural_wetland	NA;2013-04-09;US-FL;Florida_restored_wetland_wet;A;lowland;bare;natural_wetland	NA	26.4649	-81.7779	Y194
CW3-10	2013-04-09	US-FL	Florida_restored_wetland_wet	A	lowland	bare_soil	natural_wetland	DNA_konts._liiga_madal.;2013-04-09;US-FL;Florida_restored_wetland_wet;A;lowland;bare;natural_wetland	NA	26.4649	-81.7779	Y194
D21-10	2013-06-25	UG	Uganda_rice_paddy	A	lowland	bare_soil	arable	NA;2013-06-25;UG;Uganda_rice_paddy;A;lowland;bare;arable	NA	0.93371	34.0256	Y192
D23-10	2013-06-25	UG	Uganda_rice_paddy	A	lowland	bare_soil	arable	21.75393462;2013-06-25;UG;Uganda_rice_paddy;A;lowland;bare;arable	NA	0.93371	34.0256	Y192
D2C-10	2013-06-25	UG	Uganda_rice_paddy	A	lowland	bare_soil	arable	22.83105023;2013-06-25;UG;Uganda_rice_paddy;A;lowland;bare;arable	NA	0.93371	34.0256	Y190

## Sheet: Metagenomes
Metagenome_ID	totRds	Accepted1	Accepted2	Singl1	Singl2	Rejected1	Rejected2	TR	AvgSeqLen	AvgSeqQual	accErr
Y001	36726486	15013010	15225189	1069674	1281853	3350233	3138054	30238199	151	36.1	0
Y002	30412108	12297708	12363796	989462	1055550	2908346	2842258	24661504	151	36	0
Y003	13384964	5488422	5449595	462774	423947	1204060	1242887	10938017	151	36.1	0
Y004	23292688	9532182	9528162	758108	754088	2114162	2118182	19060344	151	36.1	0
Y005	22845916	9267761	9362339	722827	817405	2155197	2060619	18630100	151	36.1	0
Y006	30859026	11103451	13533355	393886	2823790	4326062	1896158	24636806	151	35.8	0
Y007	32399440	12956169	13147059	1013171	1204061	3243551	3052661	26103228	151	36	0
Y008	49624126	20114742	20166200	1627965	1679423	4697321	4645863	40280942	151	36.1	0
Y009	21427170	8687924	8837405	611843	761324	2025661	1876180	17525329	151	36	0
Y010	1061176	426335	452674	21965	48304	104253	77914	879009	151	36	0
Y011	73874	29465	31655	1129	3319	7472	5282	61120	151	36.1	0
Y012	65626	26350	28561	973	3184	6463	4252	54911	151	36.1	0
Y013	1636898	688260	697531	43780	53051	130189	120918	1385791	151	36.1	0
Y014	7036	1825	2456	112	743	1693	1062	4281	151	35.8	0
Y015	4312306	1698017	1800540	103394	205917	458136	355613	3498557	151	35.9	0
Y016	2242932	962053	1003067	36149	77163	159413	118399	1965120	151	36.1	0
Y017	16345164	6729921	6452175	696388	418642	1442661	1720407	13182096	151	36.1	0
Y018	9476386	3862058	3631693	468755	238390	876135	1106500	7493751	151	36.1	0
Y019	19087252	7801318	7186129	1059079	443890	1742308	2357497	14987447	151	36.1	0
Y020	18626484	7495387	6884261	1064241	453115	1817855	2428981	14379648	151	36.1	0
Y021	18147012	7413818	6732233	1094028	412443	1659688	2341273	14146051	151	36.1	0
Y022	14520652	5652694	5362340	738969	448615	1607632	1897986	11015034	151	36	0
Y023	17309148	6891569	6621907	787387	517725	1763005	2032667	13513476	151	36.1	0
Y024	32834620	13283959	12555133	1602823	873997	3133351	3862177	25839092	151	36.1	0
Y025	40089682	16406140	16139675	1487557	1221092	3638701	3905166	32545815	151	36.1	0
Y026	3945470	1571638	1573617	139877	141856	401097	399118	3145255	151	36	0
Y027	5589408	1931490	2040278	229200	337988	863214	754426	3971768	151	35.8	0
Y028	40641314	16456886	16008837	1679053	1231004	3863771	4311820	32465723	151	36.1	0
Y032	34724508	7087972	8017588	2414289	3343905	10274282	9344666	15105560	151	35.4	0
Y033	2962856	1150268	1167282	104662	121676	331160	314146	2317550	151	36	0
Y034	62391812	24370992	24050944	2537574	2217526	6824914	7144962	48421936	151	36	0
Y035	35971136	14449114	14163855	1423657	1138398	3536454	3821713	28612969	151	36.1	0
Y036	50510976	20757174	20613633	1730241	1586700	4498314	4641855	41370807	151	36.1	0
Y037	47502	14115	17613	968	4466	9636	6138	31728	151	35.9	0
Y038	32106644	12973866	12530975	1409184	966293	3079456	3522347	25504841	151	36	0
Y039	33088062	13565402	13188635	1350115	973348	2978629	3355396	26754037	151	36.1	0
Y040	29766878	12289030	12208120	1004187	923277	2594409	2675319	24497150	151	36.1	0
Y041	20513242	8192357	8215189	718500	741332	2064264	2041432	16407546	151	36.1	0
Y042	1143402	417366	460683	28943	72260	154335	111018	878049	151	35.9	0
Y043	1461336	582101	574726	57300	49925	148567	155942	1156827	151	36	0
Y044	39319178	15778542	15985708	1220263	1427429	3881047	3673881	31764250	151	36	0
Y045	38264286	15096305	15105385	1362037	1371117	4035838	4026758	30201690	151	36.1	0
Y046	37404128	15212411	14819904	1482833	1090326	3489653	3882160	30032315	151	36.1	0
Y047	2376570	962534	942897	91398	71761	225751	245388	1905431	151	36.1	0
Y048	2216552	894759	873397	90565	69203	213517	234879	1768156	151	36	0
Y049	3839740	1402945	1604231	74714	276000	516925	315639	3007176	151	35.9	0
Y050	1779508	707727	734536	48075	74884	182027	155218	1442263	151	36	0
Y051	2728644	1109479	1076939	112687	80147	254843	287383	2186418	151	36.1	0
Y052	1556266	641125	643266	50961	53102	137008	134867	1284391	151	36.1	0
Y053	2241910	913496	895292	88432	70228	207459	225663	1808788	151	36	0
Y054	4075606	1657872	1588927	186908	117963	379931	448876	3246799	151	36	0
Y055	2586722	1088171	1095819	73717	81365	205190	197542	2183990	151	36.1	0
Y056	4352520	1756879	1774497	147232	164850	419381	401763	3531376	151	36	0
Y057	2244986	879380	909801	70439	100860	243113	212692	1789181	151	36	0
Y058	25662190	10377332	10302952	955749	881369	2453763	2528143	20680284	151	36.1	0
Y059	30759154	12476186	12132120	1298465	954399	2903391	3247457	24608306	151	36.1	0
Y060	38639226	14793151	16560967	644794	2412610	4526462	2758646	31354118	151	35.9	0
Y061	33804536	13375333	14148344	796911	1569922	3526935	2753924	27523677	151	36	0
Y062	31671848	12998361	12774719	1164067	940425	2837563	3061205	25773080	151	36.1	0
Y063	3035230	1264593	1249261	102875	87543	253022	268354	2513854	151	36.1	0
Y064	2145184	891726	860788	88984	58046	180866	211804	1752514	151	36.1	0
Y065	2014204	783039	845357	43355	105673	224063	161745	1628396	151	35.9	0
Y066	2074198	841061	860344	57769	77052	196038	176755	1701405	151	36	0
Y067	1277464	508290	523730	36883	52323	130442	115002	1032020	151	36	0
Y068	2151310	848008	905472	48101	105565	227647	170183	1753480	151	36	0
Y069	3905634	1615752	1601971	133613	119832	337065	350846	3217723	151	36.1	0
Y070	2548834	1043055	1000865	111790	69600	231362	273552	2043920	151	36.1	0
Y071	25361812	10328703	10134617	963465	769379	2352203	2546289	20463320	151	36.1	0
Y072	2416996	999753	965825	99991	66063	208745	242673	1965578	151	36.1	0
Y073	29598846	11917090	12138917	885489	1107316	2882333	2660506	24056007	151	36	0
Y074	23121074	9400658	9438115	739581	777038	2159879	2122422	18838773	151	36.1	0
Y075	2672544	1091897	1087827	89895	85825	244375	248445	2179724	151	36.1	0
Y076	34269630	13886629	13991150	1093358	1197879	3248186	3143665	27877779	151	36	0
Y077	37521872	14598669	14368407	1590857	1360595	4162267	4392529	28967076	151	36	0
Y078	26518408	10855646	10512633	1102233	759220	2403558	2746571	21368279	151	36.1	0
Y079	51176022	20756765	19917103	2281214	1441552	4831246	5670908	40673868	151	36.1	0
Y080	31649936	13006816	12717173	1231854	942211	2818152	3107795	25723989	151	36.1	0
Y081	515010	197859	187738	27443	17322	59646	69767	385597	151	36	0
Y082	418510	155595	150148	21756	16309	53660	59107	305743	151	35.9	0
Y083	47586	13956	18081	1202	5327	9837	5712	32037	151	35.7	0
Y084	2066350	878663	903261	42340	66938	154512	129914	1781924	151	36.2	0
Y085	2835928	1157823	1192132	74561	108870	260141	225832	2349955	151	36.1	0
Y086	39371542	16165611	15891368	1474550	1200307	3520160	3794403	32056979	151	36.1	0
Y087	2734080	1120257	1112479	96461	88683	246783	254561	2232736	151	36	0
Y088	30887932	12864870	12493304	1232203	860637	2579096	2950662	25358174	151	36.1	0
Y089	2372600	931279	966456	69874	105051	255021	219844	1897735	151	36	0
Y090	1351366	528719	558099	35615	64995	146964	117584	1086818	151	36	0
Y091	1962244	801812	771038	86173	55399	179310	210084	1572850	151	36	0
Y092	906636	373173	371803	29974	28604	80145	81515	744976	151	36.1	0
Y093	36359428	14718219	14861214	1129308	1272303	3461495	3318500	29579433	151	36.1	0
Y094	45071942	18581094	17906440	1901045	1226391	3954877	4629531	36487534	151	36.1	0
Y095	29088972	11892471	11447557	1255149	810235	2652015	3096929	23340028	151	36.1	0
Y096	23498508	9592086	9531471	832995	772380	2157168	2217783	19123557	151	36	0
Y097	48635844	19210072	19505912	1614977	1910817	5107850	4812010	38715984	151	36	0
Y098	44395728	18033598	17664382	1739930	1370714	4164266	4533482	35697980	151	36	0
Y099	33693338	14013197	13743724	1219501	950028	2833472	3102945	27756921	151	36.1	0
Y100	38882738	15961621	16055130	1206834	1300343	3479748	3386239	32016751	151	36.1	0
Y101	37642954	15103031	15293289	1203141	1393399	3718446	3528188	30396320	151	36.1	0
Y102	40084564	16393647	16161385	1469371	1237109	3648635	3880897	32555032	151	36.1	0
Y103	3277256	1336103	1314040	122412	100349	302525	324588	2650143	151	36.1	0
Y104	55205456	22648206	23242711	1442399	2036904	4954522	4360017	45890917	151	36.1	0
Y105	2055796	829927	853930	56347	80350	197971	173968	1683857	151	36.1	0
Y106	42565876	17450527	17343075	1479748	1372296	3832411	3939863	34793602	151	36.1	0
Y107	54355566	22483764	22768566	1540750	1825552	4694019	4409217	45252330	151	36.1	0
Y108	20089514	8269400	8319631	600256	650487	1775357	1725126	16589031	151	36.1	0
Y109	34929028	13626805	14632316	780072	1785583	3837709	2832198	28259121	151	36	0
Y110	37822368	15644966	15434688	1315740	1105462	3266218	3476496	31079654	151	36.1	0
Y111	31442786	12894344	12686318	1144832	936806	2827049	3035075	25580662	151	36.1	0
Y112	3993288	1634517	1576596	170831	112910	362127	420048	3211113	151	36.1	0
Y113	2713272	1085891	1113002	78940	106051	270745	243634	2198893	151	36	0
Y114	1480556	534169	630502	24074	120407	206109	109776	1164671	151	35.8	0
Y115	5256652	1834375	1935401	220948	321974	793951	692925	3769776	151	35.8	0
Y116	38794528	15908230	15907396	1238335	1237501	3489034	3489868	31815626	151	36.1	0
Y117	60211456	23584923	25228811	1352865	2996753	6520805	4876917	48813734	151	36	0
Y118	908134	369169	356559	39138	26528	84898	97508	725728	151	36	0
Y119	870008	333787	350690	25294	42197	101217	84314	684477	151	35.9	0
Y120	3454656	1426165	1308236	197209	79280	301163	419092	2734401	151	36.1	0
Y121	3802640	1516567	1564842	111611	159886	384753	336478	3081409	151	36	0
Y122	69760430	26243351	28564795	1669093	3990537	8636864	6315420	54808146	151	35.9	0
Y123	43972194	17930685	18441673	1143058	1654046	4055412	3544424	36372358	151	36.1	0
Y124	3351716	1364503	1386611	99951	122059	311355	289247	2751114	151	36.1	0
Y125	3577636	1436411	1504897	86926	155412	352407	283921	2941308	151	36	0
Y126	21828084	8942048	9033131	655015	746098	1971994	1880911	17975179	151	36.1	0
Y127	2125842	860441	854614	76656	70829	202480	208307	1715055	151	36.1	0
Y128	4364306	1800154	1767603	164679	132128	381999	414550	3567757	151	36.1	0
Y129	8384912	3287541	3435914	236891	385264	904915	756542	6723455	151	36	0
Y130	44186358	17622109	18250624	1229598	1858113	4471070	3842555	35872733	151	36	0
Y131	38502552	15033154	15945300	999083	1911229	4218122	3305976	30978454	151	36	0
Y132	21214704	8610852	8237778	980889	607815	1996500	2369574	16848630	151	36.1	0
Y133	29934300	12212054	12224228	995126	1007300	2755096	2742922	24436282	151	36.1	0
Y134	25073488	10196720	9756498	1157321	717099	2340024	2780246	19953218	151	36.1	0
Y135	47952636	19474150	19040436	1946485	1512771	4502168	4935882	38514586	151	36.1	0
Y136	51876340	21298080	20572880	2238956	1513756	4640090	5365290	41870960	151	36.1	0
Y137	71902026	27069200	29042475	1995736	3969011	8881813	6908538	56111675	151	35.9	0
Y138	29922404	11849144	11846753	1118006	1115615	3112058	3114449	23695897	151	36	0
Y139	2829916	1076664	1025351	147053	95740	338294	389607	2102015	151	36	0
Y140	22642866	8998198	9452979	531266	986047	2323235	1868454	18451177	151	36	0
Y141	40167678	15825785	16709941	950782	1834938	4258054	3373898	32535726	151	36	0
Y142	46211548	18830154	18892498	1447728	1510072	4275620	4213276	37722652	151	36.1	0
Y143	35335828	13739654	14457050	912729	1630125	3928260	3210864	28196704	151	36	0
Y144	37787492	14912819	14722280	1490985	1300446	3980927	4171466	29635099	151	36	0
Y145	63016896	24184711	26594065	1214531	3623885	7323737	4914383	50778776	151	36	0
Y146	51262438	19982841	21142853	1252137	2412149	5648378	4488366	41125694	151	36	0
Y146B	66694100	27349337	27690705	1906865	2248233	5997713	5656345	55040042	151	36.1	0
Y147	33802498	13947626	13844183	1153526	1050083	2953623	3057066	27791809	151	36.1	0
Y148	67161820	27247902	27646962	2022771	2421831	6333008	5933948	54894864	151	36.1	0
Y149	36013344	14732608	14744912	1180941	1193245	3274064	3261760	29477520	151	36.1	0
Y150	68953050	27928021	27788778	2447150	2307907	6548504	6687747	55716799	151	36.1	0
Y151	97749174	39987824	39788320	3418512	3219008	8886763	9086267	79776144	43.6	36.1	0
Y152	3182260	1274118	1352517	71185	149584	317012	238613	2626635	151	36	0
Y153	61450644	24544117	24666569	2103247	2225699	6181205	6058753	49210686	151	36.1	0
Y154	1489554	562961	542886	72981	52906	181816	201891	1105847	151	36	0
Y155	3762980	1537156	1562044	108116	133004	344334	319446	3099200	151	36.1	0
Y156	80076582	32211909	33534036	1933443	3255570	7826382	6504255	65745945	17.6	36.1	0
Y157	57589786	23078341	22984015	2031802	1937476	5716552	5810878	46062356	151	36.1	0
Y158	39251696	15517088	16378045	909567	1770524	4108760	3247803	31895133	151	36	0
Y159	67489622	27331079	28027485	1847972	2544378	6413732	5717326	55358564	151	36.1	0
Y160	49319854	19207657	20703578	1039681	2535602	5452270	3956349	39911235	151	36	0
Y161	58940258	23058227	24882640	1178122	3002535	6411902	4587489	47940867	151	36	0
Y162	1503016	631119	658962	27418	55261	120389	92546	1290081	151	36.1	0
Y163	1087634	414203	398229	53346	37372	129614	145588	812432	151	36	0
Y164	36830974	14593435	14558851	1366213	1331629	3822052	3856636	29152286	151	36.1	0
Y165	36984628	15116411	15151088	1205289	1239966	3375903	3341226	30267499	151	36.1	0
Y166	39263130	15958454	15877099	1392571	1311216	3673111	3754466	31835553	151	36.1	0
Y167	60465784	24441326	24867932	1864072	2290678	5791566	5364960	49309258	151	36.1	0
Y168	37028824	14455759	14951034	1158839	1654114	4058653	3563378	29406793	151	36	0
Y169	25597176	10258522	10163186	977818	882482	2540066	2635402	20421708	151	36.1	0
Y170	18483600	7473920	7413079	681756	620915	1767880	1828721	14886999	151	36.1	0
Y171	56240382	22848021	23283533	1602182	2037694	5272170	4836658	46131554	151	36.1	0
Y172	48424028	19537492	20100280	1333790	1896578	4674522	4111734	39637772	151	36.1	0
Y173	61842938	25243014	24919950	2259913	1936849	5678455	6001519	50162964	151	36.1	0
Y174	65803444	26771513	26355064	2489192	2072743	6130209	6546658	53126577	151	36.1	0
Y175	54463394	22286027	22030704	1987324	1732001	4945670	5200993	44316731	151	36.1	0
Y176	75264142	29987268	31003967	2139679	3156378	7644803	6628104	60991235	7.72	36.1	0
Y177	33182406	13481031	13342803	1227033	1088805	3110172	3248400	26823834	151	36.1	0
Y178	39265800	16158709	16091667	1330466	1263424	3474191	3541233	32250376	151	36.1	0
Y179	27047748	11101833	11195469	789738	883374	2422041	2328405	22297302	151	36.1	0
Y180	52526332	21398988	21737623	1516654	1855289	4864178	4525543	43136611	151	36.1	0
Y181	53962118	22205359	21899690	1944886	1639217	4775700	5081369	44105049	151	36.1	0
Y182	21368912	7275844	9105330	327084	2156570	3408612	1579126	16381174	151	35.7	0
Y183	78072712	32097614	31924818	2697636	2524840	6938742	7111538	64022432	17.1	36.1	0
Y184	75292974	29941855	31188866	2013526	3260537	7704632	6457621	61130721	7.49	36	0
Y185	17255404	6904326	6818801	666369	580844	1723376	1808901	13723127	151	36	0
Y186	90121762	37224229	37193547	2866801	2836119	7836652	7867334	74417776	35.6	36.1	0
Y187	19313930	7930056	8060512	527248	657704	1726909	1596453	15990568	151	36.1	0
Y188	42593092	17587023	18031298	1038001	1482276	3709523	3265248	35618321	151	36.1	0
Y189	76372986	31663982	31955621	2170475	2462114	6522511	6230872	63619603	15.3	36.1	0
Y190	23968714	9822660	10125685	589735	892760	2161697	1858672	19948345	151	36.1	0
Y191	52355036	21180475	21541936	1556995	1918456	4997043	4635582	42722411	151	36.1	0
Y192	23749216	9655490	9279478	1052680	676668	2219118	2595130	18934968	151	36.1	0
Y193	22112130	8606844	8870681	695807	959644	2449221	2185384	17477525	151	36	0
Y194	18416618	7201796	7440379	564154	802737	2006513	1767930	14642175	151	36	0
Y195	25644636	10212223	9957742	1085467	830986	2610095	2864576	20169965	151	36.1	0
Y196	19247910	7649263	7495519	794350	640606	1974692	2128436	15144782	151	36	0
Y198	28573892	10922703	10582290	1374139	1033726	3364243	3704656	21504993	151	35.9	0
Y199	12611478	5120994	4930668	555878	365552	1184745	1375071	10051662	151	36	0

## Sheet: Legend
Supplementary Data 1. Samples used in this study. "Metagenomes" shows the quality statistics of the metagenomics sequences per sample.
