# Supplementary material for: Structure and function of the soil microbiome underlying N2O emissions from global wetlands
Source: Nat Commun. 2022 Mar 17;13:1430. doi: 10.1038/s41467-022-29161-3 (PMC8931052; doi:10.1038/s41467-022-29161-3)
Supplement: Supplementary file 5 — Supplementary Data 2 [file 41467_2022_29161_MOESM5_ESM.xlsx]

## Sheet: Correlation_with_N2O
Kingdom	Phylum	Class	Order	FamilyI	Genus	Spearman r	p-value	q-value	Rel_abundance
Archaea	Thaumarchaeota	Soil Crenarchaeotic Group(SCG)	unknown	unknown	unknown	0.487891	1.03731e-05	0.0088088	0.017761
Archaea	Thaumarchaeota	Soil Crenarchaeotic Group(SCG)	uncultured archaeon	unknown	unknown	0.464008	3.12765e-05	0.00883703	0.0138046
Bacteria	Proteobacteria	Alphaproteobacteria	Rhodospirillales	MND8	unknown	0.454173	4.81321e-05	0.0101301	0.0200685
Bacteria	Actinobacteria	Thermoleophilia	Solirubrobacterales	Elev-16S-1332	unknown	0.449103	5.98067e-05	0.0101301	0.0502571
Bacteria	Nitrospirae	Nitrospira	Nitrospirales	0319-6A21	uncultured proteobacterium	0.415257	0.00023419	0.0259765	0.010153
Bacteria	Acidobacteria	Subgroup 25	uncultured Acidobacteria bacterium	unknown	unknown	0.413652	0.000248971	0.0259765	0.0128927
Bacteria	Acidobacteria	Subgroup 6	unknown	unknown	unknown	0.411588	0.000269249	0.0259765	0.110187
Bacteria	Proteobacteria	Gammaproteobacteria	Xanthomonadales	Xanthomonadaceae	Lysobacter	0.41093	0.000276019	0.0259765	0.0161574
Bacteria	Nitrospirae	Nitrospira	Nitrospirales	Nitrospiraceae	Nitrospira	0.391477	0.000562613	0.042999	0.046149
Bacteria	Gemmatimonadetes	Gemmatimonadetes	Gemmatimonadales	Gemmatimonadaceae	unknown	0.385519	0.000693756	0.042999	0.0926118
Bacteria	Actinobacteria	MB-A2-108	uncultured Actinomycetales bacterium	unknown	unknown	0.384358	0.000722341	0.042999	0.016706
Bacteria	Planctomycetes	Phycisphaerae	CCM11a	unknown	unknown	0.383126	0.000753852	0.042999	0.0127424
Bacteria	Acidobacteria	Subgroup 6	uncultured Acidobacteria bacterium	unknown	unknown	0.382089	0.000781329	0.042999	0.100986
Bacteria	Proteobacteria	Alphaproteobacteria	Rhodospirillales	MND8	uncultured alpha proteobacterium	0.380246	0.000832416	0.042999	0.0147751
Bacteria	Proteobacteria	Alphaproteobacteria	Rhodospirillales	Rhodospirillaceae	Pelagibius	0.377939	0.000900653	0.042999	0.0102981
Bacteria	Actinobacteria	Thermoleophilia	Solirubrobacterales	Elev-16S-1332	uncultured Rubrobacteraceae bacterium	0.377513	0.000913793	0.042999	0.0153059
Bacteria	Proteobacteria	Alphaproteobacteria	Caulobacterales	Hyphomonadaceae	Hirschia	0.368011	0.00125594	0.0451265	0.0226387
Bacteria	Chloroflexi	TK10	unknown	unknown	unknown	0.363117	0.00147397	0.0451265	0.0352551
Bacteria	Bacteroidetes	Cytophagia	Cytophagales	Flammeovirgaceae	unknown	0.362314	0.00151286	0.0451265	0.0139669
Bacteria	Proteobacteria	Deltaproteobacteria	Bdellovibrionales	Bdellovibrionaceae	OM27 clade	0.36139	0.00155875	0.0451265	0.0205709
Bacteria	Proteobacteria	Alphaproteobacteria	Sphingomonadales	Sphingomonadaceae	Sphingomonas	0.360937	0.00158168	0.0451265	0.0420021
Bacteria	Proteobacteria	Alphaproteobacteria	Rhodospirillales	Rhodospirillaceae	Defluviicoccus	0.358983	0.00168422	0.0451265	0.0642209
Bacteria	Bacteroidetes	Sphingobacteriia	Sphingobacteriales	Saprospiraceae	unknown	0.358955	0.00168573	0.0451265	0.0335638
Bacteria	Gemmatimonadetes	Gemmatimonadetes	Gemmatimonadales	Gemmatimonadaceae	Gemmatimonas	0.358649	0.00170228	0.0451265	0.0435422
Bacteria	Acidobacteria	Subgroup 25	unknown	unknown	unknown	0.356685	0.00181239	0.0460731	0.016706
Bacteria	Gemmatimonadetes	S0134 terrestrial group	uncultured Gemmatimonadetes bacterium	unknown	unknown	0.355133	0.00190385	0.0460731	0.0136968
Bacteria	Proteobacteria	Alphaproteobacteria	Rhizobiales	Rhodobiaceae	unknown	0.351025	0.00216629	0.0483562	0.044917
Bacteria	Acidobacteria	Subgroup 6	uncultured Acidobacteriales bacterium	unknown	unknown	0.350436	0.00220649	0.0483562	0.0284069
Bacteria	Chloroflexi	JG30-KF-CM66	unknown	unknown	unknown	0.348774	0.00232345	0.0483562	0.0308446
Bacteria	Ignavibacteriae	Ignavibacteria	Ignavibacteriales	Ignavibacteriaceae	Ignavibacterium	0.345563	0.00256539	0.0483562	0.0251899
Archaea	Thaumarchaeota	Soil Crenarchaeotic Group(SCG)	Unknown Order	Unknown Family	Candidatus Nitrososphaera	0.345392	0.0025789	0.0483562	0.0117713
Bacteria	Proteobacteria	Gammaproteobacteria	Xanthomonadales	Xanthomonadaceae	Arenimonas	0.342031	0.00285735	0.0504203	0.0206307
Bacteria	Proteobacteria	Deltaproteobacteria	Desulfurellales	Desulfurellaceae	G55	0.33873	0.00315662	0.0528089	0.0193353
Bacteria	Actinobacteria	Thermoleophilia	Gaiellales	Gaiellaceae	Gaiella	0.337927	0.0032335	0.0528089	0.0680989
Bacteria	Proteobacteria	Deltaproteobacteria	Desulfurellales	Desulfurellaceae	unknown	0.337839	0.00324211	0.0528089	0.0198344
Bacteria	Actinobacteria	Thermoleophilia	unknown	unknown	unknown	0.334659	0.00356407	0.0554545	0.0224396
Bacteria	Proteobacteria	Deltaproteobacteria	NB1-j	uncultured proteobacterium	unknown	0.333472	0.00369138	0.0554545	0.018847
Bacteria	Chloroflexi	S085	uncultured Chloroflexi bacterium	unknown	unknown	0.331877	0.00386884	0.0554545	0.0123837
Bacteria	Proteobacteria	Alphaproteobacteria	Rhizobiales	Methylobacteriaceae	Microvirga	0.330804	0.00399243	0.0554545	0.0137976
Bacteria	Nitrospirae	Nitrospira	Nitrospirales	0319-6A21	unknown	0.330532	0.0040243	0.0554545	0.0526105
Bacteria	Actinobacteria	MB-A2-108	unknown	unknown	unknown	0.329845	0.00410579	0.0554545	0.0448049
Bacteria	Proteobacteria	Alphaproteobacteria	Sphingomonadales	Erythrobacteraceae	Altererythrobacter	0.329017	0.00420611	0.0556652	0.0165903
Bacteria	Acidobacteria	Subgroup 17	uncultured Acidobacteriales bacterium	unknown	unknown	0.325355	0.00467585	0.0590282	0.0103578
Bacteria	Actinobacteria	Actinobacteria	Propionibacteriales	Nocardioidaceae	unknown	0.323684	0.00490525	0.0602137	0.0202776
Bacteria	Firmicutes	Bacilli	Bacillales	Bacillaceae	Bacillus	0.322004	0.00514587	0.0613881	0.0539325
Bacteria	Planctomycetes	OM190	unknown	unknown	unknown	0.317757	0.00580128	0.0682456	0.0413766
Bacteria	Proteobacteria	Gammaproteobacteria	Xanthomonadales	Xanthomonadaceae	Dokdonella	0.316728	0.00597079	0.0692775	0.0200762
Bacteria	Gemmatimonadetes	Gemmatimonadetes	Gemmatimonadales	unknown	unknown	0.314023	0.00643745	0.0718454	0.011869
Bacteria	Verrucomicrobia	Verrucomicrobiae	Verrucomicrobiales	Verrucomicrobiaceae	Luteolibacter	0.313388	0.0065514	0.0720654	0.0148115
Bacteria	Chloroflexi	Gitt-GS-136	unknown	unknown	unknown	0.312725	0.00667252	0.0724568	0.0258111
Bacteria	Proteobacteria	Betaproteobacteria	B1-7BS	uncultured soil bacterium	unknown	0.311789	0.0068467	0.0734071	0.0139807
Bacteria	Nitrospirae	Nitrospira	Nitrospirales	0319-6A21	uncultured candidate division SPAM bacterium	0.310169	0.00715756	0.0749041	0.0194317
Bacteria	Proteobacteria	Deltaproteobacteria	Desulfurellales	Desulfurellaceae	H16	0.31014	0.0071632	0.0749041	0.107034
Bacteria	Nitrospirae	Nitrospira	Nitrospirales	0319-6A21	uncultured actinobacterium	0.309179	0.00735363	0.0752321	0.0130781
Bacteria	Chloroflexi	TK10	uncultured Chloroflexi bacterium	unknown	unknown	0.308646	0.00746104	0.0752321	0.0209687
Bacteria	Chloroflexi	S085	unknown	unknown	unknown	0.305732	0.00807345	0.0786002	0.0362836
Bacteria	Proteobacteria	Alphaproteobacteria	Rhizobiales	Xanthobacteraceae	unknown	0.304422	0.00836281	0.0794319	0.0585199
Bacteria	Proteobacteria	Alphaproteobacteria	Rhodospirillales	MSB-1E8	unknown	0.303436	0.00858643	0.0799198	0.0194762
Bacteria	Proteobacteria	Alphaproteobacteria	Rhodospirillales	MSB-1E8	uncultured alpha proteobacterium	0.301855	0.00895616	0.0819452	0.012059
Bacteria	Acidobacteria	Subgroup 9	unknown	unknown	unknown	0.30088	0.00919104	0.0819454	0.012697
Archaea	Thaumarchaeota	Marine Group I	unknown	unknown	unknown	0.30021	0.00935557	0.0825435	0.0148764
Bacteria	Proteobacteria	Deltaproteobacteria	NB1-j	unknown	unknown	0.298789	0.00971292	0.0835403	0.0512526
Bacteria	Planctomycetes	OM190	uncultured planctomycete	unknown	unknown	0.29789	0.00994531	0.0835403	0.016407
Bacteria	Proteobacteria	Deltaproteobacteria	Myxococcales	Nannocystaceae	unknown	0.297736	0.00998559	0.0835403	0.0125597
Bacteria	Proteobacteria	Deltaproteobacteria	NB1-j	uncultured Myxococcales bacterium	unknown	0.297451	0.0100603	0.0835403	0.0183121
Bacteria	Proteobacteria	Betaproteobacteria	Nitrosomonadales	Nitrosomonadaceae	unknown	0.295287	0.0106451	0.08693	0.132323
Bacteria	Planctomycetes	Planctomycetacia	Planctomycetales	Planctomycetaceae	Pir4 lineage	0.29418	0.0109554	0.0883736	0.0436721
Bacteria	Actinobacteria	Actinobacteria	Propionibacteriales	Nocardioidaceae	Marmoricola	0.292924	0.0113172	0.0891008	0.0143162
Bacteria	Actinobacteria	Actinobacteria	Streptomycetales	Streptomycetaceae	Streptomyces	0.292209	0.0115277	0.0895775	0.0355456
Bacteria	Acidobacteria	Holophagae	Subgroup 10	ABS-19	unknown	0.289138	0.0124709	0.0951607	0.0326283
Bacteria	Proteobacteria	Gammaproteobacteria	Xanthomonadales	JTB255 marine benthic group	uncultured gamma proteobacterium	0.288721	0.0126041	0.0951949	0.0116694
Bacteria	Actinobacteria	Acidimicrobiia	Acidimicrobiales	Acidimicrobiaceae	unknown	0.288337	0.0127276	0.0951949	0.0412432
Bacteria	Bacteroidetes	Cytophagia	Cytophagales	Cytophagaceae	Ohtaekwangia	0.288076	0.0128125	0.0951949	0.0144588
Bacteria	Proteobacteria	Deltaproteobacteria	Desulfurellales	unknown	unknown	0.286733	0.0132558	0.0963883	0.0114174
Bacteria	Proteobacteria	Alphaproteobacteria	Rhizobiales	Hyphomicrobiaceae	Pedomicrobium	0.286558	0.0133146	0.0963883	0.0406524
Bacteria	Acidobacteria	Holophagae	Subgroup 10	unknown	unknown	0.284024	0.0141903	0.0993323	0.0152782
Bacteria	Planctomycetes	Planctomycetacia	Planctomycetales	Planctomycetaceae	Pirellula	0.282108	0.0148855	0.101372	0.0336438
Bacteria	Proteobacteria	Gammaproteobacteria	Xanthomonadales	Xanthomonadaceae	unknown	0.278618	0.0162272	0.106772	0.0334578
Bacteria	Chloroflexi	Thermomicrobia	AKYG1722	unknown	unknown	0.278227	0.0163839	0.106772	0.0111546
Bacteria	Proteobacteria	Deltaproteobacteria	NB1-j	uncultured delta proteobacterium	unknown	0.277859	0.0165324	0.106772	0.02965
Bacteria	Acidobacteria	Holophagae	Subgroup 10	ABS-19	uncultured soil bacterium	0.276113	0.0172533	0.107359	0.0115766
Bacteria	Proteobacteria	Alphaproteobacteria	Rhizobiales	Rhizobiales Incertae Sedis	Nordella	0.275847	0.0173651	0.107359	0.014061
Bacteria	Proteobacteria	Betaproteobacteria	TRA3-20	unknown	unknown	0.274633	0.017885	0.10866	0.0404003
Bacteria	Chloroflexi	Ardenticatenia	unknown	unknown	unknown	0.27446	0.0179603	0.10866	0.0345312
Bacteria	Proteobacteria	Alphaproteobacteria	Rhizobiales	Hyphomicrobiaceae	Devosia	0.272302	0.0189206	0.11292	0.0281227
Bacteria	Proteobacteria	Alphaproteobacteria	Rhodospirillales	Rhodospirillaceae	Dongia	0.272279	0.018931	0.11292	0.024634
Bacteria	Bacteroidetes	Cytophagia	Cytophagales	Cytophagaceae	Chryseolinea	0.268886	0.0205308	0.119107	0.0235826
Bacteria	Actinobacteria	MB-A2-108	uncultured actinobacterium	unknown	unknown	0.26843	0.0207541	0.119583	0.0278291
Bacteria	Actinobacteria	Thermoleophilia	Solirubrobacterales	Elev-16S-1332	uncultured actinobacterium	0.267728	0.0211025	0.120769	0.0124952
Bacteria	Proteobacteria	Alphaproteobacteria	Rhizobiales	Rhodobiaceae	Methyloceanibacter	0.26556	0.0222092	0.124577	0.0143451
Bacteria	Actinobacteria	Thermoleophilia	Gaiellales	unknown	unknown	0.264943	0.0225331	0.125563	0.0948782
Bacteria	Proteobacteria	Deltaproteobacteria	Myxococcales	Nannocystaceae	Nannocystis	0.262583	0.0238094	0.128449	0.0154168
Bacteria	Proteobacteria	Alphaproteobacteria	Sphingomonadales	Sphingomonadaceae	unknown	0.262263	0.0239875	0.128591	0.0221045
Bacteria	Planctomycetes	Phycisphaerae	Phycisphaerales	Phycisphaeraceae	SM1A02	0.261974	0.0241489	0.128601	0.0258066
Bacteria	Gemmatimonadetes	Longimicrobia	Longimicrobiales	Longimicrobiaceae	unknown	0.261573	0.0243744	0.128601	0.01321
Bacteria	Planctomycetes	Planctomycetacia	Planctomycetales	Planctomycetaceae	Planctomyces	0.259707	0.0254474	0.132544	0.0492515
Bacteria	Actinobacteria	Acidimicrobiia	Acidimicrobiales	Iamiaceae	Iamia	0.259605	0.0255074	0.132544	0.0285746
Bacteria	Chloroflexi	Caldilineae	Caldilineales	Caldilineaceae	unknown	0.258277	0.026297	0.134991	0.0262407
Bacteria	Proteobacteria	Alphaproteobacteria	Rhodospirillales	I-10	unknown	0.257731	0.026627	0.135862	0.0227876
Bacteria	Proteobacteria	Alphaproteobacteria	Rhizobiales	JG34-KF-361	unknown	0.257146	0.0269853	0.136865	0.0174514
Bacteria	Acidobacteria	Blastocatellia	Blastocatellales	Blastocatellaceae (Subgroup 4)	DS-100	0.256435	0.0274259	0.138272	0.0141055
Bacteria	Proteobacteria	Alphaproteobacteria	Rhizobiales	KF-JG30-B3	unknown	0.252011	0.0303063	0.150996	0.0228281
Bacteria	Actinobacteria	Actinobacteria	Corynebacteriales	Nocardiaceae	Rhodococcus	0.250315	0.0314761	0.153843	0.0120558
Bacteria	Acidobacteria	Subgroup 6	uncultured Acidobacteriaceae bacterium	unknown	unknown	0.249335	0.0321688	0.154857	0.0140473
Archaea	Thaumarchaeota	Marine Group I	uncultured archaeon	unknown	unknown	0.249319	0.0321802	0.154857	0.0133189
Bacteria	Acidobacteria	Blastocatellia	Blastocatellales	Blastocatellaceae (Subgroup 4)	unknown	0.248377	0.0328589	0.154857	0.0241352
Bacteria	Actinobacteria	Actinobacteria	Frankiales	Geodermatophilaceae	Blastococcus	0.248308	0.0329093	0.154857	0.0161401
Bacteria	Proteobacteria	Alphaproteobacteria	Caulobacterales	Hyphomonadaceae	Woodsholea	0.247232	0.0336994	0.156832	0.0328078
Bacteria	Proteobacteria	Deltaproteobacteria	Myxococcales	Sandaracinaceae	unknown	0.246516	0.0342345	0.157979	0.0348979
Bacteria	Actinobacteria	Actinobacteria	Propionibacteriales	Nocardioidaceae	Nocardioides	0.245937	0.0346719	0.157979	0.0480195
Bacteria	Chloroflexi	P2-11E	unknown	unknown	unknown	0.245425	0.0350626	0.158813	0.0153543
Bacteria	Bacteroidetes	Flavobacteriia	Flavobacteriales	Flavobacteriaceae	Flavobacterium	0.244793	0.0355499	0.160164	0.0359361
Bacteria	Acidobacteria	Subgroup 17	unknown	unknown	unknown	0.244112	0.0360819	0.1617	0.0670668
Bacteria	Proteobacteria	Alphaproteobacteria	Rhodospirillales	MNC12	unknown	0.243333	0.0366985	0.163598	0.0116611
Bacteria	Ignavibacteriae	Ignavibacteria	Ignavibacteriales	PHOS-HE36	unknown	0.243085	0.0368965	0.16362	0.0172276
Bacteria	Gemmatimonadetes	BD2-11 terrestrial group	unknown	unknown	unknown	0.241833	0.0379094	0.165512	0.0192144
Bacteria	Chloroflexi	Chloroflexia	Chloroflexales	Roseiflexaceae	Roseiflexus	0.239888	0.0395302	0.170827	0.0273998
Bacteria	Proteobacteria	Gammaproteobacteria	KI89A clade	unknown	unknown	0.236281	0.0426875	0.178992	0.019027
Bacteria	Planctomycetes	Planctomycetacia	Planctomycetales	Planctomycetaceae	Rhodopirellula	0.235843	0.0430844	0.179733	0.0136925
Bacteria	Acidobacteria	Subgroup 5	uncultured Acidobacteria bacterium	unknown	unknown	0.235619	0.0432887	0.179733	0.0293119
Bacteria	Cyanobacteria	Cyanobacteria	Leptolyngbyales	Leptolyngbyaceae	Leptolyngbya	0.234885	0.0439642	0.180765	0.0123961
Bacteria	Proteobacteria	Alphaproteobacteria	Sphingomonadales	Erythrobacteraceae	unknown	0.234043	0.0447492	0.183104	0.0102267
Bacteria	Bacteroidetes	Cytophagia	Cytophagales	Cytophagaceae	unknown	0.231813	0.0468842	0.190004	0.0450882
Bacteria	Actinobacteria	Actinobacteria	Pseudonocardiales	Pseudonocardiaceae	Pseudonocardia	0.231111	0.047574	0.190973	0.0336995
Bacteria	Proteobacteria	Betaproteobacteria	TRA3-20	uncultured beta proteobacterium	unknown	0.230703	0.0479789	0.19132	0.0232366
Bacteria	Proteobacteria	Alphaproteobacteria	Rhodospirillales	Rhodospirillales Incertae Sedis	Candidatus Alysiosphaera	0.230532	0.0481487	0.19132	0.018396
Bacteria	Proteobacteria	Alphaproteobacteria	Rhodobacterales	Rhodobacteraceae	unknown	0.225568	0.0533158	0.207149	0.0306649
Bacteria	Proteobacteria	Deltaproteobacteria	Myxococcales	Sandaracinaceae	Sandaracinus	0.225283	0.0536248	0.207398	0.0147796
Bacteria	Chloroflexi	Thermomicrobia	JG30-KF-CM45	unknown	unknown	0.224791	0.0541632	0.208528	0.0182921
Bacteria	Actinobacteria	Actinobacteria	Streptomycetales	Streptomycetaceae	unknown	0.223927	0.0551202	0.210772	0.0104245
Bacteria	Proteobacteria	Alphaproteobacteria	Rhizobiales	DUNssu044	unknown	0.223816	0.0552436	0.210772	0.0100902
Bacteria	Verrucomicrobia	Opitutae	Opitutales	Opitutaceae	Alterococcus	0.223475	0.0556255	0.210894	0.0173051
Bacteria	Chloroflexi	KD4-96	uncultured Chloroflexi bacterium	unknown	unknown	0.223022	0.0561361	0.211321	0.0504416
Bacteria	Proteobacteria	Alphaproteobacteria	Rhodospirillales	Rhodospirillaceae	unknown	0.222777	0.056414	0.211428	0.0574604
Bacteria	Proteobacteria	Deltaproteobacteria	Myxococcales	BIrii41	unknown	0.220937	0.058536	0.215944	0.0422898
Bacteria	Actinobacteria	Actinobacteria	Micrococcales	Intrasporangiaceae	unknown	0.220936	0.0585368	0.215944	0.0253826
Bacteria	Gemmatimonadetes	S0134 terrestrial group	unknown	unknown	unknown	0.220296	0.0592903	0.217398	0.030385
Bacteria	Proteobacteria	Alphaproteobacteria	Sphingomonadales	Sphingomonadaceae	Sphingopyxis	0.219179	0.0606229	0.221326	0.0104226
Bacteria	Proteobacteria	Alphaproteobacteria	Rhizobiales	Phyllobacteriaceae	Mesorhizobium	0.218309	0.0616783	0.223254	0.0214949
Bacteria	Actinobacteria	Actinobacteria	Micromonosporales	Micromonosporaceae	unknown	0.2165	0.0639197	0.227963	0.041798
Bacteria	Proteobacteria	Betaproteobacteria	Burkholderiales	Alcaligenaceae	Candidatus Kinetoplastibacterium	0.216179	0.064325	0.227963	0.0232042
Bacteria	Acidobacteria	Subgroup 22	unknown	unknown	unknown	0.215395	0.0653212	0.229753	0.030385
Bacteria	Actinobacteria	Thermoleophilia	Solirubrobacterales	0319-6M6	unknown	0.213514	0.0677646	0.2362	0.0222405
Bacteria	Acidobacteria	Subgroup 17	uncultured Acidobacteria bacterium	unknown	unknown	0.211795	0.0700599	0.240882	0.0524739
Bacteria	Actinobacteria	Actinobacteria	Frankiales	Geodermatophilaceae	unknown	0.210514	0.0718117	0.241704	0.0251022
Bacteria	Acidobacteria	Blastocatellia	Blastocatellales	Blastocatellaceae (Subgroup 4)	RB41	0.210433	0.071923	0.241704	0.0427099
Bacteria	Proteobacteria	Betaproteobacteria	B1-7BS	unknown	unknown	0.21033	0.072066	0.241704	0.0268351
Bacteria	Chloroflexi	Gitt-GS-136	uncultured Chloroflexi bacterium	unknown	unknown	0.208406	0.0747693	0.24635	0.0103986
Bacteria	Bacteroidetes	Flavobacteriia	Flavobacteriales	NS9 marine group	unknown	0.208217	0.0750393	0.24635	0.0116644
Bacteria	Actinobacteria	Actinobacteria	Micromonosporales	Micromonosporaceae	Luedemannella	0.207925	0.0754582	0.246769	0.0137766
Bacteria	Proteobacteria	Deltaproteobacteria	Desulfobacterales	Desulfobacteraceae	Sva0081 sediment group	0.207139	0.076594	0.24952	0.0316186
Bacteria	Acidobacteria	Subgroup 6	uncultured soil bacterium	unknown	unknown	0.206722	0.0772024	0.250538	0.0157426
Bacteria	Proteobacteria	Alphaproteobacteria	Sphingomonadales	unknown	unknown	0.205229	0.079411	0.256534	0.0236307
Bacteria	Proteobacteria	Alphaproteobacteria	Rhizobiales	A0839	uncultured alpha proteobacterium	0.203254	0.0824104	0.258524	0.0122947
Bacteria	Proteobacteria	Betaproteobacteria	Burkholderiales	Comamonadaceae	Comamonas	0.201289	0.0854823	0.263286	0.0268165
Bacteria	Proteobacteria	Alphaproteobacteria	Rhodospirillales	KCM-B-15	unknown	0.200477	0.0867784	0.264069	0.0119748
Bacteria	Proteobacteria	Alphaproteobacteria	Sphingomonadales	Sphingomonadaceae	Sphingobium	0.200291	0.0870768	0.264069	0.014145
Bacteria	Actinobacteria	Thermoleophilia	Solirubrobacterales	Gsoil-1167	unknown	0.198876	0.0893786	0.268237	0.0132347
Bacteria	Proteobacteria	Gammaproteobacteria	Aeromonadales	Aeromonadaceae	Aeromonas	0.198221	0.090461	0.268844	0.0156339
Bacteria	Actinobacteria	Acidimicrobiia	unknown	unknown	unknown	0.197512	0.0916419	0.271401	0.0118966
Bacteria	Chloroflexi	JG30-KF-CM66	uncultured Chloroflexi bacterium	unknown	unknown	0.19685	0.0927564	0.273745	0.0170246
Bacteria	Acidobacteria	Holophagae	Subgroup 10	ABS-19	uncultured Acidobacteria bacterium	0.196062	0.0940976	0.275781	0.0146914
Bacteria	Proteobacteria	Epsilonproteobacteria	Campylobacterales	Helicobacteraceae	Sulfuricurvum	0.195452	0.0951463	0.276554	0.0288069
Bacteria	Actinobacteria	Thermoleophilia	Solirubrobacterales	Solirubrobacteraceae	Solirubrobacter	0.193466	0.0986231	0.283165	0.035127
Bacteria	Chloroflexi	Ktedonobacteria	JG30-KF-AS9	unknown	unknown	0.192807	0.0997971	0.284606	0.0151687
Bacteria	Actinobacteria	Actinobacteria	Streptosporangiales	Thermomonosporaceae	Actinomadura	0.191951	0.10134	0.288038	0.0104724
Bacteria	Proteobacteria	Gammaproteobacteria	KI89A clade	uncultured gamma proteobacterium	unknown	0.190421	0.104145	0.295018	0.018763
Bacteria	Actinobacteria	Actinobacteria	Micrococcales	Micrococcaceae	unknown	0.18936	0.106124	0.298627	0.0190816
Bacteria	Planctomycetes	Phycisphaerae	Pla1 lineage	unknown	unknown	0.187793	0.109101	0.303455	0.0190639
Bacteria	Proteobacteria	Gammaproteobacteria	Chromatiales	Chromatiaceae	unknown	0.186978	0.110675	0.305348	0.0147581
Bacteria	Proteobacteria	Deltaproteobacteria	Desulfobacterales	Desulfobulbaceae	Desulfobulbus	0.185849	0.112884	0.308336	0.0153818
Bacteria	Actinobacteria	Acidimicrobiia	Acidimicrobiales	Acidimicrobiales Incertae Sedis	Candidatus Microthrix	0.18579	0.113001	0.308336	0.0184472
Bacteria	Actinobacteria	Actinobacteria	Micrococcales	Microbacteriaceae	Microbacterium	0.184701	0.115165	0.311644	0.0144788
Bacteria	Proteobacteria	Alphaproteobacteria	Rhizobiales	A0839	unknown	0.183785	0.117011	0.315631	0.0283757
Bacteria	Actinobacteria	Actinobacteria	Micromonosporales	Micromonosporaceae	Micromonospora	0.182928	0.118757	0.318314	0.0218217
Bacteria	Gemmatimonadetes	Gemmatimonadetes	Gemmatimonadales	Gemmatimonadaceae	Gemmatirosa	0.18114	0.122466	0.321485	0.0147097
Bacteria	Bacteroidetes	Flavobacteriia	Flavobacteriales	Flavobacteriaceae	unknown	0.181078	0.122597	0.321485	0.0129471
Bacteria	Bacteroidetes	Sphingobacteriia	Sphingobacteriales	Chitinophagaceae	Niastella	0.179347	0.126274	0.32816	0.0101966
Bacteria	Proteobacteria	Deltaproteobacteria	SAR324 clade(Marine group B)	uncultured delta proteobacterium	unknown	0.179266	0.126449	0.32816	0.0151636
Bacteria	Cyanobacteria	Cyanobacteria	SubsectionIII	FamilyI	unknown	0.178623	0.127836	0.32816	0.0144961
Bacteria	Acidobacteria	Blastocatellia	Blastocatellales	Blastocatellaceae (Subgroup 4)	unknown	0.178488	0.128131	0.32816	0.0311042
Bacteria	Proteobacteria	Gammaproteobacteria	Acidiferrobacterales	Acidiferrobacteraceae	Sulfurifustis	0.177625	0.130016	0.330701	0.0254602
Bacteria	Chloroflexi	KD4-96	unknown	unknown	unknown	0.176588	0.132309	0.333528	0.0986399
Bacteria	Chloroflexi	KD4-96	uncultured Anaerolineaceae bacterium	unknown	unknown	0.174727	0.136501	0.33806	0.0218142
Bacteria	Bacteroidetes	Sphingobacteriia	Sphingobacteriales	Chitinophagaceae	Terrimonas	0.174538	0.136932	0.338138	0.0297631
Bacteria	Proteobacteria	Deltaproteobacteria	Bdellovibrionales	Bacteriovoracaceae	Deferrisoma	0.173471	0.139386	0.343197	0.0139407
Bacteria	Planctomycetes	Planctomycetacia	Planctomycetales	Planctomycetaceae	Blastopirellula	0.171746	0.143424	0.347086	0.0136855
Bacteria	Acidobacteria	Subgroup 15	unknown	unknown	unknown	0.170744	0.14581	0.350854	0.0140809
Bacteria	Microgenomates	Candidatus Pacebacteria	unknown	unknown	unknown	0.16986	0.147939	0.353591	0.0164703
Bacteria	Acidobacteria	Subgroup 5	unknown	unknown	unknown	0.167776	0.153049	0.363117	0.0186337
Bacteria	Actinobacteria	Acidimicrobiia	Acidimicrobiales	OM1 clade	unknown	0.165466	0.158868	0.370505	0.0280033
Bacteria	Nitrospirae	Nitrospira	Nitrospirales	0319-6A21	uncultured Thermanaeromonas sp.	0.16498	0.160111	0.370505	0.0104226
Bacteria	Chlorobi	Chlorobia	Chlorobiales	SJA-28	unknown	0.164814	0.160538	0.370505	0.0264629
Bacteria	Actinobacteria	Thermoleophilia	Solirubrobacterales	Elev-16S-1332	uncultured Rubrobacteria bacterium	0.162962	0.165356	0.374456	0.0128328
Bacteria	Proteobacteria	Betaproteobacteria	TRA3-20	uncultured soil bacterium	unknown	0.162721	0.165991	0.374456	0.0101169
Archaea	Euryarchaeota	Thermoplasmata	Thermoplasmatales	Terrestrial Miscellaneous Gp(TMEG)	uncultured Thermoplasmatales archaeon	0.161379	0.169559	0.379191	0.0104963
Archaea	Euryarchaeota	Methanomicrobia	Methanocellales	Methanocellaceae	Rice Cluster I	0.161336	0.169674	0.379191	0.0187609
Bacteria	Chloroflexi	TK10	uncultured soil bacterium	unknown	unknown	0.160404	0.172185	0.381397	0.0104871
Bacteria	Chloroflexi	Anaerolineae	Anaerolineales	Anaerolineaceae	Longilinea	0.160104	0.172999	0.381589	0.025622
Bacteria	Proteobacteria	Alphaproteobacteria	Rickettsiales	SM2D12	unknown	0.159682	0.174151	0.383133	0.0147006
Bacteria	Proteobacteria	Gammaproteobacteria	Chromatiales	Chromatiaceae	Rheinheimera	0.158181	0.178287	0.389199	0.0115366
Bacteria	Proteobacteria	Gammaproteobacteria	Chromatiales	Ectothiorhodospiraceae	Thioalkalivibrio	0.156983	0.181639	0.395496	0.0124411
Archaea	Thaumarchaeota	South African Gold Mine Gp 1(SAGMCG-1)	Unknown Order	Unknown Family	Candidatus Nitrosotalea	0.156663	0.182542	0.396443	0.0129329
Bacteria	WWE3	uncultured candidate division WWE3 bacterium	unknown	unknown	unknown	0.15621	0.183826	0.39695	0.0111546
Bacteria	Actinobacteria	Acidimicrobiia	Acidimicrobiales	Acidimicrobiaceae	Ilumatobacter	0.156063	0.184244	0.39695	0.0296565
Bacteria	Firmicutes	Clostridia	Clostridiales	Peptostreptococcaceae	unknown	0.155868	0.184799	0.39695	0.0125827
Bacteria	Latescibacteria	uncultured bacterium mle1-16	unknown	unknown	unknown	0.155756	0.185118	0.39695	0.0125751
Bacteria	Acidobacteria	Subgroup 6	uncultured bacterium 270	unknown	unknown	0.154468	0.188826	0.400841	0.0229862
Bacteria	Actinobacteria	Actinobacteria	Corynebacteriales	Nocardiaceae	Nocardia	0.153774	0.190843	0.403442	0.0122508
Bacteria	Actinobacteria	Actinobacteria	Frankiales	Geodermatophilaceae	Geodermatophilus	0.153719	0.191004	0.403442	0.0184452
Bacteria	Proteobacteria	Gammaproteobacteria	Thiotrichales	Thiotrichaceae	unknown	0.153271	0.192315	0.404196	0.0115433
Bacteria	Proteobacteria	Alphaproteobacteria	Rhodospirillales	DA111	uncultured soil bacterium	0.1525	0.194589	0.406954	0.0108907
Bacteria	Proteobacteria	Alphaproteobacteria	Rhizobiales	Xanthobacteraceae	Pseudolabrys	0.148996	0.205165	0.424227	0.0633662
Bacteria	Chloroflexi	Anaerolineae	Anaerolineales	Anaerolineaceae	unknown	0.148772	0.205853	0.424227	0.156975
Bacteria	Actinobacteria	Actinobacteria	Pseudonocardiales	Pseudonocardiaceae	unknown	0.147974	0.208323	0.427239	0.0144081
Bacteria	Proteobacteria	Alphaproteobacteria	Rhizobiales	Phyllobacteriaceae	unknown	0.147666	0.209283	0.428172	0.0103578
Bacteria	Latescibacteria	uncultured soil bacterium	unknown	unknown	unknown	0.146153	0.21404	0.433558	0.0110139
Bacteria	Proteobacteria	Alphaproteobacteria	Rhizobiales	Rhizobiaceae	Rhizobium	0.146015	0.214476	0.433558	0.0230339
Bacteria	Proteobacteria	Betaproteobacteria	B1-7BS	uncultured beta proteobacterium	unknown	0.144663	0.218796	0.439426	0.0274427
Bacteria	Acidobacteria	Blastocatellia	Blastocatellales	Blastocatellaceae (Subgroup 4)	Stenotrophobacter	0.144518	0.219265	0.439426	0.0188623
Bacteria	Proteobacteria	Epsilonproteobacteria	Campylobacterales	Campylobacteraceae	Arcobacter	0.14393	0.221164	0.439426	0.0118658
Bacteria	Acidobacteria	Holophagae	Subgroup 7	unknown	unknown	0.14237	0.226264	0.442295	0.0630647
Bacteria	Proteobacteria	Gammaproteobacteria	Arenicellales	Arenicellaceae	unknown	0.141634	0.228698	0.444433	0.0179402
Bacteria	Acidobacteria	Holophagae	Subgroup 7	uncultured Acidobacteria bacterium	unknown	0.140822	0.231403	0.446077	0.029851
Bacteria	Firmicutes	Bacilli	Bacillales	Bacillaceae	unknown	0.140738	0.231687	0.446077	0.0105603
Bacteria	Actinobacteria	Thermoleophilia	Gaiellales	Gaiellaceae	uncultured Conexibacteraceae bacterium	0.140725	0.231728	0.446077	0.0205554
Bacteria	Planctomycetes	Phycisphaerae	Phycisphaerales	Phycisphaeraceae	unknown	0.140066	0.233946	0.448308	0.0212466
Bacteria	Proteobacteria	Alphaproteobacteria	Rhodospirillales	Rhodospirillaceae	Azospirillum	0.139583	0.235576	0.448389	0.0142157
Bacteria	Proteobacteria	Deltaproteobacteria	43F-1404R	unknown	unknown	0.137753	0.241837	0.459274	0.0332455
Bacteria	Proteobacteria	Deltaproteobacteria	NB1-j	uncultured soil bacterium	unknown	0.137014	0.244394	0.460732	0.0186838
Bacteria	Planctomycetes	Phycisphaerae	Phycisphaerales	Phycisphaeraceae	AKYG587	0.134973	0.25156	0.469321	0.013106
Bacteria	Firmicutes	Bacilli	Bacillales	unknown	unknown	0.134368	0.253711	0.472292	0.0150815
Archaea	Euryarchaeota	Methanomicrobia	Methanomicrobiales	Methanomicrobiaceae	unknown	0.133483	0.256878	0.47545	0.0117925
Bacteria	Chloroflexi	Anaerolineae	Anaerolineales	Anaerolineaceae	Anaerolinea	0.133119	0.258192	0.47545	0.049809
Bacteria	Chloroflexi	Chloroflexia	Chloroflexales	Roseiflexaceae	unknown	0.133016	0.258564	0.47545	0.0119014
Bacteria	Actinobacteria	Actinobacteria	Micrococcales	Cellulomonadaceae	Cellulomonas	0.132957	0.258775	0.47545	0.0118349
Bacteria	Proteobacteria	Deltaproteobacteria	Bdellovibrionales	unknown	unknown	0.130947	0.26611	0.485765	0.0100817
Bacteria	Proteobacteria	Alphaproteobacteria	Rhodobacterales	Rhodobacteraceae	Amaricoccus	0.129949	0.269801	0.488294	0.0164562
Bacteria	Verrucomicrobia	Verrucomicrobiae	Verrucomicrobiales	Verrucomicrobiaceae	unknown	0.129165	0.272728	0.491491	0.0199008
Bacteria	Actinobacteria	Actinobacteria	Micromonosporales	Micromonosporaceae	Actinoplanes	0.127703	0.278237	0.499293	0.0233408
Bacteria	Bacteroidetes	Sphingobacteriia	Sphingobacteriales	Chitinophagaceae	Parafilimonas	0.12422	0.291663	0.515738	0.0165129
Bacteria	Actinobacteria	Thermoleophilia	Solirubrobacterales	Parviterribacteraceae	Parviterribacter	0.123833	0.293181	0.517342	0.0101055
Bacteria	Planctomycetes	Planctomycetacia	Planctomycetales	Planctomycetaceae	Gemmata	0.123401	0.29488	0.518181	0.0349134
Bacteria	Proteobacteria	Deltaproteobacteria	Myxococcales	BIrii41	uncultured Sorangiineae bacterium	0.122329	0.299127	0.522394	0.015107
Bacteria	Chloroflexi	Chloroflexia	unknown	unknown	unknown	0.121374	0.302944	0.526886	0.0104226
Bacteria	Latescibacteria	uncultured Latescibacteria bacterium	unknown	unknown	unknown	0.119149	0.311962	0.53815	0.0229035
Bacteria	Proteobacteria	Alphaproteobacteria	Rhizobiales	Methylobacteriaceae	unknown	0.118493	0.314652	0.541259	0.0223127
Archaea	Thaumarchaeota	South African Gold Mine Gp 1(SAGMCG-1)	uncultured archaeon	unknown	unknown	0.117231	0.319868	0.548438	0.0128792
Bacteria	Peregrinibacteria	Candidatus Peribacteria	unknown	unknown	unknown	0.116716	0.322016	0.550518	0.0110139
Bacteria	Proteobacteria	Alphaproteobacteria	Rhizobiales	Methylobacteriaceae	Methylobacterium	0.116279	0.323844	0.550796	0.0153793
Bacteria	Actinobacteria	Acidimicrobiia	Acidimicrobiales	Acidimicrobiaceae	CL500-29 marine group	0.116002	0.325004	0.551659	0.0360637
Bacteria	Proteobacteria	Betaproteobacteria	Burkholderiales	Burkholderiaceae	Cupriavidus	0.115746	0.326082	0.552101	0.0134183
Bacteria	Actinobacteria	Acidimicrobiia	Acidimicrobiales	OM1 clade	uncultured actinobacterium	0.115294	0.327985	0.552472	0.0200781
Bacteria	Proteobacteria	Deltaproteobacteria	Bdellovibrionales	Bdellovibrionaceae	unknown	0.115269	0.328091	0.552472	0.0116793
Bacteria	Planctomycetes	Phycisphaerae	unknown	unknown	unknown	0.115065	0.328956	0.552829	0.0276378
Bacteria	Proteobacteria	Gammaproteobacteria	Xanthomonadales	JTB255 marine benthic group	unknown	0.111796	0.342971	0.568487	0.0118512
Bacteria	Proteobacteria	Deltaproteobacteria	Desulfobacterales	Desulfobulbaceae	unknown	0.110457	0.348818	0.575924	0.0180595
Bacteria	Actinobacteria	Thermoleophilia	Gaiellales	unknown	uncultured actinobacterium	0.109556	0.352788	0.581345	0.0155096
Bacteria	Actinobacteria	Thermoleophilia	Gaiellales	Gaiellaceae	uncultured actinobacterium	0.109236	0.354208	0.582551	0.0154767
Bacteria	Chloroflexi	Dehalococcoidia	FW22	unknown	unknown	0.108165	0.358973	0.588104	0.0102173
Bacteria	Planctomycetes	OM190	uncultured Planctomycetaceae bacterium	unknown	unknown	0.105957	0.368921	0.600916	0.0101397
Bacteria	Acidobacteria	Subgroup 17	uncultured soil bacterium	unknown	unknown	0.105142	0.37264	0.603492	0.0146033
Bacteria	Acidobacteria	Subgroup 22	uncultured Acidobacteria bacterium	unknown	unknown	0.104168	0.377107	0.606091	0.0196534
Bacteria	Proteobacteria	Gammaproteobacteria	Legionellales	unknown	unknown	0.103638	0.379552	0.607408	0.0119144
Bacteria	Planctomycetes	Phycisphaerae	S15A-MN16	unknown	unknown	0.103607	0.379698	0.607408	0.0116611
Bacteria	Firmicutes	Clostridia	Clostridiales	Peptococcaceae	Desulfosporosinus	0.102544	0.384631	0.611224	0.0105603
Bacteria	Proteobacteria	Betaproteobacteria	Burkholderiales	Burkholderiales Incertae Sedis	Thiomonas	0.10179	0.388155	0.61567	0.0124054
Bacteria	Chloroflexi	Anaerolineae	Anaerolineales	Anaerolineaceae	Ornatilinea	0.100989	0.391917	0.618149	0.0314408
Bacteria	Proteobacteria	Deltaproteobacteria	Sva0485	unknown	unknown	0.100837	0.392638	0.618149	0.0402542
Bacteria	Chloroflexi	Chloroflexia	Chloroflexales	unknown	unknown	0.0998206	0.397449	0.622253	0.015775
Archaea	Euryarchaeota	Methanomicrobia	Methanomicrobiales	Methanoregulaceae	Methanolinea	0.0994066	0.399419	0.624184	0.0143357
Bacteria	Actinobacteria	Actinobacteria	Actinomycetales	Actinomycetaceae	Actinomyces	0.0990491	0.401125	0.625696	0.010393
Bacteria	Chloroflexi	Anaerolineae	Anaerolineales	unknown	unknown	0.0987215	0.402692	0.626986	0.0317323
Bacteria	Proteobacteria	Deltaproteobacteria	43F-1404R	uncultured prokaryote	unknown	0.0978648	0.406807	0.629918	0.0226625
Bacteria	Nitrospirae	Nitrospira	Nitrospirales	Sh765B-TzT-35	uncultured prokaryote	0.0973241	0.409416	0.63165	0.0136989
Archaea	Euryarchaeota	Methanomicrobia	Methanosarcinales	Methanosarcinaceae	Methanosarcina	0.0969689	0.411136	0.63315	0.0339918
Bacteria	Proteobacteria	Gammaproteobacteria	Pseudomonadales	Moraxellaceae	unknown	0.093892	0.426207	0.642344	0.0150898
Bacteria	Proteobacteria	Alphaproteobacteria	Rhizobiales	Rhizobiales Incertae Sedis	Candidatus Liberibacter	0.0932369	0.429456	0.646091	0.0143041
Bacteria	Actinobacteria	Thermoleophilia	Solirubrobacterales	288-2	unknown	0.0927282	0.431989	0.647601	0.0164966
Bacteria	Proteobacteria	Betaproteobacteria	Burkholderiales	Comamonadaceae	Piscinibacter	0.0923206	0.434024	0.648357	0.0111787
Bacteria	Deferribacteres	Deferribacteres Incertae Sedis	Unknown Order	Unknown Family	Caldithrix	0.0912783	0.439253	0.651723	0.0115199
Bacteria	Chloroflexi	Anaerolineae	unknown	unknown	unknown	0.0901326	0.445042	0.656709	0.0267053
Bacteria	Chloroflexi	Anaerolineae	Anaerolineales	Anaerolineaceae	Thermanaerothrix	0.0895931	0.447783	0.657318	0.0126468
Bacteria	Chloroflexi	Gitt-GS-136	uncultured Caldilineaceae bacterium	unknown	unknown	0.0894135	0.448697	0.65752	0.0139517
Bacteria	Proteobacteria	Alphaproteobacteria	Rhodospirillales	DA111	unknown	0.0886311	0.452693	0.661088	0.0614624
Bacteria	Proteobacteria	Deltaproteobacteria	Myxococcales	Blfdi19	unknown	0.085863	0.466986	0.674978	0.0128986
Bacteria	Proteobacteria	Deltaproteobacteria	Myxococcales	Polyangiaceae	Polyangium	0.0848457	0.4723	0.681496	0.0110897
Bacteria	Proteobacteria	Deltaproteobacteria	SAR324 clade(Marine group B)	unknown	unknown	0.0838578	0.477491	0.685122	0.0200675
Bacteria	Proteobacteria	Alphaproteobacteria	Rhodospirillales	Rhodospirillaceae	Rhodospirillum	0.0837521	0.478048	0.685122	0.0100826
Bacteria	Proteobacteria	Betaproteobacteria	Burkholderiales	Alcaligenaceae	unknown	0.0823444	0.485503	0.688812	0.0521641
Bacteria	Parcubacteria	Candidatus Azambacteria	uncultured Parcubacteria group bacterium	unknown	unknown	0.0816159	0.489384	0.693158	0.0115165
Bacteria	Proteobacteria	Alphaproteobacteria	Rhodospirillales	unknown	unknown	0.0813976	0.490551	0.69365	0.0386848
Bacteria	Actinobacteria	Actinobacteria	Streptosporangiales	Thermomonosporaceae	Actinoallomurus	0.0800685	0.497684	0.701394	0.0101303
Bacteria	Proteobacteria	Alphaproteobacteria	Rhodospirillales	DA111	uncultured alpha proteobacterium	0.0792574	0.502063	0.704052	0.0324071
Bacteria	Proteobacteria	Alphaproteobacteria	Rhizobiales	Hyphomicrobiaceae	unknown	0.0777427	0.510294	0.710732	0.0296624
Bacteria	Proteobacteria	Alphaproteobacteria	Caulobacterales	Caulobacteraceae	Brevundimonas	0.0768257	0.51531	0.715521	0.0140576
Bacteria	Proteobacteria	Alphaproteobacteria	Rhodospirillales	Acetobacteraceae	Roseomonas	0.0761638	0.518947	0.719391	0.013447
Bacteria	Actinobacteria	Actinobacteria	Propionibacteriales	Propionibacteriaceae	unknown	0.0755826	0.522151	0.720675	0.0167002
Bacteria	Chloroflexi	KD4-96	uncultured Anaerolineae bacterium	unknown	unknown	0.0738585	0.531713	0.728739	0.0134763
Bacteria	Microgenomates	Candidatus Collierbacteria	unknown	unknown	unknown	0.0730924	0.53599	0.730209	0.0114981
Bacteria	Proteobacteria	Deltaproteobacteria	Myxococcales	BIrii41	uncultured delta proteobacterium	0.0730667	0.536133	0.730209	0.0152971
Bacteria	Proteobacteria	Alphaproteobacteria	Rhizobiales	Hyphomicrobiaceae	Hyphomicrobium	0.0726599	0.538411	0.730209	0.0388274
Bacteria	Bacteroidetes	Sphingobacteriia	Sphingobacteriales	Chitinophagaceae	Flavisolibacter	0.072587	0.53882	0.730209	0.0157689
Bacteria	Proteobacteria	Betaproteobacteria	Burkholderiales	Comamonadaceae	Ramlibacter	0.0696934	0.555166	0.746308	0.0201595
Bacteria	Actinobacteria	Actinobacteria	Frankiales	Sporichthyaceae	unknown	0.0683514	0.562827	0.748326	0.0178627
Bacteria	Planctomycetes	Phycisphaerae	Tepidisphaerales	Tepidisphaeraceae	uncultured planctomycete	0.0682017	0.563684	0.748326	0.0190098
Bacteria	Acidobacteria	Subgroup 2	uncultured soil bacterium	unknown	unknown	0.0680493	0.564558	0.748326	0.0126962
Bacteria	Bacteroidetes	Bacteroidia	Bacteroidia Incertae Sedis	Draconibacteriaceae	unknown	0.0670462	0.570325	0.750516	0.0146349
Bacteria	Planctomycetes	Phycisphaerae	Phycisphaerales	unknown	unknown	0.0669152	0.57108	0.750516	0.0193716
Bacteria	Proteobacteria	Alphaproteobacteria	Rhizobiales	JG34-KF-361	uncultured alpha proteobacterium	0.0668042	0.57172	0.750516	0.0164504
Bacteria	Proteobacteria	Alphaproteobacteria	unknown	unknown	unknown	0.0663339	0.574436	0.750845	0.0612381
Bacteria	Actinobacteria	Actinobacteria	Corynebacteriales	unknown	unknown	0.0657033	0.578088	0.753293	0.0170303
Bacteria	Actinobacteria	Actinobacteria	Micrococcales	unknown	unknown	0.0640388	0.587777	0.757894	0.0209953
Bacteria	Bacteroidetes	Sphingobacteriia	Sphingobacteriales	AKYH767	unknown	0.0634352	0.591308	0.757894	0.0117204
Bacteria	Firmicutes	Bacilli	Bacillales	Alicyclobacillaceae	Tumebacillus	0.0630375	0.59364	0.757894	0.0123041
Bacteria	Proteobacteria	Betaproteobacteria	Hydrogenophilales	Hydrogenophilaceae	Thiobacillus	0.0619844	0.599835	0.76057	0.0494515
Bacteria	Actinobacteria	Actinobacteria	Micrococcales	Intrasporangiaceae	Tetrasphaera	0.0615323	0.602504	0.761613	0.0111891
Bacteria	Firmicutes	Bacilli	Bacillales	Paenibacillaceae	Paenibacillus	0.0613882	0.603356	0.761613	0.0197863
Bacteria	Proteobacteria	Deltaproteobacteria	Myxococcales	P3OB-42	unknown	0.0601423	0.61074	0.768644	0.0302217
Bacteria	Bacteroidetes	Flavobacteriia	Flavobacteriales	Cryomorphaceae	Fluviicola	0.0595921	0.614014	0.768969	0.0124163
Archaea	Parvarchaeota	Parvarchaeota Incertae Sedis	Unknown Order	Unknown Family	Candidatus Micrarchaeum	0.0588221	0.618609	0.770531	0.0113055
Bacteria	Proteobacteria	Deltaproteobacteria	Desulfarculales	Desulfarculaceae	Desulfatiglans	0.0581636	0.622549	0.772399	0.0266378
Bacteria	Proteobacteria	Deltaproteobacteria	Desulfuromonadales	Desulfuromonadaceae	Desulfuromonas	0.0576419	0.625678	0.772521	0.015645
Bacteria	Bacteroidetes	SB-5	uncultured soil bacterium	unknown	unknown	0.0567467	0.631064	0.775465	0.0128463
Bacteria	Bacteroidetes	Sphingobacteriia	Sphingobacteriales	AKYH767	uncultured Bacteroidetes bacterium	0.056637	0.631725	0.775465	0.0103671
Bacteria	Proteobacteria	Gammaproteobacteria	Xanthomonadales	Xanthomonadales Incertae Sedis	uncultured gamma proteobacterium	0.0560026	0.635555	0.777912	0.0253366
Bacteria	Fibrobacteres	Fibrobacteria	Fibrobacterales	Fibrobacteraceae	possible genus 04	0.0553979	0.639214	0.777917	0.0119289
Bacteria	Proteobacteria	Alphaproteobacteria	Rhizobiales	Rhizobiaceae	unknown	0.0553949	0.639233	0.777917	0.012562
Bacteria	Actinobacteria	Actinobacteria	Micrococcales	Micrococcaceae	Arthrobacter	0.0545791	0.644183	0.778972	0.0116487
Bacteria	Parcubacteria	Candidatus Adlerbacteria	uncultured soil bacterium	unknown	unknown	0.0544949	0.644695	0.778972	0.010949
Bacteria	Ignavibacteriae	Ignavibacteria	Ignavibacteriales	unknown	unknown	0.05438	0.645393	0.778972	0.0297318
Bacteria	Actinobacteria	Actinobacteria	PeM15	unknown	unknown	0.052218	0.658597	0.791335	0.0115832
Bacteria	Nitrospirae	Nitrospira	Nitrospirales	Nitrospiraceae	Leptospirillum	0.052113	0.659241	0.791335	0.0151013
Archaea	Euryarchaeota	Methanomicrobia	Methanosarcinales	GOM Arc I	Candidatus Methanoperedens	0.0520543	0.659602	0.791335	0.0135483
Bacteria	Actinobacteria	Thermoleophilia	Gaiellales	Gaiellaceae	uncultured soil bacterium	0.0499904	0.672312	0.799787	0.0151401
Bacteria	Proteobacteria	Alphaproteobacteria	Rhizobiales	Xanthobacteraceae	Variibacter	0.0497578	0.67375	0.800374	0.110882
Bacteria	Actinobacteria	Thermoleophilia	Gaiellales	Gaiellaceae	unknown	0.0490458	0.67816	0.803359	0.0100443
Bacteria	Chlamydiae	Chlamydiae	Chlamydiales	cvE6	Chlamydiales bacterium NS11	0.048161	0.683655	0.807281	0.0104623
Bacteria	Parcubacteria	Candidatus Kuenenbacteria	unknown	unknown	unknown	0.0480124	0.68458	0.807281	0.0108872
Bacteria	Acidobacteria	Subgroup 11	uncultured Acidobacteria bacterium	unknown	unknown	0.0474637	0.687998	0.809353	0.0175598
Bacteria	Actinobacteria	Thermoleophilia	Solirubrobacterales	Patulibacteraceae	Patulibacter	0.047191	0.689699	0.810229	0.0144848
Bacteria	Actinobacteria	MB-A2-108	uncultured soil bacterium	unknown	unknown	0.0466421	0.693128	0.811809	0.0106602
Bacteria	Planctomycetes	Phycisphaerae	S-70	unknown	unknown	0.0465223	0.693876	0.811809	0.0148401
Bacteria	Firmicutes	Clostridia	Clostridiales	Ruminococcaceae	Ruminiclostridium 1	0.0463202	0.695141	0.81183	0.0152945
Bacteria	Proteobacteria	Alphaproteobacteria	Caulobacterales	Hyphomonadaceae	unknown	0.0435556	0.712519	0.827851	0.0133853
Archaea	Thaumarchaeota	South African Gold Mine Gp 1(SAGMCG-1)	unknown	unknown	unknown	0.0423545	0.720115	0.834388	0.0189926
Bacteria	Proteobacteria	Alphaproteobacteria	Rhizobiales	MNG7	unknown	0.0417014	0.724257	0.837925	0.024937
Bacteria	Actinobacteria	Actinobacteria	Frankiales	Cryptosporangiaceae	Fodinicola	0.0414727	0.725709	0.837925	0.0133838
Bacteria	Proteobacteria	Betaproteobacteria	unknown	unknown	unknown	0.0401544	0.7341	0.842523	0.0746533
Bacteria	Proteobacteria	Deltaproteobacteria	43F-1404R	uncultured delta proteobacterium	unknown	0.0391859	0.740283	0.846087	0.0147392
Bacteria	Proteobacteria	Deltaproteobacteria	Sva0485	uncultured delta proteobacterium	unknown	0.0390299	0.741281	0.846087	0.0459545
Bacteria	Chloroflexi	Dehalococcoidia	GIF3	unknown	unknown	0.0388224	0.742609	0.846087	0.0125444
Bacteria	Armatimonadetes	Chthonomonadetes	Chthonomonadales	unknown	unknown	0.0387883	0.742827	0.846087	0.0165554
Bacteria	Actinobacteria	Actinobacteria	Frankiales	Frankiaceae	Jatrophihabitans	0.0378745	0.748683	0.850437	0.0242109
Bacteria	Chloroflexi	SJA-15	uncultured soil bacterium	unknown	unknown	0.0375941	0.750482	0.850437	0.0143693
Bacteria	Proteobacteria	Gammaproteobacteria	Xanthomonadales	Xanthomonadaceae	Stenotrophomonas	0.0372991	0.752377	0.850437	0.014508
Bacteria	Proteobacteria	Alphaproteobacteria	Rhizobiales	Hyphomicrobiaceae	Rhodoplanes	0.0368486	0.755274	0.85182	0.0320178
Bacteria	Proteobacteria	Gammaproteobacteria	Legionellales	Coxiellaceae	Aquicella	0.0364417	0.757893	0.852504	0.0371019
Bacteria	Proteobacteria	Gammaproteobacteria	Xanthomonadales	unknown	unknown	0.0356556	0.762961	0.857066	0.0904045
Bacteria	Firmicutes	Clostridia	unknown	unknown	unknown	0.0351595	0.766164	0.859525	0.0146336
Bacteria	Acidobacteria	Subgroup 17	uncultured bacterium 293	unknown	unknown	0.0335253	0.776744	0.867945	0.0116809
Archaea	Euryarchaeota	Thermoplasmata	Thermoplasmatales	ASC21	uncultured archaeon	0.0323861	0.784143	0.873906	0.0131075
Bacteria	Proteobacteria	Alphaproteobacteria	Rhodospirillales	DA111	uncultured forest soil bacterium	0.0315741	0.789428	0.877488	0.0231947
Bacteria	Proteobacteria	Betaproteobacteria	Burkholderiales	Comamonadaceae	Variovorax	0.0313157	0.791112	0.878207	0.0157346
Bacteria	Proteobacteria	Gammaproteobacteria	Xanthomonadales	unknown	uncultured gamma proteobacterium	0.0281257	0.811979	0.893677	0.0200579
Bacteria	Bacteroidetes	Bacteroidetes vadinHA17	uncultured Bacteroidetes bacterium	unknown	unknown	0.0270235	0.819219	0.897227	0.0301754
Bacteria	Actinobacteria	Actinobacteria	Corynebacteriales	Nocardiaceae	unknown	0.0269203	0.819899	0.897227	0.0100386
Bacteria	Bacteroidetes	Sphingobacteriia	Sphingobacteriales	PHOS-HE51	unknown	0.0257048	0.827903	0.900784	0.0132442
Bacteria	Nitrospinae	Nitrospinia	Nitrospinales	Nitrospinaceae	Nitrospina	0.0256193	0.828466	0.900784	0.0229694
Bacteria	Planctomycetes	Pla3 lineage	unknown	unknown	unknown	0.0252032	0.831211	0.901046	0.0123463
Bacteria	Proteobacteria	Gammaproteobacteria	Cellvibrionales	Halieaceae	unknown	0.0249341	0.832987	0.901046	0.0126239
Bacteria	Chloroflexi	Ktedonobacteria	unknown	unknown	unknown	0.0241919	0.83789	0.901456	0.0218182
Bacteria	Proteobacteria	Gammaproteobacteria	Enterobacteriales	Enterobacteriaceae	unknown	0.0236265	0.841629	0.901456	0.0127152
Bacteria	Chlamydiae	Chlamydiae	Chlamydiales	cvE6	unknown	0.0232046	0.844421	0.901456	0.0228057
Bacteria	BRC1	uncultured organism	unknown	unknown	unknown	0.0231189	0.844988	0.901456	0.0107376
Bacteria	Cyanobacteria	ML635J-21	unknown	unknown	unknown	0.0227916	0.847156	0.901456	0.0144255
Bacteria	Proteobacteria	Alphaproteobacteria	Rhizobiales	Rhizobiales Incertae Sedis	Bauldia	0.0227885	0.847177	0.901456	0.0342503
Bacteria	Proteobacteria	Epsilonproteobacteria	Campylobacterales	Helicobacteraceae	Sulfurovum	0.0223484	0.850094	0.903425	0.0136475
Bacteria	Planctomycetes	Phycisphaerae	mle1-8	unknown	unknown	0.0187056	0.87431	0.921225	0.0202785
Bacteria	Planctomycetes	Phycisphaerae	MSBL9	unknown	unknown	0.0184554	0.875978	0.921225	0.0294698
Bacteria	Firmicutes	Clostridia	Clostridiales	Heliobacteriaceae	Hydrogenispora	0.0173645	0.883256	0.924744	0.0151459
Bacteria	Proteobacteria	Deltaproteobacteria	Myxococcales	Haliangiaceae	Haliangium	0.0163859	0.889793	0.929345	0.0917001
Bacteria	Proteobacteria	Betaproteobacteria	Burkholderiales	Comamonadaceae	unknown	0.0154525	0.896034	0.934657	0.0779145
Bacteria	Proteobacteria	Betaproteobacteria	SC-I-84	uncultured beta proteobacterium	unknown	0.0140636	0.905334	0.942037	0.0414247
Bacteria	Proteobacteria	Alphaproteobacteria	Rhizobiales	unknown	unknown	0.0124728	0.916001	0.947317	0.0863576
Bacteria	Actinobacteria	Actinobacteria	Corynebacteriales	Mycobacteriaceae	Mycobacterium	0.0102138	0.931173	0.957097	0.0613855
Archaea	Euryarchaeota	Methanomicrobia	Methanocellales	Methanocellaceae	unknown	0.0100555	0.932237	0.957097	0.0105694
Archaea	Euryarchaeota	Methanomicrobia	Methanomicrobiales	unknown	unknown	0.0092872	0.937404	0.958914	0.0120989
Bacteria	Chloroflexi	Ktedonobacteria	C0119	unknown	unknown	0.00760171	0.948747	0.969347	0.017637
Bacteria	Proteobacteria	Betaproteobacteria	SC-I-84	unknown	unknown	0.00713444	0.951894	0.970222	0.0969042
Bacteria	Spirochaetae	Spirochaetes	unknown	unknown	unknown	0.00682291	0.953992	0.971191	0.0163211
Bacteria	Planctomycetes	Planctomycetacia	Planctomycetales	Planctomycetaceae	Pir2 lineage	0.0048827	0.967067	0.978781	0.0137683
Bacteria	Chloroflexi	Dehalococcoidia	FS117-23B-02	unknown	unknown	0.00485911	0.967226	0.978781	0.0117598
Bacteria	Microgenomates	Candidatus Beckwithbacteria	unknown	unknown	unknown	0.00439014	0.970387	0.980809	0.0108925
Bacteria	Proteobacteria	Gammaproteobacteria	Pseudomonadales	Moraxellaceae	Perlucidibaca	0.00385284	0.97401	0.983297	0.0124751
Bacteria	Proteobacteria	Deltaproteobacteria	unknown	unknown	unknown	0.0026816	0.981909	0.98774	0.0462959
Bacteria	Proteobacteria	Alphaproteobacteria	Rhodospirillales	Rhodospirillales Incertae Sedis	Reyranella	0.000667413	0.995497	0.995639	0.0455825
Bacteria	Bacteroidetes	Sphingobacteriia	Sphingobacteriales	env.OPS 17	uncultured Bacteroidetes bacterium	0.000646349	0.995639	0.995639	0.0171002
Bacteria	Proteobacteria	Betaproteobacteria	Burkholderiales	Comamonadaceae	Hydrogenophaga	-0.000772892	0.994785	0.995639	0.012351
Bacteria	Bacteroidetes	Sphingobacteriia	Sphingobacteriales	Sphingobacteriaceae	Pedobacter	-0.00128815	0.991309	0.994833	0.0107859
Archaea	Aenigmarchaeota	Deep Sea Euryarchaeotic Group(DSEG)	uncultured archaeon	unknown	unknown	-0.00215531	0.985459	0.990135	0.0113642
Bacteria	Proteobacteria	Deltaproteobacteria	Myxococcales	Myxococcaceae	unknown	-0.00275036	0.981446	0.98774	0.011343
Bacteria	Proteobacteria	Alphaproteobacteria	Rhodospirillales	JG37-AG-20	unknown	-0.00338886	0.977139	0.985282	0.0268982
Bacteria	Firmicutes	Clostridia	Clostridiales	unknown	unknown	-0.00512878	0.965408	0.978781	0.0157566
Bacteria	Latescibacteria	uncultured soil bacterium PBS-III-30	unknown	unknown	unknown	-0.00607748	0.959014	0.973963	0.0124349
Bacteria	Proteobacteria	Deltaproteobacteria	Syntrophobacterales	Syntrophaceae	unknown	-0.00608714	0.958949	0.973963	0.0424761
Bacteria	Planctomycetes	Planctomycetacia	Planctomycetales	Planctomycetaceae	unknown	-0.00718444	0.951557	0.970222	0.105985
Bacteria	Proteobacteria	Betaproteobacteria	Burkholderiales	Oxalobacteraceae	Massilia	-0.00935862	0.936924	0.958914	0.0262693
Bacteria	Firmicutes	Clostridia	Clostridiales	Ruminococcaceae	unknown	-0.00941547	0.936541	0.958914	0.0207127
Bacteria	Deinococcus-Thermus	Deinococci	KD3-62	unknown	unknown	-0.0101332	0.931715	0.957097	0.0143619
Bacteria	Chloroflexi	KD4-96	uncultured Levilinea sp.	unknown	unknown	-0.0107108	0.927833	0.956051	0.0217855
Bacteria	Planctomycetes	Planctomycetacia	Planctomycetales	Planctomycetaceae	Candidatus Anammoximicrobium	-0.0113566	0.923494	0.95274	0.0113293
Bacteria	Proteobacteria	Betaproteobacteria	Nitrosomonadales	Nitrosomonadaceae	Nitrosospira	-0.0119564	0.919467	0.949742	0.0128994
Bacteria	Proteobacteria	Gammaproteobacteria	Pseudomonadales	Moraxellaceae	Acinetobacter	-0.0125818	0.915269	0.947317	0.0305027
Bacteria	Verrucomicrobia	Spartobacteria	Chthoniobacterales	DA101 soil group	uncultured Spartobacteria bacterium	-0.0127285	0.914286	0.947317	0.016161
Bacteria	Microgenomates	Candidatus Roizmanbacteria	unknown	unknown	unknown	-0.0130675	0.912011	0.946659	0.0169395
Bacteria	Chlorobi	Chlorobia	Chlorobiales	SJA-28	uncultured Chlorobi bacterium	-0.013079	0.911935	0.946659	0.0141647
Bacteria	Proteobacteria	Gammaproteobacteria	unknown	unknown	unknown	-0.0149023	0.899717	0.937344	0.056114
Bacteria	Firmicutes	Clostridia	Clostridiales	Christensenellaceae	Christensenellaceae R-7 group	-0.0163781	0.889845	0.929345	0.0119128
Bacteria	Proteobacteria	Gammaproteobacteria	Xanthomonadales	Xanthomonadales Incertae Sedis	unknown	-0.0175647	0.88192	0.924488	0.0444419
Bacteria	Proteobacteria	Alphaproteobacteria	Rhodobacterales	Rhodobacteraceae	Rhodobacter	-0.017659	0.88129	0.924488	0.0161824
Bacteria	Proteobacteria	Gammaproteobacteria	HOC36	unknown	unknown	-0.0183573	0.876632	0.921225	0.0240332
Bacteria	Proteobacteria	Betaproteobacteria	Nitrosomonadales	unknown	unknown	-0.0185107	0.875609	0.921225	0.0109999
Bacteria	Cyanobacteria	Cyanobacteria	unknown	unknown	unknown	-0.0190133	0.87226	0.921202	0.0239163
Bacteria	Planctomycetes	Pla4 lineage	unknown	unknown	unknown	-0.0194343	0.869456	0.919387	0.0241834
Bacteria	Chloroflexi	SBR2076	uncultured Chloroflexi bacterium	unknown	unknown	-0.0199383	0.866101	0.916985	0.0263349
Bacteria	Proteobacteria	Betaproteobacteria	SC-I-84	uncultured Nitrosomonadaceae bacterium	unknown	-0.0208314	0.860163	0.911837	0.0131413
Bacteria	Chloroflexi	KD4-96	uncultured prokaryote	unknown	unknown	-0.021708	0.854342	0.906802	0.0192359
Bacteria	Actinobacteria	OPB41	unknown	unknown	unknown	-0.0228776	0.846587	0.901456	0.01638
Bacteria	Proteobacteria	Gammaproteobacteria	Xanthomonadales	Xanthomonadales Incertae Sedis	Steroidobacter	-0.0229252	0.846271	0.901456	0.0349142
Bacteria	Firmicutes	Bacilli	unknown	unknown	unknown	-0.0234768	0.842619	0.901456	0.0136981
Bacteria	Proteobacteria	Betaproteobacteria	Burkholderiales	unknown	unknown	-0.0238	0.840481	0.901456	0.0258007
Bacteria	Acidobacteria	Subgroup 17	uncultured prokaryote	unknown	unknown	-0.0239751	0.839323	0.901456	0.0111087
Archaea	Bathyarchaeota	uncultured crenarchaeote	unknown	unknown	unknown	-0.0240141	0.839065	0.901456	0.014288
Bacteria	Proteobacteria	Betaproteobacteria	SC-I-84	uncultured proteobacterium	unknown	-0.0247767	0.834026	0.901046	0.0126559
Bacteria	Proteobacteria	Deltaproteobacteria	Desulfobacterales	Desulfobacteraceae	unknown	-0.0250686	0.832099	0.901046	0.0202614
Bacteria	Aminicenantes	uncultured soil bacterium	unknown	unknown	unknown	-0.0254059	0.829874	0.901046	0.0166858
Bacteria	Planctomycetes	Phycisphaerae	Tepidisphaerales	Tepidisphaeraceae	unknown	-0.0256198	0.828463	0.900784	0.0468503
Bacteria	Bacteroidetes	Sphingobacteriia	unknown	unknown	unknown	-0.0261084	0.825243	0.900748	0.010465
Bacteria	Proteobacteria	Alphaproteobacteria	Rhizobiales	Xanthobacteraceae	Labrys	-0.0267152	0.821247	0.897544	0.0108606
Bacteria	Bacteroidetes	SB-5	unknown	unknown	unknown	-0.027153	0.818368	0.897227	0.0261145
Bacteria	Proteobacteria	Epsilonproteobacteria	Campylobacterales	Helicobacteraceae	unknown	-0.0272781	0.817546	0.897227	0.0112577
Bacteria	Actinobacteria	Acidimicrobiia	Acidimicrobiales	unknown	unknown	-0.0280564	0.812434	0.893677	0.114167
Bacteria	Proteobacteria	Deltaproteobacteria	Desulfobacterales	Desulfobulbaceae	[Desulfobacterium] catecholicum group	-0.0284519	0.809839	0.893142	0.0162145
Bacteria	Bacteroidetes	WCHB1-32	unknown	unknown	unknown	-0.0296442	0.802029	0.885682	0.0147946
Bacteria	Actinobacteria	Acidimicrobiia	Acidimicrobiales	unknown	uncultured actinobacterium	-0.0298454	0.800713	0.885383	0.0188045
Bacteria	Firmicutes	Clostridia	Clostridiales	Clostridiaceae 1	Clostridium sensu stricto 1	-0.0301351	0.798818	0.884443	0.0233734
Bacteria	Parcubacteria	Candidatus Adlerbacteria	unknown	unknown	unknown	-0.0304905	0.796497	0.883027	0.0202591
Bacteria	Nitrospirae	Nitrospira	unknown	unknown	unknown	-0.0322097	0.78529	0.874035	0.012205
Archaea	Euryarchaeota	Methanomicrobia	Methanosarcinales	Methanosaetaceae	Methanosaeta	-0.0325917	0.782806	0.873566	0.0499252
Bacteria	Proteobacteria	Gammaproteobacteria	Methylococcales	Methylococcaceae	Candidatus Methylospira	-0.0345865	0.769869	0.861399	0.0124828
Bacteria	Proteobacteria	Deltaproteobacteria	Myxococcales	P3OB-42	uncultured Cystobacteraceae bacterium	-0.0349575	0.767469	0.85985	0.0147509
Bacteria	Proteobacteria	Alphaproteobacteria	Rickettsiales	SM2D12	uncultured alpha proteobacterium	-0.0365318	0.757313	0.852504	0.0101074
Bacteria	Proteobacteria	Alphaproteobacteria	Rhodospirillales	Rhodospirillaceae	Skermanella	-0.0371955	0.753043	0.850437	0.0122122
Bacteria	Parcubacteria	uncultured Parcubacteria group bacterium	unknown	unknown	unknown	-0.0373303	0.752177	0.850437	0.0148427
Bacteria	Chloroflexi	KD4-96	uncultured soil bacterium	unknown	unknown	-0.0377514	0.749472	0.850437	0.020728
Bacteria	Proteobacteria	Gammaproteobacteria	Gammaproteobacteria Incertae Sedis	Unknown Family	unknown	-0.0387303	0.743198	0.846087	0.0129054
Bacteria	Acidobacteria	Solibacteres	Solibacterales	Solibacteraceae (Subgroup 3)	Bryobacter	-0.0394774	0.73842	0.846087	0.0946918
Bacteria	Firmicutes	Bacilli	Bacillales	Planococcaceae	Lysinibacillus	-0.0402583	0.733437	0.842523	0.0121735
Bacteria	Chloroflexi	SJA-15	uncultured Chloroflexi bacterium	unknown	unknown	-0.0408376	0.729747	0.839804	0.0203165
Bacteria	Proteobacteria	Betaproteobacteria	Nitrosomonadales	Gallionellaceae	Gallionella	-0.0408685	0.729551	0.839804	0.0215897
Bacteria	Microgenomates	Candidatus Woesebacteria	unknown	unknown	unknown	-0.0414055	0.726136	0.837925	0.0248868
Bacteria	Proteobacteria	Deltaproteobacteria	Myxococcales	Haliangiaceae	unknown	-0.0433464	0.713839	0.828249	0.0144248
Bacteria	Microgenomates	Candidatus Levybacteria	uncultured soil bacterium	unknown	unknown	-0.0435963	0.712262	0.827851	0.0147901
Bacteria	Proteobacteria	Gammaproteobacteria	Methylococcales	Crenotrichaceae	Crenothrix	-0.0456898	0.69909	0.814483	0.0173485
Bacteria	Proteobacteria	Betaproteobacteria	Nitrosomonadales	Gallionellaceae	Sideroxydans	-0.0462063	0.695854	0.81183	0.0409108
Bacteria	Acidobacteria	Subgroup 18	uncultured Acidobacteria bacterium	unknown	unknown	-0.0465155	0.693919	0.811809	0.0264964
Bacteria	Elusimicrobia	Elusimicrobia	Lineage IIb	unknown	unknown	-0.0478994	0.685283	0.807281	0.0164047
Archaea	Euryarchaeota	Methanomicrobia	Methanocellales	Methanocellaceae	Methanocella	-0.0482266	0.683248	0.807281	0.0206083
Bacteria	Parcubacteria	Candidatus Moranbacteria	uncultured soil bacterium	unknown	unknown	-0.0493178	0.676474	0.802484	0.0108828
Bacteria	Bacteroidetes	Bacteroidia	Bacteroidales	unknown	unknown	-0.0500114	0.672182	0.799787	0.0144728
Bacteria	Planctomycetes	Phycisphaerae	Tepidisphaerales	Tepidisphaeraceae	uncultured soil bacterium	-0.0510631	0.665694	0.794145	0.0161401
Bacteria	Acidobacteria	Subgroup 2	uncultured Holophaga sp.	unknown	unknown	-0.0515923	0.662438	0.791376	0.0113845
Bacteria	Proteobacteria	Deltaproteobacteria	Syntrophobacterales	Syntrophobacteraceae	unknown	-0.0517202	0.661652	0.791376	0.0344116
Bacteria	Parcubacteria	Candidatus Nomurabacteria	uncultured soil bacterium	unknown	unknown	-0.0517661	0.661371	0.791376	0.0127771
Bacteria	Proteobacteria	Alphaproteobacteria	Rhizobiales	Hyphomicrobiaceae	Rhodomicrobium	-0.0531677	0.652784	0.786498	0.0526595
Bacteria	Proteobacteria	Deltaproteobacteria	Myxococcales	Archangiaceae	Anaeromyxobacter	-0.0543432	0.645618	0.778972	0.0774531
Bacteria	Proteobacteria	Alphaproteobacteria	Rhizobiales	MNG7	uncultured alpha proteobacterium	-0.0544337	0.645067	0.778972	0.0212833
Bacteria	Acidobacteria	Holophagae	Holophagae Incertae Sedis	Unknown Family	Thermoanaerobaculum	-0.054533	0.644463	0.778972	0.0336117
Bacteria	Planctomycetes	Phycisphaerae	MSBL9	uncultured planctomycete	unknown	-0.0555177	0.638488	0.777917	0.0160803
Bacteria	Fibrobacteres	Fibrobacteria	Fibrobacterales	unknown	unknown	-0.0555337	0.638392	0.777917	0.0133247
Bacteria	Actinobacteria	Actinobacteria	Frankiales	Nakamurellaceae	Nakamurella	-0.0561044	0.63494	0.777912	0.0422376
Bacteria	Nitrospirae	Nitrospira	Nitrospirales	unknown	unknown	-0.057003	0.62952	0.775005	0.0200776
Bacteria	Proteobacteria	Deltaproteobacteria	Myxococcales	Archangiaceae	Archangium	-0.0574827	0.626635	0.772576	0.0101937
Bacteria	Parcubacteria	Candidatus Jorgensenbacteria	unknown	unknown	unknown	-0.0576492	0.625635	0.772521	0.0138025
Bacteria	Chloroflexi	JG37-AG-4	uncultured Thermoflavimicrobium sp.	unknown	unknown	-0.0579238	0.623986	0.772521	0.0100941
Archaea	Euryarchaeota	Thermoplasmata	Thermoplasmatales	Marine Benthic Group D and DHVEG-1	uncultured archaeon	-0.0581144	0.622844	0.772399	0.0107322
Bacteria	Proteobacteria	Deltaproteobacteria	Syntrophobacterales	Syntrophaceae	Desulfobacca	-0.0581461	0.622654	0.772399	0.0456374
Bacteria	Parcubacteria	Candidatus Moranbacteria	unknown	unknown	unknown	-0.0590897	0.61701	0.769673	0.0214993
Bacteria	Firmicutes	Bacilli	Bacillales	Planococcaceae	Sporosarcina	-0.0593363	0.615538	0.768969	0.0107501
Bacteria	Proteobacteria	Betaproteobacteria	Burkholderiales	Comamonadaceae	Leptothrix	-0.059369	0.615344	0.768969	0.0187815
Bacteria	Acidobacteria	Subgroup 18	unknown	unknown	unknown	-0.0596858	0.613456	0.768969	0.034034
Bacteria	Planctomycetes	MD2896-B258	uncultured planctomycete	unknown	unknown	-0.0599514	0.611876	0.76893	0.012308
Bacteria	Actinobacteria	Coriobacteriia	Coriobacteriales	Coriobacteriaceae	unknown	-0.0611526	0.604749	0.762236	0.0311649
Archaea	Woesearchaeota (DHVEG-6)	uncultured euryarchaeote	unknown	unknown	unknown	-0.0617388	0.601284	0.761267	0.0272129
Bacteria	Firmicutes	Clostridia	Clostridiales	Clostridiaceae 1	Clostridium sensu stricto 13	-0.0620495	0.599452	0.76057	0.0164193
Bacteria	Cyanobacteria	Cyanobacteria	SubsectionIV	FamilyI	unknown	-0.062553	0.596487	0.758595	0.0115482
Bacteria	Aminicenantes	uncultured Aminicenantes bacterium	unknown	unknown	unknown	-0.0626718	0.595788	0.758595	0.0192724
Bacteria	Proteobacteria	Alphaproteobacteria	Rhizobiales	Bradyrhizobiaceae	Rhodopseudomonas	-0.0629514	0.594146	0.757894	0.0174569
Archaea	Euryarchaeota	Methanomicrobia	Methanomicrobiales	Methanoregulaceae	unknown	-0.0630458	0.593591	0.757894	0.0122413
Bacteria	Chloroflexi	Dehalococcoidia	GIF9	unknown	unknown	-0.063287	0.592177	0.757894	0.0182488
Bacteria	Actinobacteria	Actinobacteria	Micrococcales	Microbacteriaceae	unknown	-0.0634376	0.591294	0.757894	0.0215629
Bacteria	Actinobacteria	Actinobacteria	Streptomycetales	Streptomycetaceae	Kitasatospora	-0.0634568	0.591181	0.757894	0.0100568
Bacteria	Proteobacteria	Betaproteobacteria	Rhodocyclales	Rhodocyclaceae	Methyloversatilis	-0.0634594	0.591166	0.757894	0.0119063
Bacteria	Actinobacteria	Actinobacteria	Frankiales	unknown	uncultured Sporichthyaceae bacterium	-0.0638625	0.588807	0.757894	0.0133276
Bacteria	Proteobacteria	Deltaproteobacteria	Desulfuromonadales	Geobacteraceae	unknown	-0.064151	0.587121	0.757894	0.0149068
Bacteria	Proteobacteria	Alphaproteobacteria	Rhizobiales	Bradyrhizobiaceae	Afipia	-0.0646337	0.584305	0.757894	0.0118577
Bacteria	Firmicutes	Bacilli	Bacillales	Planococcaceae	unknown	-0.064885	0.582842	0.757158	0.0137613
Bacteria	Actinobacteria	Actinobacteria	Kineosporiales	Kineosporiaceae	unknown	-0.0654505	0.579554	0.754044	0.0190992
Bacteria	Proteobacteria	Deltaproteobacteria	Syntrophobacterales	Syntrophaceae	Syntrophus	-0.0659933	0.576407	0.75226	0.0385703
Bacteria	Parcubacteria	Candidatus Falkowbacteria	unknown	unknown	unknown	-0.066493	0.573517	0.750801	0.0137178
Bacteria	Microgenomates	Candidatus Daviesbacteria	unknown	unknown	unknown	-0.0666841	0.572413	0.750516	0.0113904
Bacteria	Proteobacteria	Gammaproteobacteria	Thiotrichales	Thiotrichaceae	Beggiatoa	-0.0668058	0.571711	0.750516	0.0126932
Bacteria	Verrucomicrobia	Spartobacteria	Chthoniobacterales	DA101 soil group	unknown	-0.0668402	0.571513	0.750516	0.0495039
Bacteria	Proteobacteria	Betaproteobacteria	Rhodocyclales	Rhodocyclaceae	unknown	-0.0678056	0.565956	0.749008	0.0399562
Bacteria	Proteobacteria	Betaproteobacteria	Burkholderiales	Comamonadaceae	Hylemonella	-0.0686584	0.56107	0.747211	0.0150085
Bacteria	Proteobacteria	Betaproteobacteria	Methylophilales	Methylophilaceae	unknown	-0.0689312	0.559511	0.746308	0.0128762
Bacteria	Planctomycetes	Planctomycetacia	Planctomycetales	unknown	unknown	-0.068966	0.559312	0.746308	0.0250718
Bacteria	Proteobacteria	Betaproteobacteria	SC-I-84	uncultured soil bacterium	unknown	-0.0690151	0.559032	0.746308	0.0270019
Bacteria	Proteobacteria	Gammaproteobacteria	Methylococcales	Methylococcaceae	Methylocaldum	-0.0692267	0.557824	0.746308	0.0134226
Bacteria	Tenericutes	Mollicutes	unknown	unknown	unknown	-0.0694244	0.556698	0.746308	0.0121084
Bacteria	Fibrobacteres	Chitinivibrionia	unknown	unknown	unknown	-0.0695508	0.555978	0.746308	0.0190209
Bacteria	Proteobacteria	Deltaproteobacteria	Myxococcales	Phaselicystidaceae	Phaselicystis	-0.0700203	0.553308	0.74626	0.0255573
Bacteria	Tenericutes	Mollicutes	Mollicutes Incertae Sedis	unknown	unknown	-0.0711289	0.547028	0.738967	0.0107966
Bacteria	Bacteroidetes	Bacteroidetes vadinHA17	uncultured soil bacterium	unknown	unknown	-0.0718684	0.542858	0.734505	0.019137
Bacteria	Chloroflexi	Dehalococcoidia	unknown	unknown	unknown	-0.0728636	0.53727	0.730209	0.0241112
Bacteria	Fusobacteria	Fusobacteriia	Fusobacteriales	Leptotrichiaceae	unknown	-0.0729637	0.53671	0.730209	0.0151839
Bacteria	Proteobacteria	Gammaproteobacteria	Pseudomonadales	Pseudomonadaceae	Pseudomonas	-0.0733553	0.53452	0.730209	0.0397006
Bacteria	Ignavibacteriae	Ignavibacteria	Ignavibacteriales	BSV26	uncultured soil bacterium	-0.0746533	0.527294	0.723854	0.0150885
Bacteria	Proteobacteria	Gammaproteobacteria	Xanthomonadales	Xanthomonadales Incertae Sedis	uncultured proteobacterium	-0.0748358	0.526282	0.723638	0.0139752
Bacteria	Bacteroidetes	Bacteroidia	Bacteroidales	Prolixibacteraceae	BSV13	-0.0752183	0.524164	0.721897	0.0196279
Bacteria	Actinobacteria	Actinobacteria	unknown	unknown	unknown	-0.0755329	0.522425	0.720675	0.0594669
Bacteria	Bacteroidetes	Sphingobacteriia	Sphingobacteriales	Chitinophagaceae	unknown	-0.0759038	0.520379	0.720198	0.0549786
Bacteria	Actinobacteria	Actinobacteria	Frankiales	Acidothermaceae	Acidothermus	-0.0776093	0.511022	0.710732	0.0995489
Archaea	Parvarchaeota	Parvarchaeota Incertae Sedis	unknown	unknown	unknown	-0.0783121	0.507192	0.707729	0.0151865
Bacteria	Actinobacteria	Actinobacteria	Frankiales	unknown	unknown	-0.0785397	0.505954	0.707167	0.0267726
Archaea	Euryarchaeota	Thermoplasmata	Thermoplasmatales	Terrestrial Miscellaneous Gp(TMEG)	mine drainage metagenome	-0.0786984	0.505093	0.70713	0.0209963
Bacteria	Actinobacteria	Thermoleophilia	Solirubrobacterales	unknown	unknown	-0.0793695	0.501456	0.704052	0.0602872
Bacteria	Armatimonadetes	Fimbriimonadia	Fimbriimonadales	Fimbriimonadaceae	unknown	-0.0798998	0.498593	0.701509	0.0206983
Bacteria	Chlamydiae	Chlamydiae	unknown	unknown	unknown	-0.0802626	0.496639	0.701088	0.0207387
Bacteria	Firmicutes	Clostridia	Clostridiales	Clostridiaceae 1	Clostridium sensu stricto 12	-0.0824992	0.48468	0.688799	0.0183541
Bacteria	Proteobacteria	Betaproteobacteria	Nitrosomonadales	Gallionellaceae	unknown	-0.0826091	0.484096	0.688799	0.0347042
Bacteria	Ignavibacteriae	Ignavibacteria	Ignavibacteriales	LD-RB-34	unknown	-0.082646	0.4839	0.688799	0.0162406
Bacteria	Chlamydiae	Chlamydiae	Chlamydiales	Simkaniaceae	unknown	-0.0831666	0.481141	0.687229	0.029921
Bacteria	Proteobacteria	Betaproteobacteria	Hydrogenophilales	Hydrogenophilaceae	unknown	-0.0833024	0.480423	0.687229	0.0287359
Bacteria	Actinobacteria	Actinobacteria	Frankiales	Acidothermaceae	unknown	-0.0838262	0.477657	0.685122	0.015227
Bacteria	Firmicutes	Clostridia	Clostridiales	Lachnospiraceae	unknown	-0.0842458	0.475449	0.684872	0.0100155
Bacteria	Omnitrophica	Omnitrophica Incertae Sedis	Unknown Order	Unknown Family	Candidatus Omnitrophus	-0.0858889	0.466851	0.674978	0.0150789
Bacteria	Chloroflexi	Dehalococcoidia	Dehalococcoidales	unknown	unknown	-0.0865508	0.463412	0.672106	0.0244956
Bacteria	Bacteroidetes	Bacteroidetes vadinHA17	uncultured Cytophagales bacterium	unknown	unknown	-0.0867572	0.462342	0.671705	0.0104687
Bacteria	Proteobacteria	Betaproteobacteria	Burkholderiales	Burkholderiaceae	Burkholderia-Paraburkholderia	-0.0871195	0.460468	0.670131	0.0415222
Bacteria	Proteobacteria	Deltaproteobacteria	Myxococcales	Archangiaceae	unknown	-0.0874865	0.458574	0.668523	0.0193492
Bacteria	Proteobacteria	Deltaproteobacteria	Desulfovibrionales	Desulfovibrionaceae	Desulfovibrio	-0.0890574	0.450513	0.659041	0.0125213
Bacteria	Actinobacteria	Acidimicrobiia	Acidimicrobiales	unknown	uncultured Actinomycetales bacterium	-0.0898207	0.446625	0.656756	0.0133362
Bacteria	Chloroflexi	Dehalococcoidia	GIF9	uncultured Chloroflexi bacterium	unknown	-0.089919	0.446126	0.656756	0.011628
Bacteria	Planctomycetes	Pla4 lineage	uncultured planctomycete	unknown	unknown	-0.0904079	0.443648	0.655793	0.0155555
Bacteria	Proteobacteria	Betaproteobacteria	Methylophilales	Methylophilaceae	Methylotenera	-0.0905399	0.442979	0.655793	0.0100194
Archaea	Bathyarchaeota	uncultured archaeon	unknown	unknown	unknown	-0.0912581	0.439355	0.651723	0.0529757
Bacteria	Chloroflexi	SHA-26	unknown	unknown	unknown	-0.0912652	0.43932	0.651723	0.0216498
Bacteria	Actinobacteria	Actinobacteria	Micrococcales	Intrasporangiaceae	Oryzihumus	-0.0916764	0.437252	0.651723	0.0262268
Bacteria	Verrucomicrobia	Spartobacteria	Chthoniobacterales	DA101 soil group	uncultured Verrucomicrobia bacterium	-0.0925036	0.433109	0.648134	0.0219375
Archaea	Thaumarchaeota	Group C3	uncultured archaeon	unknown	unknown	-0.0927792	0.431735	0.647601	0.0120046
Bacteria	Firmicutes	Clostridia	Clostridiales	Clostridiaceae 1	Fonticella	-0.0943054	0.424164	0.640405	0.0108349
Archaea	Parvarchaeota	Parvarchaeota Incertae Sedis	Unknown Order	unknown	unknown	-0.0944425	0.423488	0.640405	0.0128163
Bacteria	Acidobacteria	Subgroup 2	uncultured eubacterium WD2123	unknown	unknown	-0.0949139	0.421167	0.638154	0.0119225
Bacteria	Bacteroidetes	Bacteroidia	Bacteroidales	Porphyromonadaceae	Paludibacter	-0.0950339	0.420578	0.638154	0.014673
Bacteria	Bacteroidetes	Bacteroidetes vadinHA17	unknown	unknown	unknown	-0.0955426	0.418083	0.635757	0.0737042
Bacteria	Proteobacteria	Gammaproteobacteria	Legionellales	Legionellaceae	Legionella	-0.0955873	0.417865	0.635757	0.0176866
Bacteria	Proteobacteria	Gammaproteobacteria	Xanthomonadales	Xanthomonadales Incertae Sedis	Acidibacter	-0.0956345	0.417634	0.635757	0.0701159
Bacteria	Acidobacteria	Solibacteres	Solibacterales	Solibacteraceae (Subgroup 3)	PAUC26f	-0.0956468	0.417573	0.635757	0.0156235
Archaea	Thaumarchaeota	FHMa11 terrestrial group	uncultured crenarchaeote	unknown	unknown	-0.0956497	0.41756	0.635757	0.0186709
Bacteria	Proteobacteria	Alphaproteobacteria	Rhodospirillales	Acetobacteraceae	Acidisphaera	-0.0956609	0.417505	0.635757	0.0123244
Bacteria	Proteobacteria	Deltaproteobacteria	Bdellovibrionales	Bacteriovoracaceae	unknown	-0.096137	0.41518	0.635757	0.014844
Bacteria	Chloroflexi	SJA-15	unknown	unknown	unknown	-0.0974468	0.408823	0.63165	0.030393
Bacteria	Proteobacteria	Deltaproteobacteria	Bdellovibrionales	Bdellovibrionaceae	Bdellovibrio	-0.0980009	0.406152	0.629918	0.027511
Bacteria	Planctomycetes	Planctomycetacia	Planctomycetales	Planctomycetaceae	uncultured Planctomycetaceae bacterium	-0.0985628	0.403452	0.627017	0.0160618
Bacteria	Proteobacteria	Gammaproteobacteria	Xanthomonadales	Xanthomonadales Incertae Sedis	Candidatus Competibacter	-0.0998875	0.397131	0.622253	0.0198359
Bacteria	Proteobacteria	Betaproteobacteria	Rhodocyclales	Rhodocyclaceae	Dechloromonas	-0.100603	0.393743	0.618739	0.0187224
Archaea	Parvarchaeota	Parvarchaeota Incertae Sedis	Unknown Order	Unknown Family	unknown	-0.101054	0.391611	0.618149	0.0118966
Bacteria	Proteobacteria	Alphaproteobacteria	Rhizobiales	Methylocystaceae	Methylocystis	-0.101293	0.390487	0.618149	0.0329315
Bacteria	Proteobacteria	Gammaproteobacteria	Legionellales	Coxiellaceae	unknown	-0.102579	0.384468	0.611224	0.01668
Bacteria	Bacteroidetes	Sphingobacteriia	Sphingobacteriales	Chitinophagaceae	Ferruginibacter	-0.102836	0.383273	0.611224	0.0263572
Bacteria	Proteobacteria	Betaproteobacteria	Nitrosomonadales	Gallionellaceae	Candidatus Nitrotoga	-0.103525	0.380078	0.607408	0.0201929
Bacteria	Parcubacteria	Candidatus Nomurabacteria	unknown	unknown	unknown	-0.104459	0.375768	0.605086	0.0252342
Bacteria	Chloroflexi	Anaerolineae	Anaerolineales	Anaerolineaceae	Leptolinea	-0.104607	0.375088	0.605086	0.0384796
Bacteria	Firmicutes	Negativicutes	Selenomonadales	Veillonellaceae	unknown	-0.104878	0.373848	0.604292	0.0169304
Bacteria	Actinobacteria	Actinobacteria	Micrococcales	Demequinaceae	Demequina	-0.105167	0.372523	0.603492	0.0104559
Archaea	Woesearchaeota (DHVEG-6)	uncultured archaeon WCHD3-30	unknown	unknown	unknown	-0.105186	0.372438	0.603492	0.0100174
Bacteria	Nitrospirae	Nitrospira	Nitrospirales	FW13	uncultured proteobacterium	-0.106059	0.368458	0.600916	0.0141627
Bacteria	Planctomycetes	Planctomycetacia	unknown	unknown	unknown	-0.10793	0.360023	0.588687	0.0211653
Bacteria	Microgenomates	Candidatus Woesebacteria	uncultured Microgenomates group bacterium	unknown	unknown	-0.108916	0.355625	0.583749	0.0143525
Bacteria	Proteobacteria	Alphaproteobacteria	Sphingomonadales	Sphingomonadaceae	Novosphingobium	-0.110894	0.346906	0.573885	0.0207206
Bacteria	Proteobacteria	Alphaproteobacteria	Rhodospirillales	KCM-B-15	uncultured Bradyrhizobiaceae bacterium	-0.112151	0.341433	0.567047	0.0126902
Bacteria	Acidobacteria	Solibacteres	Solibacterales	Solibacteraceae (Subgroup 3)	GOUTB8	-0.112269	0.340923	0.567047	0.0190528
Bacteria	Proteobacteria	Alphaproteobacteria	Rhizobiales	Rhizobiales Incertae Sedis	Rhizomicrobium	-0.11236	0.340529	0.567047	0.0594368
Bacteria	Acidobacteria	Subgroup 2	uncultured Acidobacteria bacterium	unknown	unknown	-0.112886	0.338256	0.565095	0.045611
Bacteria	Parcubacteria	Candidatus Magasanikbacteria	unknown	unknown	unknown	-0.113089	0.337384	0.564752	0.0199095
Bacteria	Armatimonadetes	Armatimonadia	Armatimonadales	unknown	unknown	-0.114369	0.331908	0.556685	0.0142333
Bacteria	Spirochaetae	Spirochaetes	Spirochaetales	Leptospiraceae	unknown	-0.11563	0.326567	0.552101	0.0164884
Bacteria	Elusimicrobia	Elusimicrobia	Lineage IIc	unknown	unknown	-0.116473	0.323031	0.550518	0.0117475
Bacteria	Bacteroidetes	Sphingobacteriia	Sphingobacteriales	Chitinophagaceae	Dinghuibacter	-0.116479	0.323004	0.550518	0.0107609
Bacteria	Nitrospirae	Nitrospira	Nitrospirales	Sh765B-TzT-35	unknown	-0.118398	0.315042	0.541259	0.0342854
Bacteria	Proteobacteria	Alphaproteobacteria	Rhizobiales	alphaI cluster	unknown	-0.120183	0.30775	0.531968	0.0118666
Bacteria	Bacteroidetes	Sphingobacteriia	Sphingobacteriales	CWT CU03-E12	unknown	-0.120569	0.306188	0.530349	0.0110818
Bacteria	Elusimicrobia	Elusimicrobia	unknown	unknown	unknown	-0.120828	0.30514	0.529618	0.0127628
Bacteria	Chlorobi	Chlorobia	Chlorobiales	OPB56	unknown	-0.121957	0.300611	0.523905	0.0198829
Bacteria	Proteobacteria	Alphaproteobacteria	Rhodospirillales	JG37-AG-20	uncultured alpha proteobacterium	-0.12236	0.299005	0.522394	0.0123728
Bacteria	Acidobacteria	Solibacteres	Solibacterales	unknown	unknown	-0.122623	0.297958	0.522394	0.0131493
Bacteria	Acidobacteria	Solibacteres	Solibacterales	Solibacteraceae (Subgroup 3)	Paludibaculum	-0.123553	0.294282	0.518181	0.0289186
Bacteria	Actinobacteria	Actinobacteria	Catenulisporales	Actinospicaceae	Actinospica	-0.12449	0.290607	0.514946	0.0106692
Bacteria	Chloroflexi	Dehalococcoidia	vadinBA26	unknown	unknown	-0.124635	0.290041	0.514946	0.028867
Bacteria	Verrucomicrobia	Spartobacteria	Chthoniobacterales	Xiphinematobacteraceae	Candidatus Xiphinematobacter	-0.124787	0.289451	0.514946	0.0238837
Bacteria	Saccharibacteria	uncultured soil bacterium	unknown	unknown	unknown	-0.124861	0.289159	0.514946	0.0181281
Archaea	Thaumarchaeota	FHMa11 terrestrial group	uncultured archaeon	unknown	unknown	-0.125682	0.285978	0.511019	0.0274444
Archaea	Woesearchaeota (DHVEG-6)	uncultured archaeon	unknown	unknown	unknown	-0.126159	0.284136	0.508802	0.0208647
Bacteria	Chloroflexi	SBR2076	unknown	unknown	unknown	-0.128827	0.273995	0.492726	0.0489988
Bacteria	Actinobacteria	Actinobacteria	Kineosporiales	Kineosporiaceae	Kineosporia	-0.129189	0.272635	0.491491	0.0252483
Bacteria	Proteobacteria	Alphaproteobacteria	Rhizobiales	Bradyrhizobiaceae	Bradyrhizobium	-0.130001	0.269607	0.488294	0.081728
Bacteria	Planctomycetes	BD7-11	unknown	unknown	unknown	-0.130284	0.268558	0.488131	0.0188965
Bacteria	Spirochaetae	Spirochaetes	Spirochaetales	unknown	unknown	-0.130521	0.267683	0.487585	0.0230151
Bacteria	Verrucomicrobia	Spartobacteria	Chthoniobacterales	Chthoniobacterales Incertae Sedis	Terrimicrobium	-0.131399	0.264449	0.483775	0.0111018
Bacteria	Proteobacteria	Alphaproteobacteria	Rhizobiales	Bradyrhizobiaceae	unknown	-0.131542	0.263924	0.483775	0.0519188
Bacteria	Proteobacteria	Betaproteobacteria	Rhodocyclales	Rhodocyclaceae	Sulfuritalea	-0.133185	0.257954	0.47545	0.0229409
Bacteria	Chlamydiae	Chlamydiae	Chlamydiales	Parachlamydiaceae	Neochlamydia	-0.133801	0.255736	0.475018	0.0161276
Bacteria	Firmicutes	Erysipelotrichia	Erysipelotrichales	Erysipelotrichaceae	unknown	-0.135075	0.251199	0.469321	0.0119442
Bacteria	Chloroflexi	SJA-68	unknown	unknown	unknown	-0.135376	0.250132	0.468721	0.0109455
Bacteria	Nitrospirae	Nitrospira	Nitrospirales	Nitrospiraceae	unknown	-0.135763	0.24877	0.467202	0.0710071
Bacteria	Fibrobacteres	Fibrobacteria	Fibrobacterales	Fibrobacteraceae	unknown	-0.136903	0.244781	0.460732	0.0151878
Bacteria	Acidobacteria	Subgroup 2	unknown	unknown	unknown	-0.137423	0.242977	0.459378	0.108936
Bacteria	Verrucomicrobia	Spartobacteria	Chthoniobacterales	DA101 soil group	uncultured organism	-0.137575	0.24245	0.459378	0.0180376
Bacteria	Chloroflexi	SBR2076	uncultured soil bacterium	unknown	unknown	-0.139744	0.235033	0.448362	0.0177806
Bacteria	Parcubacteria	Candidatus Azambacteria	unknown	unknown	unknown	-0.139781	0.234907	0.448362	0.032416
Bacteria	Actinobacteria	Thermoleophilia	Gaiellales	unknown	uncultured Conexibacteraceae bacterium	-0.140334	0.233044	0.447592	0.0106656
Bacteria	Proteobacteria	Alphaproteobacteria	Rhizobiales	Beijerinckiaceae	Methylovirgula	-0.141167	0.230253	0.446077	0.0106719
Bacteria	Elusimicrobia	Elusimicrobia	Lineage IIa	uncultured soil bacterium	unknown	-0.141611	0.228776	0.444433	0.0115048
Bacteria	Proteobacteria	Betaproteobacteria	Burkholderiales	Oxalobacteraceae	Paucimonas	-0.142259	0.226631	0.442295	0.0121291
Bacteria	Chloroflexi	JG37-AG-4	uncultured Chloroflexi bacterium	unknown	unknown	-0.142286	0.226541	0.442295	0.0168506
Bacteria	Proteobacteria	Deltaproteobacteria	Desulfuromonadales	unknown	unknown	-0.142634	0.225395	0.442295	0.0225193
Bacteria	Proteobacteria	Deltaproteobacteria	Desulfobacterales	Desulfobacteraceae	Desulfatirhabdium	-0.142691	0.225208	0.442295	0.0113047
Bacteria	Bacteroidetes	Bacteroidetes vadinHA17	uncultured Bacteroidales bacterium	unknown	unknown	-0.142742	0.225041	0.442295	0.0114772
Bacteria	Bacteroidetes	Sphingobacteriia	Sphingobacteriales	Chitinophagaceae	Flavihumibacter	-0.142988	0.224234	0.442295	0.0147666
Bacteria	Proteobacteria	Gammaproteobacteria	Methylococcales	Methylococcaceae	Methylobacter	-0.143818	0.221529	0.439426	0.0166413
Bacteria	Microgenomates	Candidatus Levybacteria	unknown	unknown	unknown	-0.143837	0.221466	0.439426	0.0388033
Bacteria	TM6 (Dependentiae)	uncultured Candidatus Dependentiae bacterium	unknown	unknown	unknown	-0.144135	0.2205	0.439426	0.0104429
Bacteria	Proteobacteria	Deltaproteobacteria	Myxococcales	mle1-27	unknown	-0.144317	0.219912	0.439426	0.0121021
Bacteria	Proteobacteria	Deltaproteobacteria	Myxococcales	Polyangiaceae	Aetherobacter	-0.144835	0.218245	0.439426	0.0102587
Archaea	Euryarchaeota	Methanomicrobia	Methanomicrobiales	Rice Cluster II	uncultured archaeon	-0.146077	0.214281	0.433558	0.0164176
Bacteria	Actinobacteria	Thermoleophilia	Solirubrobacterales	YNPFFP1	uncultured soil bacterium	-0.146345	0.213432	0.433558	0.0131237
Bacteria	Nitrospirae	Nitrospira	Nitrospirales	FW13	unknown	-0.147246	0.210597	0.42982	0.0380626
Bacteria	Bacteroidetes	Sphingobacteriia	Sphingobacteriales	Chitinophagaceae	Chitinophaga	-0.148313	0.207272	0.426114	0.0127635
Bacteria	Proteobacteria	Alphaproteobacteria	Caulobacterales	Caulobacteraceae	Caulobacter	-0.14882	0.205706	0.424227	0.0198979
Bacteria	Tenericutes	Mollicutes	Mollicutes Incertae Sedis	Unknown Family	unknown	-0.150145	0.201652	0.418625	0.0122366
Bacteria	Chlamydiae	Chlamydiae	Chlamydiales	Simkaniaceae	Candidatus Rhabdochlamydia	-0.150984	0.199116	0.414377	0.0161991
Bacteria	Proteobacteria	Gammaproteobacteria	Legionellales	Coxiellaceae	Coxiella	-0.151105	0.198752	0.414377	0.0175675
Archaea	Euryarchaeota	Thermoplasmata	Thermoplasmatales	Terrestrial Miscellaneous Gp(TMEG)	uncultured archaeon	-0.15258	0.194351	0.406954	0.0550915
Bacteria	Saccharibacteria	uncultured Candidatus Saccharibacteria bacterium	unknown	unknown	unknown	-0.153292	0.192254	0.404196	0.0265534
Bacteria	Planctomycetes	Planctomycetacia	Planctomycetales	Planctomycetaceae	Isosphaera	-0.154803	0.187855	0.399781	0.0595921
Archaea	Euryarchaeota	Thermoplasmata	Thermoplasmatales	Terrestrial Miscellaneous Gp(TMEG)	unknown	-0.15489	0.187603	0.399781	0.0439963
Bacteria	Proteobacteria	Betaproteobacteria	Burkholderiales	Comamonadaceae	Pseudorhodoferax	-0.154896	0.187588	0.399781	0.0100405
Bacteria	Bacteroidetes	Sphingobacteriia	Sphingobacteriales	Lentimicrobiaceae	uncultured Bacteroidetes bacterium	-0.1562	0.183854	0.39695	0.0119982
Bacteria	Chloroflexi	Dehalococcoidia	MSBL5	unknown	unknown	-0.15922	0.175416	0.383921	0.0156031
Bacteria	Proteobacteria	Deltaproteobacteria	Desulfuromonadales	Geobacteraceae	Geobacter	-0.159483	0.174695	0.383334	0.0745561
Bacteria	Bacteroidetes	Bacteroidetes BD2-2	unknown	unknown	unknown	-0.160302	0.172462	0.381397	0.0132594
Bacteria	Proteobacteria	Gammaproteobacteria	X35	unknown	unknown	-0.160522	0.171865	0.381397	0.0104963
Bacteria	Proteobacteria	Alphaproteobacteria	Caulobacterales	Caulobacteraceae	Asticcacaulis	-0.160819	0.171063	0.38129	0.0121227
Bacteria	Bacteroidetes	Bacteroidia	Bacteroidales	Bacteroidaceae	Bacteroides	-0.162249	0.167241	0.375737	0.0137269
Bacteria	Acidobacteria	Holophagae	Subgroup 7	uncultured Thermaerobacter sp.	unknown	-0.162631	0.166228	0.374456	0.0228319
Bacteria	Proteobacteria	Gammaproteobacteria	Methylococcales	unknown	unknown	-0.162707	0.166028	0.374456	0.0264902
Bacteria	Verrucomicrobia	WCHB1-41	unknown	unknown	unknown	-0.162794	0.165798	0.374456	0.026037
Bacteria	Proteobacteria	Deltaproteobacteria	Myxococcales	unknown	unknown	-0.163262	0.164569	0.374456	0.0527299
Bacteria	Verrucomicrobia	OPB35 soil group	uncultured soil bacterium	unknown	unknown	-0.163953	0.162766	0.372602	0.0247124
Bacteria	Proteobacteria	Alphaproteobacteria	Rickettsiales	Holosporaceae	unknown	-0.164228	0.162052	0.371973	0.0118267
Bacteria	Chloroflexi	Anaerolineae	Anaerolineales	Anaerolineaceae	Pelolinea	-0.164588	0.161121	0.370841	0.0192624
Bacteria	Acidobacteria	Subgroup 13	uncultured Acidobacteria bacterium	unknown	unknown	-0.164923	0.160258	0.370505	0.0291786
Bacteria	Ignavibacteriae	Ignavibacteria	unknown	unknown	unknown	-0.165021	0.160006	0.370505	0.0120925
Bacteria	Nitrospinae	Belgica2005-10-ZG-3	unknown	unknown	unknown	-0.165117	0.159761	0.370505	0.0119063
Bacteria	Planctomycetes	Phycisphaerae	CPla-3 termite group	unknown	unknown	-0.165583	0.158569	0.370505	0.0194639
Archaea	Euryarchaeota	Methanobacteria	Methanobacteriales	Methanobacteriaceae	Methanobacterium	-0.165595	0.158538	0.370505	0.0323422
Bacteria	Proteobacteria	Betaproteobacteria	Burkholderiales	Comamonadaceae	Rhizobacter	-0.165936	0.15767	0.370505	0.0207916
Bacteria	Elusimicrobia	Elusimicrobia	MVP-88	unknown	unknown	-0.16637	0.15657	0.370432	0.0141423
Bacteria	Actinobacteria	Thermoleophilia	Solirubrobacterales	Conexibacteraceae	Conexibacter	-0.168537	0.151167	0.359659	0.019025
Bacteria	Parcubacteria	Candidatus Falkowbacteria	uncultured Parcubacteria group bacterium	unknown	unknown	-0.169752	0.148199	0.353591	0.0122649
Bacteria	Acidobacteria	Acidobacteria	Acidobacteriales	Acidobacteriaceae (Subgroup 1)	unknown	-0.170471	0.146464	0.35143	0.199756
Bacteria	Bacteroidetes	Sphingobacteriia	Sphingobacteriales	env.OPS 17	unknown	-0.171427	0.144179	0.347919	0.0282376
Bacteria	Actinobacteria	Thermoleophilia	Solirubrobacterales	TM146	uncultured soil bacterium	-0.172089	0.142614	0.346115	0.0104365
Bacteria	Chloroflexi	KD4-96	uncultured Longilinea sp.	unknown	unknown	-0.17222	0.142307	0.346115	0.0106357
Bacteria	Proteobacteria	Gammaproteobacteria	Methylococcales	Methylococcaceae	Methylomonas	-0.172705	0.141169	0.344584	0.0211671
Bacteria	Proteobacteria	Alphaproteobacteria	Rhodospirillales	Acetobacteraceae	Acetobacter	-0.173094	0.140261	0.343357	0.01234
Bacteria	Proteobacteria	Alphaproteobacteria	Rhizobiales	Bartonellaceae	Bartonella	-0.173296	0.139792	0.3432	0.0124062
Bacteria	Proteobacteria	Alphaproteobacteria	Rhodospirillales	Acetobacteraceae	Acidicaldus	-0.174947	0.136001	0.337809	0.0227101
Bacteria	Chlorobi	Chlorobia	Chlorobiales	Chlorobiaceae	Chlorobium	-0.174982	0.135921	0.337809	0.0107007
Bacteria	Chlamydiae	Chlamydiae	Chlamydiales	unknown	unknown	-0.175091	0.135673	0.337809	0.0309848
Bacteria	Proteobacteria	Deltaproteobacteria	Syntrophobacterales	unknown	unknown	-0.175565	0.1346	0.337295	0.013497
Bacteria	Acidobacteria	Subgroup 2	uncultured forest soil bacterium	unknown	unknown	-0.176042	0.133529	0.335606	0.0305264
Bacteria	Acidobacteria	Holophagae	TPD-58	unknown	unknown	-0.176976	0.131446	0.332344	0.0105146
Bacteria	Parcubacteria	uncultured soil bacterium	unknown	unknown	unknown	-0.177054	0.131275	0.332344	0.0140665
Bacteria	Acidobacteria	Subgroup 18	uncultured soil bacterium	unknown	unknown	-0.177882	0.129451	0.330256	0.0128395
Bacteria	Bacteroidetes	Bacteroidia	Bacteroidales	Rikenellaceae	vadinBC27 wastewater-sludge group	-0.178436	0.128242	0.32816	0.0119136
Bacteria	Proteobacteria	Alphaproteobacteria	Rhodospirillales	Acetobacteraceae	unknown	-0.17847	0.128168	0.32816	0.0672394
Bacteria	Proteobacteria	Betaproteobacteria	SC-I-84	uncultured Rhodocyclaceae bacterium	unknown	-0.179123	0.126755	0.32816	0.0150559
Bacteria	Actinobacteria	Thermoleophilia	Solirubrobacterales	YNPFFP1	unknown	-0.180569	0.12367	0.323297	0.0302634
Bacteria	Proteobacteria	Alphaproteobacteria	Rhizobiales	Methylocystaceae	unknown	-0.18169	0.121316	0.320109	0.0220805
Bacteria	Acidobacteria	Holophagae	Holophagales	Holophagaceae	Holophaga	-0.181817	0.121052	0.320109	0.0144175
Bacteria	Chloroflexi	Ktedonobacteria	Ktedonobacterales	unknown	unknown	-0.182101	0.120462	0.319848	0.027643
Bacteria	Acidobacteria	Acidobacteria	Acidobacteriales	unknown	unknown	-0.182521	0.119594	0.31854	0.0262858
Bacteria	Parcubacteria	groundwater metagenome	unknown	unknown	unknown	-0.182644	0.119341	0.31854	0.0153812
Bacteria	Spirochaetae	Spirochaetes	Spirochaetales	Spirochaetaceae	Spirochaeta 2	-0.183463	0.117665	0.316389	0.0674691
Bacteria	Proteobacteria	Alphaproteobacteria	Caulobacterales	Caulobacteraceae	unknown	-0.185315	0.11394	0.309318	0.0388537
Bacteria	Elusimicrobia	Elusimicrobia	Lineage IIa	unknown	unknown	-0.185682	0.113214	0.308336	0.0255731
Bacteria	Proteobacteria	Deltaproteobacteria	Myxococcales	Polyangiaceae	Sorangium	-0.186588	0.111434	0.306445	0.061074
Bacteria	Acidobacteria	Acidobacteria	Acidobacteriales	Acidobacteriaceae (Subgroup 1)	Candidatus Koribacter	-0.187342	0.109971	0.304397	0.100571
Bacteria	Microgenomates	Candidatus Shapirobacteria	unknown	unknown	unknown	-0.187704	0.109273	0.303455	0.0120941
Bacteria	Acidobacteria	Solibacteres	Solibacterales	Solibacteraceae (Subgroup 3)	Candidatus Solibacter	-0.187921	0.108856	0.303455	0.118198
Bacteria	Proteobacteria	Deltaproteobacteria	Syntrophobacterales	Syntrophobacteraceae	Syntrophobacter	-0.189069	0.106673	0.29918	0.0363637
Bacteria	Proteobacteria	Betaproteobacteria	Rhodocyclales	Rhodocyclaceae	Denitratisoma	-0.189922	0.105072	0.296653	0.0153975
Bacteria	Bacteroidetes	Sphingobacteriia	Sphingobacteriales	Lentimicrobiaceae	unknown	-0.193228	0.0990466	0.283421	0.0273548
Bacteria	Armatimonadetes	Fimbriimonadia	Fimbriimonadales	Fimbriimonadaceae	uncultured Armatimonadetes bacterium	-0.194608	0.0966117	0.278334	0.011446
Bacteria	Proteobacteria	Deltaproteobacteria	Myxococcales	Polyangiaceae	unknown	-0.195078	0.0957941	0.27692	0.0270357
Bacteria	Omnitrophica	uncultured Omnitrophica bacterium	unknown	unknown	unknown	-0.195339	0.0953408	0.276554	0.0139026
Bacteria	Proteobacteria	Alphaproteobacteria	Caulobacterales	Caulobacteraceae	Phenylobacterium	-0.195372	0.0952849	0.276554	0.0303521
Bacteria	Proteobacteria	Betaproteobacteria	Hydrogenophilales	Hydrogenophilaceae	Ferritrophicum	-0.196183	0.0938904	0.275781	0.0125582
Bacteria	Proteobacteria	Alphaproteobacteria	Rhodospirillales	Acetobacteraceae	Acidisoma	-0.198224	0.0904545	0.268844	0.0169259
Bacteria	Firmicutes	Clostridia	Clostridiales	Clostridiaceae 1	Clostridium sensu stricto 9	-0.198727	0.0896235	0.268237	0.0103438
Bacteria	Ignavibacteriae	Ignavibacteria	Ignavibacteriales	BSV26	uncultured prokaryote	-0.199963	0.0876073	0.264069	0.0166164
Archaea	Euryarchaeota	Methanomicrobia	Methanomicrobiales	Methanoregulaceae	Methanoregula	-0.200106	0.087375	0.264069	0.0413258
Bacteria	Chlamydiae	Chlamydiae	Chlamydiales	Parachlamydiaceae	unknown	-0.200306	0.0870538	0.264069	0.020343
Bacteria	Acidobacteria	Subgroup 13	unknown	unknown	unknown	-0.200308	0.0870501	0.264069	0.0421265
Bacteria	Ignavibacteriae	Ignavibacteria	Ignavibacteriales	BSV26	uncultured Chlorobi bacterium	-0.202056	0.084273	0.260508	0.0233115
Bacteria	Proteobacteria	Betaproteobacteria	Rhodocyclales	Rhodocyclaceae	Candidatus Accumulibacter	-0.202191	0.0840614	0.260508	0.0198524
Bacteria	Bacteroidetes	Bacteroidetes vadinHA17	uncultured Alkaliflexus sp.	unknown	unknown	-0.202273	0.0839321	0.260508	0.0151439
Bacteria	Firmicutes	Clostridia	Halanaerobiales	ODP1230B8.23	unknown	-0.202515	0.0835558	0.260508	0.0502446
Bacteria	Parcubacteria	Candidatus Jorgensenbacteria	Parcubacteria group bacterium GW2011_GWA1_60_11	unknown	unknown	-0.203347	0.0822665	0.258524	0.0110732
Archaea	Euryarchaeota	Thermoplasmata	Thermoplasmatales	Marine Benthic Group D and DHVEG-1	unknown	-0.203859	0.0814814	0.257518	0.010941
Bacteria	Chloroflexi	Ktedonobacteria	Ktedonobacterales	HSB OF53-F07	unknown	-0.203905	0.081412	0.257518	0.0285705
Bacteria	Acidobacteria	Acidobacteria	Acidobacteriales	Acidobacteriaceae (Subgroup 1)	Edaphobacter	-0.204152	0.0810349	0.257518	0.0440099
Bacteria	Acidobacteria	Solibacteres	Solibacterales	Solibacteraceae (Subgroup 3)	AKIW659	-0.204592	0.0803687	0.256877	0.0208471
Bacteria	Proteobacteria	Betaproteobacteria	Neisseriales	Neisseriaceae	Aquitalea	-0.204825	0.0800177	0.256723	0.0178864
Bacteria	Proteobacteria	Gammaproteobacteria	HTA4	unknown	unknown	-0.205066	0.0796557	0.256534	0.0163152
Bacteria	Acidobacteria	Solibacteres	Solibacterales	Solibacteraceae (Subgroup 3)	unknown	-0.209288	0.0735198	0.243247	0.0516396
Bacteria	Proteobacteria	Deltaproteobacteria	Oligoflexales	Oligoflexaceae	unknown	-0.209428	0.0733231	0.243247	0.014818
Bacteria	Acidobacteria	Acidobacteria	Acidobacteriales	Acidobacteriaceae (Subgroup 1)	Terracidiphilus	-0.210029	0.0724828	0.241704	0.0101644
Bacteria	Proteobacteria	Betaproteobacteria	Burkholderiales	Oxalobacteraceae	Undibacterium	-0.210187	0.0722646	0.241704	0.0134183
Bacteria	Verrucomicrobia	Spartobacteria	Chthoniobacterales	01D2Z36	Verrucomicrobia bacterium SCGC AG-212-E04	-0.210743	0.0714954	0.241704	0.0108269
Bacteria	Firmicutes	Clostridia	Clostridiales	Clostridiaceae 1	unknown	-0.211411	0.0705818	0.24106	0.0167934
Bacteria	Acidobacteria	Holophagae	unknown	unknown	unknown	-0.211658	0.0702453	0.240882	0.020486
Bacteria	Proteobacteria	Alphaproteobacteria	Rhodospirillales	Acetobacteraceae	Acidiphilium	-0.212641	0.0689221	0.238273	0.0178589
Bacteria	Proteobacteria	Alphaproteobacteria	Rhodospirillales	Acetobacteraceae	Rhodovastum	-0.212865	0.0686242	0.238216	0.0181329
Bacteria	Proteobacteria	Betaproteobacteria	Burkholderiales	Oxalobacteraceae	Duganella	-0.213634	0.0676055	0.2362	0.0102362
Bacteria	Proteobacteria	Gammaproteobacteria	Aeromonadales	Aeromonadaceae	Tolumonas	-0.215355	0.0653724	0.229753	0.0124287
Bacteria	Actinobacteria	Thermoleophilia	Solirubrobacterales	TM146	uncultured Conexibacteraceae bacterium	-0.216248	0.0642375	0.227963	0.0138262
Bacteria	Spirochaetae	Spirochaetes	Spirochaetales	Spirochaetaceae	unknown	-0.217499	0.0626738	0.224935	0.0394153
Bacteria	Proteobacteria	Betaproteobacteria	Burkholderiales	Burkholderiaceae	unknown	-0.218024	0.0620275	0.223563	0.0123517
Bacteria	Chlamydiae	Chlamydiae	Chlamydiales	Parachlamydiaceae	Candidatus Protochlamydia	-0.218417	0.0615466	0.223254	0.0126484
Bacteria	Armatimonadetes	Chthonomonadetes	Chthonomonadales	Chthonomonadaceae	Chthonomonas	-0.220849	0.058639	0.215944	0.0160953
Bacteria	Planctomycetes	Phycisphaerae	CPla-3 termite group	uncultured planctomycete	unknown	-0.221465	0.0579198	0.215944	0.0173928
Bacteria	Acidobacteria	Acidobacteria	Acidobacteriales	Acidobacteriaceae (Subgroup 1)	Acidobacterium sp. pan6	-0.223343	0.0557737	0.210894	0.0118836
Bacteria	Acidobacteria	Acidobacteria	unknown	unknown	unknown	-0.226769	0.0520253	0.203066	0.0177924
Bacteria	Firmicutes	Clostridia	Halanaerobiales	ODP1230B8.23	uncultured forest soil bacterium	-0.227243	0.0515234	0.202039	0.014288
Bacteria	Nitrospirae	Nitrospira	Nitrospirales	FW13	uncultured Nitrospirae bacterium	-0.227792	0.0509471	0.200708	0.0172299
Bacteria	Acidobacteria	Acidobacteria	Acidobacteriales	Acidobacteriaceae (Subgroup 1)	Acidicapsa	-0.230342	0.0483383	0.19132	0.0213293
Bacteria	Bacteroidetes	Bacteroidia	Bacteroidales	Porphyromonadaceae	unknown	-0.231454	0.0472365	0.190521	0.0225048
Bacteria	Chloroflexi	Ktedonobacteria	Ktedonobacterales	Ktedonobacteraceae	unknown	-0.233718	0.0450549	0.183469	0.018611
Bacteria	Nitrospirae	Nitrospira	Nitrospirales	Sh765B-TzT-35	NC10 bacterium enrichment culture clone Ino-F12	-0.235318	0.0435641	0.179994	0.010255
Bacteria	Acidobacteria	Subgroup 2	uncultured eubacterium WD298	unknown	unknown	-0.236723	0.0422897	0.178206	0.0118137
Bacteria	Verrucomicrobia	OPB35 soil group	unknown	unknown	unknown	-0.23679	0.0422292	0.178206	0.116856
Archaea	Thaumarchaeota	FHMa11 terrestrial group	unknown	unknown	unknown	-0.237229	0.0418378	0.178073	0.0263459
Bacteria	Acidobacteria	Acidobacteria	Acidobacteriales	Acidobacteriaceae (Subgroup 1)	Acidobacterium	-0.238215	0.0409694	0.175258	0.0488841
Bacteria	Actinobacteria	Acidimicrobiia	Acidimicrobiales	Acidimicrobiaceae	uncultured actinobacterium	-0.238477	0.040741	0.175166	0.0107778
Archaea	Euryarchaeota	Methanomicrobia	Methanomicrobiales	MHLsu47-B8A	uncultured archaeon	-0.241365	0.0382947	0.166336	0.0103112
Bacteria	Chloroflexi	Elev-1554	unknown	unknown	unknown	-0.241967	0.0378004	0.165512	0.0124597
Bacteria	Proteobacteria	Gammaproteobacteria	Xanthomonadales	Xanthomonadaceae	Rhodanobacter	-0.242094	0.0376965	0.165512	0.0279851
Bacteria	Firmicutes	Negativicutes	Selenomonadales	Veillonellaceae	Pelosinus	-0.245911	0.0346919	0.157979	0.017512
Bacteria	Acidobacteria	Subgroup 2	uncultured eubacterium WD264	unknown	unknown	-0.245983	0.0346367	0.157979	0.0104466
Bacteria	Chloroflexi	JG37-AG-4	unknown	unknown	unknown	-0.247633	0.0334027	0.15631	0.031267
Bacteria	Proteobacteria	Alphaproteobacteria	Rhizobiales	Beijerinckiaceae	unknown	-0.248341	0.0328853	0.154857	0.022208
Bacteria	Proteobacteria	Gammaproteobacteria	Xanthomonadales	Xanthomonadaceae	uncultured eubacterium WD260	-0.24847	0.0327911	0.154857	0.0135731
Bacteria	Proteobacteria	Betaproteobacteria	Burkholderiales	Comamonadaceae	Aquabacterium	-0.250132	0.0316042	0.153843	0.0196167
Bacteria	Chloroflexi	Ktedonobacteria	Ktedonobacterales	JG30a-KF-32	unknown	-0.250935	0.0310442	0.152875	0.0131844
Bacteria	Acidobacteria	Holophagae	Subgroup 7	uncultured Acidobacteriales bacterium	unknown	-0.251034	0.0309755	0.152875	0.018271
Bacteria	Proteobacteria	Betaproteobacteria	Burkholderiales	Oxalobacteraceae	unknown	-0.253457	0.0293383	0.147039	0.033701
Bacteria	Actinobacteria	Thermoleophilia	Solirubrobacterales	YNPFFP1	uncultured Conexibacteraceae bacterium	-0.258472	0.0261795	0.134991	0.0170008
Bacteria	Planctomycetes	Planctomycetacia	Planctomycetales	Planctomycetaceae	Pir1 lineage	-0.261448	0.0244449	0.128601	0.0132355
Bacteria	Proteobacteria	Gammaproteobacteria	Xanthomonadales	Xanthomonadales Incertae Sedis	uncultured soil bacterium	-0.262726	0.0237307	0.128449	0.0112269
Archaea	Euryarchaeota	Methanomicrobia	Methanomicrobiales	Rice Cluster II	unknown	-0.263144	0.0235008	0.128421	0.0226982
Bacteria	Proteobacteria	Deltaproteobacteria	Syntrophobacterales	Syntrophaceae	Desulfomonile	-0.264123	0.0229698	0.126334	0.0252959
Bacteria	Proteobacteria	Betaproteobacteria	SC-I-84	uncultured prokaryote	unknown	-0.264222	0.0229171	0.126334	0.0131632
Bacteria	Cyanobacteria	Melainabacteria	Obscuribacterales	unknown	unknown	-0.265771	0.0220993	0.124577	0.0251382
Bacteria	Acidobacteria	Holophagae	Holophagales	Holophagaceae	Geothrix	-0.266817	0.0215618	0.12257	0.0272136
Bacteria	Verrucomicrobia	S-BQ2-57 soil group	unknown	unknown	unknown	-0.269864	0.0200583	0.117168	0.0310714
Bacteria	Proteobacteria	Alphaproteobacteria	Rhizobiales	Bradyrhizobiaceae	Rhodoblastus	-0.270457	0.0197762	0.116322	0.0248132
Bacteria	Proteobacteria	Betaproteobacteria	Neisseriales	Neisseriaceae	unknown	-0.271104	0.0194728	0.115339	0.0156167
Bacteria	Verrucomicrobia	Opitutae	unknown	unknown	unknown	-0.274623	0.0178894	0.10866	0.011584
Bacteria	Verrucomicrobia	OPB35 soil group	bacterium enrichment culture clone auto10_4W	unknown	unknown	-0.276675	0.017018	0.106772	0.011094
Bacteria	Bacteroidetes	Bacteroidia	unknown	unknown	unknown	-0.276676	0.0170177	0.106772	0.0105849
Bacteria	Parcubacteria	Candidatus Magasanikbacteria	uncultured Parcubacteria group bacterium	unknown	unknown	-0.276744	0.0169894	0.106772	0.0147548
Bacteria	Verrucomicrobia	Verrucomicrobia Incertae Sedis	Unknown Order	Unknown Family	Candidatus Methylacidiphilum	-0.277581	0.0166454	0.106772	0.0290174
Bacteria	Verrucomicrobia	Spartobacteria	Chthoniobacterales	Chthoniobacteraceae	Chthoniobacter	-0.277828	0.0165447	0.106772	0.032427
Bacteria	Verrucomicrobia	OPB35 soil group	Unknown Order	Unknown Family	Pedosphaera	-0.278027	0.0164643	0.106772	0.0258927
Bacteria	Chloroflexi	Ktedonobacteria	Ktedonobacterales	Thermosporotrichaceae	Thermosporothrix	-0.281585	0.0150801	0.101372	0.0100654
Bacteria	Proteobacteria	Gammaproteobacteria	Xanthomonadales	Xanthomonadales Incertae Sedis	uncultured eubacterium WD260	-0.281696	0.0150388	0.101372	0.0192664
Bacteria	Planctomycetes	Planctomycetacia	Planctomycetales	Planctomycetaceae	Singulisphaera	-0.282813	0.0146263	0.10072	0.0263543
Bacteria	Proteobacteria	Deltaproteobacteria	Syntrophobacterales	Syntrophaceae	Smithella	-0.283522	0.0143699	0.0997645	0.03137
Archaea	Miscellaneous Euryarchaeotic Group(MEG)	uncultured archaeon	unknown	unknown	unknown	-0.284225	0.0141191	0.0993323	0.0117221
Bacteria	Acidobacteria	Acidobacteria	Acidobacteriales	Acidobacteriaceae (Subgroup 1)	Granulicella	-0.28569	0.013609	0.0968643	0.0481309
Bacteria	Chloroflexi	Ktedonobacteria	Ktedonobacterales	HSB OF53-F07	uncultured Ktedonobacter sp.	-0.286163	0.0134478	0.0965278	0.0238929
Bacteria	Actinobacteria	Thermoleophilia	Solirubrobacterales	TM146	uncultured Actinomycetales bacterium	-0.287169	0.0131104	0.0963883	0.0105639
Bacteria	Actinobacteria	Thermoleophilia	Solirubrobacterales	TM146	unknown	-0.289745	0.0122795	0.0945524	0.0347508
Bacteria	Elusimicrobia	Elusimicrobia	Lineage I	Unknown Family	Candidatus Endomicrobium	-0.292774	0.0113611	0.0891008	0.0136756
Bacteria	Proteobacteria	Alphaproteobacteria	Rhodospirillales	Rhodospirillaceae	Inquilinus	-0.293474	0.0111575	0.0891008	0.0146711
Bacteria	Chloroflexi	Ktedonobacteria	Ktedonobacterales	Ktedonobacteraceae	Ktedonobacter	-0.295183	0.0106738	0.08693	0.0100941
Bacteria	Proteobacteria	Alphaproteobacteria	Rhodospirillales	Acetobacteraceae	Rhodopila	-0.298444	0.00980154	0.0835403	0.0107716
Bacteria	Bacteroidetes	Sphingobacteriia	Sphingobacteriales	Sphingobacteriaceae	Mucilaginibacter	-0.299086	0.00963739	0.0835403	0.021271
Bacteria	Planctomycetes	vadinHA49	unknown	unknown	unknown	-0.301087	0.00914086	0.0819454	0.020781
Bacteria	Chloroflexi	SBR2076	uncultured Anaerolineaceae bacterium	unknown	unknown	-0.301682	0.00899753	0.0819452	0.0206708
Bacteria	Ignavibacteriae	Ignavibacteria	Ignavibacteriales	BSV26	unknown	-0.304078	0.00844023	0.0794319	0.0635139
Archaea	Euryarchaeota	Methanomicrobia	unknown	unknown	unknown	-0.30477	0.008285	0.0794319	0.0211794
Bacteria	Proteobacteria	Betaproteobacteria	Burkholderiales	Comamonadaceae	Aquincola	-0.306612	0.00788395	0.0776477	0.0127159
Bacteria	Proteobacteria	Deltaproteobacteria	Oligoflexales	0319-6G20	unknown	-0.307428	0.00771189	0.0768467	0.0334131
Bacteria	Elusimicrobia	Elusimicrobia	Lineage IV	unknown	unknown	-0.308757	0.00743857	0.0752321	0.0211088
Bacteria	Verrucomicrobia	S-BQ2-57 soil group	uncultured Verrucomicrobia bacterium	unknown	unknown	-0.313972	0.00644657	0.0718454	0.0181031
Bacteria	Proteobacteria	Alphaproteobacteria	Rhizobiales	Roseiarcaceae	Roseiarcus	-0.315292	0.00621459	0.0711319	0.0830691
Archaea	Miscellaneous Euryarchaeotic Group(MEG)	uncultured euryarchaeote	unknown	unknown	unknown	-0.322338	0.00509727	0.0613881	0.0107895
Bacteria	Proteobacteria	Deltaproteobacteria	Deltaproteobacteria Incertae Sedis	Syntrophorhabdaceae	Syntrophorhabdus	-0.324888	0.00473898	0.0590282	0.0414217
Bacteria	Proteobacteria	Alphaproteobacteria	Rhizobiales	Beijerinckiaceae	Methylocella	-0.327502	0.00439511	0.0564039	0.0121346
Bacteria	Proteobacteria	Gammaproteobacteria	Methylococcales	Methylococcaceae	unknown	-0.328065	0.00432403	0.0563455	0.0185799
Bacteria	Bacteroidetes	Sphingobacteriia	Sphingobacteriales	unknown	unknown	-0.329688	0.00412472	0.0554545	0.0316706
Bacteria	Proteobacteria	Deltaproteobacteria	Myxococcales	BIrii41	uncultured soil bacterium	-0.331635	0.00389641	0.0554545	0.0156426
Bacteria	Verrucomicrobia	Opitutae	Opitutales	unknown	unknown	-0.331876	0.00386896	0.0554545	0.0102897
Bacteria	Verrucomicrobia	OPB35 soil group	uncultured Verrucomicrobia bacterium	unknown	unknown	-0.331985	0.00385657	0.0554545	0.0563369
Bacteria	Proteobacteria	Alphaproteobacteria	Rickettsiales	unknown	unknown	-0.336009	0.00342402	0.0547197	0.0216159
Bacteria	Acidobacteria	Acidobacteria	Acidobacteriales	Acidobacteriaceae (Subgroup 1)	Telmatobacter	-0.339031	0.00312824	0.0528089	0.0221285
Bacteria	Acidobacteria	Holophagae	Holophagales	Holophagaceae	unknown	-0.343729	0.00271343	0.0488994	0.0267222
Bacteria	Microgenomates	Candidatus Levybacteria	uncultured Microgenomates group bacterium	unknown	unknown	-0.344799	0.00262619	0.0483562	0.0175664
Bacteria	Proteobacteria	Alphaproteobacteria	Rhodospirillales	Acetobacteraceae	Acidocella	-0.344958	0.00261341	0.0483562	0.0250415
Bacteria	Acidobacteria	Subgroup 12	unknown	unknown	unknown	-0.347477	0.00241859	0.0483562	0.0150284
Bacteria	Acidobacteria	Subgroup 2	uncultured Rhodothermus sp.	unknown	unknown	-0.347521	0.00241529	0.0483562	0.0232933
Bacteria	Verrucomicrobia	OPB35 soil group	uncultured Verrucomicrobia subdivision 3 bacterium	unknown	unknown	-0.347548	0.00241334	0.0483562	0.0211903
Bacteria	Proteobacteria	Alphaproteobacteria	Rhodospirillales	Rhodospirillaceae	Telmatospirillum	-0.350741	0.00218557	0.0483562	0.0157909
Bacteria	Actinobacteria	Thermoleophilia	Solirubrobacterales	YNPFFP1	bacterium Ellin5025	-0.355153	0.00190262	0.0460731	0.0103745
Bacteria	Omnitrophica	uncultured planctomycete	unknown	unknown	unknown	-0.358601	0.0017049	0.0451265	0.0166627
Bacteria	Planctomycetes	Planctomycetacia	Planctomycetales	Planctomycetaceae	Schlesneria	-0.363049	0.00147726	0.0451265	0.0151452
Bacteria	Verrucomicrobia	Spartobacteria	Chthoniobacterales	unknown	unknown	-0.364676	0.00140106	0.0451265	0.0221698
Bacteria	Fibrobacteres	Fibrobacteria	Fibrobacterales	B122	unknown	-0.36903	0.00121438	0.0451265	0.0206964
Bacteria	Verrucomicrobia	OPB35 soil group	uncultured subdivision 3 bacterium	unknown	unknown	-0.371462	0.00112017	0.0451265	0.0179267
Bacteria	Verrucomicrobia	Opitutae	Opitutales	Opitutaceae	unknown	-0.371758	0.00110915	0.0451265	0.0164586
Bacteria	Proteobacteria	Deltaproteobacteria	Oligoflexales	0319-6G20	uncultured delta proteobacterium	-0.378702	0.000877548	0.042999	0.0129605
Bacteria	Verrucomicrobia	Opitutae	Opitutales	Opitutaceae	Opitutus	-0.467416	2.68531e-05	0.00883703	0.0695275

## Sheet: Rel_abundance_Table
Taxon	Bashkortostan_drained_fen	Bashkortostan_drained_floodplain_1	Bashkortostan_drained_floodplain_2	Bashkortostan_fen	Borneo_drained_swamp	Borneo_swamp_forest	Brazil_drained_floodplain	Brazil_floodplain	California_drained_fen	California_fen	Catalonia_transitional_bog	Colombia_drained_paramo	Colombia_paramo	Estonia_drained_floodplain	Estonia_floodplain	Finland_drained_fen	Finland_fen	Florida_restored_wetland_dry	Florida_restored_wetland_wet	Florida_swamp_forest_1	Florida_swamp_forest_2	Florida_tomato_field	France_transitional_bog_1	France_transitional_bog_2	French_Pyrenees_fen	Iceland_drained_fen	Iceland_drained_fen_2	Iceland_fen_1	Khabarovsk_drained_fen	Khabarovsk_fen	Kyrgyzstan_drained_fen	Kyrgyzstan_fen_1	Kyrgyzstan_fen_2	Mexico_chinampa_1	Mexico_chinampa_2	Mexico_fen	Montana_Bog_1	Montana_bog_2	Morocco_bog_1	Morocco_bog_2	Myanmar_drained_fen_1	Myanmar_drained_fen_2	Myanmar_fen	New_Zealand_drained_fen_1	New_Zealand_fen_1	New_Zealand_fen_2	Pantanal_pasture_1	Pantanal_pasture_2	Pantanal_pasture_3
Archaea_Soil Crenarchaeotic Group(SCG)_unknown	0.0440692	0.0108886	0	0	0.013371	0.0247635	0.0252788	0.0304682	0.0359211	0.0228456	0	0	0	0.049029	0.0271163	0	0	0.0324853	0	0	0.0105033	0.0299074	0	0	0	0	0	0	0.0277992	0.00847397	0.0100977	0	0	0.0654746	0.0429753	0	0	0.0250831	0	0	0.0234597	0.0163181	0	0	0	0	0.0141805	0.01234	0.0212594
Archaea_Soil Crenarchaeotic Group(SCG)_unknown	0.0254433	0.00769937	0	0	0.00771976	0.0231641	0.0239816	0.0442693	0.0324918	0.0161543	0	0	0	0.0356739	0.0214373	0	0	0.052381	0	0	0	0.013375	0	0	0	0	0	0	0.0240748	0	0.0142803	0	0	0.0338528	0.0366495	0	0	0.0140955	0	0	0.033809	0.0133237	0	0	0	0	0	0	0
Bacteria_Alphaproteobacteria_unknown	0.0153429	0.00769937	0	0.00878309	0.013371	0.0220335	0.0505576	0.0101561	0	0.0411855	0.0091863	0	0	0.0394389	0.030317	0	0	0.0290558	0.0364732	0.0233826	0.0485125	0.0463324	0	0	0.0200967	0	0.00837033	0.0092001	0	0	0.0100977	0.0088094	0	0.0206021	0.0183247	0	0.0131135	0.0438246	0	0	0.0260262	0.0372904	0.0462775	0	0	0	0	0	0.0113636
Bacteria_Thermoleophilia_unknown	0.07031	0.0785185	0.0362917	0.0297849	0.013371	0.0123817	0.0659191	0.123554	0.123012	0.0302219	0.0318223	0.00618333	0.0102396	0.115902	0.0754886	0.0197273	0.0112693	0.0665751	0.0194957	0.0775514	0.0549124	0.110293	0	0	0.0384822	0.0218565	0.0495195	0.0276003	0.0393141	0.02242	0.0597386	0.0506062	0.0335189	0.0759769	0.0621422	0.0122679	0.0745666	0.0865083	0.0180334	0.0127365	0.0613827	0.0696578	0.0197328	0.0872041	0	0.0406782	0.0283609	0.01234	0.0080353
Bacteria_Nitrospira_uncultured proteobacterium	0	0	0	0	0	0	0.0348444	0.0101561	0	0.0255421	0	0	0	0.0265897	0.00958706	0	0	0.0145279	0	0	0.0343035	0.0231662	0	0	0	0	0	0	0	0	0	0	0	0.0184271	0.0224431	0	0	0.0128673	0	0	0.0362269	0.0163181	0	0	0	0	0	0	0
Bacteria_Subgroup 25_unknown	0.0153429	0.0172163	0	0.00621058	0	0	0.0548032	0.0203122	0.0187592	0.0114228	0	0	0	0.0118913	0.0166053	0	0	0.025163	0	0	0.016044	0.0231662	0	0	0.0232057	0	0	0	0.0138996	0	0.0159658	0	0	0.0130299	0.0224431	0	0	0.0115089	0	0	0.00920165	0.0230773	0.0113927	0	0	0	0	0.0159309	0.0266501
Bacteria_Subgroup 6_unknown	0.179912	0.140711	0.060183	0.0993693	0.0154395	0.0182254	0.136131	0.111254	0.133967	0.148935	0.0486094	0.0553054	0.0323804	0.179948	0.117417	0.0379652	0.0621346	0.124126	0.0675352	0.149722	0.150384	0.147732	0.0396059	0.0134815	0.0478397	0.0909959	0.132875	0.0971471	0.0761313	0.0743588	0.169569	0.104234	0.121144	0.202594	0.166443	0.103734	0.14083	0.171961	0.0510061	0.0597396	0.182067	0.168708	0.140459	0.0872041	0	0.0630184	0.0814606	0.0836942	0.108104
Bacteria_Gammaproteobacteria_Lysobacter	0.0420183	0.0243476	0	0.0124212	0	0.00505483	0.00799386	0	0.0390503	0.0114228	0	0	0	0.0205963	0.00958706	0.00379652	0	0	0	0.033068	0.0201122	0.0353869	0	0	0	0	0.0156594	0	0.0138996	0	0	0.0101722	0	0.0441867	0.0289739	0.00867469	0.0151422	0.0140955	0	0.00900609	0.0455459	0.0302851	0.0161118	0	0	0.0105031	0	0	0.0080353
Bacteria_Nitrospira_Nitrospira	0.0553196	0.0549845	0.0256621	0.0322711	0	0	0.0492775	0.0600842	0.0803219	0.100883	0.0091863	0.00618333	0.0102396	0.105692	0.0606339	0.00536909	0.0100796	0.0616366	0.0413567	0.0522851	0.0806771	0.0422955	0.0280056	0	0	0.0218565	0.0438944	0.0234557	0.0310805	0.0189484	0.0519809	0.0552493	0.0313541	0.0765336	0.0934382	0.101905	0.0251105	0.085546	0	0.0238279	0.0843345	0.072366	0.052208	0	0	0	0.0283609	0.01234	0.0196824
Bacteria_Gemmatimonadetes_unknown	0.16507	0.128605	0.136998	0.084701	0.0154395	0.0272211	0.0900863	0.0812486	0.182199	0.129234	0.0290496	0.0524673	0.0280423	0.117116	0.0846706	0.0326589	0.0363424	0.102728	0.0849799	0.0775514	0.129493	0.0641443	0	0.0330229	0.0116028	0.0977453	0.122876	0.0799403	0.114619	0.0616914	0.0999618	0.0802575	0.0523314	0.197394	0.154407	0.0818368	0.087805	0.101154	0.0510061	0.0540365	0.116756	0.117167	0.090427	0.123325	0	0.0525153	0.0961767	0.0523543	0.0662608
Bacteria_MB-A2-108_unknown	0.0604051	0	0	0	0	0	0.0299103	0.0321163	0.0153168	0.0114228	0	0	0	0.104346	0.0166053	0	0	0.025163	0.0137856	0.0233826	0.0201122	0	0	0	0	0	0.00591871	0	0	0	0.0123671	0.0101722	0	0.0225685	0.0224431	0	0.00757109	0.0320394	0	0	0.0395778	0.0321797	0	0	0	0	0	0	0
Bacteria_Phycisphaerae_unknown	0.00767146	0	0.0128311	0.0164317	0	0	0.0366325	0.0393343	0.0216612	0.02798	0	0.00618333	0	0.0205963	0.0166053	0	0.00503978	0.0290558	0.0137856	0.033068	0.016044	0	0	0	0	0	0	0	0	0	0.0214204	0.0143857	0.020526	0.0206021	0.0224431	0.00867469	0.00757109	0.0181972	0	0	0.0172147	0.0203522	0.0197328	0	0	0	0	0	0
Bacteria_Subgroup 6_unknown	0.17171	0.132912	0.0714403	0.081451	0	0.0175104	0.122804	0.0760011	0.0931684	0.131238	0.0535649	0.0570075	0.024014	0.191372	0.130045	0.0322146	0.0403183	0.0918824	0.0631734	0.116913	0.136946	0.103602	0.0280056	0.0233507	0.0505756	0.0846499	0.127904	0.0766981	0.062161	0.0762657	0.168513	0.103487	0.114897	0.157172	0.154407	0.105888	0.148459	0.176803	0.0488347	0.0597396	0.153973	0.146459	0.130147	0.0872041	0	0.0813564	0.0665123	0.0726562	0.0850377
Bacteria_Alphaproteobacteria_uncultured alpha proteobacterium	0.00767146	0.0326657	0	0	0	0	0.0422995	0.0175908	0	0.0161543	0.0091863	0	0	0.0411926	0.0371305	0	0	0	0.0137856	0.0233826	0.043306	0.0567454	0	0	0.0200967	0	0.00837033	0	0	0	0	0	0	0	0.0224431	0	0.0107071	0.0244141	0	0	0.0184033	0.0163181	0.0161118	0	0	0	0	0	0
Bacteria_Alphaproteobacteria_Pelagibius	0	0.00769937	0.0181459	0	0	0.00505483	0	0.0203122	0.0459504	0	0	0	0.00724049	0	0	0	0	0	0	0	0	0	0	0	0.0116028	0	0	0	0	0	0	0	0	0.0446644	0.0448862	0	0	0	0	0	0	0.0153848	0	0	0	0	0	0.00712452	0
Bacteria_Thermoleophilia_uncultured Rubrobacteraceae bacterium	0.0153429	0.0266714	0.0181459	0	0	0	0.0138458	0.0248772	0.0459504	0.0114228	0	0	0	0.0205963	0.0135582	0.00379652	0	0.0290558	0	0	0.0218643	0.0353869	0	0	0.0164089	0.0126189	0.0156594	0	0	0	0.0159658	0.0088094	0	0.017237	0.0259151	0	0.027818	0.0230178	0	0	0.0260262	0.0302851	0.0113927	0	0	0	0	0.00712452	0.0113636
Bacteria_Alphaproteobacteria_Hirschia	0.0334391	0.0172163	0.0128311	0.0304255	0	0.0071486	0.0309601	0.0143629	0.0108306	0.0302219	0	0	0	0.0356739	0.0166053	0.00759305	0.00503978	0.0290558	0.0337676	0.0233826	0.0290822	0.0299074	0	0	0.0164089	0.0126189	0.0213402	0.0145466	0	0.00847397	0.0484267	0.0243921	0.0324545	0.0374256	0.0467191	0.0274318	0.0200312	0.039868	0	0	0.0446067	0.0474193	0.0448532	0	0	0.0148536	0	0	0
Bacteria_TK10_unknown	0.0413121	0.0544428	0.0405754	0.0277746	0.0256036	0.0123817	0.0357496	0.0268705	0.0496321	0.0255421	0.0355784	0.0107098	0.0102396	0.0475651	0.0332106	0.0125916	0.019519	0.052381	0.0238773	0.0572755	0.0503719	0.0482243	0.0280056	0	0.0164089	0.0218565	0.0454625	0.0234557	0.0636961	0.035952	0.0416337	0.0227458	0.0290282	0.0597107	0.0518302	0.0631527	0.0293227	0.0320394	0.0294484	0.0254731	0.0567228	0.0458329	0.0377854	0	0	0.0257272	0.0601627	0.0547245	0.038536
Bacteria_Cytophagia_unknown	0.00767146	0	0.0128311	0.0232379	0	0.0071486	0.011305	0.0497544	0.0472095	0.0302219	0	0	0	0.0118913	0.0135582	0	0.00503978	0	0	0	0.0201122	0	0	0	0	0	0	0.0112678	0	0	0.00714013	0	0.0118507	0.0206021	0.0484827	0.0520481	0.00535357	0.009967	0	0.00900609	0.0195197	0.0180403	0.0197328	0	0	0	0	0.00712452	0
Bacteria_Deltaproteobacteria_OM27 clade	0.0276598	0.0133357	0.0286911	0.0345791	0	0	0	0.0248772	0.0324918	0.0323085	0.0091863	0	0	0.0168168	0.0191741	0	0.00712733	0.0355859	0.0275711	0	0.0242562	0.0299074	0	0	0	0	0.0167407	0.0172118	0	0	0.0311231	0.0259342	0.0118507	0.0234901	0.0317394	0.0229511	0.0414686	0.0320394	0	0	0.033809	0.0372904	0.0332152	0	0	0.0148536	0	0	0.0139176
Bacteria_Alphaproteobacteria_Sphingomonas	0.0613716	0.0853902	0.0286911	0.0322711	0.0218348	0.0267476	0.0288223	0.0227097	0.0640747	0	0.0304675	0.00618333	0.0177355	0.0336336	0.0449673	0.0142053	0.0201591	0.0754891	0.0435938	0.0572755	0.0358755	0.0482243	0	0.0190658	0.028421	0	0.0289957	0.0290933	0.0367749	0.0305533	0.0782162	0.0215785	0.0145141	0.0944109	0.0593789	0.0260241	0.0681398	0.0406901	0.0208232	0.0220603	0.0570948	0.050735	0.0227855	0	0	0.0148536	0.0789535	0.0439185	0.0196824
Bacteria_Alphaproteobacteria_Defluviicoccus	0.0391169	0.0217771	0	0	0.00771976	0.0071486	0.172564	0.178238	0.0153168	0.0302219	0.0091863	0	0	0.0973344	0.171766	0.00759305	0	0.0543584	0.0364732	0.0467652	0.0806771	0.0655239	0	0	0.16774	0	0.0264693	0.0283566	0	0	0.260297	0.0799345	0.0374753	0.0112843	0.0129575	0.0212486	0.0457409	0.123955	0	0.00900609	0.0362269	0.0260863	0.0139532	0	0	0.0148536	0	0.00712452	0.0080353
Bacteria_Sphingobacteriia_unknown	0.0531494	0.0108886	0	0.0589187	0	0	0.0366325	0.0366183	0.0187592	0.036122	0.0091863	0	0	0.0376036	0.0428746	0.00379652	0.0100796	0.0410911	0.0337676	0.0467652	0.0402244	0.0299074	0	0	0.0164089	0	0.0295936	0.0276003	0	0.00847397	0.0654403	0.0689914	0.0870847	0.0390898	0.0467191	0.0467146	0.0288298	0.041095	0	0	0.0512326	0.0417805	0.063432	0.0616626	0	0.0148536	0	0	0.0160706
Bacteria_Gemmatimonadetes_Gemmatimonas	0.0508867	0.125809	0.137598	0.0205982	0	0.0189134	0.0265126	0.0143629	0.0603023	0.0323085	0.0275589	0.0138264	0.014481	0.0265897	0.0439334	0.00657577	0.0123449	0.0145279	0.0275711	0.0522851	0.052165	0.0598149	0	0.0134815	0.0116028	0	0.0697806	0.0260218	0.0636961	0.0515451	0.0391081	0.0190305	0.020526	0.0745672	0.0484827	0.0654925	0.0411215	0.0430624	0.0312348	0.0298698	0.0426663	0.0464739	0.0227855	0.0616626	0	0.0257272	0.0584676	0.0409273	0.0331304
Bacteria_Subgroup 25_unknown	0.0306858	0.0277605	0	0	0	0	0.0570876	0.0454194	0.0265295	0.0228456	0	0	0	0.0237826	0.0166053	0	0	0.0355859	0	0.0233826	0.0271193	0.013375	0	0	0.0200967	0	0.0102515	0.020572	0	0.011984	0.0225791	0.0101722	0	0.0145679	0.0224431	0	0.00535357	0.0281909	0	0	0.00920165	0.0188425	0	0	0	0	0	0.0159309	0.0179675
Bacteria_S0134 terrestrial group_unknown	0.036791	0.0133357	0.0128311	0.0164317	0	0	0.0159877	0.0321163	0.0472095	0	0	0	0	0	0	0	0	0	0	0	0	0	0	0	0	0	0	0	0	0.011984	0.0225791	0	0.00837972	0.0374256	0.0501843	0	0.00535357	0	0	0	0.033177	0.0237096	0.00805588	0	0	0	0	0.00712452	0
Bacteria_Alphaproteobacteria_unknown	0.0547851	0.0510719	0.0362917	0.0310529	0	0.0123817	0.0634493	0.093082	0.0845897	0.0593546	0.0129914	0.0276527	0.0177355	0.0865699	0.0857493	0.0161073	0.0436458	0.0355859	0.0275711	0.0775514	0.0606406	0.084591	0	0.0190658	0.0384822	0.0178458	0.0519365	0.0473604	0.0636961	0.0189484	0.0478974	0.0305167	0.0145141	0.0604173	0.0952181	0.0212486	0.037475	0.0993372	0	0.0220603	0.0747546	0.0638981	0.0552283	0	0	0.0210061	0.0141805	0.00712452	0
Bacteria_Subgroup 6_unknown	0.0525928	0.0400071	0	0.0138873	0	0	0.0339151	0.0203122	0.0419468	0.0510843	0	0.00618333	0.0102396	0.0444931	0.0214373	0.00657577	0.00503978	0.025163	0.0194957	0.0467652	0.0549124	0.0551466	0	0	0.0164089	0.0252377	0.0277612	0.0145466	0.0240748	0.0146773	0.0371012	0.0160837	0.0251392	0.0571686	0.0317394	0.0212486	0.0312164	0.0320394	0.0180334	0.0238279	0.0469194	0.0451827	0.0301423	0.0872041	0	0.0210061	0.0141805	0.0159309	0.0160706
Bacteria_JG30-KF-CM66_unknown	0.0531494	0.0133357	0.0362917	0.0340168	0.0109174	0.0071486	0.0178748	0.0268705	0.0433224	0.0302219	0.0091863	0.0163596	0.00724049	0.0291276	0.0271163	0.00929954	0.0721587	0.0665751	0.0337676	0.0404999	0.0445616	0	0	0.0190658	0.0164089	0.0333864	0.0196302	0.0184002	0	0.0189484	0.0349793	0.0249168	0.0187376	0.0611158	0.0501843	0.0212486	0.0107071	0.0350029	0.0147242	0.0238279	0.0640821	0.0521725	0.0496598	0	0	0	0.0200542	0.0174514	0.0160706
Bacteria_Ignavibacteria_Ignavibacterium	0.0202968	0.00769937	0.0384932	0.033445	0.00771976	0	0.0348444	0.0430886	0.0519418	0.0378851	0	0.0163596	0.00724049	0.0168168	0.0287612	0.0100447	0	0.0205455	0.0238773	0.0467652	0.028443	0	0	0	0.0116028	0.0178458	0	0.0092001	0	0.0254219	0.0257441	0.0209706	0.020526	0.0312447	0.0224431	0.101535	0	0.020748	0	0	0.0260262	0.0266473	0.0552283	0	0	0	0.0141805	0.014249	0.0196824
Archaea_Soil Crenarchaeotic Group(SCG)_Candidatus Nitrososphaera	0	0	0	0	0	0.00505483	0	0	0	0	0	0	0	0	0	0	0	0.0459412	0.0137856	0	0.0135596	0.013375	0	0	0	0	0	0	0	0	0	0	0	0.0465262	0.0388726	0	0	0	0	0	0.033177	0.0307697	0	0	0	0	0.0200542	0.0213736	0.0139176
Bacteria_Gammaproteobacteria_Arenimonas	0.0427129	0.0172163	0.0181459	0.0152128	0	0	0	0	0.0153168	0.0197849	0	0	0.00724049	0.0205963	0.00958706	0.00536909	0	0.0205455	0.0308255	0.0233826	0.0121281	0.0189151	0	0	0	0	0.0196302	0.00650545	0	0	0.0247341	0.0152583	0.0221707	0.0496165	0.0534253	0.0357667	0.0556359	0.0426761	0.0104116	0.0127365	0.0350389	0.0287824	0.0113927	0	0	0.0181918	0	0	0.0080353
Bacteria_Deltaproteobacteria_G55	0.028704	0.00769937	0	0.00878309	0	0	0.0492775	0.0351817	0.0153168	0.02798	0	0	0	0.0314614	0.0317967	0	0	0.0410911	0.0364732	0.0233826	0.0535563	0.0443599	0	0	0.0116028	0	0.0187166	0.0092001	0	0	0.0201953	0.0088094	0.0145141	0.0312447	0.0317394	0	0.0177558	0.0309887	0	0	0.0312043	0.0282638	0.0279064	0	0	0	0.0347349	0	0
Bacteria_Thermoleophilia_Gaiella	0.105744	0.0738498	0.0690974	0.0508358	0.013371	0.0151645	0.0811288	0.105055	0.119137	0.0920935	0.0527713	0.00618333	0.00724049	0.148997	0.0953901	0.0475703	0.0271401	0.109683	0.0515809	0.112139	0.0953042	0.0964486	0	0.0381316	0.0259447	0.0378566	0.103366	0.0528505	0.0393141	0.035952	0.0484267	0.0659235	0.0474029	0.0950828	0.110709	0.0397524	0.09784	0.105324	0.0530889	0.0298698	0.127502	0.114485	0.0805588	0	0	0.0492637	0.0567219	0.0403024	0.0254099
Bacteria_Deltaproteobacteria_unknown	0.0216982	0.0108886	0	0.00878309	0.0218348	0.0323667	0.0486248	0.0430886	0.0342494	0.02798	0.0129914	0.0214197	0.014481	0.0314614	0.0345666	0.0107382	0.0100796	0.0145279	0.0337676	0.0522851	0.0303203	0.0231662	0	0	0.028421	0.0218565	0.0156594	0.0130109	0	0	0.0174897	0.0160837	0.0145141	0.0206021	0.0317394	0.0229511	0.0151422	0.019934	0	0.0201382	0.0268272	0.0249263	0.0227855	0	0	0	0.0317085	0.0100756	0.0139176
Bacteria_Thermoleophilia_unknown	0.0242593	0.0230981	0.0314296	0.0215141	0.013371	0.00875522	0.0239816	0.0287257	0.0324918	0.02798	0.0225018	0.0107098	0.0102396	0.0475651	0.0135582	0.0173979	0.0174583	0.0290558	0.0238773	0.0404999	0.0191762	0.0378302	0	0	0.0116028	0.0126189	0.0313189	0.0225355	0.0310805	0.0189484	0.0159658	0.0273896	0.0290282	0.03322	0.0388726	0.0287707	0.0307539	0.0281909	0	0.0127365	0.0290982	0.0302851	0.0197328	0	0	0.0210061	0.0245613	0.0174514	0.0139176
Bacteria_Deltaproteobacteria_unknown	0.0153429	0.0188595	0	0.0297849	0	0	0.0399693	0.0418746	0.0108306	0.0255421	0	0	0	0.0237826	0.0383482	0	0	0.0290558	0.0238773	0.0404999	0.028443	0.02675	0	0	0.0328178	0	0.00837033	0	0	0	0.0397545	0.0296569	0.0237014	0	0.0224431	0	0.00535357	0.0309887	0	0.0127365	0.0298168	0.0230773	0.0290459	0	0	0.0105031	0	0	0
Bacteria_S085_unknown	0.0230144	0.0133357	0	0.010757	0	0	0.0211498	0.0203122	0.0306336	0.0114228	0	0	0	0.0168168	0.0166053	0.00379652	0.0100796	0.0290558	0	0	0.0250028	0.013375	0	0	0	0	0.0102515	0	0	0	0.0142803	0.0134566	0.00837972	0.0195449	0.0224431	0.0122679	0.00535357	0.0152248	0	0	0.0379394	0.0230773	0.0161118	0	0	0.0105031	0	0	0
Bacteria_Alphaproteobacteria_Microvirga	0.0187912	0	0.0128311	0.00621058	0.00771976	0	0.011305	0	0.0108306	0.0114228	0	0	0.0102396	0.0118913	0.00958706	0	0	0.025163	0.0194957	0	0.0105033	0.0443599	0	0	0	0	0.0132346	0.00650545	0	0	0.00714013	0.0113729	0	0.039629	0.0129575	0.0122679	0.00927265	0.0172633	0.0180334	0.00900609	0.0283614	0.0321797	0.0180135	0	0	0.0105031	0.0317085	0.01234	0.0113636
Bacteria_Nitrospira_unknown	0.0789825	0.0414624	0	0	0.00771976	0.00505483	0.127652	0.108912	0.0359211	0.107762	0.0091863	0.0163596	0.00724049	0.131881	0.0790569	0	0.00503978	0.0649707	0.0389915	0.0843072	0.113933	0.0744689	0	0	0.0666532	0.0691164	0.046604	0.0416552	0.0240748	0.0169479	0.0894655	0.0359642	0.0167594	0.0939602	0.0934382	0.0260241	0.0207343	0.0868903	0.0147242	0.00900609	0.116028	0.0806788	0.0624005	0	0	0.0105031	0.0283609	0.0100756	0.0289717
Bacteria_MB-A2-108_unknown	0.105465	0.0461962	0.0256621	0.0316679	0.0109174	0	0.0565251	0.0879542	0.0446557	0.0656189	0.0091863	0.0123667	0	0.128624	0.0677908	0.0178073	0.00712733	0.074078	0.0389915	0.0522851	0.0565618	0.0463324	0	0	0.0116028	0.0178458	0.062076	0.0338033	0	0.023968	0.0403906	0.0535855	0.0118507	0.0713679	0.0986817	0.0122679	0.0472814	0.0904383	0.0147242	0	0.0894503	0.0759566	0.0441239	0	0	0.0105031	0.0245613	0	0.0080353
Bacteria_Alphaproteobacteria_Altererythrobacter	0.0391169	0.0133357	0.0128311	0.0362136	0	0	0.0138458	0.0175908	0.0187592	0.0197849	0	0	0	0.0118913	0.0135582	0	0	0.0145279	0	0	0.0121281	0.02675	0	0	0	0	0.00837033	0.00650545	0	0	0.0276536	0.0134566	0.00837972	0.0385431	0.0429753	0.015025	0.00927265	0.0315184	0.0104116	0	0.0234597	0.0297926	0.0241676	0.0616626	0	0.0148536	0	0.00712452	0.0080353
Bacteria_Subgroup 17_unknown	0.0171539	0.0203706	0	0.00621058	0	0	0.0239816	0	0.0108306	0.0114228	0.0129914	0	0	0.0205963	0.0191741	0.00379652	0	0.0145279	0	0.0572755	0.0171518	0.02675	0	0	0.0164089	0	0.00837033	0.00650545	0.0138996	0.00847397	0.0100977	0.0113729	0.00837972	0.0159583	0.0129575	0	0.00757109	0.0172633	0	0	0.0145491	0.0121628	0.0113927	0	0	0	0	0.00712452	0.0080353
Bacteria_Actinobacteria_unknown	0.0405935	0.0317453	0.0286911	0.0138873	0.00771976	0.00505483	0	0.0101561	0.0286551	0	0	0.0107098	0.00724049	0	0.0135582	0.00848928	0	0.025163	0	0	0.0181922	0.0299074	0	0.0134815	0	0	0.0221458	0.00650545	0	0.011984	0.0311231	0.0143857	0	0.0582717	0.0501843	0	0.0351057	0.0230178	0	0	0.0406334	0.0335305	0.00805588	0.0616626	0	0.0148536	0	0.0159309	0.0196824
Bacteria_Bacilli_Bacillus	0.0485185	0.0800142	0.0339478	0.0205982	0.013371	0.0151645	0.0581962	0.0658189	0.0810488	0	0.0331217	0.0838748	0	0.0557751	0.0317967	0.0113896	0.013334	0.0726394	0.0435938	0.0572755	0.0315098	0.0887198	0.0626224	0.0330229	0.0478397	0.0126189	0.048807	0.0305133	0.0460998	0.0529199	0.0601638	0.0249168	0.0167594	0.0787207	0.0685649	0.031277	0.0288298	0.0350029	0.0607094	0.0501438	0.0362269	0.06684	0.0180135	0.123325	0	0.062137	0.166583	0.115979	0.0714193
Bacteria_OM190_unknown	0.0542454	0.0400071	0	0.0407255	0.00771976	0	0.0548032	0.0351817	0.0612672	0.0749043	0.0243047	0.00618333	0	0.0713477	0.0395285	0.0161073	0.0123449	0.0481836	0.0275711	0.0572755	0.0633106	0.040125	0	0	0.0384822	0.0178458	0.046604	0.0362208	0.0138996	0.0169479	0.0782162	0.0564077	0.0627081	0.0564213	0.0660708	0.0490714	0.0516279	0.076558	0	0.00900609	0.0650655	0.0588357	0.0821541	0	0	0.0210061	0	0	0.0080353
Bacteria_Gammaproteobacteria_Dokdonella	0.0108491	0.0692944	0.0128311	0.00621058	0	0	0.0178748	0.0101561	0.0265295	0	0.0159111	0	0	0.0118913	0.0135582	0.00657577	0	0.0145279	0.0238773	0.0233826	0.0191762	0.0463324	0	0	0	0	0.0102515	0.00650545	0	0.00847397	0.00714013	0.00719285	0.0237014	0.017237	0.0183247	0.00867469	0.0389746	0.0281909	0.0275465	0	0.00650655	0.0133237	0	0	0	0.0575277	0	0	0
Bacteria_Gemmatimonadetes_unknown	0.0171539	0.0188595	0.0222241	0.00621058	0	0	0	0.0203122	0.0286551	0.0161543	0.0091863	0	0.0125409	0.0168168	0.00958706	0.00536909	0.00872916	0.0290558	0.0137856	0.0233826	0.0218643	0.013375	0	0.0134815	0.0116028	0	0.00837033	0.00650545	0	0	0.0123671	0.00719285	0	0.0195449	0	0.0122679	0.00927265	0.0115089	0	0	0.0145491	0.00942125	0	0	0	0.0105031	0.0200542	0.0188497	0.0160706
Bacteria_Verrucomicrobiae_Luteolibacter	0.0265747	0	0.0181459	0.0270713	0	0	0.011305	0.0203122	0.0216612	0	0	0	0	0.0118913	0.0191741	0.00379652	0.0159372	0	0.0194957	0	0	0	0	0	0.0116028	0	0.0144978	0	0	0.011984	0.0201953	0.0190305	0.0313541	0.03322	0.0289739	0.031277	0.0220733	0.0152248	0.0104116	0	0.0145491	0.0172008	0.0213138	0	0	0.0105031	0	0	0.0196824
Bacteria_Gitt-GS-136_unknown	0.0719646	0.0335608	0.0222241	0	0	0	0.0138458	0.0175908	0.0950382	0.0470974	0	0	0	0.0733028	0.0234834	0.00848928	0.00503978	0.0324853	0.0137856	0	0.00606406	0	0	0	0	0.0218565	0.0244035	0.0276003	0	0	0.0416337	0.0283183	0.00837972	0.0635001	0.0501843	0	0	0.0250831	0	0	0.0298168	0.0282638	0.0139532	0	0	0	0	0	0
Bacteria_Betaproteobacteria_unknown	0	0	0	0.0138873	0	0	0.0452201	0.0497544	0	0.0323085	0	0	0	0.0265897	0.0214373	0	0	0.0290558	0.0137856	0	0.0257276	0	0	0	0.0200967	0	0	0	0	0	0.00714013	0.0088094	0.00837972	0.0112843	0.0129575	0.00867469	0	0.0275974	0	0	0.0401091	0.0255129	0.0341782	0	0	0	0	0	0
Bacteria_Nitrospira_uncultured candidate division SPAM bacterium	0.0254433	0.0288084	0	0	0	0	0.0252788	0.0287257	0.0108306	0.0255421	0.0091863	0.00874455	0	0.0582552	0.0469668	0	0	0	0.0194957	0.0233826	0.0348354	0.013375	0	0	0.0366914	0.0399043	0.0213402	0.020572	0	0	0.0451581	0.0269132	0.020526	0.0206021	0.0183247	0	0	0.0460356	0	0.015599	0.0130131	0.0163181	0.0213138	0	0	0	0	0	0.0160706
Bacteria_Deltaproteobacteria_H16	0.130189	0.0986001	0.0529038	0.0526985	0.0964198	0.134024	0.225393	0.194562	0.161735	0.148935	0.060935	0.0799063	0.0686893	0.165626	0.169612	0.0660857	0.0456372	0.110641	0.090398	0.114551	0.134371	0.1127	0.122074	0.169996	0.136302	0.07358	0.0807205	0.0627363	0.0982851	0.047936	0.109689	0.0866134	0.0874869	0.0953058	0.130865	0.0607228	0.0801249	0.122206	0.0541002	0.0877805	0.119975	0.107005	0.100295	0	0.042145	0.0764635	0.0736839	0.0310551	0.0539025
Bacteria_Nitrospira_uncultured actinobacterium	0.0254433	0.0172163	0	0	0	0.00505483	0.0178748	0	0.0108306	0.02798	0	0	0	0.0168168	0.0214373	0	0	0	0.0194957	0.0233826	0.0343035	0.013375	0	0	0	0.0178458	0.0132346	0.00650545	0	0	0.0285605	0.0088094	0.00837972	0.0145679	0	0	0.00535357	0.0275974	0	0	0.0225394	0.0255129	0.0161118	0	0	0	0	0	0
Bacteria_TK10_unknown	0.0343078	0.0384969	0.0128311	0.0215141	0	0	0.0239816	0.0175908	0.0187592	0.0114228	0.0159111	0	0	0.0444931	0.0214373	0.00848928	0	0.0290558	0.0137856	0.0233826	0.0392996	0.0378302	0	0	0	0	0.0277612	0.0172118	0.034047	0.02242	0.0311231	0.0215785	0.0187376	0.0350842	0.0259151	0.0274318	0.0169295	0.0257347	0	0.00900609	0.0305184	0.0282638	0.0180135	0	0	0.0234856	0.0401084	0.0174514	0.0179675
Bacteria_S085_unknown	0.0878038	0.0369249	0.0286911	0.0345791	0	0	0.0452201	0.0556271	0.0649836	0.02798	0.0091863	0.00618333	0	0.0594564	0.0428746	0.00657577	0.0356366	0.0711718	0	0.066136	0.0507356	0.0231662	0	0	0.0164089	0.0520289	0.0283852	0.0234557	0	0	0.0494682	0.0393969	0.0523314	0.0597107	0.0709714	0.0212486	0.0177558	0.049835	0.0180334	0.00900609	0.0929321	0.0645889	0.0602847	0	0	0.0105031	0.0141805	0	0.0113636
Bacteria_Alphaproteobacteria_unknown	0.0650945	0.0825666	0.0513242	0.0256069	0.0567284	0.0751454	0.0787304	0.0658189	0.0859653	0.0675781	0.0503155	0.0694077	0.0422189	0.0703498	0.080782	0.0463425	0.0261875	0	0.0364732	0.099204	0.0954969	0.0694986	0.0396059	0.0617802	0.0803868	0.0817796	0.0397039	0.0617161	0.0680939	0.0494113	0.0267159	0.023856	0.0237014	0.0305579	0.0259151	0.0245357	0.0370906	0.0377344	0.0488347	0.0555172	0.0540475	0.0650453	0.036027	0.0616626	0	0.0584786	0.0584676	0.053789	0.0533002
Bacteria_Alphaproteobacteria_unknown	0.0343078	0.00769937	0	0	0	0	0.0472923	0.114453	0.0640747	0	0	0	0.0102396	0.0118913	0.00958706	0	0.00503978	0.0205455	0.0137856	0	0.016044	0.02675	0	0	0	0	0	0	0	0	0.0236811	0	0	0.0552813	0.0607763	0	0	0.0257347	0	0	0.0130131	0.00942125	0	0	0	0	0.0245613	0	0
Bacteria_Alphaproteobacteria_uncultured alpha proteobacterium	0.0230144	0	0	0	0	0	0.0309601	0.0837492	0.024218	0	0	0	0	0	0	0	0	0.0145279	0	0	0.00606406	0	0	0	0	0	0	0	0	0	0.0201953	0	0	0.034474	0.0409753	0.00867469	0	0.0152248	0	0	0.0145491	0.0133237	0	0	0	0	0	0	0
Bacteria_Subgroup 9_unknown	0.0132874	0	0	0	0	0	0.0357496	0.0430886	0.0324918	0.0255421	0	0	0	0.0118913	0	0	0.00503978	0.0290558	0	0	0.0121281	0	0	0	0	0	0	0	0	0	0	0	0	0.0216077	0.0289739	0.00867469	0	0.0115089	0	0	0.0362269	0.0344016	0.0241676	0	0	0	0	0.00712452	0
Archaea_Marine Group I_unknown	0.0132874	0	0	0	0	0	0.00799386	0.0143629	0	0.0510843	0	0	0	0	0	0	0	0.0384372	0	0	0.0290822	0	0	0	0	0	0	0	0	0	0	0	0	0.0319167	0.0467191	0	0	0	0	0	0.0478132	0.0435149	0.0341782	0	0	0	0.0141805	0	0
Bacteria_Deltaproteobacteria_unknown	0.055849	0.0230981	0	0.0377775	0	0	0.135425	0.155026	0.0622171	0.0731416	0	0.0290024	0.014481	0.0582552	0.0778857	0	0.00872916	0.0859481	0.0631734	0.066136	0.0917659	0.0598149	0	0.0356688	0.0820444	0	0.0196302	0.0145466	0	0	0.102231	0.0721081	0.0536564	0.0604173	0.0697785	0.0260241	0.0119709	0.0714108	0	0.0220603	0.0903919	0.0791983	0.0959968	0	0	0	0	0	0.0113636
Bacteria_OM190_unknown	0.0187912	0.0203706	0	0.0175662	0.0109174	0.0071486	0.0239816	0.0268705	0.0324918	0.0228456	0.0129914	0.00618333	0.0102396	0.0168168	0.00958706	0.00929954	0.00712733	0.0145279	0.0137856	0	0.0191762	0.02675	0	0	0	0	0.0221458	0.0092001	0	0.011984	0.0267159	0.0203444	0.020526	0.0319167	0.0342824	0.0212486	0.0227133	0.020748	0.0104116	0.00900609	0.0298168	0.0196119	0.0241676	0	0	0.0105031	0	0	0.0113636
Bacteria_Deltaproteobacteria_unknown	0.0202968	0	0	0.0124212	0	0	0.0138458	0.0248772	0.0265295	0	0	0	0	0.0168168	0	0	0	0.0324853	0.0137856	0.0233826	0.016044	0	0	0	0	0	0	0	0	0	0.0247341	0.0088094	0	0.0276407	0.0317394	0.0671938	0	0.0181972	0	0	0.0172147	0.0172008	0.0139532	0	0	0	0	0	0
Bacteria_Deltaproteobacteria_unknown	0.0420183	0	0	0	0	0	0.0553831	0.0321163	0	0.02798	0	0	0	0.0356739	0.0317967	0	0	0.0290558	0.0137856	0.0233826	0.023486	0.02675	0	0	0	0	0	0	0	0	0.0601638	0.0215785	0.0187376	0.0206021	0.0183247	0	0	0.041095	0	0	0.0325328	0.0249263	0	0	0	0	0	0	0
Bacteria_Betaproteobacteria_unknown	0.168073	0.149098	0.14853	0.126061	0.00771976	0.016765	0.129392	0.107001	0.15695	0.213089	0.10713	0.05565	0.0396578	0.153669	0.146654	0.0983439	0.0478116	0.15237	0.113679	0.138333	0.16838	0.118125	0.0280056	0.0404446	0.140677	0.17256	0.176274	0.168012	0.0439545	0.137686	0.205457	0.186182	0.16591	0.171258	0.181406	0.123595	0.16016	0.20692	0.0982227	0.077995	0.189697	0.172694	0.181033	0.123325	0.042145	0.113121	0.106117	0.0513757	0.0937069
Bacteria_Planctomycetacia_Pir4 lineage	0.0632604	0.035283	0.0181459	0.0835548	0.0154395	0.0113029	0.0536245	0.0812486	0.0734568	0.0456912	0.0183726	0.0309167	0.024014	0.0531795	0.0383482	0.0178073	0.0271401	0.0410911	0.0364732	0.0701479	0.0477485	0.0744689	0	0.0356688	0.0348085	0.0309098	0.0539221	0.0251955	0	0.011984	0.0626543	0.0428563	0.0555848	0.0864308	0.0859506	0.0490714	0.0543328	0.0678439	0.0180334	0.00900609	0.0750372	0.0725702	0.0639415	0	0	0.0297072	0.0200542	0.0174514	0.0179675
Bacteria_Actinobacteria_Marmoricola	0.0108491	0.0392593	0.0181459	0.00621058	0.0109174	0.0142972	0	0	0.0108306	0	0.0091863	0	0.00724049	0.0168168	0	0.00379652	0.00503978	0	0	0.033068	0.016044	0.02675	0	0	0	0.0126189	0.0156594	0	0.0138996	0.00847397	0.0276536	0.0143857	0	0.0291358	0.0224431	0	0.0397031	0.016276	0	0	0.0234597	0.0172008	0	0.0616626	0	0.0105031	0	0	0
Bacteria_Actinobacteria_Streptomyces	0.0391169	0.0648761	0.0339478	0.0196396	0.00771976	0.0123817	0.0195809	0.0101561	0.0419468	0.0114228	0.0129914	0.00874455	0	0.0444931	0.025365	0.0131515	0.0112693	0.0435837	0.0137856	0.0701479	0.0363844	0.107	0.0280056	0	0	0.0333864	0.0283852	0.0305133	0.0277992	0.026797	0.0201953	0.0221698	0.020526	0.0661197	0.0409753	0.0274318	0.0760885	0.0363943	0	0.00900609	0.0368066	0.0451827	0.0161118	0.0872041	0	0.0277885	0.0802169	0.0467186	0.0376889
Bacteria_Holophagae_unknown	0.0574079	0.0486951	0	0.0345791	0	0.0123817	0.0399693	0.0351817	0.0446557	0.0342684	0	0	0.014481	0.0237826	0.0234834	0	0.00712733	0.0649707	0.0457215	0.0233826	0.044147	0.0518012	0.0280056	0.0134815	0	0.0126189	0.0244035	0.0215761	0.0393141	0.011984	0.0410169	0.0333519	0.020526	0.0607676	0.0448862	0.105888	0.0151422	0.0453106	0	0.0127365	0.0559715	0.0467912	0.0569636	0	0	0.0363837	0.0200542	0.0201512	0
Bacteria_Gammaproteobacteria_uncultured gamma proteobacterium	0	0.00769937	0.0128311	0.00878309	0	0	0.00799386	0.0248772	0.024218	0.0161543	0	0	0	0.0118913	0	0	0	0	0	0	0.00606406	0	0	0	0.0164089	0	0	0	0	0	0.0174897	0.0113729	0.00837972	0.0422218	0.0621422	0	0	0.0172633	0	0	0.0184033	0.0153848	0.0322235	0	0	0	0	0	0
Bacteria_Acidimicrobiia_unknown	0.0681854	0.0384969	0.0314296	0.0356771	0.027834	0.0202193	0.0422995	0.0393343	0.0216612	0.0255421	0.0225018	0.0107098	0.014481	0.105021	0.0583158	0.0156535	0.0100796	0.0355859	0.0137856	0.0572755	0.0445616	0.066875	0	0	0.0116028	0	0.0552061	0.0298117	0.0310805	0.0189484	0.0847843	0.0620839	0.0948058	0.0437037	0.0593789	0.0335969	0.0712246	0.0819883	0.023281	0.0201382	0.0581964	0.0513149	0.0322235	0	0	0.0210061	0.037518	0.0225297	0.0080353
Bacteria_Cytophagia_Ohtaekwangia	0.0254433	0.0108886	0	0.0345791	0	0	0.0138458	0	0	0.0228456	0.0129914	0	0	0.0168168	0	0	0.00503978	0.025163	0.0194957	0	0.0121281	0.0422955	0	0	0	0	0.0102515	0.00650545	0	0	0.0294395	0.00719285	0	0.0268619	0.0289739	0.0245357	0.00757109	0.029901	0	0	0.027605	0.0217575	0.0254749	0	0	0.0181918	0	0	0
Bacteria_Deltaproteobacteria_unknown	0.0108491	0	0	0	0.0109174	0.0195773	0.0265126	0.0175908	0.024218	0.0228456	0	0	0.0102396	0.0118913	0.0214373	0.00536909	0.00503978	0.0145279	0	0.0233826	0.0201122	0	0.0280056	0.0233507	0	0	0.0102515	0.0092001	0	0.00847397	0.018891	0	0.00837972	0.0112843	0.0183247	0	0.0119709	0.00813802	0	0	0.0159377	0.00769242	0.0139532	0	0	0	0	0	0.0080353
Bacteria_Alphaproteobacteria_Pedomicrobium	0.0479082	0.0421712	0	0.0407255	0	0.0220335	0.0309601	0.0380006	0.0306336	0.0342684	0.0275589	0.0349782	0.0191565	0.0733028	0.0533785	0.0260276	0.013334	0.0459412	0.0275711	0.0618646	0.0578474	0.0500447	0	0	0.0348085	0.0178458	0.0576885	0.0431523	0.0138996	0	0.0665987	0.0523647	0.0580564	0.0716647	0.0647877	0.0397524	0.0316721	0.0663635	0	0.0220603	0.0906258	0.0763451	0.049002	0	0	0.0363837	0.0283609	0.0256878	0.0080353
Bacteria_Holophagae_unknown	0.0216982	0.0153987	0.0128311	0.0175662	0	0.00505483	0.011305	0.0351817	0.0640747	0.0114228	0	0.00618333	0	0.0265897	0.0135582	0	0.0100796	0	0	0.0233826	0.0148539	0	0	0	0	0.0126189	0.0118374	0.0130109	0	0	0.0159658	0.0124584	0.0118507	0.0362738	0.0259151	0.0245357	0.00927265	0.009967	0	0	0.0225394	0.0217575	0.0180135	0	0	0	0	0	0
Bacteria_Planctomycetacia_Pirellula	0.0453849	0.0298195	0	0.051589	0	0.00505483	0.0339151	0.0287257	0.024218	0.0442403	0.0205412	0.01855	0	0.0557751	0.0214373	0.0107382	0.0174583	0.0503261	0.0337676	0.0467652	0.0337633	0.040125	0	0	0.0116028	0.0126189	0.0334813	0.015935	0.0138996	0	0.0504883	0.0344957	0.0393044	0.0661197	0.0579479	0.0809121	0.0342796	0.0648493	0.0104116	0.0127365	0.0567228	0.0486511	0.0697659	0	0	0.0420123	0.037518	0.014249	0.0080353
Bacteria_Gammaproteobacteria_unknown	0.04729	0.0738498	0.0821589	0.0328633	0.0109174	0.0374876	0.0265126	0.0248772	0.0472095	0.0197849	0.0519656	0.0107098	0.00724049	0.0314614	0.0214373	0.0370039	0.00872916	0.0384372	0.0364732	0.0233826	0.0191762	0.0551466	0	0	0	0.0218565	0.032954	0.00650545	0.0310805	0.0169479	0.030293	0.0296569	0.0735318	0.0552813	0.0534253	0.0442324	0.0472814	0.0363943	0.0375395	0.0220603	0.0478132	0.0368916	0.0312003	0	0	0.0348347	0	0.014249	0
Bacteria_Thermomicrobia_unknown	0.0242593	0.0108886	0	0.0124212	0.00771976	0	0	0.0101561	0.0324918	0	0	0.00618333	0	0	0.00958706	0	0	0.0145279	0.0137856	0	0.00857588	0.013375	0	0	0	0	0	0.00650545	0	0.0146773	0.0159658	0.00508611	0.00837972	0.0283981	0.0224431	0.015025	0.00535357	0.0128673	0	0	0.0305184	0.0217575	0.00805588	0	0	0	0	0.01234	0.0080353
Bacteria_Deltaproteobacteria_unknown	0.0171539	0.00769937	0	0.0232379	0	0	0.07709	0.0952725	0.071021	0.0342684	0	0	0	0.0444931	0.025365	0	0.00503978	0.0543584	0.0435938	0.0233826	0.0445616	0.0231662	0	0	0.0384822	0.0126189	0.00837033	0.0112678	0.0138996	0	0.0575655	0.044047	0.0302135	0.0368542	0.0534253	0.0212486	0.0107071	0.0315184	0	0	0.041151	0.0546649	0.0639415	0	0	0	0	0.00712452	0
Bacteria_Holophagae_uncultured soil bacterium	0.0108491	0.0153987	0	0.0284605	0	0.00505483	0.0195809	0	0.0108306	0	0	0	0.00724049	0.0168168	0	0	0	0.0145279	0	0	0.0201122	0.0231662	0	0	0	0	0.00591871	0.0145466	0.0138996	0	0.0142803	0.0134566	0.0167594	0.0184271	0.0289739	0.015025	0	0.00813802	0	0.00900609	0.0184033	0.0143912	0.0227855	0	0	0.0148536	0	0	0
Bacteria_Alphaproteobacteria_Nordella	0.0202968	0.0133357	0	0.0164317	0	0	0.0138458	0.0143629	0	0	0	0	0	0.0205963	0.0191741	0	0	0.0355859	0.0194957	0	0.0148539	0.013375	0	0	0	0.0126189	0.0156594	0.0112678	0	0	0.0174897	0.0183382	0.0118507	0.0432154	0.0259151	0.0173494	0.0119709	0.0263702	0	0	0.0205755	0.0133237	0.0227855	0	0	0.0181918	0	0	0.0113636
Bacteria_Betaproteobacteria_unknown	0.0604051	0.0448947	0	0.0362136	0.00771976	0.0133738	0.0659191	0.0753195	0.0390503	0.0749043	0.0205412	0.0276527	0.0125409	0.0394389	0.0383482	0.0246043	0.0219679	0.0324853	0.0337676	0.0404999	0.0518113	0.0378302	0.0280056	0	0.028421	0.041852	0.0345117	0.0338033	0	0.026797	0.0610053	0.0406889	0.0562129	0.065798	0.0978273	0.0368036	0.0355116	0.0600782	0.0329243	0.0201382	0.0872945	0.0648175	0.0618784	0	0	0.0277885	0.0200542	0.0100756	0.0254099
Bacteria_Ardenticatenia_unknown	0.036791	0	0	0.0382846	0	0	0.0696889	0.0908387	0.0750366	0.05596	0	0	0	0.0314614	0.0166053	0	0.00712733	0.0649707	0.0435938	0.0522851	0.0445616	0.0327619	0	0	0	0	0.0132346	0.0130109	0	0	0.0504883	0.0348686	0.0324545	0.0781796	0.0934382	0.0467146	0	0.0381707	0	0	0.086564	0.0617793	0.0825482	0	0	0	0.0200542	0.0100756	0.0179675
Bacteria_Alphaproteobacteria_Devosia	0.0479082	0.0480826	0.0339478	0.0489022	0	0.00505483	0.0288223	0.0101561	0.0324918	0.0161543	0.0159111	0.0107098	0.00724049	0.0205963	0.0135582	0.0120057	0.00503978	0.0205455	0.0238773	0.0404999	0.0226896	0.0422955	0	0.0134815	0.0116028	0	0.0360021	0.0225355	0	0.011984	0.0403906	0.0359642	0.0345505	0.047875	0.0366495	0.0397524	0.0505055	0.0430624	0.0147242	0.0127365	0.0305184	0.0380755	0.0369167	0	0	0.055577	0	0.0100756	0.0113636
Bacteria_Alphaproteobacteria_Dongia	0.0132874	0.0468335	0.0181459	0.0205982	0.00771976	0.0123817	0.0288223	0.0175908	0.0153168	0.0302219	0.0183726	0.00874455	0.0102396	0	0.0214373	0.0107382	0	0.0324853	0.0551423	0	0.0363844	0.0707739	0	0	0.0200967	0	0.0196302	0.0092001	0	0.0189484	0.030293	0.00508611	0	0.0260599	0.0183247	0.0406879	0.066866	0.0269908	0.0104116	0	0.0195197	0.0317167	0.0377854	0	0	0.0234856	0.0141805	0.0100756	0.0179675
Bacteria_Cytophagia_Chryseolinea	0.0547851	0.00769937	0	0.0548504	0	0	0.0138458	0.0143629	0.0265295	0.0302219	0.0091863	0	0	0.0205963	0	0.0100447	0.00503978	0.0324853	0	0	0.0121281	0.0378302	0	0	0.0116028	0	0.0236749	0	0	0	0.0584444	0.0329618	0.0355522	0.0312447	0.0467191	0.0520481	0.0185453	0.0542874	0	0	0.0234597	0.0266473	0.0322235	0	0	0.0105031	0	0	0.0080353
Bacteria_MB-A2-108_unknown	0.0520303	0.0421712	0	0	0	0	0.0276916	0.0175908	0.0390503	0.0456912	0.0159111	0	0	0.0629228	0.0395285	0.0182075	0	0.0205455	0	0.033068	0.028443	0.0189151	0	0	0.0164089	0.0126189	0.0591871	0.0416552	0	0	0.0410169	0.0410055	0.00837972	0.040686	0.0342824	0	0.0487733	0.0551947	0	0	0.0390393	0.0282638	0.0213138	0	0	0	0	0	0
Bacteria_Thermoleophilia_uncultured actinobacterium	0.0171539	0.0217771	0	0.0138873	0	0	0.011305	0.0321163	0.0108306	0	0	0	0.00724049	0.0336336	0.0191741	0.00379652	0	0.0205455	0	0	0.0135596	0.0463324	0	0	0.0164089	0	0.0118374	0	0	0.00847397	0.0214204	0.0190305	0.0118507	0.0184271	0.0129575	0.0173494	0.0151422	0.0152248	0	0	0.0112697	0.00942125	0	0	0	0.0105031	0	0.0100756	0
Bacteria_Alphaproteobacteria_Methyloceanibacter	0.0108491	0.0188595	0	0.010757	0	0	0.0226101	0.0287257	0.0496321	0.0197849	0	0.0107098	0.0102396	0.0291276	0.030317	0	0.0123449	0	0	0.0233826	0.0191762	0.0189151	0	0.0134815	0.0116028	0	0.0167407	0	0	0.00847397	0.0142803	0.0124584	0	0.0206021	0.0259151	0	0.0107071	0.0257347	0	0.00900609	0.0260262	0.0224271	0	0	0	0	0	0	0
Bacteria_Thermoleophilia_unknown	0.11934	0.12391	0.147418	0.0835548	0.0172619	0.0299048	0.0795379	0.0995089	0.143684	0.0823709	0.108694	0.0437228	0.0369194	0.19211	0.10281	0.0836959	0.0911351	0.104762	0.0702929	0.149722	0.121129	0.132406	0.0280056	0.0330229	0.0449376	0.0564333	0.123728	0.111545	0.0900798	0.08968	0.0630599	0.10223	0.082955	0.109792	0.133406	0.096986	0.106803	0.108116	0.143891	0.0679945	0.111374	0.104487	0.0738333	0.0872041	0	0.0866105	0.12841	0.0971656	0.0753778
Bacteria_Deltaproteobacteria_Nannocystis	0.0202968	0.0133357	0	0.0223926	0	0	0	0.0143629	0.024218	0.0228456	0	0	0.00724049	0.0291276	0.0166053	0	0	0.0355859	0	0.0233826	0.0105033	0	0	0	0	0	0	0.0112678	0	0	0.0403906	0.0160837	0.020526	0.0319167	0.0342824	0.0527661	0.00535357	0.0320394	0	0	0.0215798	0.0255129	0.0180135	0	0	0	0	0.00712452	0
Bacteria_Alphaproteobacteria_unknown	0.035155	0.035283	0.0181459	0.0297849	0.0189095	0.0189134	0.0226101	0.0143629	0.0108306	0.0161543	0.0129914	0	0.0102396	0.0118913	0.0234834	0.0142053	0.0159372	0.0410911	0.0308255	0.0233826	0.0148539	0.0189151	0	0	0.0200967	0	0.0118374	0.0092001	0	0.0189484	0.030293	0.0160837	0.0237014	0.035684	0.0366495	0.0245357	0.0338589	0.0244141	0.0429281	0.0180122	0.0215798	0.0352511	0.0213138	0	0	0.0148536	0	0.0174514	0.0179675
Bacteria_Phycisphaerae_SM1A02	0.0230144	0.0255359	0	0.0291302	0	0	0.0407609	0.0227097	0.0187592	0.0302219	0.0183726	0.0123667	0	0.0428746	0.0166053	0.00536909	0.0151193	0.0562663	0.0364732	0.033068	0.0406789	0.0535	0	0	0.028421	0.0282166	0.0340004	0.0145466	0	0.0169479	0.0247341	0.0341187	0.0410521	0.0417162	0.0342824	0.015025	0.0484786	0.0250831	0.0147242	0.0201382	0.033809	0.0312468	0.0418596	0	0	0.0181918	0	0.00712452	0.0080353
Bacteria_Longimicrobia_unknown	0.0153429	0	0	0.00878309	0	0	0.00799386	0.0101561	0.0108306	0	0	0	0	0	0	0	0	0.0145279	0	0	0.00606406	0.0189151	0	0	0	0	0	0	0.0138996	0.00847397	0.00714013	0	0.0118507	0.0541174	0.0448862	0.0260241	0	0.0115089	0	0.0127365	0.0384933	0.0282638	0.0139532	0	0	0.0105031	0.0141805	0.00712452	0.0179675
Bacteria_Planctomycetacia_Planctomyces	0.0547851	0.0448947	0.0222241	0.0565811	0.0154395	0.044643	0.0524193	0.051786	0.0640747	0.0497908	0.0243047	0.0419374	0.0422189	0.0594564	0.0479353	0.0271126	0.0181712	0.0616366	0.0337676	0.0522851	0.0578474	0.0756605	0.0396059	0.0301457	0.0492267	0.0356915	0.050222	0.0298117	0.034047	0.0486792	0.0434317	0.0410055	0.0474029	0.0673914	0.0907028	0.0666315	0.0672933	0.0560874	0.0389566	0.0547819	0.0663541	0.0688031	0.0711476	0.0616626	0	0.0735215	0.0141805	0.0201512	0.0266501
Bacteria_Acidimicrobiia_Iamia	0.0525928	0.0203706	0.0286911	0.0304255	0.0189095	0.0123817	0.0299103	0.0203122	0.0375183	0.0255421	0.0091863	0	0.00724049	0.0394389	0.0166053	0.00929954	0.00503978	0.025163	0	0.0233826	0.0201122	0.0535	0	0.0134815	0.0232057	0	0.0340004	0.0092001	0.0138996	0.0146773	0.0662148	0.0403698	0.0443413	0.0582717	0.0429753	0.031277	0.0393405	0.0554939	0.0275465	0.015599	0.0426663	0.0335305	0.0241676	0	0	0.0315092	0	0.0100756	0
Bacteria_Caldilineae_unknown	0.0276598	0.0230981	0	0.0500713	0	0	0.0276916	0.0380006	0.0530589	0.0255421	0	0	0	0.0237826	0.0214373	0.00379652	0.00503978	0.0616366	0.0238773	0.0404999	0.0218643	0.0353869	0	0	0	0	0.0118374	0.0130109	0	0	0.0371012	0.0449193	0.0458976	0.0298553	0.0484827	0.0809121	0.0214143	0.0304497	0.0147242	0	0.0401091	0.0330864	0.0322235	0	0	0.0148536	0	0.0213736	0.0160706
Bacteria_Alphaproteobacteria_unknown	0.0153429	0.0255359	0	0.00878309	0.0204246	0.0123817	0.0276916	0	0	0.0228456	0	0.00618333	0.0191565	0.0291276	0.0135582	0.00536909	0	0.0355859	0.0275711	0.033068	0.0315098	0.0299074	0	0	0.0116028	0	0.0187166	0.0092001	0	0.0146773	0.0311231	0.0309376	0.0290282	0.0362738	0.0289739	0.0357667	0.0193026	0.0434451	0.023281	0.0220603	0.0426663	0.0392238	0.0369167	0	0	0.0234856	0.0200542	0.0236294	0.0368224
Bacteria_Alphaproteobacteria_unknown	0.0297114	0.0230981	0	0.010757	0	0.00505483	0.011305	0.0175908	0.0306336	0.0197849	0	0	0	0.0205963	0.0191741	0.00929954	0	0.0145279	0	0.0233826	0.0171518	0.013375	0	0	0	0	0.0187166	0.0215761	0	0	0.0349793	0.0292175	0.0277924	0.040161	0.0342824	0.00867469	0.0169295	0.0350029	0	0	0.0290982	0.0271968	0.0139532	0	0	0.0105031	0	0.00712452	0.0080353
Bacteria_Blastocatellia_DS-100	0.0132874	0.0255359	0	0.00878309	0	0	0.0265126	0.0175908	0	0.0161543	0	0	0	0.0168168	0.0287612	0	0	0.0145279	0	0.0233826	0.0201122	0.0299074	0	0	0	0	0.020503	0.0195163	0	0	0.0327202	0.0227458	0.020526	0.0252324	0.0129575	0	0.00757109	0.0115089	0	0	0.0145491	0.0121628	0.0139532	0	0	0	0.0200542	0	0
Bacteria_Alphaproteobacteria_unknown	0.0306858	0.0335608	0.0222241	0.0175662	0.013371	0.0101097	0.0357496	0.0268705	0.0286551	0.0378851	0	0	0.00724049	0.0394389	0.0287612	0.00929954	0.0100796	0	0	0.0233826	0.0415731	0	0	0	0.0116028	0.0356915	0.0340004	0.0276003	0.019657	0.011984	0.0267159	0.0196984	0.0221707	0.0260599	0.0224431	0.00867469	0.0251105	0.0320394	0.023281	0.015599	0.0298168	0.0403394	0.0197328	0.0616626	0	0.0105031	0.0200542	0.0100756	0
Bacteria_Actinobacteria_Rhodococcus	0.0132874	0.0172163	0.0256621	0.00878309	0	0.00875522	0	0.0175908	0	0	0.0129914	0	0	0.0205963	0.00958706	0.00759305	0.00503978	0	0	0	0.00857588	0.02675	0	0	0	0	0.0102515	0.0145466	0.019657	0.0146773	0.00714013	0	0.00837972	0.0298553	0.0259151	0.0122679	0.0151422	0.0140955	0	0.0127365	0.0145491	0.0143912	0.00805588	0.0616626	0	0.0148536	0.0141805	0.0275932	0.0080353
Bacteria_Subgroup 6_unknown	0.0187912	0.0108886	0	0.0138873	0	0	0.0159877	0	0.0153168	0.0114228	0	0.0123667	0	0.0205963	0.0191741	0	0.00872916	0	0	0.0233826	0.0135596	0.013375	0	0	0	0.0126189	0	0.0112678	0.0138996	0.0146773	0.0201953	0.0101722	0.0145141	0.0379885	0.0317394	0.0287707	0.0160607	0.019934	0.0104116	0	0.0312043	0.0230773	0.0161118	0	0	0	0	0.0100756	0.0160706
Archaea_Marine Group I_unknown	0	0	0	0	0	0	0.0195809	0.0143629	0	0.0114228	0	0	0	0	0	0	0	0.0145279	0.0238773	0	0.0353592	0	0	0	0	0	0	0	0	0	0	0	0	0.0325748	0.0467191	0	0	0	0	0	0.0362269	0.0395992	0.0534366	0	0	0	0	0	0
Bacteria_Blastocatellia_unknown	0.0316302	0.0498976	0	0.00878309	0	0	0.0374945	0	0.0187592	0.0342684	0.0091863	0.00618333	0	0.0444931	0.0135582	0.00848928	0.00503978	0.0599	0.0137856	0	0.0210065	0.0189151	0	0	0.0164089	0.0126189	0.0529386	0.0368004	0.019657	0.0189484	0.0384508	0.0329618	0.0302135	0.0422218	0.0467191	0.0193972	0.0302844	0.0263702	0	0	0.0312043	0.0312468	0.0161118	0	0	0.0363837	0	0	0.0113636
Bacteria_Actinobacteria_Blastococcus	0.0202968	0.0188595	0.0181459	0	0.00771976	0	0	0	0.0108306	0	0.0091863	0	0	0.0118913	0	0.00759305	0	0	0	0.0233826	0.00606406	0.013375	0	0	0	0.0126189	0.00591871	0.0092001	0	0.0207569	0.0174897	0.0113729	0	0.0644949	0.0564806	0	0.00535357	0.00575445	0	0.0220603	0.0426663	0.0292919	0	0	0	0	0.0245613	0.0225297	0.0113636
Bacteria_Alphaproteobacteria_Woodsholea	0.0325472	0.0504882	0	0.0452137	0	0	0.0276916	0.0203122	0.0216612	0.0197849	0.0159111	0	0.0125409	0.0205963	0.0317967	0.00657577	0.0123449	0.0562663	0.0275711	0.0618646	0.0485125	0.0378302	0	0.0134815	0.0232057	0.0126189	0.0345117	0.015935	0	0	0.0457191	0.0511148	0.0555848	0.0385431	0.0366495	0.0813758	0.0487733	0.0533646	0	0	0.0536544	0.0560017	0.0575305	0	0	0.0257272	0	0	0.0080353
Bacteria_Deltaproteobacteria_unknown	0.0525928	0.0243476	0.0181459	0.0411963	0.00771976	0.00505483	0.0472923	0.0430886	0.0640747	0.0427402	0	0	0	0.0444931	0.0271163	0.00657577	0.0151193	0.0481836	0.0308255	0.0522851	0.0624333	0.0422955	0	0	0	0.0252377	0.0257991	0.0130109	0.0138996	0.026797	0.0618353	0.0317628	0.0237014	0.0582717	0.0317394	0.0601	0.0363097	0.0661136	0.0104116	0	0.0356378	0.0504426	0.0575305	0	0	0.0105031	0.0283609	0.0302268	0.0417527
Bacteria_Actinobacteria_Nocardioides	0.0727778	0.0923925	0.0181459	0.0297849	0.026742	0.0525313	0.0138458	0.0227097	0.0583246	0.0197849	0.0159111	0.0214197	0.0261059	0.0376036	0.0287612	0.0230933	0.00872916	0.052381	0.0194957	0.033068	0.0392996	0.081357	0.0626224	0.0504433	0.0116028	0.0178458	0.0629168	0.0172118	0.065195	0.0328195	0.0468209	0.0370275	0.0277924	0.114151	0.101202	0.0287707	0.0799458	0.0527404	0.023281	0.0254731	0.0810059	0.06684	0.0180135	0	0.042145	0.0332136	0.0549207	0.0456192	0.0425188
Bacteria_P2-11E_unknown	0.0497167	0.00769937	0.0181459	0	0	0	0	0	0.0216612	0.0161543	0	0	0	0	0	0	0	0.0145279	0.0194957	0	0.0121281	0	0	0	0	0.0178458	0.0388116	0.0130109	0.0481497	0.0369372	0.0123671	0.00508611	0	0.0350842	0.0129575	0	0	0.020748	0	0	0.0112697	0.00543936	0.00805588	0.0616626	0	0	0	0	0.0113636
Bacteria_Flavobacteriia_Flavobacterium	0.0563735	0.0172163	0	0.0460589	0	0	0.0319755	0.0487068	0	0.0470974	0.0259828	0	0	0.0237826	0.0428746	0.00379652	0.0159372	0.0384372	0.0435938	0.0404999	0.0290822	0.0732579	0	0	0.0200967	0	0.0552061	0.0251955	0	0.00847397	0.0484267	0.0329618	0.0237014	0.0537238	0.0621422	0.0387944	0.0882933	0.0563819	0.0375395	0.0284797	0.058559	0.0612985	0.0817582	0	0.042145	0.0315092	0.0141805	0	0.0139176
Bacteria_Subgroup 17_unknown	0.0826241	0.0504882	0.0286911	0.0602138	0	0.00875522	0.125633	0.0786687	0.0831915	0.119803	0.0389742	0.0462718	0.0217215	0.0823853	0.0939336	0.0303722	0.0383818	0.0459412	0.0457215	0.0935305	0.0989018	0.0655239	0	0.0134815	0.069617	0.0472155	0.0640207	0.0882442	0.0277992	0.0501327	0.102976	0.099667	0.0768014	0.0604173	0.0607763	0.0397524	0.0726193	0.0909858	0.0147242	0.0201382	0.108291	0.0885464	0.10094	0.0616626	0	0.0277885	0.0347349	0.0450594	0.0544981
Bacteria_Alphaproteobacteria_unknown	0.00767146	0	0	0.00621058	0	0	0.0265126	0.0101561	0	0.0228456	0	0	0	0.0118913	0.0166053	0	0	0.0145279	0.0137856	0.0233826	0.0226896	0.0189151	0	0	0.0116028	0	0.0102515	0	0	0	0.0159658	0.0196984	0.020526	0.0130299	0.0129575	0.00867469	0.00757109	0.0315184	0	0	0.0184033	0.0133237	0.0254749	0	0	0.0105031	0	0	0
Bacteria_Ignavibacteria_unknown	0.0216982	0.00769937	0.0128311	0.0489022	0	0	0.0138458	0.0304682	0.0359211	0.0161543	0	0.00618333	0.00724049	0.0118913	0.0191741	0.00379652	0.00503978	0.0145279	0.0308255	0	0.0191762	0	0	0	0.0116028	0.0126189	0	0.0130109	0	0.0207569	0.0267159	0.0243921	0.020526	0.00651497	0.0129575	0.0442324	0	0.0115089	0	0	0.0184033	0.0180403	0.0113927	0	0	0	0	0	0
Bacteria_BD2-11 terrestrial group_unknown	0.0405935	0.0153987	0	0.0175662	0	0	0.0138458	0.0574515	0.0640747	0.0161543	0	0	0	0.0168168	0.00958706	0	0.00872916	0.0290558	0.0137856	0	0.0148539	0.013375	0	0	0	0	0.0102515	0	0	0	0.0201953	0.0134566	0.0187376	0.0556639	0.0518302	0.0467146	0	0.016276	0	0	0.0368066	0.0352511	0.0213138	0	0	0	0.0141805	0.00712452	0
Bacteria_Chloroflexia_Roseiflexus	0.0391169	0.0384969	0	0.0186317	0	0	0.0383372	0	0.0187592	0.0656189	0	0	0.00724049	0.0394389	0.025365	0	0.0159372	0.0681418	0.0194957	0.0467652	0.0388289	0.02675	0	0	0.0200967	0	0.0612237	0.0331714	0	0.00847397	0.0342428	0.032567	0.0401877	0.0521198	0.0129575	0.0324577	0.0293227	0.0335539	0	0	0.0373773	0.0388448	0.0290459	0	0	0.0277885	0.0425414	0.0201512	0.0160706
Bacteria_Gammaproteobacteria_unknown	0.0132874	0.0243476	0	0.0232379	0	0	0.00799386	0.0268705	0.0324918	0.02798	0	0	0.00724049	0.0168168	0.0332106	0	0.00503978	0.0145279	0.0275711	0	0.0353592	0.0327619	0	0	0.0348085	0	0.0213402	0.0145466	0	0	0.0247341	0.0209706	0.0145141	0.0216077	0	0.0260241	0.0302844	0.029342	0	0	0.0159377	0.0210666	0.0332152	0	0	0	0	0.0100756	0.0080353
Bacteria_Planctomycetacia_Rhodopirellula	0.0153429	0	0	0.0186317	0.00771976	0.00505483	0.0226101	0.0304682	0.0286551	0	0.0129914	0.0107098	0.0161902	0.0118913	0.0166053	0.00657577	0.00503978	0	0.0137856	0	0.0105033	0.0189151	0	0	0.0200967	0	0.00591871	0.0130109	0	0.00847397	0.0285605	0.0152583	0.0118507	0.0276407	0.0224431	0.0229511	0.0119709	0.016276	0.0104116	0	0.0234597	0.0196119	0.0227855	0	0	0.0181918	0	0	0.0080353
Bacteria_Subgroup 5_unknown	0.0334391	0.0455501	0	0.00878309	0.0109174	0.0151645	0.0319755	0.0287257	0.024218	0.0547818	0.0129914	0.0163596	0.0307188	0.0444931	0.05073	0.00929954	0.00503978	0.0324853	0	0.0467652	0.0575287	0.040125	0	0.0190658	0.028421	0.0178458	0.0334813	0.0130109	0.019657	0	0.0371012	0.0209706	0.0167594	0.0362738	0.0388726	0.00867469	0.0382321	0.0527404	0.0255031	0.0284797	0.0599874	0.0532947	0.0386346	0	0	0.0234856	0.0448426	0.014249	0.0113636
Bacteria_Cyanobacteria_Leptolyngbya	0	0.0153987	0.0128311	0	0.0109174	0	0	0	0.0108306	0	0	0	0	0	0	0.00379652	0	0.0871673	0.0337676	0	0	0	0	0	0	0	0	0	0	0	0	0	0.00837972	0.00651497	0	0.00867469	0	0	0	0	0.0195197	0.00942125	0	0	0	0	0	0.0284981	0.0179675
Bacteria_Alphaproteobacteria_unknown	0.0171539	0.0153987	0.0128311	0.0256069	0	0	0.00799386	0.0101561	0.0216612	0.0114228	0	0	0	0	0	0	0	0.0205455	0.0238773	0	0.00857588	0.013375	0	0	0	0	0	0	0.019657	0.00847397	0.0100977	0.0101722	0	0.0184271	0	0.0193972	0.00535357	0.009967	0	0	0.0159377	0.0143912	0.0139532	0	0	0	0	0	0
Bacteria_Cytophagia_unknown	0.0833333	0.0317453	0.0128311	0.0734846	0	0.0151645	0.0348444	0.0351817	0.0324918	0.0484628	0.0668773	0	0.0228964	0.0570286	0.0271163	0.0399988	0.0261875	0.0711718	0.0435938	0.033068	0.0309208	0.066875	0	0	0.0259447	0	0.0512576	0	0	0	0.0601638	0.0300898	0.0509719	0.0859383	0.0839745	0.113104	0.091168	0.08219	0.0389566	0.037133	0.0596335	0.0663959	0.0692993	0	0	0.0378693	0.0141805	0.0100756	0.0080353
Bacteria_Actinobacteria_Pseudonocardia	0.0375823	0.0565786	0.0181459	0.00878309	0	0	0.0299103	0.0287257	0.0153168	0.0161543	0.0129914	0.00618333	0	0.0761414	0.0621313	0.00379652	0.00712733	0.0324853	0.0137856	0.0233826	0.0191762	0.077989	0	0	0.028421	0.0178458	0.0769433	0.0738877	0.019657	0.0189484	0.0871563	0.023856	0	0.0469801	0.0317394	0	0.0801249	0.0560874	0	0	0.0268272	0.0224271	0.00805588	0.0872041	0	0.0332136	0.0141805	0.0213736	0.0080353
Bacteria_Betaproteobacteria_unknown	0.0420183	0.0133357	0	0.0152128	0	0.0101097	0.0399693	0.0287257	0.0108306	0.0510843	0	0.0231359	0	0.0394389	0.0317967	0.0107382	0.00503978	0.0384372	0.0194957	0.0233826	0.032088	0.0189151	0	0	0.0116028	0.0282166	0.0187166	0.0234557	0	0.0146773	0.0391081	0.023856	0.0374753	0.03322	0.0448862	0.015025	0.0141642	0.0340438	0.0104116	0.00900609	0.0446067	0.0407045	0.0377854	0	0	0	0	0	0.0080353
Bacteria_Alphaproteobacteria_Candidatus Alysiosphaera	0.0187912	0.00769937	0	0.0270713	0	0	0.011305	0.0175908	0.0108306	0	0	0	0	0.0336336	0.0214373	0	0	0.0795725	0.0137856	0	0	0.0231662	0	0	0.028421	0	0.0277612	0	0	0	0.0349793	0.0387347	0.0221707	0.0260599	0.0342824	0.00867469	0.0141642	0.0222869	0	0	0.0215798	0.0172008	0.0227855	0	0	0.0148536	0	0.0159309	0
Bacteria_Alphaproteobacteria_unknown	0.0276598	0.0153987	0.0222241	0.0537852	0.0109174	0.0123817	0.0252788	0.051786	0.0906154	0.0255421	0.0183726	0.015146	0.014481	0.0168168	0.0234834	0.0120057	0.0123449	0.0726394	0.0275711	0	0.0201122	0.0189151	0	0	0.0164089	0.0126189	0.0264693	0.0092001	0	0.011984	0.0357006	0.0363221	0.0451262	0.0638334	0.104467	0.0534744	0.0370906	0.0402811	0.0255031	0.0127365	0.0283614	0.0321797	0.0455709	0	0	0.0277885	0.0141805	0.0100756	0.0113636
Bacteria_Deltaproteobacteria_Sandaracinus	0.0254433	0.0188595	0.0222241	0.00878309	0	0	0.00799386	0.0101561	0.0286551	0.0197849	0.0129914	0.00618333	0	0.0205963	0.0135582	0	0.00503978	0.0290558	0.0194957	0.0233826	0.0171518	0.0189151	0	0	0	0.0126189	0.0144978	0.0112678	0.0138996	0.00847397	0.0225791	0.0183382	0.0118507	0.017237	0	0.0212486	0.0131135	0.019934	0.0147242	0.015599	0.0225394	0.0243256	0.0197328	0	0	0	0	0.00712452	0.0113636
Bacteria_Thermomicrobia_unknown	0.0359823	0.0108886	0	0.0277746	0	0	0.0211498	0.0143629	0.0286551	0	0.0091863	0	0	0.0118913	0.0191741	0	0.00712733	0.0410911	0.0137856	0.0233826	0.0242562	0.0231662	0	0	0	0	0.027123	0.0130109	0	0.0189484	0.0247341	0.0183382	0.020526	0.0437037	0.0518302	0.0212486	0.027818	0.0181972	0.0104116	0	0.0318755	0.0326362	0.0197328	0	0	0.0234856	0.0141805	0.0100756	0.0080353
Bacteria_Actinobacteria_unknown	0	0.0153987	0.0222241	0	0.013371	0.0290378	0	0	0	0	0.0091863	0	0	0	0.0135582	0	0.00503978	0	0	0.0233826	0.0135596	0.013375	0	0	0	0	0.00591871	0.00650545	0	0	0.00714013	0.0101722	0	0.0145679	0.0129575	0	0.0207343	0.009967	0	0	0.00920165	0.0133237	0.00805588	0	0	0	0.0141805	0.00712452	0.0080353
Bacteria_Alphaproteobacteria_unknown	0.00767146	0	0	0.00621058	0.0172619	0.0220335	0.0178748	0.0143629	0.0216612	0	0	0.00618333	0	0.0118913	0.0135582	0	0	0.0145279	0	0	0.0105033	0.013375	0.0280056	0.0134815	0	0	0.00591871	0	0	0	0	0	0	0.0243768	0.0448862	0	0.00757109	0	0.0104116	0.0201382	0	0.00942125	0	0	0	0	0.0141805	0.0213736	0.0080353
Bacteria_Opitutae_Alterococcus	0.0171539	0	0	0.0186317	0	0	0.011305	0.0143629	0.024218	0.0255421	0	0.00618333	0	0.0168168	0.0271163	0	0.00872916	0	0	0	0.0191762	0.013375	0	0	0.0116028	0	0.0187166	0.0215761	0	0	0.0364076	0.0366765	0.0680772	0.0130299	0.0224431	0.0122679	0	0.0257347	0	0	0.027605	0.0203522	0.0241676	0	0	0	0	0	0.0080353
Bacteria_KD4-96_unknown	0.0884715	0.0846931	0.0628591	0.0392792	0.00771976	0	0.0415373	0.0418746	0.0484359	0.0646171	0.0129914	0.0332983	0.0191565	0.0703498	0.0723807	0.0431202	0.066288	0.0616366	0.0308255	0.0467652	0.0492647	0.0422955	0	0.0233507	0.0434138	0.0667727	0.0857703	0.0947208	0.0138996	0.052237	0.0646566	0.0676663	0.0562129	0.0635001	0.0484827	0.0287707	0.0603316	0.0658627	0.0275465	0.0270183	0.0491234	0.0492555	0.0410771	0.0616626	0	0.0234856	0.0283609	0.0349029	0.035935
Bacteria_Alphaproteobacteria_unknown	0.0579182	0.0384969	0.0384932	0.0304255	0.0627157	0.0537335	0.075414	0.0837492	0.118643	0.036122	0.0656033	0.0349782	0.0605783	0.0428746	0.0439334	0.05906	0.0181712	0.0859481	0.0661132	0.0572755	0.0863995	0.106161	0.0560112	0.0587647	0.0492267	0.043713	0.0324181	0.0283566	0.034047	0.0397464	0.0762357	0.0273896	0.0365264	0.0816323	0.0798757	0.0607228	0.0507884	0.0557914	0.0588968	0.0790281	0.0727455	0.0832063	0.0942916	0.0616626	0.145994	0.0514543	0.0425414	0.0427471	0.0425188
Bacteria_Deltaproteobacteria_unknown	0.0664368	0.0620743	0.0128311	0.0537852	0	0.0159848	0.0319755	0.0268705	0.0433224	0.058245	0.0275589	0.0262337	0.0217215	0.0617889	0.041789	0.0178073	0.0246898	0.0324853	0.0238773	0.0572755	0.0445616	0.0598149	0	0.0134815	0.0259447	0.0126189	0.0519365	0.0283566	0.0393141	0.0338959	0.08141	0.0390672	0.0495751	0.039629	0.0388726	0.0260241	0.0758999	0.0709456	0.0345313	0.0238279	0.0441296	0.0612985	0.0720539	0.106803	0	0.0234856	0.0200542	0.0310551	0.0376889
Bacteria_Actinobacteria_unknown	0.0537002	0.0203706	0.0181459	0.0138873	0	0	0	0.0203122	0.0390503	0	0	0	0	0.0237826	0.0234834	0	0.00503978	0.0145279	0	0	0.00857588	0	0	0	0	0	0.0582926	0.0356318	0	0.00847397	0.030293	0.0523647	0.0936882	0.017237	0.0224431	0	0.0227133	0.0222869	0	0.0127365	0.0508178	0.0352511	0	0.0616626	0	0	0.0141805	0.0174514	0
Bacteria_S0134 terrestrial group_unknown	0.0491213	0.0392593	0.0748173	0.010757	0	0	0.0178748	0.0304682	0.0446557	0	0	0.0174891	0.00724049	0.0118913	0.0135582	0	0	0.0205455	0	0	0.0201122	0.013375	0	0	0	0	0.00591871	0.0145466	0.0138996	0.0593178	0.0100977	0.00719285	0.00837972	0.064165	0.0709714	0.015025	0.00757109	0.0128673	0.0104116	0	0.0356378	0.0297926	0.0213138	0	0	0	0.037518	0.0796546	0.0930154
Bacteria_Alphaproteobacteria_Sphingopyxis	0.0187912	0.0133357	0.0128311	0.0232379	0	0	0.0226101	0.0101561	0	0	0.0091863	0	0	0	0.00958706	0	0.00712733	0.0205455	0.0137856	0	0.00606406	0.0231662	0	0	0	0	0.00591871	0	0	0	0.0123671	0.0176188	0.0187376	0.0206021	0.0259151	0	0.00927265	0.00813802	0.0104116	0	0.0184033	0.0163181	0.0161118	0	0	0	0	0	0.0080353
Bacteria_Alphaproteobacteria_Mesorhizobium	0.0265747	0.0400071	0.0128311	0.0256069	0	0.00505483	0.0159877	0.0203122	0.0306336	0.0255421	0.0129914	0.0138264	0	0.0265897	0.00958706	0.00759305	0	0.0205455	0.0137856	0.0404999	0.0181922	0.0463324	0	0	0.0164089	0	0.0244035	0.00650545	0	0.011984	0.0294395	0.0243921	0.0187376	0.0350842	0.0342824	0.0173494	0.0428285	0.0325521	0	0.0180122	0.027605	0.0360807	0.0332152	0	0	0.0378693	0.0245613	0.0201512	0.0080353
Bacteria_Actinobacteria_unknown	0.0420183	0.0811179	0.0654258	0.033445	0.027834	0.044067	0.0226101	0.0304682	0.0265295	0.0228456	0.0259828	0.0296542	0.0161902	0.0444931	0.0191741	0.0165487	0.0167151	0.0681418	0.0194957	0.0522851	0.0348354	0.0720266	0.0280056	0.0134815	0.0259447	0.0178458	0.0378983	0.0356318	0.0416989	0.0515451	0.0534318	0.0321674	0.0427284	0.0654746	0.0366495	0	0.0351057	0.0377344	0.023281	0.0180122	0.0503995	0.0573072	0.0213138	0	0	0.0105031	0.0896852	0.0726562	0.0533002
Bacteria_Betaproteobacteria_Candidatus Kinetoplastibacterium	0.0391169	0.0133357	0.0286911	0.0205982	0.0436696	0.0364509	0.0319755	0.0366183	0.0306336	0.036122	0.0225018	0.0123667	0.0362024	0.0237826	0.025365	0.0182075	0.00503978	0.025163	0.0194957	0	0.0171518	0	0	0.0269631	0.0418346	0.0218565	0.0156594	0.0184002	0.0277992	0.0169479	0.0174897	0.0215785	0.020526	0.0195449	0.0129575	0.03005	0.0119709	0.0215312	0.0147242	0.0254731	0.0251998	0.0237096	0.0267183	0.0616626	0	0.0210061	0.0141805	0.00712452	0.0196824
Bacteria_Subgroup 22_unknown	0.036791	0.0255359	0	0.0175662	0	0	0.0581962	0.0487068	0.0667643	0.0593546	0	0.00618333	0	0.0314614	0.0332106	0	0.0112693	0.0410911	0.0275711	0.033068	0.0406789	0.0189151	0	0	0.0328178	0.0178458	0.0345117	0.0331714	0	0.011984	0.0371012	0.046615	0.0237014	0.0319167	0.0634787	0.0122679	0.0267678	0.0471022	0.0104116	0.00900609	0.0416623	0.0524553	0.0580917	0	0	0	0	0.0256878	0.0227273
Bacteria_Thermoleophilia_unknown	0.0316302	0.0243476	0	0	0.00771976	0	0.0159877	0.0203122	0.0405244	0.0114228	0.0183726	0.00874455	0.00724049	0.0504505	0.0317967	0.0107382	0.00503978	0.0355859	0.0337676	0.0467652	0.0210065	0.0518012	0	0.0134815	0.0164089	0.0218565	0.0244035	0.0130109	0	0.011984	0.0276536	0.0273896	0.00837972	0.0582717	0.0342824	0.0122679	0.0119709	0.0363943	0	0	0.0268272	0.0172008	0	0.0616626	0	0	0.0511284	0.0349029	0.0113636
Bacteria_Subgroup 17_unknown	0.0681854	0.0307975	0	0.0407255	0	0.00875522	0.0959264	0.0688819	0.0693497	0.107155	0.0468411	0.01855	0.0161902	0.0733028	0.0778857	0.0246043	0.0207796	0.0562663	0.0515809	0.0843072	0.076224	0.0443599	0	0.0233507	0.0492267	0.0126189	0.0629168	0.0610265	0	0.00847397	0.0903162	0.0643348	0.0649091	0.0417162	0.0534253	0.0324577	0.0764642	0.0769893	0	0.0127365	0.0791556	0.0696578	0.0733925	0	0	0.0363837	0.0317085	0.0363281	0.0488768
Bacteria_Actinobacteria_unknown	0.0153429	0.0217771	0.0821589	0.00621058	0.00771976	0	0.00799386	0	0.024218	0	0.0091863	0	0	0.0118913	0.00958706	0	0.0112693	0.0290558	0.0194957	0	0.0148539	0.0189151	0	0	0	0.0126189	0.0118374	0.0112678	0	0.02242	0.0100977	0.0597483	0.0118507	0.0673914	0.0467191	0.0122679	0.0177558	0.0140955	0.0180334	0.0127365	0.0473684	0.0356683	0	0	0	0	0.0448426	0.0513757	0.0254099
Bacteria_Blastocatellia_RB41	0.0547851	0.0571001	0.0128311	0	0	0.0151645	0.0415373	0.0203122	0.0216612	0.0255421	0.0243047	0.00874455	0	0.0594564	0.0498158	0.00657577	0.013334	0.0581116	0	0.0404999	0.0465789	0.0694986	0	0.0134815	0.0232057	0.041852	0.101829	0.0896714	0.0501158	0.0207569	0.0971162	0.0629117	0.0345505	0.0979415	0.0607763	0.015025	0.0239419	0.100002	0.0104116	0.00900609	0.0362269	0.0424828	0.0301423	0	0	0.0210061	0	0.01234	0
Bacteria_Betaproteobacteria_unknown	0.0306858	0	0	0.0284605	0	0	0.0823019	0.0746316	0	0.0323085	0.0091863	0.00618333	0.0102396	0.049029	0.0439334	0.00536909	0	0.0503261	0.0238773	0.0404999	0.0496365	0.013375	0	0	0.0366914	0	0	0.00650545	0	0	0.0214204	0.0348686	0.020526	0.0112843	0.0317394	0.015025	0	0.0658627	0	0	0.0637509	0.0458329	0.0569636	0	0	0	0	0.0100756	0.0113636
Bacteria_Gitt-GS-136_unknown	0.0230144	0.0108886	0.0128311	0	0	0	0.00799386	0	0.0359211	0.0323085	0	0	0	0.0237826	0.0191741	0	0	0	0	0	0.00606406	0	0	0	0	0	0.0118374	0.00650545	0	0	0.0142803	0.0143857	0	0.0225685	0.0183247	0	0.00535357	0.0152248	0	0	0.0195197	0.00543936	0	0	0	0	0	0	0
Bacteria_Flavobacteriia_unknown	0.0108491	0.00769937	0	0.00878309	0	0	0	0	0	0.0197849	0	0	0	0.0265897	0	0	0	0	0	0.0233826	0.0121281	0.013375	0	0	0	0	0.0156594	0	0	0	0.0319316	0.0196984	0.0187376	0.0145679	0.0224431	0.015025	0.0107071	0.029342	0	0	0.0130131	0.0224271	0.0113927	0	0	0.0181918	0	0	0
Bacteria_Actinobacteria_Luedemannella	0.0187912	0.0435542	0.0384932	0.00621058	0	0	0.00799386	0	0.0108306	0	0	0.00874455	0	0.0205963	0.0214373	0	0	0	0	0.0233826	0.0148539	0.013375	0	0	0.0116028	0	0.0283852	0.00650545	0	0.00847397	0.0247341	0.0160837	0	0.0206021	0	0	0.0169295	0.0181972	0	0	0.0184033	0.0243256	0	0	0	0.0210061	0.0141805	0.0159309	0.0139176
Bacteria_Deltaproteobacteria_Sva0081 sediment group	0.0132874	0.0153987	0.0128311	0.0485062	0	0	0.0673575	0.145413	0.0108306	0.0675781	0	0	0	0.0237826	0.0488846	0	0.0151193	0.0205455	0.0716319	0.0467652	0.0210065	0.0189151	0	0	0.0518894	0.0126189	0.00591871	0.0112678	0	0.0189484	0.030293	0.0593137	0.0427284	0.00651497	0	0.0601	0.00757109	0.019934	0	0	0.0112697	0.0172008	0.0476592	0	0	0	0	0.0100756	0.0331304
Bacteria_Subgroup 6_unknown	0.0187912	0.0217771	0	0.0310529	0	0.00505483	0.00799386	0	0.0108306	0.0197849	0	0	0	0.0205963	0.00958706	0.00536909	0.0123449	0.0205455	0	0.0233826	0.0135596	0	0	0	0	0.0126189	0.0118374	0.0331714	0.0138996	0	0.0294395	0.0264282	0.0302135	0.0252324	0.0366495	0.0245357	0	0.019934	0	0.00900609	0.0290982	0.0224271	0.0241676	0	0	0.0148536	0	0.00712452	0.0113636
Bacteria_Alphaproteobacteria_unknown	0.0383573	0.0461962	0.0128311	0.0263493	0.0154395	0.00875522	0.0252788	0.0268705	0.0216612	0.0161543	0	0.0107098	0.00724049	0.0168168	0.0166053	0.0131515	0.00712733	0.0384372	0.0194957	0.0233826	0.0264326	0.0378302	0	0.0190658	0.0164089	0	0.0244035	0.0092001	0.0138996	0	0.0294395	0.0233075	0.0277924	0.0500424	0.0429753	0.0260241	0.0293227	0.0335539	0.0275465	0.0201382	0.0395778	0.0307697	0.0267183	0	0.059602	0.0210061	0.0245613	0.0188497	0.0113636
Bacteria_Alphaproteobacteria_uncultured alpha proteobacterium	0	0.0133357	0	0.0124212	0	0	0.0138458	0	0	0.0161543	0	0	0	0.0118913	0.0135582	0	0.00712733	0.0205455	0.0194957	0.0233826	0.0148539	0.013375	0	0	0.0164089	0	0.0144978	0.0130109	0	0	0.0142803	0.0183382	0.020526	0.00651497	0	0.0212486	0.0185453	0.0181972	0	0	0.0243453	0.0249263	0.0241676	0	0	0.0148536	0	0	0
Bacteria_Betaproteobacteria_Comamonas	0.0202968	0.0288084	0	0.0416618	0	0.00505483	0.0252788	0	0	0.0523458	0.0091863	0.00874455	0.00724049	0.0336336	0.0287612	0.00759305	0.00712733	0.0435837	0.0238773	0.0404999	0.0461825	0.0327619	0	0	0.028421	0	0.020503	0.0112678	0	0	0.018891	0.0403698	0.0443413	0.0216077	0.0317394	0.0260241	0.0321214	0.0545915	0.0180334	0.0127365	0.0390393	0.0410663	0.052208	0	0	0.0148536	0.0245613	0.00712452	0.0212594
Bacteria_Alphaproteobacteria_unknown	0	0.0277605	0	0.00621058	0	0	0.0226101	0.0175908	0.0108306	0	0.0091863	0	0	0.0118913	0.0166053	0.00379652	0.0112693	0	0.0137856	0	0.0250028	0.0189151	0	0	0.0232057	0.0126189	0.0156594	0.00650545	0	0	0.0159658	0.00508611	0	0.0112843	0.0129575	0.00867469	0.0207343	0.00813802	0	0	0.0215798	0.0172008	0	0	0.042145	0.0210061	0	0.00712452	0
Bacteria_Alphaproteobacteria_Sphingobium	0.0216982	0.0153987	0	0.0196396	0	0.00875522	0.0195809	0	0.0153168	0	0	0.00874455	0.0102396	0	0.00958706	0.00848928	0.00712733	0.0435837	0.0275711	0	0.0191762	0.013375	0	0	0.0116028	0	0.00591871	0.0092001	0	0.0146773	0.0174897	0.0124584	0	0.0159583	0.0129575	0.0122679	0.0185453	0.00575445	0.0208232	0.00900609	0.0112697	0.0317167	0.0180135	0	0	0.0210061	0	0	0.0113636
Bacteria_Thermoleophilia_unknown	0.0108491	0.0172163	0.0128311	0	0.00771976	0.0071486	0.00799386	0.0101561	0.0108306	0	0.0091863	0.00618333	0	0.0617889	0.0317967	0.00657577	0	0	0	0.033068	0.0201122	0.0378302	0	0	0	0	0.0244035	0.0172118	0	0	0.00714013	0.0168687	0.00837972	0.00651497	0	0	0.0214143	0.0181972	0.0104116	0.0127365	0	0.00942125	0.00805588	0	0	0.0105031	0	0.0159309	0
Bacteria_Gammaproteobacteria_Aeromonas	0.0108491	0	0	0.0362136	0	0	0.00799386	0.0143629	0	0.0114228	0	0	0	0.0118913	0.0166053	0.00379652	0	0	0.0551423	0	0	0	0	0	0.0449376	0	0	0	0	0	0.0142803	0.0160837	0.0187376	0.0112843	0	0.0212486	0.00535357	0.00575445	0	0	0.0112697	0.0277354	0.0580917	0	0	0	0	0.00712452	0.0080353
Bacteria_Acidimicrobiia_unknown	0	0.0108886	0.0128311	0.010757	0.0204246	0.0101097	0.0195809	0.0287257	0.0187592	0	0.0129914	0	0.0125409	0.0168168	0	0.00759305	0.00872916	0.0145279	0	0.0233826	0.0105033	0	0	0	0	0	0.0102515	0.0112678	0	0.00847397	0.018891	0.0134566	0.0118507	0.0159583	0	0.015025	0.0151422	0.00813802	0.0208232	0	0.0172147	0.00769242	0.0113927	0	0	0.0105031	0	0	0.0080353
Bacteria_JG30-KF-CM66_unknown	0.0254433	0	0.0128311	0.0152128	0	0	0.0138458	0.0143629	0.0153168	0.0342684	0	0.00618333	0	0.0237826	0.0166053	0.00536909	0.0219679	0.0355859	0	0	0.0148539	0.0189151	0	0	0	0	0.0187166	0.0092001	0.0138996	0	0.0247341	0.0243921	0.0313541	0.0390898	0.0429753	0.015025	0.00535357	0.0275974	0	0	0.0298168	0.0307697	0.0351147	0	0	0	0.0141805	0	0
Bacteria_Holophagae_uncultured Acidobacteria bacterium	0.0265747	0.0172163	0	0.0138873	0	0.0101097	0.011305	0.0101561	0.0265295	0.0161543	0	0	0	0	0.0135582	0	0	0.0205455	0	0	0.0191762	0.013375	0	0	0	0	0.0167407	0.0112678	0.0138996	0	0.0214204	0.0221698	0.0118507	0.0234901	0.0129575	0.0548635	0.0177558	0.0222869	0	0.0127365	0.0172147	0.0210666	0.0139532	0	0	0.0210061	0	0	0
Bacteria_Epsilonproteobacteria_Sulfuricurvum	0.0108491	0	0.0128311	0.116189	0.00771976	0.00505483	0.011305	0	0	0.0228456	0	0	0	0	0.00958706	0	0	0	0.0389915	0	0.00606406	0	0	0	0.0116028	0	0	0.0112678	0	0.0146773	0	0.0731764	0.026499	0.00921356	0	0.0245357	0.00535357	0.00575445	0.0180334	0	0.00920165	0.0326362	0.0534366	0	0	0	0	0.00712452	0
Bacteria_Thermoleophilia_Solirubrobacter	0.0398621	0.0435542	0.0128311	0.00878309	0.0256036	0.016765	0.0309601	0.0203122	0.0324918	0	0.0129914	0.0163596	0.0125409	0.0651313	0.0383482	0.0197273	0	0.0355859	0	0.0874897	0.0600311	0.123311	0	0.0269631	0.0116028	0.0218565	0.0509147	0.0338033	0.0393141	0	0.0529526	0.0390672	0.0118507	0.0759769	0.0534253	0.00867469	0.0521801	0.0449437	0.0104116	0.0180122	0.041151	0.045509	0.0197328	0	0	0.0234856	0.0245613	0.0433368	0.0254099
Bacteria_Ktedonobacteria_unknown	0	0.0203706	0.0559293	0	0.00771976	0.0101097	0	0	0.0306336	0	0.0183726	0.0174891	0.0177355	0	0.00958706	0	0	0	0.0194957	0	0	0.013375	0	0.0134815	0.0164089	0	0.00591871	0	0	0.00847397	0	0.00508611	0.00837972	0	0	0	0.00535357	0	0.0275465	0.0220603	0	0.00769242	0	0	0	0	0.0425414	0.0100756	0.0266501
Bacteria_Actinobacteria_Actinomadura	0.0108491	0	0	0	0.00771976	0.0123817	0.011305	0	0.024218	0	0.0129914	0	0.00724049	0	0	0.00536909	0.00503978	0	0	0.0233826	0.0121281	0.040125	0.0280056	0.0134815	0	0	0.00591871	0	0	0	0	0	0	0.017237	0.0129575	0	0	0.00575445	0	0.00900609	0.0130131	0.0153848	0	0	0	0	0	0.014249	0.0080353
Bacteria_Gammaproteobacteria_unknown	0.00767146	0.0230981	0	0.0164317	0	0	0.0226101	0.0143629	0.0108306	0.0161543	0	0	0	0.0291276	0.030317	0.00379652	0	0	0.0194957	0.033068	0.032088	0.0353869	0	0	0.0306982	0	0.020503	0	0	0	0.0236811	0.0363221	0.0237014	0.0216077	0	0	0.0298074	0.029901	0	0	0.0195197	0.0217575	0.0213138	0	0	0	0	0	0
Bacteria_Actinobacteria_unknown	0.0508867	0.0384969	0.0128311	0.00878309	0	0	0	0	0.0286551	0	0	0	0	0.0237826	0	0.00379652	0.00503978	0	0	0	0.00606406	0	0	0	0.0164089	0	0.0277612	0.0130109	0	0.011984	0.0214204	0.0101722	0.0118507	0.0545081	0.0429753	0.00867469	0	0.0215312	0	0	0.0318755	0.0384621	0.00805588	0	0	0	0.0141805	0	0
Bacteria_Phycisphaerae_unknown	0.0153429	0.0203706	0	0.0284605	0	0	0.0319755	0.0304682	0.0216612	0.0323085	0	0.0214197	0	0.0291276	0.0166053	0	0.021382	0.0205455	0.0275711	0	0.0257276	0.0189151	0	0	0	0.0126189	0.00837033	0.015935	0	0.0146773	0.0123671	0.0124584	0.00837972	0.0206021	0.0183247	0.0229511	0.00757109	0.0128673	0	0.00900609	0.0283614	0.0266473	0.0213138	0.0616626	0	0.0181918	0.0200542	0.0302268	0.0368224
Bacteria_Gammaproteobacteria_unknown	0	0.0133357	0	0.0416618	0	0	0.0195809	0.0101561	0	0	0	0	0.00724049	0	0.00958706	0	0.00503978	0	0.0533913	0.0404999	0.0218643	0.013375	0	0	0.0306982	0	0	0	0.0138996	0	0.0142803	0.0113729	0.026499	0.00651497	0	0.0245357	0	0.0172633	0.0104116	0	0.0172147	0.0307697	0.0161118	0	0	0	0	0	0.0321412
Bacteria_Deltaproteobacteria_Desulfobulbus	0.0202968	0.00769937	0.0128311	0.0232379	0	0	0	0.0556271	0.0286551	0.0255421	0.0091863	0	0	0	0.0166053	0	0.00872916	0	0.0389915	0	0.00857588	0	0	0	0	0	0.00591871	0.020572	0	0.0146773	0	0.0168687	0.0187376	0.00651497	0	0.0193972	0.00757109	0.0140955	0	0	0.0112697	0.0133237	0.0267183	0	0	0	0	0	0.0080353
Bacteria_Acidimicrobiia_Candidatus Microthrix	0.0171539	0.0153987	0.0181459	0.033445	0.013371	0.0159848	0.0138458	0	0.0187592	0	0.0129914	0	0.0177355	0.0205963	0.00958706	0.0165487	0.0151193	0	0.0137856	0.033068	0.0148539	0.0378302	0.0396059	0	0.0200967	0	0.027123	0.0184002	0	0.011984	0.018891	0.0221698	0.0324545	0.0283981	0.0183247	0.0346988	0.026227	0.020748	0.0104116	0.015599	0.0145491	0.0210666	0.0254749	0	0	0.0257272	0.0141805	0.0159309	0.0113636
Bacteria_Actinobacteria_Microbacterium	0.0242593	0.0172163	0	0.0215141	0	0	0.011305	0.0143629	0.0216612	0	0	0.0107098	0.00724049	0.0118913	0.0135582	0.00759305	0.0100796	0.025163	0.0137856	0	0.00857588	0.0353869	0	0	0	0	0.0167407	0.0112678	0	0	0.0174897	0.0176188	0.00837972	0.0390898	0.0342824	0.0193972	0.027818	0.019934	0	0	0.0184033	0.0210666	0.0113927	0.0616626	0	0	0	0	0
Bacteria_Alphaproteobacteria_unknown	0.0242593	0.0428683	0	0.0351324	0	0.0113029	0.0178748	0.0268705	0	0.0378851	0.0129914	0	0.00724049	0.0428746	0.030317	0.00929954	0.0123449	0.0503261	0.0238773	0.033068	0.0397647	0.040125	0	0	0.0200967	0	0.0378983	0.0325272	0	0	0.0468209	0.0479823	0.0598432	0.0225685	0.0259151	0.0260241	0.0404185	0.0456745	0	0.015599	0.0431596	0.0486511	0.0402794	0	0	0.0315092	0	0	0
Bacteria_Actinobacteria_Micromonospora	0.0265747	0.0335608	0	0.0223926	0	0.0247635	0.00799386	0.0175908	0.0108306	0	0.0091863	0	0	0.0237826	0.0191741	0	0.00872916	0.0459412	0.0238773	0.0233826	0.0181922	0.02675	0	0	0	0.0126189	0.0144978	0.0112678	0.0240748	0.0254219	0.0214204	0.0196984	0.00837972	0.0379885	0.0317394	0.015025	0.026227	0.0152248	0	0.0127365	0.0260262	0.0321797	0.0161118	0	0	0	0.0283609	0.0390226	0.0266501
Bacteria_Gemmatimonadetes_Gemmatirosa	0.0108491	0.0133357	0.0444481	0	0.024412	0.0335299	0	0	0.0108306	0	0	0.00874455	0.0323804	0	0	0.00848928	0	0.025163	0	0	0.0135596	0.0189151	0	0.0134815	0	0	0.0102515	0	0.0138996	0	0.0100977	0	0	0.0456048	0	0	0	0.0152248	0	0.0254731	0.0159377	0.0153848	0	0	0	0.0234856	0.0317085	0.0159309	0.0080353
Bacteria_Flavobacteriia_unknown	0.0153429	0.00769937	0.0128311	0.0240535	0	0	0.011305	0.0336839	0.0459504	0.0114228	0	0.00618333	0	0	0	0.00657577	0.0123449	0	0	0	0.00606406	0.0189151	0	0	0.0116028	0.0126189	0.0118374	0.00650545	0	0.00847397	0.0123671	0.0101722	0.0145141	0.0268619	0.0289739	0.0245357	0.0119709	0.0128673	0	0.00900609	0.0145491	0.0121628	0.0241676	0	0	0	0	0	0.0113636
Bacteria_Sphingobacteriia_Niastella	0.0153429	0	0	0.00878309	0	0.00505483	0.0138458	0	0	0.0114228	0	0	0	0.0118913	0.00958706	0.00657577	0	0.0205455	0	0.0233826	0.0121281	0.0299074	0	0	0	0	0.0132346	0.00650545	0	0	0.00714013	0	0	0.017237	0	0	0.0131135	0.019934	0	0	0.0145491	0.0180403	0.00805588	0	0	0.0148536	0.0141805	0.0100756	0
Bacteria_Deltaproteobacteria_unknown	0	0.00769937	0	0.0152128	0	0.0133738	0.00799386	0.0101561	0.0631527	0.0161543	0	0.00618333	0.0204792	0.0118913	0	0.00929954	0.00503978	0.0205455	0	0	0.0121281	0	0	0.0134815	0.0116028	0	0	0	0	0	0.0159658	0.0143857	0.0277924	0.0234901	0.0129575	0.015025	0.00757109	0	0	0.015599	0.0225394	0.0203522	0.0139532	0	0	0	0	0.00712452	0
Bacteria_Cyanobacteria_unknown	0.00767146	0.0172163	0.0222241	0.010757	0.00771976	0.00505483	0	0	0.024218	0	0	0	0	0	0.00958706	0.00379652	0	0.0696733	0.0364732	0.0233826	0.00857588	0	0	0	0	0	0.0102515	0.0092001	0.0240748	0.00847397	0.00714013	0.0113729	0.0118507	0.017237	0.0224431	0.00867469	0.0107071	0.0128673	0.0180334	0	0.0145491	0.0153848	0.0139532	0	0	0.0148536	0	0.0266575	0.0227273
Bacteria_Blastocatellia_44889	0.0316302	0.0277605	0	0.0124212	0	0.0101097	0.0570876	0.0203122	0	0.0547818	0.0205412	0.00618333	0.00724049	0.0394389	0.0383482	0.00759305	0.0100796	0.0543584	0.0137856	0.0233826	0.0485125	0.0583003	0.0396059	0.0134815	0.0306982	0.0757132	0.0383577	0.0350329	0.0416989	0.00847397	0.0714013	0.0397238	0.0418986	0.0500424	0.0366495	0.00867469	0.0151422	0.0527404	0.0104116	0.00900609	0.0606891	0.050735	0.0351147	0	0	0	0	0.014249	0.0113636
Bacteria_Gammaproteobacteria_Sulfurifustis	0.0778568	0.00769937	0	0.0232379	0	0	0.011305	0.0203122	0.0726539	0.0470974	0	0	0	0	0.0166053	0	0	0	0.0755067	0.0233826	0.0135596	0.0189151	0.0396059	0.0190658	0	0.0126189	0	0.0395711	0	0	0.0100977	0.0348686	0	0.0234901	0.0289739	0.0260241	0	0.0263702	0	0.00900609	0.0401091	0.0249263	0.0332152	0	0	0.0105031	0	0	0.0080353
Bacteria_KD4-96_unknown	0.152274	0.137083	0.130852	0.104478	0	0.00505483	0.0745618	0.0812486	0.0937958	0.102169	0.0367452	0.0651455	0.0415934	0.125282	0.127548	0.0842109	0.145107	0.0952657	0.079192	0.099204	0.0855441	0.0694986	0	0.0269631	0.0742944	0.13414	0.157264	0.185719	0.0439545	0.126543	0.0960606	0.129371	0.112113	0.0964127	0.10366	0.0985255	0.121256	0.122206	0.0541002	0.0501438	0.098891	0.105893	0.0907851	0.0616626	0	0.0525153	0.0694699	0.0836942	0.0774897
Bacteria_KD4-96_unknown	0.0413121	0.0377191	0.0222241	0.0175662	0	0	0.0195809	0.0203122	0.0286551	0.0323085	0.0091863	0.0107098	0.00724049	0.0376036	0.0383482	0.0169786	0.0256979	0.0145279	0.0137856	0.0233826	0.028443	0.0231662	0	0	0.0116028	0.0178458	0.0355123	0.0290933	0.0138996	0.02242	0.0225791	0.0278578	0.0251392	0.0184271	0.0129575	0	0.0342796	0.0281909	0.0104116	0.00900609	0.0215798	0.0277354	0.0139532	0	0	0.0105031	0	0.0159309	0.0179675
Bacteria_Sphingobacteriia_Terrimonas	0.0420183	0.0486951	0	0.0316679	0	0	0.0252788	0.0101561	0.0108306	0.0395697	0.0225018	0	0.0102396	0.0356739	0.030317	0.0193585	0.0112693	0.0410911	0.0194957	0.033068	0.0368862	0.0378302	0.0280056	0	0	0	0.0603593	0.0305133	0	0	0.0509907	0.047712	0.0458976	0.0350842	0.0289739	0.0193972	0.052454	0.0611706	0.0104116	0	0.0312043	0.0368916	0.0462775	0.0616626	0	0.0406782	0	0.01234	0.0080353
Bacteria_Deltaproteobacteria_Deferrisoma	0.0108491	0	0	0	0	0	0.0178748	0.0268705	0.0153168	0.0114228	0	0.0123667	0	0.0205963	0	0	0.00503978	0.0205455	0.0364732	0	0.0121281	0	0	0	0	0	0	0	0	0.0146773	0	0.0088094	0	0	0	0.0122679	0	0	0	0	0.0283614	0.0188425	0	0	0	0	0.0200542	0.0100756	0.0241059
Bacteria_Planctomycetacia_Blastopirellula	0.0187912	0.0108886	0	0.0175662	0.00771976	0.00505483	0	0.0366183	0.0324918	0.0197849	0.0129914	0.0107098	0.00724049	0.0118913	0.00958706	0	0.0100796	0.0205455	0	0	0.00857588	0.0231662	0	0	0.0164089	0	0.00837033	0.00650545	0	0	0.0142803	0.0134566	0	0.0243768	0.0289739	0.0212486	0.00535357	0.0190853	0	0	0.0195197	0.0217575	0.0290459	0	0	0.0148536	0	0.01234	0
Bacteria_Subgroup 15_unknown	0.0265747	0	0	0	0.0189095	0.0142972	0.0178748	0.0203122	0.024218	0.0323085	0	0.0107098	0.0102396	0.0118913	0.0166053	0.00657577	0.00503978	0.0145279	0	0	0.0171518	0	0	0.0233507	0	0.0399043	0.0102515	0.00650545	0.0138996	0.023968	0	0	0	0.0159583	0.0366495	0	0	0.00575445	0	0.0127365	0.0205755	0.0217575	0.0227855	0	0	0	0	0.00712452	0.0139176
Bacteria_Candidatus Pacebacteria_unknown	0.0171539	0.0172163	0	0.0256069	0	0	0.00799386	0.0175908	0.024218	0	0	0.0123667	0	0	0.0214373	0.00848928	0.0159372	0.0205455	0.0238773	0	0.0135596	0.0189151	0	0	0.028421	0	0.00837033	0.0130109	0	0.02242	0.0123671	0.0227458	0.0145141	0.0184271	0.0289739	0.0467146	0.0193026	0.0140955	0	0	0.0225394	0.0210666	0.0241676	0	0	0.0105031	0.0141805	0.00712452	0.0196824
Bacteria_Subgroup 5_unknown	0.0171539	0.0255359	0	0.00621058	0.0109174	0.0151645	0.0159877	0.0268705	0.0153168	0.0342684	0.0159111	0.00618333	0.0250818	0.0314614	0.0287612	0.00759305	0	0.0324853	0	0	0.0368862	0.02675	0	0.0269631	0.0164089	0.0126189	0.0187166	0	0.019657	0.00847397	0.0225791	0.00508611	0.00837972	0.0350842	0.0317394	0	0.0151422	0.0281909	0.0255031	0.0324719	0.0368066	0.0249263	0.0180135	0	0	0.0105031	0.037518	0.0174514	0.0080353
Bacteria_Acidimicrobiia_unknown	0.0659924	0	0	0.0464757	0	0.00505483	0.0239816	0.0650306	0.0649836	0.036122	0	0	0	0.0394389	0.00958706	0.00379652	0	0	0.0194957	0	0	0	0	0	0	0	0	0.00650545	0	0	0.0638632	0.0416316	0.0393044	0.07342	0.115896	0.0397524	0.00535357	0.0350029	0	0	0.0368066	0.0445231	0.0267183	0	0	0	0	0	0
Bacteria_Nitrospira_uncultured Thermanaeromonas sp.	0.00767146	0	0	0	0	0	0.0437842	0.0507804	0	0.0114228	0	0	0	0.0336336	0.025365	0	0	0	0	0	0.0191762	0	0	0	0.0164089	0	0.00591871	0	0	0	0.0123671	0.00719285	0	0.00651497	0.0129575	0	0.00535357	0.0172633	0	0	0.0172147	0.0153848	0.0213138	0	0	0	0	0	0
Bacteria_Chlorobia_unknown	0.0276598	0.00769937	0	0.0345791	0	0	0.0299103	0.0175908	0.0187592	0.0197849	0	0.0437228	0.0161902	0.0265897	0.0449673	0.00848928	0.0246898	0.0355859	0.0308255	0.0233826	0.0332142	0.02675	0	0	0.0306982	0	0.0213402	0.0344236	0	0.0328195	0.0349793	0.0460567	0.0345505	0.0225685	0.0259151	0.0122679	0.00757109	0.0181972	0.0147242	0.0180122	0.033177	0.0380755	0.0322235	0.0616626	0	0.0315092	0	0.0256878	0.0179675
Bacteria_Thermoleophilia_uncultured Rubrobacteria bacterium	0.0230144	0.00769937	0	0.0175662	0	0	0.00799386	0	0	0	0	0	0	0.0265897	0.0214373	0	0	0.0205455	0	0.0404999	0.00606406	0.0189151	0	0	0	0	0.00591871	0	0	0	0.0349793	0.032567	0.0335189	0.0112843	0.0259151	0	0.00757109	0.0287722	0	0	0.0130131	0.00543936	0.0113927	0	0	0	0	0	0
Bacteria_Betaproteobacteria_unknown	0.0108491	0	0	0.00878309	0	0.00505483	0.011305	0.0268705	0	0.0114228	0	0	0	0.0237826	0	0	0	0	0	0	0.0148539	0.0189151	0	0	0	0	0	0	0	0.00847397	0.0225791	0.0113729	0.0145141	0.0184271	0.0183247	0.0229511	0	0.00813802	0	0	0.0145491	0.0260863	0.0180135	0	0	0	0	0.00712452	0.0139176
Archaea_Thermoplasmata_uncultured Thermoplasmatales archaeon	0	0	0	0	0.052358	0.0576339	0	0	0	0	0	0	0	0	0	0	0	0	0	0	0	0	0	0	0	0	0	0	0	0	0	0	0	0	0	0	0	0	0	0	0	0	0	0	0	0	0	0	0
Archaea_Methanomicrobia_Rice Cluster I	0	0.0243476	0.0181459	0	0	0	0.00799386	0.0101561	0	0.0114228	0	0.0344273	0.0125409	0	0.0135582	0	0	0.0324853	0.0435938	0.033068	0.0271193	0.0327619	0	0	0.0200967	0	0	0	0	0.011984	0	0	0	0	0.0183247	0	0	0	0.0104116	0.0220603	0	0.0180403	0.0322235	0	0	0	0.0448426	0.0629221	0.0440112
Bacteria_TK10_unknown	0.0132874	0.0188595	0	0	0	0	0	0	0.024218	0	0.0129914	0	0	0	0.0135582	0.00759305	0.00503978	0.025163	0.0194957	0.0233826	0.0121281	0	0	0	0	0	0.0118374	0.00650545	0	0.011984	0	0.00508611	0	0.0159583	0.0129575	0	0	0.009967	0	0	0.00920165	0.0133237	0	0	0	0	0.0200542	0.00712452	0.0227273
Bacteria_Anaerolineae_Longilinea	0.028704	0.0217771	0.0286911	0.0595698	0	0	0.0276916	0.0175908	0.0216612	0.0323085	0	0.0123667	0.0102396	0.0168168	0.030317	0.0125916	0.0230952	0.0355859	0.0194957	0	0.0218643	0.013375	0	0	0.0306982	0	0.0102515	0.0145466	0	0.0378967	0.0410169	0.0468916	0.0598432	0.0112843	0	0.0260241	0.0141642	0.0263702	0	0	0.0290982	0.0330864	0.0254749	0	0	0.0148536	0	0.0201512	0.0196824
Bacteria_Alphaproteobacteria_unknown	0.0132874	0.0172163	0.0128311	0.0164317	0.024412	0.0159848	0.0178748	0	0.0108306	0	0.0225018	0	0.0228964	0.0205963	0.00958706	0.0200893	0.00712733	0	0.0194957	0.0233826	0.0171518	0	0	0.0269631	0.0116028	0	0.0132346	0	0.0240748	0	0.0100977	0.0143857	0.00837972	0.0130299	0.0129575	0.0173494	0.0239419	0.0152248	0.0147242	0.0127365	0.00650655	0.0153848	0.0113927	0	0.042145	0.0181918	0	0.0100756	0.0113636
Bacteria_Gammaproteobacteria_Rheinheimera	0.00767146	0	0.0128311	0	0	0	0.0159877	0.0248772	0	0	0	0	0	0	0	0	0	0.0649707	0.0238773	0	0	0	0	0	0	0	0.00591871	0	0	0	0.0142803	0	0.0145141	0.00921356	0	0.00867469	0	0.0140955	0	0	0.0145491	0.0172008	0.049002	0	0	0	0	0	0
Bacteria_Gammaproteobacteria_Thioalkalivibrio	0.00767146	0.00769937	0	0	0	0	0.0138458	0.0101561	0	0	0	0	0	0	0	0	0	0.0145279	0	0	0.00606406	0	0	0	0.0259447	0	0	0	0	0.00847397	0.00714013	0	0.0145141	0.00921356	0	0.101905	0.00757109	0.00575445	0	0.0127365	0.0112697	0.00543936	0.0113927	0	0	0	0	0.00712452	0
Archaea_South African Gold Mine Gp 1(SAGMCG-1)_Candidatus Nitrosotalea	0	0	0	0	0.0189095	0.0113029	0	0	0	0.0114228	0	0	0	0	0	0	0	0	0	0.0233826	0.0210065	0	0	0.0190658	0	0	0	0	0	0	0	0	0	0	0	0	0	0	0	0.0324719	0	0	0	0	0	0.0297072	0	0	0
Bacteria_uncultured candidate division WWE3 bacterium_unknown	0.0132874	0	0	0.0291302	0	0	0.00799386	0.0101561	0.0153168	0	0	0	0	0	0.00958706	0	0.0230952	0	0.0137856	0.0233826	0	0.013375	0	0	0	0	0	0.0184002	0	0.0146773	0	0.0088094	0.020526	0	0.0183247	0.0212486	0	0	0	0	0.00920165	0.0108787	0.00805588	0	0	0	0.0141805	0.00712452	0.035935
Bacteria_Acidimicrobiia_Ilumatobacter	0.0646408	0.0172163	0.0286911	0.0382846	0.0327522	0.0272211	0.0211498	0.0380006	0.0484359	0.0114228	0.0259828	0.0107098	0.0191565	0.0460548	0.0234834	0.0151861	0.00872916	0	0	0.0233826	0.0303203	0.0231662	0	0.0134815	0	0.0218565	0.027123	0.0112678	0	0.00847397	0.0714013	0.0460567	0.0604271	0.0362738	0.0342824	0.0654925	0.026227	0.0438246	0.0104116	0.015599	0.0373773	0.0360807	0.0312003	0	0	0.0148536	0.0141805	0.01234	0.0080353
Bacteria_Clostridia_unknown	0.00767146	0.0133357	0.0128311	0.0138873	0	0	0.00799386	0.0143629	0.0153168	0	0	0.0231359	0	0.0118913	0	0	0	0	0.0308255	0	0	0.0189151	0	0	0	0	0.0156594	0.0112678	0	0.011984	0.0236811	0.00508611	0.0118507	0	0.0129575	0.0122679	0	0.00575445	0.0180334	0.00900609	0.00920165	0.00769242	0.00805588	0	0	0.0210061	0	0.0100756	0.0113636
Bacteria_uncultured bacterium mle1-16_unknown	0.0171539	0.0172163	0	0.00621058	0	0	0.0288223	0.0203122	0.024218	0.0161543	0	0	0.0102396	0	0.0135582	0	0.0167151	0.0145279	0.0137856	0	0.0148539	0	0	0	0.0116028	0	0	0.00650545	0	0.00847397	0.0123671	0.0269132	0.0167594	0.00651497	0	0	0	0.00575445	0	0	0.0184033	0.0172008	0.0161118	0	0	0	0	0.0174514	0.0113636
Bacteria_Subgroup 6_unknown	0.0343078	0.0344326	0.0128311	0.0124212	0	0	0.0252788	0.0175908	0.0265295	0.0342684	0.0205412	0.0107098	0.0102396	0.0291276	0.0358715	0.0147039	0.00712733	0	0.0137856	0.0233826	0.0332142	0.02675	0	0.0134815	0	0.0252377	0.0383577	0.0290933	0.019657	0.0207569	0.0319316	0.0249168	0.0167594	0.0319167	0.0366495	0.00867469	0.0312164	0.0309887	0.0208232	0.0238279	0.0305184	0.0282638	0.0279064	0	0	0.0277885	0.0141805	0.0159309	0.0113636
Bacteria_Actinobacteria_Nocardia	0.00767146	0.0172163	0.0128311	0	0.00771976	0.0123817	0	0	0.0108306	0	0.0159111	0	0.0102396	0.0118913	0.00958706	0.0100447	0.00503978	0.0145279	0	0.0233826	0.016044	0.0299074	0	0.0134815	0	0	0.00591871	0.00650545	0.019657	0.0169479	0.00714013	0.0088094	0	0.0206021	0.0183247	0	0.0119709	0.016276	0	0.015599	0	0.0108787	0.00805588	0	0	0.0105031	0.0200542	0.0256878	0.0241059
Bacteria_Actinobacteria_Geodermatophilus	0	0	0	0.00621058	0.00771976	0	0	0	0.0108306	0	0	0	0	0	0	0	0	0	0	0	0.00857588	0.013375	0	0	0	0	0	0	0	0.011984	0	0.0661195	0	0.0362738	0.0129575	0	0	0	0	0	0.0251998	0.00942125	0	0	0	0	0.0425414	0.0508793	0.0227273
Bacteria_Gammaproteobacteria_unknown	0.00767146	0	0	0.0152128	0	0.00875522	0.0309601	0.0287257	0.0375183	0.0161543	0	0.00618333	0.00724049	0	0	0.00759305	0	0	0.0413567	0.0233826	0	0	0	0	0.0164089	0	0	0	0	0	0.0123671	0.0088094	0.00837972	0	0	0.00867469	0.00535357	0.00575445	0	0	0.0159377	0.00942125	0.0161118	0	0	0.0181918	0	0	0.0080353
Bacteria_Alphaproteobacteria_uncultured soil bacterium	0.00767146	0.0188595	0.0181459	0	0.0362089	0.0237092	0	0	0.0359211	0	0	0	0	0	0	0.00379652	0	0	0	0	0.0171518	0	0	0	0	0	0.00591871	0	0.0138996	0.00847397	0	0	0	0.0112843	0	0	0.00757109	0.00813802	0.0275465	0.015599	0	0.00942125	0	0	0	0.0105031	0	0.00712452	0.0139176
Bacteria_Alphaproteobacteria_Pseudolabrys	0.0755551	0.0927127	0.129587	0.0304255	0.0336497	0.0428916	0.0511857	0.0248772	0.106669	0.05596	0.0420969	0.0458568	0.0396578	0.0411926	0.0760949	0.0657577	0.0430599	0.0410911	0.0413567	0.099204	0.076705	0.0627344	0.0685994	0.0687427	0.0492267	0.128688	0.0573841	0.123945	0.0416989	0.0794929	0.0364076	0.0413198	0.0118507	0.0312447	0.0289739	0.0378121	0.0367022	0.0495016	0.0913613	0.0459222	0.0426663	0.0620183	0.0254749	0.106803	0	0.0853273	0.0401084	0.0376994	0.0475375
Bacteria_Anaerolineae_unknown	0.175608	0.14176	0.163313	0.254103	0.00771976	0.0071486	0.204743	0.208138	0.174302	0.203698	0.0511472	0.139502	0.0935677	0.108985	0.182909	0.0876495	0.249813	0.232446	0.181321	0.162	0.161582	0.100089	0	0.0330229	0.146766	0.141083	0.090925	0.168891	0.0573096	0.212526	0.160295	0.199269	0.212654	0.113592	0.133406	0.275686	0.0882933	0.134831	0.0895638	0.0849632	0.184148	0.16967	0.196173	0	0	0.0712353	0.136014	0.15899	0.210917
Bacteria_Actinobacteria_unknown	0.0242593	0.0277605	0.0128311	0.010757	0	0.00505483	0.011305	0.0101561	0.0153168	0	0	0	0	0.0291276	0.0135582	0.00536909	0	0	0	0	0.0121281	0.0463324	0	0	0	0	0.0167407	0.015935	0	0.011984	0.0214204	0.00719285	0	0.0298553	0.0183247	0.00867469	0.0220733	0.0152248	0	0.00900609	0.0145491	0.0172008	0	0	0	0.0181918	0.0200542	0.0174514	0.0196824
Bacteria_Alphaproteobacteria_unknown	0.0202968	0.0133357	0	0.0232379	0	0	0	0.0248772	0.0265295	0	0	0	0	0	0.0135582	0	0	0	0	0	0.00857588	0	0	0	0	0	0.0144978	0	0	0	0	0.0176188	0.0118507	0.0184271	0.0129575	0	0.0151422	0.0152248	0	0	0.00920165	0.0196119	0.0161118	0	0	0.0148536	0.0141805	0	0
Bacteria_uncultured soil bacterium_unknown	0.0216982	0.0243476	0	0	0	0	0.011305	0.0321163	0	0.0161543	0	0	0	0.0265897	0.00958706	0	0.0112693	0	0.0194957	0	0.0171518	0	0	0	0	0	0.0102515	0.00650545	0	0.0169479	0	0.0101722	0.00837972	0	0	0	0.0119709	0.0140955	0	0.00900609	0.0159377	0.0188425	0.0213138	0	0	0	0	0	0.0080353
Bacteria_Alphaproteobacteria_Rhizobium	0.0276598	0.0307975	0.0128311	0.0340168	0.0154395	0.0123817	0.0195809	0.0101561	0.0108306	0.0197849	0.0183726	0.0107098	0.0261059	0	0.025365	0.0136886	0.0100796	0.0290558	0.0194957	0.0233826	0.0290822	0.0378302	0.0280056	0.0134815	0.0232057	0	0.0236749	0.0234557	0	0.011984	0.0236811	0.0143857	0.0145141	0.0291358	0.0317394	0.0287707	0.0454265	0.0257347	0.0147242	0.0238279	0.0205755	0.0356683	0.0496598	0	0	0.0348347	0	0.0174514	0.0179675
Bacteria_Betaproteobacteria_unknown	0.0405935	0	0	0.0322711	0	0	0.0565251	0.0321163	0	0.0395697	0	0.00618333	0.00724049	0.0797692	0.0383482	0	0	0.0599	0.0194957	0.0404999	0.046972	0.02675	0	0	0.0418346	0	0.00837033	0.0092001	0	0	0.030293	0.0344957	0.0237014	0.00921356	0	0	0	0.08219	0	0	0.0552099	0.0483461	0.0624005	0	0	0	0	0.0174514	0
Bacteria_Blastocatellia_Stenotrophobacter	0.0187912	0.0335608	0	0.010757	0	0	0.0195809	0	0	0.0114228	0	0	0	0.0356739	0.00958706	0.00657577	0.00503978	0.0145279	0	0	0.0171518	0.0189151	0	0	0.0164089	0	0.0469783	0.015935	0	0	0.0364076	0.0305167	0.0458976	0.0368542	0.0501843	0.0173494	0.0293227	0.0269908	0	0	0.0251998	0.0163181	0.0267183	0	0	0.0181918	0	0	0
Bacteria_Epsilonproteobacteria_Arcobacter	0	0	0	0.0248423	0	0	0.00799386	0.0304682	0	0	0	0	0	0	0	0	0.00503978	0	0	0	0	0	0	0	0	0	0	0	0	0	0	0.0134566	0	0	0	0.0245357	0	0	0	0	0	0.00543936	0.0729491	0	0	0	0	0	0.0113636
Bacteria_Holophagae_unknown	0.078609	0.0709847	0.0628591	0.0124212	0.013371	0.0071486	0.0459212	0.0304682	0.06588	0.0749043	0.0459315	0.105117	0.0204792	0.0889862	0.0914547	0.0490619	0.045358	0.0435837	0.0275711	0.0809998	0.0535563	0.0583003	0	0.0190658	0.0786942	0.163072	0.0977932	0.130109	0.0845481	0.106179	0.0826529	0.0665095	0.0418986	0.068948	0.0484827	0.015025	0.0553777	0.0709456	0.0588968	0.0441206	0.0503995	0.0360807	0.0341782	0.106803	0	0.0939423	0.0511284	0.0439185	0.0340909
Bacteria_Gammaproteobacteria_unknown	0.0108491	0	0	0.0523313	0	0	0.0195809	0.0143629	0	0.0255421	0	0	0	0	0.00958706	0	0	0	0.0137856	0	0.00606406	0	0	0	0.0306982	0	0.00591871	0.00650545	0	0	0.0142803	0.0503499	0.0384007	0.0130299	0.0129575	0.015025	0	0.009967	0	0	0.0283614	0.0196119	0.0290459	0	0	0	0.0141805	0	0
Bacteria_Holophagae_unknown	0.0491213	0.0435542	0.0222241	0.0124212	0	0	0.0159877	0.0203122	0.0324918	0.0323085	0.0259828	0.0344273	0.0125409	0.0518329	0.0358715	0.0107382	0.013334	0.0205455	0.0137856	0.0467652	0.0264326	0.0353869	0	0.0134815	0.0328178	0.0564333	0.0430889	0.0426591	0.0460998	0.0508438	0.0445901	0.0344957	0.0237014	0.047875	0.0317394	0.0229511	0.0256748	0.0330568	0.0275465	0.0220603	0.0205755	0.0243256	0.0180135	0	0	0.0420123	0.0141805	0.014249	0.0227273
Bacteria_Bacilli_unknown	0.00767146	0	0.0128311	0	0.00771976	0	0.00799386	0.0175908	0.0187592	0	0.0091863	0.015146	0	0	0	0	0.0112693	0.0290558	0	0	0.0105033	0.013375	0	0	0.0164089	0	0.00837033	0.00650545	0	0	0	0.00719285	0.00837972	0.0195449	0.0183247	0.00867469	0.00535357	0	0.0104116	0.0127365	0.0145491	0.0188425	0.00805588	0	0	0	0.0317085	0.0236294	0
Bacteria_Thermoleophilia_uncultured Conexibacteraceae bacterium	0.028704	0.0307975	0.0405754	0.00878309	0	0	0.00799386	0.0203122	0.0359211	0.0197849	0.0159111	0	0	0.0504505	0.0287612	0.0227791	0.0123449	0.0205455	0.0137856	0.0522851	0.0271193	0.0299074	0	0	0	0.0126189	0.0264693	0.0112678	0.034047	0.0189484	0	0.0101722	0	0.0283981	0.0317394	0	0.0207343	0.0190853	0.0294484	0.0180122	0.0184033	0.0210666	0.00805588	0	0	0.0257272	0.0317085	0.0275932	0.0113636
Bacteria_Phycisphaerae_unknown	0.0153429	0.0153987	0	0.010757	0	0	0.011305	0.0287257	0.0419468	0.0228456	0.0225018	0.0360547	0.014481	0.0291276	0.0191741	0.0113896	0.0142547	0.025163	0.0308255	0	0.0363844	0.02675	0	0.0134815	0.0306982	0.0126189	0.0167407	0.0130109	0.0138996	0.011984	0.0214204	0.0209706	0.0167594	0.0305579	0.0342824	0.0173494	0.0227133	0.0275974	0.0104116	0.0127365	0.0205755	0.0277354	0.0322235	0	0	0.0105031	0	0.0100756	0.0179675
Bacteria_Alphaproteobacteria_Azospirillum	0.00767146	0.0172163	0.0181459	0.00878309	0.0204246	0.0252741	0.00799386	0.0351817	0.0108306	0.0114228	0.0159111	0.0138264	0.0102396	0	0.0166053	0.0107382	0.0100796	0.0145279	0.0389915	0	0.0181922	0	0.0280056	0	0.0259447	0	0.00591871	0.0145466	0	0	0.0225791	0.0101722	0	0.00651497	0.0129575	0.00867469	0.0107071	0.009967	0.0104116	0.0180122	0.0172147	0.00942125	0.0241676	0.0616626	0.0729972	0	0.0141805	0.0201512	0
Bacteria_Deltaproteobacteria_unknown	0.0659924	0	0.0181459	0.0138873	0	0	0.0466118	0.107001	0.071021	0.0722441	0	0.015146	0	0.0376036	0.0234834	0	0.0207796	0.0145279	0.0137856	0	0.00857588	0	0	0	0.0200967	0.0309098	0.0132346	0.0872798	0	0.0568451	0.0601638	0.0601797	0.0277924	0	0	0.015025	0	0.0304497	0	0	0.0464661	0.0133237	0	0	0	0	0	0	0.0196824
Bacteria_Deltaproteobacteria_unknown	0	0.0203706	0	0.00621058	0	0	0.0138458	0.0143629	0	0.0114228	0	0.0752235	0.0383131	0.0314614	0.0371305	0	0.00503978	0	0.0137856	0.0404999	0.0363844	0.0378302	0	0.0571974	0.0200967	0	0	0	0.0367749	0	0.0174897	0.0088094	0	0.00651497	0.0129575	0	0.00535357	0.0128673	0	0.0493284	0.0184033	0.0188425	0.0180135	0	0	0	0	0	0
Bacteria_Phycisphaerae_AKYG587	0	0	0	0.0205982	0	0	0.00799386	0	0	0.0197849	0.0091863	0.00874455	0	0.0237826	0.0135582	0	0	0.0205455	0	0.0233826	0.0171518	0.0189151	0	0.0134815	0	0	0.0102515	0	0	0	0.0174897	0.0243921	0.0187376	0.0325748	0.0388726	0.0122679	0.00757109	0.016276	0	0	0.0225394	0.0243256	0.0301423	0	0	0	0	0	0
Bacteria_Bacilli_unknown	0	0.0203706	0.0128311	0.0138873	0.0109174	0.00875522	0	0.0101561	0.0265295	0	0.0091863	0.015146	0.00724049	0	0.0135582	0.00848928	0.0112693	0.025163	0.0194957	0.0233826	0.00857588	0	0	0	0.0116028	0.0126189	0.0177561	0.015935	0.0138996	0	0.0174897	0.0183382	0.0118507	0.0276407	0.0259151	0.0274318	0.0141642	0.0128673	0.0255031	0.00900609	0.0184033	0.0180403	0.0113927	0.0872041	0	0.0105031	0.037518	0.0188497	0.0179675
Archaea_Methanomicrobia_unknown	0	0	0	0	0	0	0.0195809	0	0	0.0114228	0	0.0107098	0.00724049	0	0	0	0	0	0.0238773	0	0.0257276	0	0	0	0	0	0	0	0	0	0	0	0	0	0	0	0	0	0	0	0.0159377	0.0255129	0.0301423	0	0	0	0	0	0.0080353
Bacteria_Anaerolineae_Anaerolinea	0.0375823	0.0407412	0.0496945	0.0734846	0	0	0.0430483	0.0268705	0.0573102	0.0470974	0	0.0205078	0.0102396	0.0356739	0.0383482	0.00848928	0.0256979	0.0711718	0.0533913	0.0572755	0.0445616	0.0299074	0	0	0.0580142	0.0126189	0.0118374	0.0356318	0.0138996	0.0812794	0.0665987	0.0680475	0.0816755	0.0112843	0	0.0654925	0.00535357	0.0335539	0	0.0127365	0.033177	0.041425	0.0455709	0	0	0.0105031	0.0862565	0.119216	0.120261
Bacteria_Chloroflexia_unknown	0	0	0	0.0138873	0	0	0.0226101	0	0	0.0228456	0	0	0	0.0118913	0.0135582	0	0.0100796	0.0481836	0	0	0.0210065	0.013375	0	0	0	0	0.0156594	0.00650545	0	0	0.0142803	0.00719285	0.0251392	0.0195449	0	0.0245357	0.00927265	0.00575445	0	0	0.0159377	0.0108787	0.0227855	0	0	0	0.0425414	0.0174514	0.0080353
Bacteria_Actinobacteria_Cellulomonas	0.0153429	0	0.0286911	0.0164317	0	0.00875522	0	0	0.0108306	0	0	0	0	0.0118913	0	0	0.0112693	0	0	0	0.00857588	0.013375	0	0	0	0	0.0221458	0.020572	0	0.011984	0.018891	0.0124584	0.0118507	0.0216077	0	0.00867469	0.0302844	0.0140955	0	0	0.00920165	0.0108787	0	0	0	0.0148536	0	0.00712452	0
Bacteria_Deltaproteobacteria_unknown	0.0187912	0.00769937	0.0128311	0.0152128	0.0109174	0.00505483	0.0159877	0.0101561	0.0153168	0	0.0091863	0.0138264	0.0125409	0	0	0.00759305	0.0123449	0.0145279	0.0194957	0	0	0	0	0	0	0.0126189	0	0.0112678	0	0.00847397	0.0100977	0.0088094	0	0.00921356	0	0.0122679	0.00757109	0.009967	0	0.00900609	0.0130131	0.0143912	0	0	0	0.0105031	0	0.00712452	0.0160706
Bacteria_Alphaproteobacteria_Amaricoccus	0.0171539	0	0	0.0328633	0	0	0.0178748	0.0203122	0.0342494	0	0	0	0	0.0237826	0.00958706	0	0.00503978	0.0145279	0	0	0.0135596	0.0189151	0	0	0.028421	0	0.0257991	0.00650545	0	0	0.0311231	0.0259342	0.026499	0.0276407	0.0621422	0.0260241	0.0200312	0.0340438	0	0	0.0184033	0.0237096	0.0241676	0	0	0	0	0	0
Bacteria_Verrucomicrobiae_unknown	0.0343078	0.0172163	0.0128311	0.0277746	0	0	0.0159877	0.0227097	0.0216612	0.0255421	0.0091863	0	0.0125409	0.0118913	0.0191741	0.0107382	0.00712733	0.0145279	0.0137856	0.0233826	0.0201122	0	0	0	0.0116028	0	0.0229231	0.0092001	0	0	0.0236811	0.0300898	0.0335189	0.0312447	0.0366495	0.0387944	0.0245331	0.0345267	0.023281	0.00900609	0.0251998	0.0292919	0.0341782	0	0	0	0	0.014249	0.0160706
Bacteria_Actinobacteria_Actinoplanes	0.0202968	0.0498976	0.0314296	0.0362136	0.0218348	0.0267476	0.011305	0.0101561	0.0187592	0	0.0225018	0.0174891	0.0102396	0.0237826	0.00958706	0.00848928	0.00503978	0.0205455	0	0.0467652	0.0171518	0.0378302	0.0396059	0.0233507	0.0164089	0.0126189	0.0177561	0.0130109	0.0310805	0.0305533	0.0319316	0.0203444	0.0345505	0.035684	0.0129575	0.0122679	0.0214143	0.0237262	0.0104116	0.0180122	0.0205755	0.0230773	0.0113927	0	0	0.0257272	0.0448426	0.034168	0.0212594
Bacteria_Sphingobacteriia_Parafilimonas	0.0108491	0.0203706	0	0.00878309	0	0.0071486	0.00799386	0	0	0.0161543	0.0129914	0	0	0.0237826	0.0135582	0.0131515	0	0.0145279	0.0137856	0.0233826	0.0121281	0.02675	0	0	0.0116028	0.0126189	0.0283852	0	0	0	0	0	0	0.0112843	0.0259151	0	0.0593739	0.0172633	0.0429281	0.0201382	0	0.0224271	0	0	0	0.0105031	0	0	0.0080353
Bacteria_Thermoleophilia_Parviterribacter	0.00767146	0.00769937	0	0.0124212	0.013371	0.00505483	0	0	0	0	0.0091863	0	0	0.0237826	0.0135582	0.00657577	0	0.0145279	0	0	0.00857588	0	0	0	0	0	0.0118374	0	0.019657	0.00847397	0	0.0143857	0.0145141	0.0234901	0.0183247	0.00867469	0.0141642	0.0140955	0.0147242	0.00900609	0.0195197	0.0143912	0.0139532	0	0	0.0105031	0.0141805	0.00712452	0.0160706
Bacteria_Planctomycetacia_Gemmata	0.0230144	0.0307975	0	0.0215141	0.0298985	0.0315674	0.0329595	0.0203122	0.0153168	0.0302219	0.0304675	0.0231359	0.0339609	0.0518329	0.025365	0.0352075	0.0181712	0.0665751	0.0337676	0.066136	0.0507356	0.0768336	0.0485071	0.0486084	0.0366914	0	0.0512576	0.0260218	0.019657	0.0189484	0.0327202	0.0329618	0.0435423	0.0417162	0.0183247	0.031277	0.0487733	0.0372931	0.0312348	0.0412711	0.0491234	0.0464739	0.0455709	0.0616626	0.08429	0.0348347	0.0511284	0.0246801	0
Bacteria_Deltaproteobacteria_uncultured Sorangiineae bacterium	0.0202968	0.0255359	0	0.00878309	0	0	0.0138458	0.0143629	0.0108306	0.0114228	0.0129914	0.00618333	0	0.0237826	0.0166053	0.00536909	0.00872916	0	0	0	0.027789	0.0189151	0	0	0.0232057	0.0126189	0.0213402	0.0092001	0.0138996	0.0189484	0.0236811	0.0160837	0	0.0112843	0	0.015025	0.0342796	0.0250831	0	0	0.0184033	0.0210666	0.0180135	0	0	0	0	0.00712452	0.0113636
Bacteria_Chloroflexia_unknown	0.0108491	0.00769937	0	0.00621058	0	0	0.0211498	0	0	0	0	0	0	0	0	0	0.00872916	0.052381	0.0194957	0	0.0257276	0.013375	0	0	0	0	0.00591871	0	0	0	0.0123671	0.00508611	0.0302135	0.0145679	0	0.00867469	0	0.00813802	0	0	0.0145491	0.00543936	0.00805588	0	0	0.0105031	0	0.0236294	0.0113636
Bacteria_uncultured Latescibacteria bacterium_unknown	0.035155	0.00769937	0.0181459	0.0256069	0	0	0.0276916	0.0442693	0.0390503	0.0342684	0.0129914	0.00618333	0	0.0168168	0.0271163	0.00929954	0.0314734	0.0290558	0.0238773	0.0233826	0.0315098	0	0	0	0.0164089	0.0218565	0.0132346	0.0172118	0	0.011984	0.0257441	0.0264282	0.0365264	0.0159583	0.0224431	0.0122679	0.0245331	0.020748	0.0147242	0.0127365	0.0362269	0.0317167	0.0351147	0	0	0	0	0.0100756	0.0160706
Bacteria_Alphaproteobacteria_unknown	0.0171539	0.0133357	0.0128311	0.0124212	0	0.00505483	0.0226101	0	0.0108306	0.0114228	0.0290496	0.0309167	0	0.0265897	0.0166053	0.0286631	0.0271401	0.0290558	0.0137856	0	0.016044	0	0	0	0.0232057	0.0309098	0.0283852	0.0130109	0	0.00847397	0.0334902	0.0249168	0.0221707	0.0460678	0.0634787	0.0193972	0.0107071	0.0524255	0	0.0127365	0.0478132	0.0380755	0.0301423	0	0	0.0257272	0.0317085	0.00712452	0.0080353
Archaea_South African Gold Mine Gp 1(SAGMCG-1)_unknown	0	0	0	0	0.0775827	0.0479543	0	0	0	0.0161543	0	0	0.0102396	0	0	0.00759305	0.00503978	0.0145279	0	0	0.0105033	0	0	0.0233507	0	0	0	0	0	0	0	0	0	0.00921356	0.0129575	0	0	0	0	0.00900609	0	0	0	0.0616626	0	0	0	0	0
Bacteria_Candidatus Peribacteria_unknown	0.0108491	0	0	0	0	0	0.0159877	0.0203122	0.0108306	0	0.0205412	0	0	0.0205963	0	0.00657577	0.0112693	0.0205455	0.0194957	0	0.0105033	0.013375	0	0	0.0116028	0	0.0177561	0.0112678	0.019657	0	0.018891	0.0176188	0.00837972	0.0130299	0	0.0287707	0.0119709	0.0181972	0	0.00900609	0.0130131	0.0203522	0.0139532	0	0	0.0105031	0	0	0
Bacteria_Alphaproteobacteria_Methylobacterium	0.00767146	0.0230981	0.0181459	0.0124212	0.0172619	0.0142972	0.0138458	0.0143629	0.0108306	0	0.0091863	0.015146	0.0161902	0.0168168	0.0191741	0.0161073	0.00503978	0	0.0137856	0.033068	0.0135596	0.0189151	0	0	0.0164089	0	0.0132346	0.00650545	0.019657	0.00847397	0.0123671	0.00719285	0	0.0252324	0.0129575	0.0122679	0.0177558	0.0152248	0.0275465	0.015599	0.0225394	0.0188425	0.0139532	0	0	0	0.0200542	0.0246801	0.0179675
Bacteria_Acidimicrobiia_CL500-29 marine group	0.0453849	0.0571001	0.0256621	0.0277746	0.0308791	0.0202193	0.0138458	0.0143629	0.0108306	0.0228456	0.0091863	0.0123667	0.0177355	0.0291276	0.0332106	0.0251833	0.0188571	0.0205455	0.0194957	0.0522851	0.032656	0.0299074	0.0280056	0.0301457	0.0348085	0.0126189	0.0712708	0.0540383	0.0240748	0.0146773	0.0614217	0.0757814	0.0898625	0.0243768	0.0183247	0.0387944	0.0610401	0.057256	0.0104116	0.015599	0.0290982	0.0335305	0.0213138	0.0616626	0	0.0406782	0.0283609	0.0174514	0.0179675
Bacteria_Betaproteobacteria_Cupriavidus	0.0132874	0.0108886	0.0181459	0.0186317	0	0.0071486	0.00799386	0.0175908	0	0	0	0.00618333	0	0.0118913	0.0214373	0.00848928	0	0.0205455	0	0.033068	0.0257276	0.0299074	0	0.0134815	0.0200967	0	0.0118374	0.0092001	0	0	0.0159658	0.0160837	0.00837972	0	0	0.0122679	0	0.0222869	0	0.015599	0.0130131	0.0210666	0.0161118	0	0	0	0	0.00712452	0.0113636
Bacteria_Acidimicrobiia_uncultured actinobacterium	0.0316302	0	0	0.0595698	0	0	0.00799386	0.0476362	0.0390503	0.0114228	0	0	0	0.0118913	0	0	0.0100796	0	0	0	0	0	0	0	0.0116028	0	0	0	0	0	0.00714013	0.0203444	0.0536564	0.0491869	0.0647877	0.0804457	0	0.020748	0	0	0.0325328	0.0271968	0.0180135	0	0	0	0	0	0
Bacteria_Deltaproteobacteria_unknown	0.0108491	0	0	0.0175662	0.00771976	0.00505483	0.0138458	0.0175908	0.0265295	0	0	0.00618333	0.0125409	0.0168168	0	0.0100447	0.00712733	0.0205455	0	0.0233826	0.0135596	0	0	0	0	0.0178458	0.0118374	0	0	0.0146773	0.00714013	0.0124584	0.00837972	0.0159583	0	0.0122679	0.0141642	0.0128673	0.0104116	0.015599	0.0184033	0.0180403	0.0180135	0	0	0	0	0.00712452	0.0160706
Bacteria_Phycisphaerae_unknown	0.0405935	0.0153987	0.0256621	0.0297849	0	0.00875522	0.0357496	0.0351817	0.0390503	0.0228456	0.0159111	0.0269525	0.024014	0.0205963	0.0191741	0.0161073	0.058557	0.0324853	0.0364732	0.0404999	0.0315098	0.0189151	0	0.0269631	0.0328178	0	0.0187166	0.0225355	0.019657	0.028105	0.0201953	0.0190305	0.0221707	0.017237	0.0259151	0.0212486	0.0131135	0.0152248	0.0147242	0.00900609	0.027605	0.0302851	0.0254749	0	0	0	0.0200542	0.033417	0.0417527
Bacteria_Gammaproteobacteria_unknown	0.0132874	0	0	0.0138873	0	0	0.0159877	0.0366183	0.0359211	0.0114228	0	0	0	0	0	0	0	0	0	0	0.00857588	0	0	0	0.0164089	0	0	0	0	0	0.0276536	0.00719285	0.00837972	0.0368542	0.0501843	0.015025	0.00535357	0.0152248	0	0	0.00920165	0.0153848	0.0213138	0	0	0	0	0	0
Bacteria_Deltaproteobacteria_unknown	0.0265747	0	0.0128311	0.049295	0	0.00505483	0.0159877	0.0393343	0.0375183	0.0161543	0	0.0138264	0	0.0168168	0.0191741	0	0.00872916	0.0145279	0.0275711	0	0.00606406	0	0	0	0	0.0126189	0.00591871	0.0290933	0	0.023968	0.030293	0.0329618	0.0251392	0.00921356	0.0129575	0.0212486	0	0.0128673	0.0104116	0.00900609	0.0145491	0.00942125	0.0213138	0	0	0	0	0.0100756	0
Bacteria_Thermoleophilia_uncultured actinobacterium	0.0108491	0.0188595	0.0222241	0.0152128	0	0	0.00799386	0.0143629	0.0108306	0.0161543	0.0159111	0.00874455	0	0.0118913	0.0166053	0.0120057	0.0112693	0.0145279	0	0.0404999	0.0171518	0.0231662	0	0	0.0116028	0.0126189	0.027123	0.0112678	0	0.011984	0.00714013	0.0124584	0.0167594	0.0112843	0.0129575	0.00867469	0.0404185	0.009967	0.0208232	0.00900609	0.0184033	0.0133237	0.0139532	0	0	0.0181918	0.0141805	0.00712452	0
Bacteria_Thermoleophilia_uncultured actinobacterium	0.0202968	0.0133357	0	0.00878309	0.00771976	0	0.0252788	0.0203122	0.0187592	0.0161543	0.0183726	0	0	0.0314614	0.0234834	0.0120057	0.00872916	0.0145279	0	0	0.0271193	0.0231662	0	0	0	0	0.0213402	0.0172118	0.0138996	0.0146773	0.00714013	0.0134566	0	0.0145679	0.0129575	0	0.0160607	0.0172633	0.023281	0.0180122	0.0260262	0.0277354	0	0	0	0	0.0141805	0.01234	0.0179675
Bacteria_Dehalococcoidia_unknown	0.0187912	0	0.0181459	0.0124212	0	0	0.00799386	0	0.0187592	0.0114228	0	0.0123667	0	0.0118913	0.00958706	0.00379652	0.0289513	0	0.0194957	0	0.0135596	0	0	0	0	0	0.00591871	0.00650545	0	0.00847397	0	0.0101722	0	0	0	0.00867469	0	0	0	0	0.0112697	0	0.0139532	0	0	0	0	0.00712452	0.0139176
Bacteria_OM190_unknown	0.0108491	0	0	0.00621058	0	0	0	0	0	0.0197849	0	0	0	0.0118913	0.00958706	0	0	0.025163	0	0	0.0121281	0.013375	0	0	0	0	0.0102515	0.0145466	0	0	0.018891	0.0101722	0.0167594	0.00651497	0	0.0122679	0.0131135	0.0128673	0	0	0.0225394	0.0108787	0.0139532	0	0	0.0105031	0	0	0
Bacteria_Subgroup 17_unknown	0.0187912	0	0	0.0196396	0	0.0071486	0.0211498	0.0175908	0.0265295	0.0161543	0.0091863	0.00874455	0.0125409	0.0168168	0.00958706	0.00759305	0	0.0145279	0	0	0.0148539	0	0	0	0	0	0.0118374	0.015935	0.0138996	0.011984	0.0334902	0.0249168	0.0187376	0.0159583	0.0129575	0.0378121	0.0141642	0.0244141	0	0.00900609	0.0172147	0.0224271	0.0161118	0	0	0.0105031	0	0	0.0080353
Bacteria_Subgroup 22_unknown	0.0334391	0.0172163	0	0.0124212	0	0	0.0329595	0.0304682	0.0484359	0.0395697	0	0.00618333	0	0.0205963	0.00958706	0.00379652	0.00503978	0.0384372	0.0308255	0	0.023486	0	0	0	0.0164089	0	0.0156594	0.0234557	0	0	0.0214204	0.032567	0.0118507	0.017237	0.0259151	0	0.0141642	0.029901	0	0.00900609	0.0225394	0.0260863	0.0410771	0	0	0	0	0.0100756	0.0179675
Bacteria_Gammaproteobacteria_unknown	0.0132874	0.0172163	0	0.0124212	0.00771976	0.0142972	0.0138458	0	0.0187592	0.0114228	0.0225018	0.00874455	0.0161902	0.0118913	0.0135582	0.0120057	0.00503978	0	0.0137856	0.033068	0.0135596	0.0189151	0	0.0134815	0	0	0.00591871	0.0092001	0	0.00847397	0.0100977	0.0124584	0.0118507	0.00921356	0.0224431	0.0122679	0.0119709	0.00813802	0.0147242	0.0127365	0.0130131	0.0172008	0.00805588	0	0	0	0	0.0159309	0.0080353
Bacteria_Phycisphaerae_unknown	0	0.0133357	0.0339478	0.00621058	0	0	0.011305	0.0101561	0	0.0114228	0	0.0123667	0	0.0205963	0	0	0.0251989	0	0	0	0.00857588	0	0	0	0.0164089	0	0	0.015935	0	0.0305533	0	0.0113729	0	0	0	0	0.00535357	0	0	0	0.00650655	0.00769242	0.00805588	0	0	0	0	0.014249	0.0254099
Bacteria_Clostridia_Desulfosporosinus	0.0230144	0.00769937	0.0314296	0.0277746	0	0	0	0	0.0108306	0	0	0.00618333	0	0.0118913	0.025365	0	0.0159372	0.0145279	0.0238773	0	0.00857588	0	0.0280056	0.0190658	0.0116028	0	0.0144978	0.0130109	0	0.00847397	0.00714013	0	0.0145141	0.0112843	0.0129575	0.0122679	0.00757109	0.00575445	0	0.00900609	0	0.00543936	0.0139532	0	0	0	0	0	0
Bacteria_Betaproteobacteria_Thiomonas	0	0	0.0513242	0.00621058	0	0	0	0	0	0	0	0.00874455	0	0	0	0.00379652	0	0	0	0	0	0	0	0	0	0	0	0	0	0	0	0	0	0	0	0	0	0	0	0	0.00920165	0	0	0	0	0	0	0	0
Bacteria_Anaerolineae_Ornatilinea	0.0420183	0.0384969	0	0.0489022	0	0	0.0329595	0.0203122	0.0265295	0.0456912	0	0.01855	0.0102396	0.0356739	0.0428746	0.0131515	0.0314734	0.0503261	0.0238773	0.0233826	0.0309208	0.0327619	0	0	0.0232057	0.0333864	0.0221458	0.0344236	0	0.0293547	0.057121	0.0616658	0.0580564	0.0130299	0.0129575	0.0274318	0.0169295	0.0426761	0	0	0.0426663	0.0372904	0.0301423	0	0	0.0148536	0.0200542	0.0246801	0.0425188
Bacteria_Deltaproteobacteria_unknown	0.0525928	0.00769937	0.0339478	0.0372635	0	0.00505483	0.0975775	0.0592196	0.0108306	0.0228456	0	0.0482934	0.0204792	0.0118913	0.0533785	0.0362165	0.135513	0.0145279	0.0435938	0.0618646	0.0661511	0	0	0	0.0232057	0.045498	0	0.0290933	0	0.0146773	0	0.023856	0.0277924	0.017237	0	0.0287707	0	0.0181972	0	0	0.0473684	0.0372904	0.0377854	0	0	0	0	0.0356226	0.0745163
Bacteria_Chloroflexia_unknown	0	0.0188595	0	0.010757	0	0	0.0239816	0	0.0153168	0.0114228	0	0	0.00724049	0	0	0	0.00872916	0.0616366	0.0137856	0	0.0271193	0	0	0	0	0	0.00837033	0.00650545	0	0.00847397	0	0.00719285	0.0324545	0.0112843	0	0.0229511	0.00757109	0.009967	0	0	0.0184033	0.0108787	0.0139532	0	0	0	0.0200542	0.0574398	0.0475375
Archaea_Methanomicrobia_Methanolinea	0	0	0.0128311	0	0	0	0.0195809	0.0101561	0	0.0114228	0	0.015146	0.0204792	0	0	0.00379652	0.0100796	0.0145279	0.0551423	0	0.00857588	0.013375	0	0	0.0164089	0	0	0	0	0.0146773	0	0.00508611	0.00837972	0.00921356	0	0.0594707	0	0	0	0	0.00650655	0.0210666	0.0301423	0	0	0	0.0141805	0.014249	0.0080353
Bacteria_Actinobacteria_Actinomyces	0.0216982	0.0153987	0.0181459	0	0	0	0.011305	0	0.0216612	0.0161543	0	0.00618333	0	0	0.0214373	0.00759305	0.0151193	0	0	0.0467652	0.0121281	0	0	0	0	0	0.0144978	0.0145466	0	0.011984	0.0142803	0.0152583	0.0118507	0.0145679	0	0.0122679	0.00535357	0.00813802	0	0	0.00920165	0.0121628	0.00805588	0	0	0	0	0.0174514	0.0113636
Bacteria_Anaerolineae_unknown	0.028704	0.0266714	0.0339478	0.0489022	0	0	0.0466118	0.0476362	0.0324918	0.0378851	0.0159111	0.0321295	0.0250818	0.0168168	0.0214373	0.0169786	0.0521319	0.0562663	0.0477546	0.0233826	0.0383525	0.013375	0	0	0.028421	0.0218565	0.0213402	0.0318701	0.019657	0.0378967	0.0327202	0.0259342	0.0335189	0.0184271	0.0317394	0.0581916	0.0151422	0.0237262	0	0.0238279	0.0395778	0.0339688	0.0433822	0	0	0.0148536	0.037518	0.0376994	0.0454545
Bacteria_Deltaproteobacteria_unknown	0.0383573	0	0	0.00878309	0	0	0.0195809	0.0227097	0.0472095	0.0323085	0	0	0	0.0428746	0.0191741	0.00379652	0.0112693	0	0.0137856	0	0	0	0	0	0.0116028	0.0282166	0	0.0630727	0	0.0464138	0.0534318	0.0460567	0.0251392	0	0.0183247	0	0	0.0257347	0	0	0.0130131	0	0	0	0	0	0	0	0
Bacteria_Nitrospira_uncultured prokaryote	0	0	0	0	0	0	0.0239816	0.0287257	0	0.0302219	0	0.0138264	0.00724049	0.0118913	0.0191741	0.00536909	0.0151193	0	0.0275711	0.033068	0.0201122	0	0	0	0.0328178	0.0126189	0	0.015935	0	0.0146773	0.0100977	0.00719285	0	0	0.0129575	0.0274318	0	0.009967	0.0104116	0	0.0260262	0.0153848	0.0180135	0	0	0	0	0.0201512	0.0227273
Archaea_Methanomicrobia_Methanosarcina	0.0108491	0.0586367	0.0529038	0	0	0	0.0265126	0.0321163	0.0306336	0.0161543	0	0.0239479	0.0270914	0	0.0428746	0.0169786	0.0181712	0.0681418	0.0515809	0.033068	0.0271193	0.0535	0	0	0.0200967	0.0126189	0.0102515	0.0112678	0	0.0781261	0	0.0134566	0.0187376	0	0.0289739	0	0	0.019934	0.0147242	0.015599	0.0243453	0.0435149	0.0629184	0	0	0.0363837	0.0245613	0.0733515	0.0447387
Bacteria_Gammaproteobacteria_unknown	0.00767146	0.0133357	0.0384932	0.0124212	0	0.00505483	0	0	0	0.0323085	0.0091863	0	0	0	0	0	0.00872916	0	0.0477546	0.0404999	0.0373814	0.0231662	0	0	0	0	0.0144978	0.0145466	0	0.0189484	0	0.00508611	0.0145141	0.00921356	0	0.0229511	0.0131135	0.0152248	0	0.0220603	0.0195197	0.0188425	0.0161118	0	0	0.0105031	0	0.01234	0.0300654
Bacteria_Alphaproteobacteria_Candidatus Liberibacter	0.00767146	0.0108886	0	0.00878309	0.013371	0.0142972	0.0178748	0.0101561	0.0187592	0.0161543	0	0.0163596	0.0102396	0.0168168	0.0191741	0.00848928	0.0100796	0	0	0	0.016044	0.013375	0	0	0.0259447	0.0218565	0.0132346	0.0145466	0.0138996	0.00847397	0.0100977	0.0160837	0.0145141	0.0184271	0.0224431	0.0122679	0.00927265	0.0115089	0.0147242	0.015599	0.0243453	0.0180403	0.0139532	0	0	0.0105031	0.0200542	0.0100756	0.0080353
Bacteria_Thermoleophilia_unknown	0.0171539	0.0188595	0	0.00878309	0	0	0.0178748	0.0227097	0.0187592	0.0228456	0	0.00618333	0.0102396	0.0376036	0.0166053	0.00379652	0	0	0	0	0.0105033	0.040125	0	0	0.0116028	0.0126189	0.0167407	0.0092001	0	0.011984	0.0357006	0.0168687	0.0118507	0.0491869	0.0317394	0	0.0272979	0.0281909	0.0147242	0	0.0205755	0.0121628	0.00805588	0	0	0.0105031	0	0.0159309	0
Bacteria_Betaproteobacteria_Piscinibacter	0.00767146	0.0133357	0	0.0186317	0	0	0	0.0101561	0	0	0.0091863	0.0174891	0	0	0.00958706	0.00379652	0	0.0145279	0.0137856	0	0.016044	0.0189151	0	0	0.0116028	0	0.0144978	0.0112678	0	0.00847397	0.00714013	0.0143857	0.0167594	0.00651497	0.0224431	0	0.0227133	0.0172633	0.0104116	0.0201382	0.0172147	0.0153848	0.0213138	0.0616626	0	0	0	0.00712452	0
Bacteria_Deferribacteres Incertae Sedis_Caldithrix	0	0	0	0.0310529	0	0	0.0299103	0.0497544	0	0.0161543	0	0	0	0	0	0	0.00712733	0	0.0137856	0	0.016044	0	0	0	0	0	0	0	0	0	0	0.00508611	0.0167594	0.017237	0.0129575	0.031277	0	0	0	0	0.0234597	0.0180403	0.0377854	0	0	0	0	0	0
Bacteria_Anaerolineae_unknown	0.0216982	0.0188595	0.0314296	0.0362136	0	0	0.0391618	0.0351817	0.024218	0.0342684	0.0183726	0.0309167	0.0204792	0.0237826	0.030317	0.0136886	0.0359912	0.0503261	0.0194957	0.033068	0.0348354	0.013375	0	0	0.0116028	0.0218565	0.0277612	0.0215761	0.019657	0.04484	0.0214204	0.0283183	0.0277924	0.0145679	0.0259151	0.0527661	0.0141642	0.020748	0.0208232	0.0284797	0.0368066	0.0292919	0.036027	0	0	0	0.0283609	0.0356226	0.0425188
Bacteria_Anaerolineae_Thermanaerothrix	0.0265747	0.0203706	0.0256621	0.0175662	0	0	0	0.0175908	0.0108306	0.0114228	0	0.0138264	0	0	0.0166053	0	0.0261875	0.0145279	0	0	0.00857588	0.013375	0	0	0.0164089	0	0	0	0	0.011984	0.0159658	0.0101722	0.0221707	0	0	0.015025	0	0.0181972	0	0	0.00920165	0.0196119	0.0139532	0	0	0	0.0200542	0.014249	0.0179675
Bacteria_Gitt-GS-136_unknown	0.0537002	0.0255359	0	0	0	0	0	0	0.0108306	0.0114228	0	0	0	0.0168168	0.0166053	0	0	0	0	0	0	0	0	0	0.0116028	0.0178458	0.0187166	0.0243412	0	0.011984	0.0445901	0.0243921	0	0.00651497	0	0	0	0.0230178	0	0	0	0.00543936	0	0	0	0	0	0	0
Bacteria_Alphaproteobacteria_unknown	0.0547851	0.0486951	0.0690974	0	0.2041	0.169167	0.0138458	0	0.0781006	0.0228456	0.0806095	0.0799063	0.128302	0.0336336	0.0439334	0.0499355	0.013334	0.025163	0.0137856	0.0522851	0.0535563	0.0443599	0.0928841	0.0873704	0.0518894	0.0399043	0.0277612	0.00650545	0.145116	0.0317067	0.0174897	0.00719285	0	0.03322	0.0183247	0	0.0185453	0.0330568	0.0706148	0.0974157	0.027605	0.0352511	0.0139532	0.0616626	0	0.0535553	0.0736839	0.0493602	0.0409722
Bacteria_Deltaproteobacteria_unknown	0.00767146	0.0108886	0	0.00878309	0	0.00875522	0.0252788	0.0143629	0	0.0114228	0.0183726	0.0138264	0	0.0205963	0.0135582	0.00759305	0.0151193	0.025163	0.0194957	0.0233826	0.0121281	0.013375	0	0	0.0116028	0	0.0156594	0.00650545	0	0	0.0159658	0.0143857	0.0167594	0.00921356	0	0.0274318	0.0177558	0.009967	0.0104116	0.0127365	0.0159377	0.0203522	0.0213138	0	0	0	0	0	0
Bacteria_Deltaproteobacteria_Polyangium	0	0.0133357	0.0128311	0.0164317	0	0	0	0	0	0.0197849	0.0159111	0.0107098	0.0102396	0.0118913	0.00958706	0.00536909	0.00503978	0.0205455	0.0137856	0	0.0105033	0	0	0	0	0.0126189	0	0.0130109	0	0.011984	0.0201953	0.00719285	0.00837972	0.0145679	0	0.0122679	0.0151422	0.0172633	0.0104116	0.00900609	0.0112697	0.0163181	0.0113927	0	0	0	0	0.01234	0.0212594
Bacteria_Deltaproteobacteria_unknown	0.0108491	0.0203706	0	0.0186317	0	0.0071486	0	0.0101561	0.0573102	0.0228456	0.0091863	0.00874455	0.0204792	0.0168168	0.0191741	0.0131515	0.0112693	0.025163	0	0.033068	0.023486	0.013375	0	0	0.0116028	0	0.0307545	0.0172118	0.0138996	0.011984	0.0247341	0.0233075	0.0302135	0.0206021	0.0366495	0.0122679	0.0227133	0.0172633	0.0147242	0.015599	0.0298168	0.0307697	0.0279064	0	0	0.0105031	0	0.0188497	0.0113636
Bacteria_Alphaproteobacteria_Rhodospirillum	0.0108491	0.00769937	0.0181459	0.00878309	0.0109174	0.0101097	0.0159877	0.0143629	0	0	0.0159111	0	0.00724049	0	0.0135582	0.00759305	0.00503978	0.0145279	0	0	0.0135596	0.0231662	0.0280056	0	0	0	0.00837033	0.00650545	0.0138996	0.011984	0.0214204	0.0143857	0	0.0112843	0	0.00867469	0.00535357	0.00813802	0	0	0.00650655	0.00543936	0.0161118	0	0	0.0105031	0	0.00712452	0.0139176
Bacteria_Betaproteobacteria_unknown	0.0793541	0.0203706	0	0.0541426	0.0109174	0.0208416	0.0736998	0.0799691	0	0.05596	0.0205412	0.0450153	0.0803009	0.102293	0.0778857	0.0405358	0.019519	0.0633256	0.0616509	0.0404999	0.04889	0.0443599	0.0626224	0.0713376	0.104425	0.0178458	0.0244035	0.0421601	0.0240748	0.011984	0.0874483	0.0872087	0.0410521	0.0512989	0.0224431	0.139606	0.0302844	0.102778	0.0345313	0.0484993	0.0356378	0.0380755	0.0540405	0.0616626	0.059602	0.0257272	0.0200542	0.0256878	0.0300654
Bacteria_Candidatus Azambacteria_unknown	0.0132874	0.0108886	0.0128311	0.010757	0	0.00505483	0	0	0.0108306	0.0197849	0.0159111	0.015146	0.00724049	0.0118913	0	0.0151861	0.0123449	0.0145279	0	0	0.00857588	0.013375	0.0280056	0	0.0116028	0	0	0.0112678	0	0.0189484	0.0142803	0.0134566	0.0118507	0.0130299	0.0129575	0.0122679	0.0141642	0.00813802	0	0.0127365	0.0184033	0.0108787	0.0161118	0	0	0.0148536	0	0	0.0113636
Bacteria_Alphaproteobacteria_unknown	0.0297114	0.0298195	0.0362917	0.0138873	0.0816983	0.0737728	0.066402	0.0642327	0.0519418	0.0197849	0.0430876	0.0405468	0.047479	0.0265897	0.0469668	0.043287	0.00872916	0.0459412	0.0238773	0.033068	0.0538985	0.0463324	0.0560112	0.0356688	0.0492267	0.0218565	0.0289957	0.0112678	0.0367749	0.02242	0.0673598	0.0305167	0.026499	0.0312447	0.0429753	0.0387944	0.0251105	0.0390286	0.0429281	0.0555172	0.0318755	0.037685	0.0290459	0	0	0.0257272	0.0401084	0.0310551	0.0300654
Bacteria_Actinobacteria_Actinoallomurus	0	0.0255359	0	0	0.0204246	0.0151645	0	0	0.0187592	0	0.0129914	0.00874455	0.0102396	0	0	0.00848928	0	0	0	0	0.00857588	0.0231662	0	0	0	0	0	0	0.0138996	0	0	0	0	0.00921356	0	0	0	0	0.0104116	0	0.00650655	0.0143912	0	0	0	0	0.0245613	0.014249	0.0212594
Bacteria_Alphaproteobacteria_uncultured alpha proteobacterium	0.0265747	0.0243476	0.0480094	0	0.127785	0.106151	0.00799386	0	0.0265295	0.0114228	0.0331217	0.0410156	0.0217215	0	0.00958706	0.0276391	0	0	0	0.0233826	0.023486	0.0189151	0.0280056	0.0486084	0.0259447	0.0399043	0.0102515	0	0.062161	0.00847397	0	0.0088094	0	0.0145679	0	0.00867469	0.00757109	0.0128673	0.0104116	0.0431917	0.00920165	0.0153848	0	0.0872041	0.042145	0.0210061	0.0511284	0.0302268	0.035935
Bacteria_Alphaproteobacteria_unknown	0.0440692	0.0217771	0	0.0416618	0	0.0101097	0.0288223	0.0268705	0.0433224	0.0228456	0.0129914	0.0458568	0.0280423	0.0356739	0.0234834	0.0248955	0.0174583	0.0384372	0.0275711	0.033068	0.0332142	0.0231662	0.0280056	0.0134815	0.028421	0.0282166	0.0295936	0.0276003	0	0.0169479	0.0422416	0.0393969	0.0410521	0.0368542	0.0501843	0.0335969	0.027818	0.0390286	0	0.0284797	0.0528595	0.0421331	0.0351147	0	0.042145	0.0315092	0.0245613	0.0246801	0.0179675
Bacteria_Alphaproteobacteria_Brevundimonas	0.0171539	0.0344326	0.0181459	0.0215141	0.013371	0.0101097	0.011305	0.0143629	0	0	0	0	0.00724049	0	0.0166053	0.0107382	0	0.0290558	0.0137856	0	0.0105033	0	0	0	0	0	0.00591871	0.00650545	0.0138996	0.011984	0.0100977	0.0287714	0	0.0234901	0.0129575	0.0212486	0.0160607	0.0128673	0.0104116	0.015599	0.0195197	0.0188425	0.0139532	0	0	0.0257272	0	0.00712452	0
Bacteria_Alphaproteobacteria_Roseomonas	0.0108491	0.0108886	0.0181459	0.0205982	0.0109174	0.00505483	0.011305	0	0.0108306	0.0114228	0.0091863	0.00618333	0.00724049	0	0.00958706	0	0.00872916	0.025163	0.0137856	0	0.00606406	0	0	0	0.0116028	0	0	0	0	0.00847397	0.0123671	0.0176188	0.0221707	0.0112843	0	0.0490714	0.00535357	0.0128673	0.0180334	0.015599	0.0145491	0.0143912	0.0113927	0	0.042145	0.0148536	0	0.0213736	0.0139176
Bacteria_Actinobacteria_unknown	0.0316302	0.0153987	0.0128311	0.0240535	0.0109174	0.0113029	0.0138458	0	0	0.0161543	0.0159111	0	0	0.0265897	0.0191741	0.00929954	0.00712733	0	0	0	0.00606406	0	0	0	0	0	0.0264693	0.037371	0	0.011984	0.0294395	0.032567	0.0302135	0.00921356	0	0.0287707	0.0404185	0.0269908	0	0.00900609	0.00920165	0.00942125	0.00805588	0	0	0.0148536	0	0	0
Bacteria_KD4-96_unknown	0.0187912	0.0307975	0	0	0	0	0.00799386	0.0143629	0.0153168	0.0114228	0	0	0	0.0205963	0.025365	0.00379652	0.0142547	0.0145279	0.0137856	0	0.0105033	0.013375	0	0	0.0116028	0.0126189	0.0301796	0.0234557	0	0.0146773	0.0236811	0.0196984	0.0118507	0	0	0	0.0185453	0.0190853	0	0	0.0184033	0.0188425	0.00805588	0	0	0	0	0.014249	0.0080353
Bacteria_Candidatus Collierbacteria_unknown	0.0187912	0	0	0.0277746	0	0	0.00799386	0.0101561	0.0108306	0	0	0	0	0.0168168	0.00958706	0	0.0112693	0.0145279	0	0.033068	0.00857588	0	0	0	0	0	0.00837033	0.0092001	0	0.00847397	0.00714013	0.0113729	0.00837972	0	0	0.0245357	0.00927265	0.016276	0	0	0.0205755	0.0237096	0.0180135	0	0	0.0181918	0.0200542	0.0100756	0.0080353
Bacteria_Deltaproteobacteria_uncultured delta proteobacterium	0.0153429	0.0217771	0.0181459	0.0232379	0.00771976	0.00875522	0	0	0	0.0197849	0.0091863	0.00618333	0.0102396	0.0237826	0.0191741	0.00536909	0	0	0.0137856	0	0.0135596	0.013375	0	0.0134815	0.0200967	0.0126189	0.0213402	0.0195163	0	0.0189484	0.0201953	0.0183382	0.0374753	0.0252324	0.0366495	0.00867469	0.0256748	0.0230178	0	0.0180122	0.0112697	0.0188425	0.0213138	0	0	0	0.0141805	0.0100756	0
Bacteria_Alphaproteobacteria_Hyphomicrobium	0.0334391	0.0527842	0.0222241	0.0552009	0	0.0202193	0.0399693	0.0287257	0.0342494	0.036122	0.0225018	0.0371	0.0191565	0.0356739	0.0516279	0.0207944	0.0318744	0.0290558	0.0435938	0.0572755	0.048132	0.0299074	0	0.0233507	0.0232057	0.0378566	0.0484468	0.0486823	0	0.02242	0.0519809	0.0506062	0.0598432	0.0437037	0.0534253	0.0654925	0.0325645	0.0530534	0.0208232	0.0254731	0.0736132	0.06684	0.0608205	0.0616626	0.042145	0.0297072	0.0245613	0.014249	0.0160706
Bacteria_Sphingobacteriia_Flavisolibacter	0.0216982	0.0243476	0	0.010757	0	0	0.00799386	0	0.0153168	0	0.0243047	0	0.00724049	0.0168168	0.00958706	0.0120057	0.0112693	0	0	0	0.0105033	0.0189151	0	0.0190658	0	0	0.0350156	0	0	0.00847397	0.0100977	0.0088094	0	0.0184271	0	0.00867469	0.0527265	0.0115089	0.0208232	0	0.0184033	0.00942125	0.0113927	0	0	0.0181918	0	0.00712452	0.0113636
Bacteria_Betaproteobacteria_Ramlibacter	0.0216982	0.0230981	0.0128311	0	0	0	0	0	0.0108306	0	0.0091863	0.00618333	0	0.0118913	0.0135582	0	0.00712733	0.0145279	0.0600899	0	0.0135596	0.013375	0	0	0	0.0178458	0.0177561	0.0251955	0	0.026797	0.0123671	0.0124584	0.0167594	0.0283981	0.0224431	0	0.0193026	0.0115089	0.0255031	0.00900609	0.0356378	0.0360807	0.00805588	0	0	0.0148536	0.0448426	0.0318618	0.0266501
Bacteria_Actinobacteria_unknown	0.0153429	0.0474621	0.0181459	0.0124212	0.00771976	0.0101097	0	0	0	0.0114228	0.0159111	0.00618333	0.00724049	0.0205963	0.0191741	0.0100447	0.0123449	0.0290558	0	0	0.0105033	0	0.0280056	0	0	0	0.0512576	0.0260218	0.0138996	0.00847397	0.0267159	0.0209706	0	0.0243768	0.0259151	0.00867469	0.0490663	0.016276	0.0147242	0	0.0298168	0.0180403	0	0	0	0.0210061	0	0.0100756	0
Bacteria_Phycisphaerae_uncultured planctomycete	0.0108491	0.0326657	0.0128311	0.010757	0.024412	0.0290378	0.0159877	0	0.0153168	0	0.0389742	0.0123667	0.0217215	0.0205963	0.0191741	0.0240113	0.00872916	0.025163	0.0194957	0.0233826	0.0210065	0.0231662	0.0396059	0.0233507	0.0116028	0	0.0229231	0.0092001	0.0138996	0.0146773	0.018891	0.0168687	0.0145141	0.0216077	0.0129575	0.00867469	0.0272979	0.0152248	0.0147242	0.00900609	0.0159377	0.0217575	0.0161118	0	0	0.0148536	0.0141805	0.0256878	0.0212594
Bacteria_Subgroup 2_unknown	0.00767146	0	0.0222241	0	0.0204246	0.0360987	0.0138458	0	0.0108306	0	0.0129914	0.0123667	0.0217215	0	0	0.0221373	0.00872916	0.0145279	0.0137856	0	0.0105033	0	0.0280056	0.0269631	0.028421	0.0126189	0.00591871	0	0	0	0	0	0	0.00651497	0	0	0	0	0	0.0127365	0.00920165	0	0	0	0	0	0	0	0
Bacteria_Bacteroidia_unknown	0.00767146	0	0	0.0468889	0	0	0.00799386	0.0227097	0.0306336	0.02798	0	0	0.0102396	0.0118913	0	0	0.0142547	0	0	0	0.0105033	0	0	0	0.0259447	0	0	0.0092001	0	0.00847397	0.0123671	0.0233075	0.0313541	0	0	0.0229511	0	0.00575445	0	0	0.0159377	0.0143912	0	0	0	0	0	0.01234	0.0212594
Bacteria_Phycisphaerae_unknown	0.0171539	0.00769937	0.0222241	0.0205982	0	0	0.0195809	0.0101561	0.0187592	0.0197849	0	0.0262337	0.0280423	0.0205963	0.0166053	0.0136886	0.0330481	0.025163	0.0275711	0.0233826	0.0218643	0.013375	0	0.0190658	0.0259447	0.0218565	0.00837033	0.0172118	0.0138996	0.026797	0.0159658	0.0124584	0.026499	0.0159583	0.0224431	0.015025	0.0160607	0.00813802	0.0180334	0.00900609	0.00920165	0.0243256	0.0267183	0.0616626	0	0.0105031	0.0141805	0.0236294	0.0212594
Bacteria_Alphaproteobacteria_uncultured alpha proteobacterium	0.0343078	0.0203706	0	0.0205982	0	0	0	0.0101561	0.0216612	0.0114228	0.0091863	0	0	0.0265897	0.0214373	0.00759305	0	0.0145279	0	0.033068	0.0201122	0.0231662	0	0.0134815	0	0	0.0236749	0.0195163	0	0	0.0294395	0.0313529	0.020526	0.0276407	0.0183247	0.00867469	0.0151422	0.038602	0.0104116	0	0.0195197	0.0163181	0.00805588	0	0	0	0	0.00712452	0
Bacteria_Alphaproteobacteria_unknown	0.0514617	0.0522197	0.0587993	0.0443524	0.0809656	0.0662934	0.0799386	0.0793215	0.0879883	0.0411855	0.105543	0.0513626	0.065964	0.0582552	0.0575224	0.0906407	0.0330481	0.0768744	0.0600899	0.0739423	0.0714942	0.0567454	0.0740959	0.0687427	0.0635513	0.0550043	0.0469783	0.0478051	0.0277992	0.0378967	0.0949932	0.0566365	0.0418986	0.0644949	0.0564806	0.0575414	0.0535357	0.071873	0.0706148	0.0597396	0.0532584	0.0634333	0.0649485	0	0.126435	0.0680676	0.037518	0.050378	0.0495329
Bacteria_Actinobacteria_unknown	0.0187912	0.0133357	0.0222241	0.010757	0.00771976	0.0175104	0.0138458	0	0.0153168	0.0114228	0.0205412	0.0107098	0.00724049	0.0237826	0.0166053	0.0120057	0.00872916	0.0145279	0.0137856	0	0.0148539	0.0463324	0	0.0233507	0.0116028	0	0.0213402	0.0092001	0.0240748	0.011984	0.0159658	0.0124584	0.0118507	0.0206021	0.0129575	0	0.0233357	0.0172633	0.0208232	0.0127365	0.0112697	0	0.0113927	0.0616626	0	0.0234856	0.0317085	0.0256878	0.0160706
Bacteria_Actinobacteria_unknown	0.0216982	0.0188595	0.0425558	0.0362136	0	0.0101097	0.011305	0.0143629	0.0153168	0.0114228	0.0091863	0	0.0102396	0	0.0166053	0.00379652	0.00872916	0.0205455	0	0	0.00606406	0	0	0.0134815	0.0116028	0	0.046604	0.0362208	0	0.0189484	0.0285605	0.0370275	0.065982	0.0195449	0.0183247	0.0212486	0.0330016	0.0181972	0.0147242	0.00900609	0.0290982	0.0196119	0.00805588	0	0	0.0105031	0.0141805	0.0159309	0.0160706
Bacteria_Sphingobacteriia_unknown	0.00767146	0.0108886	0	0	0	0	0	0	0	0.0161543	0.0129914	0	0.00724049	0.0118913	0.00958706	0.00848928	0	0	0.0137856	0	0.0210065	0.013375	0	0	0	0	0.0144978	0.0092001	0	0	0.00714013	0.0124584	0	0.00921356	0	0.00867469	0.027818	0.020748	0.0275465	0.00900609	0.0145491	0.0108787	0.00805588	0	0	0.0105031	0	0.01234	0
Bacteria_Bacilli_Tumebacillus	0	0.0153987	0.0181459	0.0124212	0	0	0	0.0175908	0.0187592	0	0	0.0163596	0	0.0118913	0.0166053	0	0	0.0205455	0.0238773	0	0.00606406	0.0231662	0	0	0	0	0	0	0.019657	0	0	0	0	0.0283981	0	0	0.00535357	0.0140955	0	0.015599	0.0251998	0.0203522	0	0	0	0	0.0549207	0.0159309	0
Bacteria_Betaproteobacteria_Thiobacillus	0.147563	0.0188595	0.0851116	0.178277	0	0	0.011305	0.0143629	0.0603023	0.0342684	0	0	0	0.0118913	0.0590986	0	0.00503978	0.0324853	0.0457215	0	0.00857588	0	0	0.0134815	0.0544221	0.0218565	0.00837033	0.0350329	0	0.0189484	0.0714013	0.117091	0.026499	0.00651497	0.0129575	0.0607228	0.00535357	0.0625093	0.0147242	0	0.0251998	0.0344016	0.0139532	0	0	0	0.0141805	0.01234	0.0113636
Bacteria_Actinobacteria_Tetrasphaera	0.0202968	0.0172163	0	0.0138873	0	0	0.00799386	0	0.0419468	0.0114228	0	0	0	0.0118913	0.0135582	0	0.00503978	0	0	0	0	0	0	0	0	0	0.00837033	0	0	0	0.0142803	0.0168687	0.0237014	0	0	0.0122679	0.0239419	0.0140955	0	0	0	0.00543936	0	0	0	0	0	0	0
Bacteria_Bacilli_Paenibacillus	0.0375823	0.0153987	0	0.010757	0.00771976	0.0113029	0.0211498	0.0175908	0.0216612	0	0.0129914	0.0163596	0.014481	0.0118913	0.0214373	0.0120057	0.0174583	0.0205455	0.0194957	0	0.0242562	0.0189151	0	0.0134815	0.0200967	0	0.0289957	0.0195163	0	0.0189484	0.018891	0.0113729	0.0118507	0.0362738	0.0183247	0.00867469	0.0151422	0.0140955	0.0312348	0.015599	0.0145491	0.0243256	0.0139532	0	0	0.0234856	0.0425414	0.0302268	0.0139176
Bacteria_Deltaproteobacteria_unknown	0.0276598	0.0421712	0.0256621	0.0196396	0.0109174	0.0071486	0.0138458	0.0175908	0.0306336	0.0161543	0.0389742	0.0462718	0.0541828	0.0376036	0.0459779	0.0294077	0.0225386	0.0205455	0.0137856	0.0618646	0.0406789	0.0378302	0	0.0356688	0.0348085	0.0252377	0.0229231	0.020572	0.0138996	0.0317067	0.0267159	0.0160837	0.020526	0.0184271	0.0289739	0.0274318	0.00535357	0.0244141	0.0208232	0.0220603	0.027605	0.0330864	0.0301423	0	0	0.0514543	0.0347349	0.0461722	0.06327
Bacteria_Flavobacteriia_Fluviicola	0.0108491	0	0	0.0196396	0	0	0.0226101	0.0227097	0	0	0	0	0	0	0	0.00657577	0.00872916	0.025163	0.0477546	0	0.00857588	0	0	0	0.0116028	0	0	0.0092001	0	0	0.0174897	0.0143857	0.0118507	0.00921356	0.0129575	0.0122679	0.0169295	0.0215312	0	0	0.0112697	0.0266473	0.0241676	0	0	0	0.0141805	0	0
Archaea_Parvarchaeota Incertae Sedis_Candidatus Micrarchaeum	0	0	0	0	0.0577694	0.0367997	0	0	0	0	0	0	0.0125409	0	0	0.0100447	0.00503978	0	0	0	0	0	0	0.0301457	0.0164089	0	0	0	0	0	0	0	0	0	0	0	0	0	0	0	0	0	0	0.0872041	0	0.0105031	0	0	0
Bacteria_Deltaproteobacteria_Desulfatiglans	0.0187912	0.0108886	0.0181459	0.0740076	0	0	0.0505576	0.0673678	0.0108306	0.0484628	0	0.00874455	0.00724049	0	0.0383482	0	0.0326615	0	0.0533913	0	0.032656	0	0	0	0.056842	0.0178458	0	0.0092001	0	0	0.0142803	0.0196984	0.0302135	0.0206021	0.0183247	0.0965972	0	0.0190853	0	0	0.0195197	0.0243256	0.036027	0	0	0	0.0141805	0.01234	0.0179675
Bacteria_Deltaproteobacteria_Desulfuromonas	0.0202968	0	0	0	0	0	0.00799386	0.0304682	0.0472095	0.0114228	0	0.00874455	0	0.0118913	0	0.00379652	0.0188571	0	0	0	0	0	0	0	0	0	0.00591871	0	0	0	0	0.00508611	0.0862745	0	0.0342824	0.0274318	0.00535357	0.00575445	0	0	0.0159377	0.00769242	0.0139532	0	0	0	0	0	0.0160706
Bacteria_SB-5_unknown	0.0153429	0	0.0128311	0.0387851	0	0	0	0	0	0.0161543	0	0.00618333	0.0102396	0.0118913	0.0166053	0.00848928	0.0112693	0	0.0137856	0	0.0148539	0	0	0	0.0116028	0	0.00591871	0.0092001	0	0.0207569	0.0159658	0.0264282	0.0221707	0	0	0.0122679	0	0.00813802	0	0	0.00650655	0.0163181	0.0227855	0	0	0	0	0.0100756	0.0080353
Bacteria_Sphingobacteriia_uncultured Bacteroidetes bacterium	0.00767146	0.0153987	0	0	0	0	0	0	0	0.0228456	0.0205412	0	0	0	0.00958706	0.00759305	0	0	0	0	0.0121281	0.013375	0	0	0	0	0.0196302	0.0112678	0	0.00847397	0	0.0101722	0.00837972	0.017237	0.0129575	0.0122679	0.0293227	0.020748	0	0.0127365	0.00920165	0.0121628	0.00805588	0	0	0	0	0	0.0080353
Bacteria_Gammaproteobacteria_uncultured gamma proteobacterium	0.0276598	0.0217771	0.0128311	0.0256069	0.0456707	0.0525313	0.0211498	0.0143629	0	0.0161543	0.0225018	0.0123667	0.0307188	0.0205963	0.0214373	0.0377749	0.0100796	0.0205455	0.0137856	0.0233826	0.0242562	0.0189151	0	0.0233507	0.0328178	0.0333864	0.0167407	0.0215761	0.019657	0.00847397	0.0247341	0.0227458	0.0221707	0.0362738	0.0409753	0.0346988	0.0169295	0.0281909	0.0208232	0.0180122	0.0283614	0.0307697	0.0322235	0	0.059602	0.0297072	0.0200542	0.0201512	0.0160706
Bacteria_Fibrobacteria_possible genus 04	0.0230144	0	0	0.010757	0	0	0	0	0	0.0197849	0	0	0	0.0118913	0	0	0	0.0205455	0	0.033068	0	0.013375	0	0	0	0	0.0167407	0	0.0138996	0	0.018891	0.00719285	0.0145141	0.0112843	0.0289739	0.00867469	0.0272979	0.0181972	0.0104116	0.0127365	0.0184033	0.0196119	0.0241676	0	0	0.0181918	0	0	0
Bacteria_Alphaproteobacteria_unknown	0.0132874	0.0133357	0	0.0196396	0	0	0.011305	0	0	0.0161543	0	0.00618333	0.0125409	0	0.0135582	0.00536909	0.00503978	0.025163	0	0.0233826	0.0148539	0.02675	0	0	0	0.0126189	0.0102515	0.00650545	0.0138996	0.011984	0.00714013	0.0088094	0.0118507	0.0216077	0	0.015025	0.0227133	0.0140955	0	0	0.0205755	0.0243256	0.0241676	0	0	0.0257272	0	0.014249	0
Bacteria_Actinobacteria_Arthrobacter	0.0230144	0.0317453	0	0.0138873	0	0	0	0	0.0108306	0	0	0	0	0.0168168	0	0.00379652	0	0	0	0	0.00857588	0	0	0	0	0.0126189	0.020503	0.00650545	0	0.011984	0.0100977	0.0088094	0.00837972	0.0412043	0.0129575	0	0	0.009967	0	0.00900609	0.0159377	0.0249263	0	0	0	0.0148536	0	0.0100756	0
Bacteria_Candidatus Adlerbacteria_unknown	0.0132874	0	0.0128311	0.00878309	0	0.00505483	0.0138458	0	0	0.0114228	0.0290496	0	0.00724049	0	0	0.0151861	0.00503978	0.0145279	0	0	0.00857588	0	0.0280056	0	0	0	0.0102515	0.0290933	0	0.00847397	0.0100977	0.00508611	0	0.0112843	0.0183247	0.0122679	0	0.016276	0.0104116	0.0180122	0.0172147	0.0163181	0.0180135	0	0	0	0	0	0.0113636
Bacteria_Ignavibacteria_unknown	0.036791	0.0133357	0.0384932	0.0397671	0	0	0.0374945	0.0393343	0.0631527	0.0342684	0.0091863	0.0315289	0.0102396	0.0168168	0.0345666	0.0165487	0.0293867	0.0145279	0.0238773	0.0233826	0.0353592	0.013375	0	0.0190658	0.0116028	0.0282166	0.00591871	0.037371	0	0.052237	0.0267159	0.0348686	0.0384007	0.0184271	0.0409753	0.0387944	0.00535357	0.0222869	0.0255031	0.015599	0.0362269	0.0302851	0.0462775	0	0	0.0105031	0	0.034168	0.0254099
Bacteria_Actinobacteria_unknown	0	0	0.0128311	0.0175662	0.00771976	0.0071486	0	0	0	0.0114228	0.0091863	0	0	0	0.0135582	0.00379652	0.0100796	0	0	0	0.00606406	0	0	0	0	0	0.0177561	0	0	0	0.00714013	0.0143857	0.0290282	0.0159583	0.0224431	0.0287707	0.027818	0.0128673	0	0	0.00650655	0.0172008	0.0161118	0	0	0.0234856	0.0141805	0.01234	0
Bacteria_Nitrospira_Leptospirillum	0.0108491	0	0	0.00621058	0	0	0.0339151	0.0287257	0	0.0625652	0	0	0.0102396	0	0	0.00379652	0	0	0	0	0.0303203	0	0	0	0	0	0	0	0	0	0	0	0	0.0130299	0	0	0.00757109	0.0190853	0	0.00900609	0.0243453	0.0344016	0.0448532	0	0	0	0	0	0
Archaea_Methanomicrobia_Candidatus Methanoperedens	0	0	0.0181459	0	0	0	0	0	0.0108306	0	0	0.00618333	0	0	0	0	0.0298158	0	0	0	0.0353592	0	0	0	0	0	0	0.0130109	0	0.0529199	0	0	0	0	0	0	0	0	0	0	0.00920165	0	0.00805588	0	0	0	0	0.01234	0.0278351
Bacteria_Thermoleophilia_uncultured soil bacterium	0.0132874	0.0188595	0.0128311	0	0.0154395	0.00505483	0	0.0143629	0.0153168	0.0228456	0.0259828	0	0	0.0118913	0.0191741	0.0189826	0.00872916	0	0.0194957	0	0.023486	0.02675	0	0.0134815	0	0.0126189	0.0177561	0.0130109	0.0240748	0.0189484	0	0.00508611	0	0.0130299	0.0183247	0	0.0239419	0.0115089	0.0294484	0	0.0145491	0.0121628	0.0113927	0	0	0.0148536	0.0141805	0.014249	0.0080353
Bacteria_Alphaproteobacteria_Variibacter	0.0819087	0.091425	0.0362917	0.0651371	0.207431	0.20483	0.0992012	0.0958123	0.071021	0.0713353	0.136564	0.12505	0.119851	0.0881881	0.103256	0.113769	0.0318744	0.0768744	0.0497046	0.156855	0.121735	0.108659	0.170351	0.17422	0.131783	0.0865106	0.0983291	0.0697632	0.154154	0.0781261	0.057121	0.063117	0.0621457	0.0849448	0.0788177	0.0482986	0.0951671	0.0898874	0.0954237	0.108448	0.112697	0.104203	0.102218	0.123325	0.059602	0.131603	0.109841	0.0796546	0.0681818
Bacteria_Thermoleophilia_unknown	0.0108491	0.0188595	0.0128311	0	0	0	0.00799386	0.0143629	0	0.0114228	0	0.00618333	0	0.0237826	0.0135582	0.00379652	0.0100796	0.0145279	0	0	0.00857588	0.013375	0	0	0	0	0.0167407	0.0092001	0	0.011984	0	0.00508611	0.0118507	0.0130299	0.0129575	0	0.0107071	0.009967	0.0147242	0.00900609	0.0234597	0.0210666	0.0139532	0	0	0.0105031	0.0200542	0.0100756	0
Bacteria_Chlamydiae_Chlamydiales bacterium NS11	0	0.0153987	0	0	0.00771976	0.0101097	0.00799386	0	0.0265295	0.0114228	0.0129914	0.00874455	0.014481	0	0	0.00848928	0.00503978	0.0145279	0.0194957	0.0233826	0.0105033	0	0.0280056	0.0134815	0.0116028	0.0126189	0.0144978	0	0	0	0	0	0.00837972	0	0.0129575	0	0.0131135	0	0.0104116	0.00900609	0.00650655	0.0133237	0.00805588	0	0	0.0105031	0	0	0.0080353
Bacteria_Candidatus Kuenenbacteria_unknown	0.0108491	0.00769937	0	0.00878309	0	0	0	0.0143629	0.0187592	0.0161543	0.0129914	0.0138264	0	0.0118913	0.0166053	0.00379652	0.013334	0.0145279	0	0	0	0	0	0	0.0164089	0	0.0132346	0.015935	0	0.00847397	0.0159658	0.0190305	0.0118507	0.0112843	0.0129575	0.0122679	0.0141642	0.00575445	0	0	0	0.0133237	0	0	0	0	0	0	0.0080353
Bacteria_Subgroup 11_unknown	0.0171539	0.0153987	0	0.00621058	0	0	0.0445079	0.0248772	0	0.0411855	0	0.0254945	0	0.0460548	0.0332106	0	0.00872916	0.0145279	0	0	0.0271193	0	0	0	0.0164089	0.0126189	0.0221458	0.0130109	0	0	0.00714013	0.0088094	0	0.0145679	0.0259151	0	0.00757109	0.0275974	0	0.0127365	0.0283614	0.0255129	0.036027	0	0	0	0	0.014249	0.0080353
Bacteria_Thermoleophilia_Patulibacter	0.0132874	0.0298195	0	0.00878309	0.0204246	0	0.011305	0.0175908	0	0	0.0183726	0.00618333	0	0.0168168	0.0214373	0.0120057	0.00712733	0.0205455	0.0194957	0.0522851	0.0242562	0.040125	0	0.0134815	0	0.0126189	0.0156594	0.0112678	0.0138996	0.011984	0	0.00508611	0	0.0145679	0.0129575	0.0122679	0.0227133	0.00575445	0	0.00900609	0.00650655	0.0121628	0.0113927	0	0	0	0.0283609	0.0326487	0.0080353
Bacteria_MB-A2-108_unknown	0.00767146	0.00769937	0	0.010757	0	0	0.00799386	0	0	0.0114228	0	0	0	0	0.00958706	0.00929954	0	0	0	0.0233826	0.00857588	0	0	0	0	0	0.0236749	0.0092001	0	0	0.00714013	0.0254306	0	0.0130299	0	0	0.0227133	0.0281909	0	0	0.0145491	0.0163181	0.0139532	0	0	0	0	0	0
Bacteria_Phycisphaerae_unknown	0	0.00769937	0	0.010757	0	0.00505483	0.0265126	0.0175908	0	0.0255421	0	0.0283356	0	0.0168168	0	0.00379652	0.0201591	0.0205455	0	0	0.0218643	0.013375	0	0	0.0164089	0.0178458	0.0132346	0.00650545	0	0	0.0100977	0.0124584	0.020526	0.00921356	0.0224431	0	0.0131135	0.020748	0	0	0.0205755	0.0224271	0.0213138	0	0	0	0	0.0201512	0.0241059
Bacteria_Clostridia_Ruminiclostridium 1	0	0.0108886	0.0256621	0.0175662	0	0	0.0252788	0	0	0	0	0.0174891	0	0.0118913	0.0191741	0	0.0100796	0.0324853	0.0389915	0	0.00857588	0	0	0	0	0.0126189	0	0	0.0138996	0.02242	0	0.00719285	0.0167594	0.00651497	0.0259151	0.00867469	0.00927265	0.0115089	0.0104116	0	0.0145491	0.0180403	0.0254749	0	0	0	0.0283609	0.0302268	0.0241059
Bacteria_Alphaproteobacteria_unknown	0	0.0108886	0	0.0164317	0	0.00505483	0.011305	0.0101561	0	0	0	0	0	0.0118913	0	0.00379652	0.00503978	0.0290558	0.0389915	0	0.0218643	0	0	0	0.0116028	0	0.00837033	0.0092001	0.0138996	0	0.0100977	0.0209706	0.0324545	0.017237	0.0129575	0.00867469	0.0107071	0.0269908	0.0104116	0.0127365	0.0172147	0.0210666	0.0227855	0	0	0.0148536	0.0141805	0	0
Archaea_South African Gold Mine Gp 1(SAGMCG-1)_unknown	0	0	0	0	0.10999	0.0657127	0	0	0	0	0	0.00618333	0.0125409	0	0	0.00759305	0	0	0	0.033068	0.0148539	0	0	0.0134815	0	0	0	0	0.019657	0	0	0	0	0	0	0	0	0	0	0.0348804	0	0	0.0113927	0	0	0	0	0.00712452	0
Bacteria_Alphaproteobacteria_unknown	0.035155	0.00769937	0.0128311	0.0562392	0	0.0101097	0.00799386	0	0.0108306	0.0228456	0	0	0	0.0168168	0.0191741	0.00759305	0.00872916	0.0145279	0.0194957	0	0.0181922	0	0	0	0	0	0.0350156	0.0215761	0	0	0.0529526	0.058876	0.0410521	0.0268619	0.0259151	0.0287707	0.0378554	0.0560874	0	0.00900609	0.0215798	0.0180403	0.0241676	0	0	0.0332136	0	0.0174514	0.0139176
Bacteria_Actinobacteria_Fodinicola	0.00767146	0.00769937	0.0128311	0.0263493	0	0	0	0	0	0.0228456	0	0	0	0	0	0	0.00503978	0.0145279	0	0	0.0135596	0	0	0	0	0	0.0144978	0.0130109	0	0	0.00714013	0.0196984	0.00837972	0.0159583	0.0224431	0.0368036	0.0325645	0.0230178	0	0	0.0112697	0.0188425	0.0180135	0	0	0.0181918	0	0	0
Bacteria_Betaproteobacteria_unknown	0.084386	0.0788951	0.0934115	0.0792914	0.013371	0.0220335	0.0864668	0.0818809	0.0562775	0.127199	0.0519656	0.053905	0.0541828	0.0815226	0.0760949	0.0499355	0.042764	0.0821821	0.0974787	0.0775514	0.0887095	0.0583003	0.0280056	0.0486084	0.0836692	0.100159	0.0911174	0.1053	0.0310805	0.0803911	0.0955284	0.111779	0.089471	0.0579063	0.0634787	0.0795048	0.0834539	0.0969757	0.0728811	0.083032	0.0815269	0.0759566	0.0768482	0.0872041	0.059602	0.0742679	0.0425414	0.0574398	0.0539025
Bacteria_Deltaproteobacteria_unknown	0.0276598	0	0.0128311	0.0124212	0	0	0.0309601	0.0739374	0.0187592	0.0197849	0	0.0107098	0	0.0118913	0	0	0.013334	0	0	0	0	0	0	0	0	0.0126189	0	0.037371	0	0.0207569	0.0349793	0.0203444	0.0118507	0	0	0.0122679	0	0.0140955	0	0	0.0243453	0.00769242	0	0	0	0	0	0.00712452	0.0139176
Bacteria_Deltaproteobacteria_unknown	0.0627936	0.0133357	0.0286911	0.0232379	0	0	0.109022	0.051786	0	0.0547818	0	0.0542585	0.014481	0.0168168	0.0613872	0.0296518	0.16447	0.0290558	0.0568393	0.0572755	0.0735228	0.013375	0	0	0.0164089	0.0550043	0	0.0338033	0	0.00847397	0.00714013	0.0203444	0.0277924	0.00921356	0	0.0212486	0.00535357	0.0190853	0	0.0127365	0.0508178	0.0348289	0.0496598	0	0	0	0.0283609	0.0356226	0.0642824
Bacteria_Dehalococcoidia_unknown	0.0306858	0	0	0.0205982	0	0	0.00799386	0.0175908	0.0153168	0.0197849	0	0.0123667	0	0	0	0	0.0412524	0	0	0	0.0105033	0	0	0	0.0116028	0	0	0	0	0	0	0.00508611	0.0167594	0	0	0.00867469	0	0	0	0	0.00920165	0.00543936	0	0	0	0	0	0.00712452	0.0196824
Bacteria_Chthonomonadetes_unknown	0	0.0217771	0	0	0.0109174	0.00505483	0.0138458	0	0.0108306	0.0197849	0.0205412	0.01855	0	0.0168168	0.0166053	0.0147039	0.0219679	0.0205455	0.0194957	0	0.0181922	0.013375	0	0	0	0	0.00591871	0.0130109	0.019657	0.0338959	0	0.0152583	0.0145141	0.0130299	0	0.0122679	0.0119709	0.0115089	0.0147242	0.0127365	0.00650655	0.0153848	0	0	0	0	0.0200542	0.0284981	0.0340909
Bacteria_Actinobacteria_Jatrophihabitans	0.0153429	0.0630221	0.0615356	0	0.0109174	0.00875522	0.00799386	0	0	0	0.0355784	0	0	0.0265897	0.0135582	0.0315363	0.0142547	0	0	0.0233826	0.027789	0.040125	0	0	0	0.0282166	0.0364854	0.0234557	0.0277992	0.0406397	0.0174897	0.00719285	0	0.00921356	0	0.0122679	0.026227	0.0115089	0.0104116	0.0220603	0.00920165	0.00942125	0	0.106803	0	0.0277885	0.0425414	0.0664531	0.0401765
Bacteria_SJA-15_unknown	0.0132874	0	0.0314296	0.00878309	0	0	0	0.0101561	0.024218	0	0	0.00874455	0.00724049	0	0.00958706	0.00379652	0.00712733	0.025163	0.0337676	0	0.0148539	0	0	0	0	0	0	0	0	0.0146773	0	0.0143857	0.0145141	0	0	0.0346988	0.00535357	0.00575445	0	0	0.0145491	0.0121628	0.0139532	0	0	0	0.0200542	0.0225297	0.0241059
Bacteria_Gammaproteobacteria_Stenotrophomonas	0.0132874	0.0172163	0.0128311	0.00621058	0.0189095	0.0247635	0	0.0101561	0	0.0161543	0.0205412	0.01855	0.0261059	0	0.025365	0.0169786	0.00503978	0	0	0.033068	0	0	0.0280056	0.0190658	0.0164089	0	0.00591871	0.00650545	0.019657	0.0146773	0	0	0	0.017237	0.0129575	0	0.0141642	0	0.0294484	0.0324719	0.0112697	0.0121628	0	0.0616626	0.042145	0.0257272	0.0200542	0.01234	0
Bacteria_Alphaproteobacteria_Rhodoplanes	0.0202968	0.0407412	0	0.00878309	0.0154395	0.0226059	0.0799386	0.0843627	0	0.0378851	0.0304675	0.0239479	0.0217215	0.0444931	0.0498158	0.0234033	0.013334	0.0205455	0.0137856	0.0233826	0.0368862	0.061292	0.0280056	0.0233507	0.0518894	0.0356915	0.048807	0.0460005	0.0138996	0.0189484	0.0457191	0.0313529	0.0145141	0.0298553	0.0342824	0.015025	0.0457409	0.0434451	0.0147242	0.0238279	0.0373773	0.0364884	0.0213138	0	0	0.0378693	0.0401084	0.0356226	0.0311206
Bacteria_Gammaproteobacteria_Aquicella	0.0491213	0.0527842	0.060183	0.0372635	0.0572513	0.0398017	0.0276916	0.0203122	0.0265295	0.0114228	0.0573685	0.0123667	0.0289619	0.0237826	0.0317967	0.052469	0.0174583	0.0324853	0.0497046	0.0404999	0.0332142	0.0422955	0.0485071	0.0381316	0.0366914	0.0282166	0.0450756	0.0318701	0.0439545	0.035952	0.0334902	0.0321674	0.0335189	0.0268619	0.0429753	0.0467146	0.0447912	0.0430624	0.0360668	0.037133	0.0318755	0.0392238	0.0394656	0	0.0729972	0.0392989	0.0200542	0.0159309	0
Bacteria_Gammaproteobacteria_unknown	0.0961231	0.0822068	0.0666722	0.0952064	0.058792	0.0768267	0.106651	0.0799691	0.0803219	0.100883	0.102294	0.0400726	0.138897	0.102982	0.104142	0.151004	0.0403183	0.0543584	0.0457215	0.096409	0.107626	0.0982858	0.100976	0.109525	0.100483	0.0655695	0.0697806	0.062058	0.0277992	0.0317067	0.0999618	0.0827959	0.052998	0.101767	0.147169	0.0922132	0.0834539	0.109183	0.0799729	0.0774733	0.116211	0.11577	0.121908	0	0.119204	0.135323	0.0245613	0.0293752	0.0241059
Bacteria_Clostridia_unknown	0.0132874	0.0108886	0.0128311	0.0175662	0.0256036	0.0159848	0.0138458	0.0143629	0	0.0114228	0.0091863	0.0107098	0.0217215	0.0168168	0.0166053	0.0182075	0.00712733	0	0.0137856	0.0233826	0.0105033	0.0189151	0	0.0190658	0.0116028	0	0.0102515	0.00650545	0.0240748	0.0146773	0.00714013	0.0101722	0.0167594	0.0130299	0	0.0229511	0.00535357	0.00575445	0.0147242	0.00900609	0.0112697	0.0180403	0.0241676	0	0	0.0105031	0.0200542	0.0236294	0.0196824
Bacteria_Subgroup 17_unknown	0.0132874	0.0153987	0	0.00878309	0	0	0.0178748	0.0101561	0	0.0197849	0.0129914	0.00618333	0	0	0.0135582	0.00657577	0.00503978	0.0145279	0	0	0.016044	0	0	0	0.0164089	0	0.0118374	0.015935	0	0	0.0214204	0.0113729	0.0118507	0.00651497	0.0183247	0	0.0200312	0.0190853	0	0	0.0225394	0.0121628	0.0267183	0	0	0	0	0.01234	0
Archaea_Thermoplasmata_uncultured archaeon	0	0	0	0.0240535	0	0	0	0	0	0	0	0.00618333	0	0	0	0	0	0	0	0	0.00606406	0	0	0	0	0	0	0	0	0	0	0	0	0	0	0	0	0	0	0.0180122	0.00920165	0.00769242	0	0	0	0	0	0	0.0595914
Bacteria_Alphaproteobacteria_uncultured forest soil bacterium	0	0.0217771	0.0314296	0.00621058	0.0469575	0.0595955	0	0	0.0359211	0.0161543	0.0378761	0.0195534	0.0298533	0	0.0214373	0.0260276	0	0	0	0.0233826	0.0201122	0	0.0280056	0.0504433	0.0116028	0	0.00837033	0	0.0240748	0	0	0	0	0.00651497	0	0	0	0	0.0389566	0.0348804	0	0.00942125	0	0	0	0.0181918	0	0.01234	0
Bacteria_Betaproteobacteria_Variovorax	0.0132874	0.0172163	0	0.0138873	0	0	0	0.0101561	0	0.0114228	0.0091863	0.00874455	0	0.0118913	0.0214373	0	0.0100796	0	0	0.0233826	0.0191762	0.0231662	0	0	0	0	0.0289957	0.0172118	0	0.0254219	0.00714013	0.0124584	0	0.0184271	0.0366495	0	0.0617404	0.0140955	0	0	0	0.00769242	0.0161118	0	0	0.0315092	0	0	0
Bacteria_Gammaproteobacteria_uncultured gamma proteobacterium	0.0202968	0.0133357	0.0181459	0.0164317	0.00771976	0.00505483	0.0288223	0.0227097	0.0153168	0.0255421	0.0243047	0.00618333	0.0102396	0.0237826	0.0358715	0.0333144	0.0112693	0.025163	0.0194957	0.033068	0.0191762	0.0189151	0.0485071	0.0134815	0.0164089	0.0252377	0.0187166	0.0130109	0.0138996	0.00847397	0.0159658	0.0168687	0.0118507	0.0298553	0.0259151	0.0660645	0.0359128	0.0215312	0	0.00900609	0.0184033	0.0249263	0.0279064	0	0.042145	0.0181918	0	0.00712452	0
Bacteria_Bacteroidetes vadinHA17_unknown	0.0254433	0.0188595	0.0384932	0.0555491	0	0	0.0138458	0.0101561	0.0216612	0	0	0.0283356	0.0161902	0.0118913	0.0345666	0.0234033	0.0769289	0.0205455	0.0194957	0.0233826	0.0171518	0	0	0	0.0492267	0.0218565	0.00591871	0.0567132	0	0.04484	0.0100977	0.0434558	0.0543068	0	0	0.0368036	0	0.009967	0	0	0.0112697	0.0243256	0.0322235	0	0	0	0	0.0174514	0.038536
Bacteria_Actinobacteria_unknown	0.00767146	0.0133357	0	0.00621058	0.013371	0.0133738	0	0	0	0	0.0129914	0	0.00724049	0	0.00958706	0	0.00503978	0	0	0	0.00857588	0.0189151	0	0	0	0	0.0144978	0.0112678	0	0.0189484	0	0.00508611	0	0.017237	0.0224431	0	0.0107071	0.00813802	0.0147242	0	0.00920165	0.00543936	0	0	0	0.0148536	0.0141805	0.0174514	0.0179675
Bacteria_Sphingobacteriia_unknown	0.0108491	0	0	0.00878309	0	0	0	0.0175908	0.0153168	0.0114228	0.0091863	0	0	0.0118913	0	0.0100447	0.00503978	0	0	0	0.0264326	0.0189151	0	0	0.0164089	0.0126189	0.0295936	0.015935	0.0310805	0	0.018891	0.00719285	0.0187376	0.0112843	0.0224431	0.0357667	0.0233357	0.0190853	0.0147242	0.00900609	0.0243453	0.0133237	0.0180135	0.0616626	0	0	0.0141805	0	0
Bacteria_Nitrospinia_Nitrospina	0.0359823	0.0203706	0.0384932	0.033445	0	0.00505483	0.0437842	0.0287257	0.0216612	0.0197849	0.0091863	0.0231359	0.0161902	0.0168168	0.025365	0.0169786	0.060267	0	0.0137856	0	0.0303203	0.013375	0.0280056	0	0.0232057	0.0399043	0.0132346	0.031199	0.0138996	0.0169479	0.018891	0.0196984	0.0251392	0.0130299	0.0259151	0.0260241	0.00535357	0.0172633	0.0104116	0	0.0215798	0.0203522	0.0254749	0	0	0	0.0200542	0.0159309	0.0254099
Bacteria_Pla3 lineage_unknown	0	0	0	0.00621058	0	0	0.011305	0.0143629	0	0.0114228	0	0	0	0.0118913	0.00958706	0.00379652	0.0188571	0	0.0194957	0	0.0171518	0	0	0	0	0	0.00837033	0.0092001	0	0.0146773	0.0100977	0.0101722	0.0167594	0.0145679	0.0129575	0.0122679	0.00535357	0	0	0	0.0195197	0.0188425	0.0197328	0	0	0	0.0141805	0.0376994	0.0331304
Bacteria_Gammaproteobacteria_unknown	0.0132874	0	0	0.0223926	0	0	0.00799386	0.0101561	0.0187592	0.0161543	0	0	0	0	0.0135582	0.00379652	0	0	0.0137856	0	0.00857588	0	0	0	0.0116028	0	0.00591871	0	0	0	0.0100977	0.0203444	0.00837972	0.0234901	0	0.0287707	0.00757109	0.0128673	0.0104116	0	0.00920165	0.00942125	0.0180135	0	0	0	0	0	0
Bacteria_Ktedonobacteria_unknown	0	0.0188595	0.0286911	0	0.00771976	0	0.011305	0	0.0153168	0	0.034372	0.0423908	0.0307188	0.0168168	0	0.0185991	0	0.0205455	0	0.0233826	0.0121281	0	0	0.0233507	0	0.0126189	0.0118374	0.0092001	0.0666602	0.0254219	0	0.00508611	0.00837972	0.00651497	0	0.00867469	0	0	0.0255031	0.0431917	0.00650655	0.00942125	0	0	0.042145	0.0105031	0.111657	0.0403024	0.0300654
Bacteria_Gammaproteobacteria_unknown	0.00767146	0.0188595	0	0.0152128	0.0109174	0	0.0159877	0.0101561	0	0.0114228	0.0129914	0	0	0	0.0525105	0.00379652	0.00872916	0	0.0275711	0	0.00606406	0.02675	0	0	0	0	0	0.0092001	0	0	0.00714013	0.00719285	0	0.0112843	0	0.0122679	0.0193026	0	0.0180334	0	0.00650655	0.0143912	0.0290459	0	0.042145	0.0148536	0	0	0
Bacteria_Chlamydiae_unknown	0.0171539	0.0217771	0.0222241	0.0138873	0.0189095	0.0195773	0.0195809	0.0203122	0.024218	0	0.0259828	0.0231359	0.0228964	0.0205963	0.0214373	0.0248955	0.0100796	0.0205455	0.0308255	0.0404999	0.028443	0.0189151	0	0.0190658	0.0200967	0.0126189	0.0283852	0.0215761	0.0138996	0.0169479	0.0142803	0.0160837	0.00837972	0.0206021	0.0388726	0.0212486	0.0378554	0.016276	0.0180334	0.00900609	0.0112697	0.0321797	0.0290459	0	0	0.0348347	0	0.00712452	0.0139176
Bacteria_uncultured organism_unknown	0.00767146	0	0	0.0124212	0	0	0.0138458	0.0175908	0.024218	0	0	0.0107098	0	0	0	0.00657577	0.013334	0	0.0137856	0	0.0121281	0	0	0	0.0116028	0	0.00591871	0.0130109	0	0.0169479	0.0100977	0.0113729	0	0.00651497	0	0.015025	0.00535357	0.00813802	0	0	0.0184033	0.0153848	0.00805588	0	0	0	0	0	0.0113636
Bacteria_ML635J-21_unknown	0.00767146	0.0153987	0	0.00878309	0	0	0.00799386	0	0	0	0	0.015146	0.00724049	0.0168168	0.00958706	0.00759305	0.0188571	0	0.0238773	0.033068	0.0105033	0.0189151	0	0	0.0116028	0	0.0132346	0	0.0138996	0.0189484	0.00714013	0.0134566	0.0167594	0.0112843	0.0183247	0.0173494	0.00535357	0.0128673	0.0147242	0.00900609	0.0130131	0.0108787	0.0180135	0	0	0.0105031	0.0141805	0.0246801	0.0227273
Bacteria_Alphaproteobacteria_Bauldia	0.036791	0.0435542	0.0181459	0.0425776	0.0109174	0.00505483	0.0288223	0.0336839	0.0459504	0.036122	0.0225018	0.0174891	0.00724049	0.0314614	0.0469668	0.0268455	0.0207796	0.025163	0.0137856	0.0467652	0.032088	0.0189151	0	0.0190658	0.028421	0.0520289	0.0526067	0.0769735	0.0277992	0.0189484	0.0462733	0.0545425	0.0335189	0.0385431	0.0289739	0.0122679	0.0540684	0.0554939	0.0147242	0.0270183	0.0251998	0.0395992	0.036027	0	0	0.0420123	0.0200542	0.00712452	0.0080353
Bacteria_Epsilonproteobacteria_Sulfurovum	0	0	0	0.0902139	0	0	0.011305	0.0101561	0	0	0	0	0	0	0	0	0.00712733	0	0	0	0	0	0	0	0	0	0.00591871	0.00650545	0	0	0	0.0143857	0	0	0	0	0	0	0	0	0.00650655	0.00543936	0	0.0616626	0	0	0	0.00712452	0.0080353
Bacteria_Phycisphaerae_unknown	0.0108491	0.0108886	0	0.00621058	0	0	0.0226101	0.0143629	0	0.0161543	0	0.0290024	0	0.0168168	0.00958706	0.00379652	0.021382	0.0324853	0.0308255	0	0.0297077	0.013375	0	0	0.0164089	0.0252377	0	0.0112678	0	0.0189484	0.0142803	0.00719285	0.0237014	0	0.0183247	0	0.00535357	0.00575445	0	0	0.0283614	0.0237096	0.0301423	0	0	0	0.0245613	0.0421493	0.0550873
Bacteria_Phycisphaerae_unknown	0.073582	0.00769937	0.0286911	0.0367423	0	0	0.0252788	0.0380006	0.0187592	0.0255421	0	0.0195534	0.0102396	0	0.025365	0.0161073	0.0973344	0	0.0194957	0.0404999	0.0402244	0	0	0	0.0200967	0.0178458	0	0.0184002	0	0.0254219	0	0.0168687	0.0187376	0	0	0	0	0	0	0	0.0215798	0.0237096	0.0301423	0	0	0	0.0283609	0.0403024	0.0495329
Bacteria_Clostridia_Hydrogenispora	0	0.0133357	0	0	0	0	0.0159877	0.0143629	0	0	0	0.0174891	0	0	0.0234834	0	0.00503978	0.0384372	0.0337676	0	0.0148539	0.0189151	0	0	0	0	0	0.00650545	0	0.011984	0	0	0.0313541	0.00651497	0	0	0.00757109	0.00813802	0.0104116	0	0.0205755	0.0217575	0.0113927	0	0	0	0.0530585	0.0326487	0.0311206
Bacteria_Deltaproteobacteria_Haliangium	0.110639	0.160214	0.0690974	0.0835548	0.0204246	0.0276864	0.0745618	0.0393343	0.054153	0.102169	0.0871489	0.0639609	0.0614376	0.102982	0.101912	0.0848079	0.0798452	0.097456	0.0675352	0.10457	0.100744	0.120375	0	0.0301457	0.0676556	0.0777879	0.1502	0.112113	0.0798472	0.107523	0.130491	0.0794476	0.0586581	0.0925951	0.0766579	0.0795048	0.121727	0.114512	0.110186	0.0844846	0.0815269	0.10263	0.092555	0.106803	0	0.0945276	0.0951255	0.095053	0.107505
Bacteria_Betaproteobacteria_unknown	0.0797241	0.0803838	0.0405754	0.116521	0.00771976	0.0247635	0.0524193	0.0380006	0.0375183	0.0934996	0.0430876	0.0513626	0.0228964	0.0594564	0.064312	0.0328788	0.0897308	0.0768744	0.132943	0.0467652	0.0806771	0.102735	0	0.0269631	0.0613964	0.0591877	0.0968935	0.100572	0.0240748	0.0593178	0.0891801	0.119605	0.113359	0.0586347	0.0564806	0.0785526	0.151043	0.116234	0.0832927	0.077995	0.0673043	0.0826712	0.106569	0.123325	0.042145	0.0891215	0.0530585	0.0694413	0.0601307
Bacteria_Betaproteobacteria_unknown	0.0343078	0.0493	0.0615356	0.0270713	0.00771976	0.00505483	0.0265126	0.0143629	0.0187592	0.0615136	0.0355784	0.0642591	0.0627044	0.0606339	0.0684653	0.0291616	0.0112693	0.025163	0.0364732	0.0522851	0.0337633	0.0463324	0	0.0269631	0.0613964	0.0520289	0.0702808	0.0532494	0.0277992	0.0388326	0.0440147	0.0573176	0.0410521	0.0184271	0.0183247	0.0229511	0.0574106	0.065358	0.046562	0.0484993	0.0225394	0.0203522	0.0227855	0.0616626	0	0.0704567	0.0141805	0.014249	0.0227273
Bacteria_Alphaproteobacteria_unknown	0.0727778	0.0803838	0.0513242	0.0699897	0.11026	0.0993116	0.102683	0.102067	0.076584	0.0731416	0.10474	0.0904544	0.113332	0.0733028	0.0958706	0.0887932	0.0380495	0.0581116	0.0584872	0.099204	0.0887095	0.0791276	0.122074	0.107852	0.106342	0.0827474	0.0809372	0.0796752	0.065195	0.0616914	0.0728153	0.0680475	0.0627081	0.0846946	0.0732989	0.045075	0.085991	0.0906211	0.106687	0.106941	0.0991048	0.0968451	0.0841058	0.123325	0.111505	0.119292	0.0838928	0.08927	0.0709659
Bacteria_Actinobacteria_Mycobacterium	0.028704	0.060134	0.0559293	0.0277746	0.0672993	0.0595955	0.0649425	0.0710926	0.0519418	0.0255421	0.0636446	0.0405468	0.0369194	0.128624	0.114645	0.0468067	0.0246898	0.0696733	0.0515809	0.128072	0.0792979	0.157121	0.0626224	0.0617802	0.0518894	0.0520289	0.0555225	0.0464582	0.0416989	0.0464138	0.0276536	0.0410055	0.0118507	0.0432154	0.0259151	0.0245357	0.0777651	0.0600782	0.046562	0.0555172	0.0305184	0.0424828	0.0227855	0	0.042145	0.0514543	0.0919	0.115979	0.0447387
Archaea_Methanomicrobia_unknown	0	0.0108886	0	0	0	0	0.00799386	0	0	0	0	0.0123667	0.00724049	0	0	0.00379652	0	0.0145279	0.0308255	0	0.0135596	0.0189151	0	0	0	0	0	0	0	0	0	0	0	0	0	0	0	0	0	0	0.00650655	0.00942125	0.0213138	0	0	0	0.0283609	0.0363281	0.0160706
Archaea_Methanomicrobia_unknown	0	0	0	0	0	0	0.0159877	0.0143629	0	0	0	0.01855	0.0161902	0	0	0.0100447	0.0167151	0	0.0457215	0	0.0121281	0	0	0	0.0164089	0	0	0	0	0.011984	0	0	0.00837972	0.00651497	0	0.0245357	0	0.00575445	0	0	0.00650655	0.0143912	0.0113927	0	0	0	0	0.01234	0.0160706
Bacteria_Ktedonobacteria_unknown	0.0171539	0.0266714	0	0	0	0	0.0138458	0	0	0.0114228	0.0091863	0.00618333	0	0.0291276	0.0234834	0.00657577	0	0.0384372	0	0.0233826	0	0.013375	0	0	0.0200967	0.0399043	0.0257991	0.0290933	0	0.0328195	0.0225791	0.0203444	0.00837972	0.0216077	0.0183247	0	0.0119709	0.009967	0.023281	0.015599	0.00920165	0.0172008	0.0161118	0	0	0.0210061	0.0141805	0.0370201	0.0350251
Bacteria_Betaproteobacteria_unknown	0.0646408	0.136216	0.161284	0.0569209	0	0.0113029	0.0407609	0.0203122	0.071021	0.107155	0.0816497	0.132762	0.110995	0.107022	0.13893	0.0431202	0.0516424	0.0795725	0.0729464	0.123729	0.0717509	0.0945756	0.104787	0.0726003	0.122793	0.112159	0.14413	0.119955	0.053833	0.109508	0.0965898	0.154521	0.108614	0.0556639	0.0467191	0.0406879	0.163086	0.134831	0.131697	0.109193	0.0384933	0.0562652	0.0534366	0.0872041	0	0.149646	0.0601627	0.0472587	0.0700502
Bacteria_Spirochaetes_unknown	0.0153429	0	0.0128311	0.0138873	0	0.0101097	0.0159877	0	0.0153168	0.0197849	0	0.0107098	0.0204792	0	0.0135582	0.0107382	0.0261875	0	0.0238773	0.0233826	0.0181922	0	0	0	0.0232057	0	0	0.0112678	0	0.023968	0.0100977	0.0113729	0.0145141	0	0	0.0122679	0.00535357	0	0.0104116	0.00900609	0.0130131	0.0196119	0.0279064	0	0	0	0.0200542	0.0266575	0.0289717
Bacteria_Planctomycetacia_Pir2 lineage	0	0.00769937	0.0128311	0.0138873	0	0	0.0138458	0	0.0108306	0.0228456	0	0.0321295	0.0250818	0	0.0166053	0	0.0207796	0	0.0137856	0	0	0.013375	0	0	0	0	0.0102515	0.0112678	0	0.0169479	0	0.0124584	0	0	0	0	0	0	0	0.0127365	0.00650655	0.0108787	0.0254749	0	0	0	0	0.0236294	0.0179675
Bacteria_Dehalococcoidia_unknown	0	0	0.0128311	0.0138873	0	0	0.011305	0	0	0	0	0	0	0	0	0	0.0418636	0	0.0275711	0	0	0	0	0	0.0200967	0	0	0	0	0	0	0	0	0	0	0.0357667	0	0	0	0	0	0	0	0	0	0	0	0	0.0113636
Bacteria_Candidatus Beckwithbacteria_unknown	0.00767146	0.00769937	0	0.0367423	0	0	0	0.0227097	0.0187592	0.0114228	0	0.00874455	0	0	0.00958706	0	0.0112693	0.0145279	0	0	0.00606406	0	0	0	0.0116028	0	0.00591871	0.0092001	0	0.0146773	0.00714013	0.0101722	0.0145141	0.00651497	0	0	0.00535357	0.00813802	0	0	0.00650655	0.0121628	0.0161118	0	0	0	0.0141805	0.00712452	0.0139176
Bacteria_Gammaproteobacteria_Perlucidibaca	0.00767146	0	0	0.010757	0.00771976	0.00505483	0	0	0	0.0255421	0	0	0	0	0	0	0.00503978	0	0.0194957	0	0	0	0	0	0	0	0	0.00650545	0	0.0146773	0	0	0	0	0	0	0.00535357	0.0269908	0.0147242	0.00900609	0.0172147	0.00942125	0.00805588	0	0	0	0.0141805	0.0225297	0.0300654
Bacteria_Deltaproteobacteria_unknown	0.0520303	0.0288084	0.0181459	0.0460589	0.013371	0.0247635	0.0842206	0.0867736	0.0603023	0.05596	0.0331217	0.0450153	0.0331801	0.0336336	0.0542326	0.0291616	0.0647372	0.0355859	0.0675352	0.0522851	0.0532119	0.0299074	0.0280056	0.0330229	0.0384822	0.0591877	0.0283852	0.0627363	0.0138996	0.0423698	0.0534318	0.0566365	0.0536564	0.0368542	0.0501843	0.0513201	0.0272979	0.0406901	0.0345313	0.0360243	0.0491234	0.0535715	0.0528259	0.0616626	0	0.0210061	0.037518	0.0461722	0.0657718
Bacteria_Alphaproteobacteria_Reyranella	0.0440692	0.0754381	0	0.0392792	0.00771976	0.0214458	0.0226101	0.0248772	0.0359211	0.0342684	0.0543469	0.0470909	0.0605783	0.0518329	0.0488846	0.0315363	0.0230952	0	0.0238773	0.0522851	0.0568859	0.0916944	0	0.0190658	0.0384822	0.0282166	0.0727304	0.0243412	0.0138996	0.0562099	0.0410169	0.0485184	0.0384007	0.040161	0.0289739	0.0287707	0.0834539	0.0530534	0.0429281	0.0441206	0.033809	0.0477302	0.0377854	0.0872041	0	0.0647452	0.0448426	0.0318618	0.0425188
Bacteria_Sphingobacteriia_uncultured Bacteroidetes bacterium	0.0132874	0.0108886	0.0181459	0.010757	0	0	0.0138458	0	0	0.0302219	0	0	0	0.0118913	0	0.0113896	0.00872916	0.0145279	0.0435938	0	0.027789	0	0	0	0.028421	0.0252377	0.0236749	0.0234557	0	0.0169479	0.018891	0.0183382	0.0118507	0.0234901	0.0224431	0.00867469	0.0214143	0.0222869	0.0275465	0.015599	0.0195197	0.0266473	0.0161118	0	0	0.0148536	0.0141805	0	0
Bacteria_Betaproteobacteria_Hydrogenophaga	0.0153429	0	0	0.0464757	0	0	0.011305	0	0	0	0	0	0	0	0	0.00536909	0	0.025163	0	0	0.0135596	0	0	0	0.0116028	0	0	0	0	0.00847397	0.0174897	0.0113729	0.0355522	0.0184271	0.0224431	0.0212486	0.00757109	0.00813802	0.0104116	0	0.0145491	0.0188425	0.0139532	0	0	0	0	0.014249	0.0080353
Bacteria_Sphingobacteriia_Pedobacter	0.0202968	0.0344326	0	0.010757	0	0	0	0	0	0	0.0129914	0.00618333	0.0102396	0	0.0287612	0.00759305	0	0	0.0194957	0.0233826	0.00857588	0.0189151	0	0	0	0	0.0144978	0	0	0	0.0142803	0.0088094	0.00837972	0.0312447	0.0224431	0	0.0200312	0.0115089	0	0	0.0145491	0.0133237	0	0	0	0	0	0	0
Archaea_Deep Sea Euryarchaeotic Group(DSEG)_unknown	0.00767146	0	0.0128311	0	0	0	0.011305	0	0	0.0197849	0	0.00874455	0	0	0.0135582	0	0.0142547	0	0.0275711	0	0.0191762	0	0	0	0	0.0126189	0	0.0092001	0	0	0	0	0	0.0112843	0	0	0	0	0	0	0.0159377	0.0108787	0.0139532	0	0	0	0.0200542	0.0201512	0.0254099
Bacteria_Deltaproteobacteria_unknown	0.0171539	0.0133357	0	0	0	0	0	0.0101561	0	0.0114228	0.0129914	0.0239479	0.0250818	0.0168168	0.0214373	0.0120057	0.0100796	0	0.0137856	0.0233826	0.0121281	0.0189151	0.0280056	0.0233507	0	0.0178458	0	0	0.019657	0.00847397	0.0100977	0	0	0.0159583	0.0129575	0.00867469	0.00535357	0	0	0.015599	0.0195197	0.0108787	0.00805588	0	0	0.0181918	0.0200542	0.0201512	0.0113636
Bacteria_Alphaproteobacteria_unknown	0.0171539	0.0442295	0	0.0124212	0.013371	0.0123817	0.0178748	0	0.0216612	0	0.0355784	0.0296542	0.0102396	0	0.0166053	0.0185991	0.0123449	0.0205455	0.0477546	0.0233826	0.0210065	0.02675	0.0280056	0.0404446	0.0492267	0.0472155	0.0307545	0.0184002	0	0.0189484	0.0100977	0.0113729	0.00837972	0.0338528	0.0342824	0.0335969	0.026227	0.00813802	0.0329243	0.046797	0.0195197	0.0403394	0.0462775	0	0	0.0514543	0.0245613	0	0.0080353
Bacteria_Clostridia_unknown	0.0108491	0.00769937	0.0181459	0.0270713	0.0109174	0.0101097	0.0159877	0.0248772	0.0153168	0.0161543	0	0.0163596	0.0102396	0	0.0135582	0.00379652	0.0241699	0.0145279	0.0238773	0	0.0135596	0	0.0396059	0	0.0164089	0	0.0132346	0.0145466	0.019657	0.00847397	0.0100977	0.0160837	0.0221707	0.0145679	0	0.00867469	0.00927265	0.00813802	0	0.00900609	0.0130131	0.0153848	0.0279064	0	0	0.0105031	0.0200542	0.0293752	0.0212594
Bacteria_uncultured soil bacterium PBS-III-30_unknown	0.0132874	0.0108886	0	0.0138873	0	0	0.0138458	0.0101561	0.0108306	0.0197849	0	0.0163596	0	0	0	0.0100447	0.00712733	0	0.0194957	0	0.0191762	0	0	0	0.0164089	0	0	0.0092001	0	0.0146773	0.0100977	0.0243921	0.0237014	0	0	0	0.00757109	0.009967	0	0	0.0130131	0.00543936	0.0279064	0	0	0	0	0.01234	0.0179675
Bacteria_Deltaproteobacteria_unknown	0.0334391	0.035283	0.0573823	0.0447851	0.00771976	0	0.0644486	0.0476362	0.0153168	0.0442403	0	0.0943845	0.0428353	0.0291276	0.0710996	0.0375837	0.0954902	0.0205455	0.0533913	0.0572755	0.0559079	0	0	0	0.0401934	0.0679546	0.0118374	0.0362208	0	0.0378967	0.0159658	0.0305167	0.0592536	0.0225685	0	0.0416023	0.00927265	0.0215312	0.0104116	0.015599	0.0379394	0.0321797	0.0469734	0	0	0	0.0347349	0.0450594	0.0508197
Bacteria_Planctomycetacia_unknown	0.0664368	0.0850423	0.0678956	0.0904274	0.10006	0.0953743	0.106651	0.0947296	0.077346	0.081575	0.124947	0.154707	0.168254	0.105692	0.0982382	0.116151	0.0821964	0.193826	0.111143	0.136343	0.109825	0.142806	0.165683	0.16401	0.124427	0.0667727	0.117632	0.0630727	0.116293	0.0703901	0.0765693	0.0749231	0.0874869	0.101975	0.105268	0.0785526	0.104635	0.0933215	0.128784	0.156509	0.113259	0.110004	0.122173	0.0616626	0.042145	0.142083	0.161682	0.107342	0.0857936
Bacteria_Betaproteobacteria_Massilia	0.0334391	0.0384969	0.0128311	0.0124212	0	0.0101097	0.0211498	0	0	0.0255421	0.0304675	0.00874455	0.0261059	0.0168168	0.0550735	0.0234033	0.0298158	0.0384372	0.0779829	0.0233826	0.0210065	0.02675	0	0.0134815	0.0306982	0.0309098	0.0484468	0.0243412	0	0.0207569	0.0257441	0.0233075	0.0118507	0.0283981	0	0	0.0330016	0.0304497	0.0180334	0.0270183	0.0298168	0.0348289	0.0267183	0.0616626	0.042145	0.0332136	0.0245613	0.01234	0.0080353
Bacteria_Clostridia_unknown	0.00767146	0.0133357	0.0286911	0.0387851	0	0	0.0211498	0.0203122	0	0.0197849	0	0.01855	0	0	0.0166053	0.00848928	0.0241699	0.0435837	0.0364732	0.0467652	0.0135596	0.0299074	0	0	0.0116028	0	0.0118374	0.020572	0.019657	0.02242	0.0100977	0.0209706	0.026499	0.0130299	0	0.00867469	0.0107071	0.0128673	0	0.0180122	0.0172147	0.0153848	0.0290459	0	0	0	0.0425414	0.0370201	0.0425188
Bacteria_Deinococci_unknown	0.00767146	0.00769937	0.0181459	0.0186317	0	0.00505483	0	0	0	0.0161543	0	0.0138264	0.0161902	0	0.0214373	0.00848928	0.0241699	0.0205455	0.0308255	0	0.0121281	0	0	0	0.0116028	0.0126189	0	0.0092001	0	0.0189484	0	0.0143857	0.0187376	0.00921356	0	0	0	0	0	0	0.0112697	0.0133237	0.00805588	0	0	0	0.0200542	0.0266575	0.0300654
Bacteria_KD4-96_unknown	0.0276598	0.0188595	0.0544376	0.0196396	0	0	0.0138458	0.0227097	0.0306336	0.0323085	0.0091863	0.0239479	0	0.0314614	0.0166053	0.00657577	0.0167151	0.0205455	0.0238773	0	0.0191762	0.0189151	0	0	0	0.0282166	0.0213402	0.0318701	0	0.0397464	0	0.0088094	0.020526	0.0145679	0	0.015025	0.0507884	0.019934	0.0208232	0.0127365	0.0205755	0.0243256	0.0213138	0	0	0.0148536	0.0141805	0.0174514	0.0179675
Bacteria_Planctomycetacia_Candidatus Anammoximicrobium	0.00767146	0	0	0.0186317	0	0	0.011305	0	0	0	0	0.00618333	0	0	0.00958706	0	0.00872916	0.0290558	0.0275711	0	0.00606406	0.013375	0	0	0.0164089	0	0	0.0130109	0	0.02242	0.0142803	0.0152583	0.0313541	0.00651497	0	0.0193972	0	0	0	0	0	0.00942125	0.00805588	0	0	0	0	0.00712452	0.0080353
Bacteria_Betaproteobacteria_Nitrosospira	0	0.0230981	0.0181459	0.0152128	0	0	0.00799386	0	0	0.0197849	0	0.00874455	0.0102396	0.0237826	0	0.00657577	0.00712733	0.0145279	0.0137856	0	0.0121281	0	0	0	0	0.0126189	0.0132346	0.0092001	0.0138996	0.0254219	0.0201953	0.00719285	0	0.0195449	0.0129575	0.0193972	0.0131135	0.0190853	0.0104116	0	0.0159377	0.0143912	0.0161118	0	0	0	0	0.00712452	0.0080353
Bacteria_Gammaproteobacteria_Acinetobacter	0.0132874	0.00769937	0	0.0496846	0	0.00505483	0.00799386	0	0.0108306	0.0114228	0	0	0.0161902	0	0	0.00657577	0	0	0	0	0.0135596	0.0299074	0	0.0134815	0	0	0	0	0	0.00847397	0	0.0088094	0	0.00651497	0.0183247	0.0683046	0.0131135	0.0115089	0.0208232	0	0.0130131	0.0153848	0.0113927	0	0	0.0105031	0	0.00712452	0
Bacteria_Spartobacteria_uncultured Spartobacteria bacterium	0	0.0255359	0	0	0	0	0.00799386	0	0.0187592	0	0.0159111	0	0	0.0237826	0.0234834	0.00379652	0	0	0	0.033068	0.0121281	0.0299074	0	0	0.0232057	0.0472155	0.020503	0.0092001	0.089001	0	0.00714013	0	0	0.00921356	0	0	0.0107071	0.0115089	0.0294484	0.0201382	0	0	0	0	0	0	0.0401084	0	0
Bacteria_Candidatus Roizmanbacteria_unknown	0.0171539	0.0108886	0.0128311	0.0284605	0	0	0.0265126	0.0175908	0.0187592	0.0114228	0	0.00618333	0	0	0.0135582	0.00759305	0.0271401	0.0205455	0.0137856	0	0.00857588	0	0	0	0.0200967	0.0309098	0.0132346	0.031199	0	0.0207569	0.0225791	0.0283183	0.026499	0.0145679	0.0129575	0.0378121	0.00535357	0.009967	0.0147242	0	0.0112697	0.0163181	0.0227855	0	0	0	0.0141805	0.0225297	0.0179675
Bacteria_Chlorobia_uncultured Chlorobi bacterium	0.0108491	0.00769937	0	0.0186317	0	0	0.0159877	0.0101561	0.0187592	0.0114228	0	0.0195534	0.00724049	0.0205963	0.0135582	0	0.0201591	0	0.0238773	0	0.0105033	0.013375	0	0	0.0164089	0.0126189	0.0167407	0.015935	0	0.0207569	0.0174897	0.0283183	0.0313541	0	0	0	0.00757109	0.0172633	0	0.0127365	0.00650655	0.00543936	0.0139532	0	0	0.0105031	0	0	0.0139176
Bacteria_Gammaproteobacteria_unknown	0.0440692	0.0392593	0.0286911	0.0677494	0.0469575	0.0571888	0.126394	0.134352	0.0667643	0.0783107	0.0400422	0.030292	0.0522119	0.0205963	0.0598712	0.0506519	0.0472773	0.0543584	0.0849799	0.0572755	0.044147	0.0353869	0	0.0381316	0.090621	0.0724898	0.0374332	0.0464582	0.0310805	0.0388326	0.0519809	0.0647356	0.052998	0.0628281	0.0673294	0.0756242	0.0507884	0.0542874	0.0429281	0.0402764	0.0544377	0.054121	0.0608205	0	0.0729972	0.0363837	0.0470313	0.0403024	0.0482118
Bacteria_Clostridia_Christensenellaceae R-7 group	0	0	0	0.0248423	0	0	0	0	0	0.0114228	0	0	0	0	0	0.00536909	0.00712733	0	0	0	0.00606406	0	0	0	0.0116028	0	0	0	0	0	0	0.0176188	0.0598432	0	0	0.00867469	0	0.00575445	0	0	0	0.0108787	0.0180135	0	0	0	0	0.0100756	0.0139176
Bacteria_Gammaproteobacteria_unknown	0.0325472	0.0266714	0.0128311	0.0611671	0.00771976	0.0262656	0.0565251	0.0406243	0.0108306	0.057114	0.0159111	0.0654382	0.060144	0.0314614	0.0449673	0.0257493	0.021382	0.0355859	0.0568393	0.0233826	0.0303203	0.0299074	0.0280056	0.0190658	0.0580142	0.0252377	0.0289957	0.0130109	0	0.0169479	0.0699587	0.0637288	0.0706088	0.0716647	0.0342824	0.122985	0.0251105	0.0542874	0.0403239	0.0742661	0.033177	0.0339688	0.0546376	0	0	0.0297072	0	0.0188497	0.0254099
Bacteria_Alphaproteobacteria_Rhodobacter	0.0153429	0.0108886	0	0.0372635	0	0.00875522	0.0138458	0.0143629	0.0153168	0.0114228	0	0.0107098	0.0125409	0	0.0166053	0.00379652	0.00872916	0.0205455	0.0194957	0	0.0148539	0	0	0	0.0116028	0	0.025111	0.00650545	0.0138996	0.00847397	0.0123671	0.023856	0.0251392	0.0206021	0.0129575	0.0287707	0.0407716	0.0230178	0.0104116	0.00900609	0.0159377	0.0163181	0.0197328	0	0	0	0	0.01234	0.0139176
Bacteria_Gammaproteobacteria_unknown	0	0.00769937	0	0	0	0	0.0849759	0.0336839	0.0153168	0.02798	0	0	0	0.0168168	0.0846706	0	0.0271401	0	0.0137856	0	0.0297077	0.013375	0	0	0.0860489	0.105577	0	0	0	0	0.00714013	0.0152583	0.020526	0	0	0	0.0200312	0.020748	0	0.0254731	0.00650655	0.00942125	0.00805588	0	0	0	0.0200542	0.01234	0.0196824
Bacteria_Betaproteobacteria_unknown	0.0108491	0.0108886	0	0.00621058	0	0	0.011305	0	0.0108306	0.0197849	0	0.00618333	0.00724049	0.0118913	0.0166053	0.00536909	0.00712733	0.0145279	0	0	0.0121281	0	0	0	0	0	0.0118374	0.0225355	0	0.00847397	0.0142803	0.0134566	0	0.0112843	0.0129575	0.015025	0.0177558	0.0128673	0.0208232	0	0.00920165	0.0121628	0.0180135	0	0	0.0105031	0	0	0
Bacteria_Cyanobacteria_unknown	0.0242593	0.0317453	0.0181459	0.0175662	0.024412	0.0182254	0.0195809	0.0248772	0.0153168	0.0228456	0.0259828	0.0239479	0.0369194	0.0336336	0.0287612	0.0204449	0.0201591	0.0665751	0.0238773	0	0.0218643	0.0353869	0.0396059	0.0134815	0.0200967	0.0488726	0.025111	0.015935	0.053833	0.0146773	0.0174897	0.0190305	0.0167594	0.0234901	0.0317394	0.0212486	0.0251105	0.0215312	0.0294484	0.0238279	0.0234597	0.0243256	0.0113927	0	0	0.0257272	0.0425414	0.0302268	0.0241059
Bacteria_Pla4 lineage_unknown	0.0187912	0.0133357	0	0.0175662	0	0	0.0159877	0.0101561	0.0265295	0.0323085	0.0091863	0.0231359	0.0177355	0.0265897	0.0234834	0.0257493	0.027604	0.0481836	0.0389915	0	0.0388289	0	0	0.0134815	0.0164089	0.0178458	0.0187166	0.0145466	0.0393141	0.0169479	0.0257441	0.0209706	0.0251392	0.0379885	0.0317394	0.0260241	0.0160607	0.029342	0.0275465	0.015599	0.027605	0.0326362	0.0267183	0	0	0.0105031	0	0.0188497	0.0227273
Bacteria_SBR2076_unknown	0.0187912	0	0	0.0277746	0	0	0.0399693	0.0101561	0	0.05596	0.0091863	0.0174891	0	0.0205963	0.0166053	0.00929954	0.039038	0.0205455	0.0435938	0.0233826	0.0303203	0	0	0	0.028421	0.0378566	0.0118374	0.0215761	0.019657	0.0207569	0.00714013	0.0221698	0.0237014	0	0.0129575	0.0122679	0.00535357	0.00575445	0	0.0180122	0.027605	0.0266473	0.0496598	0	0	0	0.0347349	0.0488433	0.0495329
Bacteria_Betaproteobacteria_unknown	0	0.0230981	0	0	0	0	0	0	0	0.0161543	0.0091863	0.0107098	0	0.0205963	0.0214373	0.00379652	0	0	0.0137856	0.0233826	0.00857588	0.013375	0.0280056	0	0.0116028	0	0.0345117	0.0260218	0	0.00847397	0.0123671	0.0259342	0.0145141	0.00651497	0.0224431	0	0.0283284	0.0309887	0.0104116	0	0	0	0	0	0	0.0210061	0	0	0
Bacteria_KD4-96_unknown	0.0153429	0.0172163	0.0314296	0.00878309	0	0.00505483	0.0178748	0	0	0.0228456	0	0.0163596	0.0102396	0.0118913	0.0135582	0.0156535	0.0314734	0	0.0194957	0	0.0105033	0	0	0	0.0200967	0.041852	0.0229231	0.0536453	0	0.0305533	0.0159658	0.0416316	0.0324545	0.0145679	0.0129575	0.0287707	0.00927265	0.019934	0	0	0.0159377	0.0224271	0.00805588	0	0	0	0	0	0
Bacteria_OPB41_unknown	0.0334391	0.00769937	0	0.0552009	0	0	0.011305	0.0227097	0	0	0	0	0	0	0.0166053	0	0.0314734	0	0.0194957	0	0.00857588	0	0	0	0.0164089	0.0178458	0	0.0215761	0.0138996	0	0	0.0370275	0.0466563	0.00921356	0	0.0212486	0	0	0	0	0.00920165	0.0121628	0.00805588	0	0	0	0.0141805	0.00712452	0.0113636
Bacteria_Gammaproteobacteria_Steroidobacter	0.0413121	0.0298195	0.0256621	0.0447851	0.0154395	0.0202193	0.0252788	0.0203122	0.0187592	0.0228456	0.0225018	0.0239479	0.0323804	0.0314614	0.0234834	0.0403576	0.0100796	0.0481836	0.0194957	0.0522851	0.0507356	0.0856418	0.0280056	0.0134815	0.0259447	0.0218565	0.0324181	0.0130109	0.019657	0.0189484	0.0504883	0.0393969	0.0516561	0.0597107	0.0183247	0.0498323	0.042154	0.0430624	0.023281	0.0254731	0.0390393	0.0467912	0.0455709	0	0.059602	0.0378693	0	0.0100756	0.0160706
Bacteria_Bacilli_unknown	0.0108491	0.0153987	0	0.0152128	0.00771976	0.0071486	0.0138458	0	0.0108306	0.0114228	0.0091863	0.0174891	0.0102396	0.0168168	0.00958706	0.0156535	0.0100796	0.0290558	0.0194957	0	0.0135596	0.013375	0.0396059	0	0	0	0.0118374	0.0092001	0.0138996	0.0146773	0.00714013	0.00719285	0.0145141	0.0130299	0	0.015025	0.0141642	0.009967	0.0180334	0.0127365	0.0195197	0.0143912	0.0161118	0	0	0.0210061	0.0141805	0.0225297	0.0113636
Bacteria_Betaproteobacteria_unknown	0.0216982	0.0255359	0.0181459	0.0284605	0	0.0151645	0.0329595	0.0227097	0.0108306	0.02798	0.0129914	0.01855	0.0323804	0.0291276	0.025365	0.0234033	0.0188571	0.0290558	0.0457215	0	0.0218643	0.0353869	0.0280056	0.0301457	0.0384822	0.0126189	0.0229231	0.0338033	0	0.0207569	0.0285605	0.0296569	0.0290282	0.0206021	0.0224431	0.0335969	0.027818	0.0325521	0.0208232	0.0441206	0.0225394	0.0287824	0.0369167	0.0616626	0	0.0234856	0.0200542	0.0174514	0.0278351
Bacteria_Subgroup 17_unknown	0	0	0	0.0138873	0	0	0.0252788	0.0143629	0	0.0114228	0	0.00874455	0	0	0	0.00379652	0.00712733	0	0.0194957	0	0.0201122	0	0	0	0	0.0126189	0	0.0172118	0	0	0.0123671	0.0196984	0	0.0145679	0	0.00867469	0.00927265	0.0140955	0	0	0.0225394	0.0188425	0.0227855	0	0	0	0	0.0100756	0.0113636
Archaea_uncultured crenarchaeote_unknown	0.0202968	0	0.0222241	0.0215141	0	0	0.0195809	0.0143629	0	0.0114228	0	0.0107098	0.00724049	0	0.0234834	0.00379652	0.0280603	0	0.0308255	0	0.0181922	0	0	0	0.0164089	0.0218565	0	0.0130109	0	0.023968	0	0.0113729	0.0118507	0	0	0.00867469	0	0.00575445	0	0	0.0130131	0.0133237	0.0113927	0	0	0	0	0.01234	0
Bacteria_Betaproteobacteria_unknown	0	0.0217771	0.0256621	0.00621058	0	0.0101097	0	0	0	0	0	0.00618333	0	0.0205963	0.00958706	0.00536909	0.00712733	0.0145279	0	0	0.0148539	0	0	0	0	0	0.0187166	0.015935	0.019657	0.011984	0.00714013	0.0176188	0.00837972	0.00921356	0.0129575	0	0.0325645	0.009967	0.0104116	0.0201382	0	0.00769242	0.00805588	0	0	0.0257272	0	0.00712452	0.0080353
Bacteria_Deltaproteobacteria_unknown	0.0132874	0	0	0.0721604	0	0	0.0348444	0.0773464	0.0306336	0.0228456	0	0.00874455	0.0102396	0	0.0214373	0.00657577	0.00503978	0.0145279	0.0238773	0	0.0148539	0	0	0	0.0384822	0	0.00591871	0.00650545	0.0138996	0.00847397	0.0174897	0.0264282	0.0221707	0.00651497	0	0.0688532	0	0.0115089	0.0104116	0	0.00650655	0.0143912	0.0213138	0	0	0	0.0141805	0	0.0080353
Bacteria_uncultured soil bacterium_unknown	0.00767146	0	0.0222241	0.051589	0	0	0.00799386	0	0	0.0161543	0	0.0163596	0	0	0.0166053	0.00536909	0.040002	0	0.0275711	0	0.00606406	0	0	0	0	0.0126189	0	0.0172118	0	0	0	0.0183382	0.0410521	0	0	0.0683046	0	0	0	0	0.00650655	0.0121628	0.00805588	0	0	0	0	0	0.0113636
Bacteria_Phycisphaerae_unknown	0.0242593	0.0493	0.0181459	0.0256069	0.0512071	0.0595955	0.0265126	0.0336839	0.0342494	0.0378851	0.0914026	0.0450153	0.0639462	0.0314614	0.0358715	0.0674885	0.0241699	0.0503261	0.0435938	0.0618646	0.0485125	0.0551466	0.0280056	0.0467014	0.0478397	0.0218565	0.0505695	0.0338033	0.0367749	0.0406397	0.0311231	0.0390672	0.0474029	0.064165	0.0484827	0.0229511	0.0576597	0.041095	0.0441726	0.046797	0.0384933	0.0435149	0.036027	0	0.08429	0.0457818	0.0448426	0.0528369	0.0568182
Bacteria_Sphingobacteriia_unknown	0	0	0.0181459	0	0	0.00505483	0	0	0	0	0.0183726	0	0.0125409	0.0118913	0	0.0136886	0.0123449	0	0.0137856	0	0.0105033	0	0	0	0.0164089	0	0.0118374	0	0	0.0146773	0.0100977	0.0101722	0.00837972	0.0112843	0	0.0122679	0.0151422	0.009967	0.0255031	0.015599	0.0112697	0	0.00805588	0	0	0.0210061	0.0200542	0.014249	0.0113636
Bacteria_Alphaproteobacteria_Labrys	0.0108491	0.0108886	0	0.00878309	0	0	0	0	0	0	0	0	0	0.0118913	0	0.00536909	0	0.0205455	0	0	0.00857588	0.013375	0	0	0.0116028	0	0.0295936	0.00650545	0	0.00847397	0.0174897	0.0124584	0.0118507	0.0112843	0	0.0122679	0.0288298	0.016276	0	0	0.0112697	0.0133237	0.0113927	0	0	0.0181918	0.0141805	0	0
Bacteria_SB-5_unknown	0.028704	0.0243476	0.0181459	0.0691581	0	0	0.0159877	0.0175908	0.0108306	0.0427402	0	0.0138264	0.0125409	0.0118913	0.0371305	0.0142053	0.0251989	0.0145279	0.0308255	0	0.0257276	0	0	0.0134815	0.0328178	0.0126189	0.00591871	0.0234557	0	0.0349391	0.0225791	0.0518684	0.0516561	0	0	0.0324577	0	0.0181972	0.0104116	0	0.0215798	0.0330864	0.0469734	0	0	0	0.0200542	0.0159309	0.0300654
Bacteria_Epsilonproteobacteria_unknown	0	0	0	0.0372635	0	0	0	0.0101561	0	0.0161543	0	0	0	0	0	0.00379652	0	0	0.0194957	0	0	0	0	0	0.0116028	0	0	0.00650545	0	0	0	0.0377196	0.00837972	0	0	0.00867469	0	0	0.0104116	0	0	0.00769242	0.0241676	0	0	0	0	0	0
Bacteria_Acidimicrobiia_unknown	0.106851	0.114459	0.16631	0.0865034	0.254049	0.147632	0.0634493	0.0873659	0.1016	0.0927992	0.125956	0.0680167	0.128913	0.13662	0.0996317	0.156719	0.0459146	0.0930239	0.0389915	0.15333	0.120978	0.11888	0.145521	0.12931	0.0544221	0.119046	0.136644	0.0999386	0.116293	0.0785843	0.10248	0.117642	0.0998559	0.120307	0.100369	0.0720574	0.14255	0.134831	0.12794	0.110302	0.113446	0.114227	0.0821541	0.163144	0.042145	0.134094	0.0982452	0.0997433	0.0584979
Bacteria_Deltaproteobacteria_[Desulfobacterium] catecholicum group	0.0171539	0	0	0.0411963	0	0	0.00799386	0.0203122	0.0324918	0.0161543	0	0	0	0.0168168	0.00958706	0.00379652	0.00712733	0	0	0	0.00606406	0	0	0	0	0	0	0.0243412	0	0.0146773	0.0364076	0.0425535	0.0313541	0	0	0.00867469	0	0.0115089	0.0104116	0.00900609	0	0.00942125	0.0161118	0	0	0	0	0	0.0113636
Bacteria_WCHB1-32_unknown	0.0153429	0	0.0222241	0.033445	0	0	0	0.0268705	0	0.0255421	0	0.00618333	0	0.0205963	0.00958706	0.00379652	0.0151193	0	0	0	0	0	0	0	0.0259447	0	0.0102515	0.0172118	0	0.0146773	0.00714013	0.0309376	0.0302135	0	0	0.0122679	0.00535357	0.009967	0	0	0.0112697	0	0.00805588	0	0	0	0	0.00712452	0.0113636
Bacteria_Acidimicrobiia_uncultured actinobacterium	0.0171539	0.0230981	0.0314296	0.0138873	0.0308791	0.0202193	0.0138458	0.0227097	0.0187592	0.02798	0.0243047	0.0107098	0.0161902	0.0237826	0.0191741	0.0185991	0.00503978	0.025163	0	0	0.0191762	0.0189151	0	0.0190658	0	0.0218565	0.020503	0.0215761	0.034047	0.00847397	0.0257441	0.0196984	0.0251392	0.0159583	0.0183247	0	0.0288298	0.0250831	0.0104116	0.0254731	0.0159377	0.0224271	0.0139532	0	0	0.0181918	0.0141805	0.01234	0.0179675
Bacteria_Clostridia_Clostridium sensu stricto 1	0.00767146	0.0298195	0.0256621	0.0232379	0	0.00505483	0.0226101	0.0227097	0.0108306	0.0114228	0	0.0195534	0.00724049	0.0168168	0.0621313	0.0156535	0.0619299	0.0290558	0.0364732	0	0.00857588	0.0189151	0	0.0134815	0	0.0178458	0.0132346	0.0112678	0	0.023968	0.00714013	0.023856	0.00837972	0.0130299	0	0.0173494	0.0141642	0.0140955	0.0294484	0.0180122	0.0195197	0.0224271	0.052208	0	0	0.0105031	0.0141805	0.0310551	0.0227273
Bacteria_Candidatus Adlerbacteria_unknown	0.028704	0.0153987	0.0405754	0.00878309	0.00771976	0.0123817	0.0178748	0	0	0.0114228	0.0225018	0.00618333	0.00724049	0	0.0166053	0.0227791	0	0	0	0.033068	0.0250028	0.013375	0.0280056	0.0134815	0	0.0282166	0.0196302	0.0356318	0.019657	0.023968	0.0142803	0.0190305	0.0118507	0.0159583	0.0366495	0.0274318	0.0214143	0.0287722	0.0275465	0.0254731	0.0234597	0.0360807	0.0254749	0	0	0.0105031	0	0	0.0113636
Bacteria_Nitrospira_unknown	0.0132874	0	0	0.0138873	0	0	0.0195809	0.0287257	0.0153168	0.0228456	0	0.00874455	0.00724049	0.0118913	0	0.0113896	0.0112693	0.025163	0	0	0.0135596	0	0	0.0190658	0.0232057	0.0178458	0.00837033	0.0184002	0	0.0146773	0.0123671	0.0113729	0	0.00921356	0	0	0	0.00813802	0.0104116	0	0.0225394	0.0133237	0.0139532	0	0	0.0105031	0.0141805	0	0.0113636
Archaea_Methanomicrobia_Methanosaeta	0	0.0442295	0.0513242	0	0	0	0.0276916	0.0248772	0	0.02798	0	0.0462718	0.0204792	0	0.0606339	0.0310759	0.13248	0.0581116	0.119386	0.066136	0.0565618	0.0299074	0	0	0.0200967	0.0282166	0	0.0548159	0	0.0611067	0.0159658	0.0215785	0.0955436	0.00921356	0	0.0704735	0	0.019934	0	0	0.0234597	0.0627298	0.0772692	0	0	0	0.0601627	0.0528369	0.0686537
Bacteria_Gammaproteobacteria_Candidatus Methylospira	0	0	0	0.00621058	0	0	0.0211498	0.0143629	0	0.0161543	0	0.00874455	0	0	0	0	0.0151193	0	0.0238773	0	0.00857588	0	0	0	0.0164089	0	0	0	0	0	0.0123671	0.0113729	0.0290282	0	0	0	0.00535357	0.00575445	0	0	0.0159377	0	0.0351147	0	0	0	0	0.014249	0.0241059
Bacteria_Deltaproteobacteria_uncultured Cystobacteraceae bacterium	0.00767146	0.0188595	0	0	0	0.0101097	0	0	0	0	0.0275589	0.0276527	0.0415934	0.0118913	0.0271163	0.0173979	0.00872916	0	0.0137856	0	0.016044	0.02675	0.0280056	0.0134815	0.0306982	0.0218565	0.0102515	0.0112678	0.0138996	0.00847397	0.018891	0.0124584	0	0.0112843	0.0129575	0	0.00927265	0.0115089	0	0	0.00650655	0.00543936	0.00805588	0	0	0.0297072	0	0.0174514	0.0212594
Bacteria_Alphaproteobacteria_uncultured alpha proteobacterium	0.00767146	0.0108886	0.0128311	0.00621058	0.0154395	0.0133738	0	0	0.0153168	0	0.0159111	0.00618333	0.0102396	0.0237826	0	0.0131515	0.00712733	0	0	0	0.00606406	0	0	0	0	0.0252377	0.00591871	0	0	0.00847397	0.0100977	0	0	0.00921356	0.0129575	0.0122679	0.0141642	0.009967	0	0.015599	0.00650655	0.00543936	0.0161118	0	0.059602	0.0210061	0.0141805	0.00712452	0
Bacteria_Alphaproteobacteria_Skermanella	0.0108491	0.0108886	0	0	0	0.0189134	0	0	0	0	0.0259828	0	0.0204792	0	0	0.0214764	0.00503978	0.0145279	0	0	0	0	0	0	0	0.0126189	0	0	0	0.00847397	0.0334902	0	0.00837972	0.034474	0.0342824	0	0	0.00575445	0.0147242	0.015599	0.00920165	0.00543936	0.00805588	0	0.042145	0.0210061	0	0.00712452	0
Bacteria_uncultured Parcubacteria group bacterium_unknown	0.00767146	0.0133357	0.0181459	0.00878309	0	0.00505483	0	0	0	0.0197849	0.0129914	0.015146	0.00724049	0	0.0135582	0.0193585	0.0181712	0.0145279	0.0137856	0.0233826	0.0181922	0	0	0	0.0116028	0.0178458	0.0213402	0.0225355	0	0.0317067	0.0142803	0.0113729	0	0.0112843	0.0129575	0.00867469	0.0119709	0.009967	0.0147242	0.00900609	0.0145491	0.0153848	0.0139532	0	0	0	0.0141805	0.00712452	0.0080353
Bacteria_KD4-96_unknown	0.0276598	0.0230981	0	0.0215141	0	0	0.011305	0.0101561	0.0187592	0.0228456	0.0091863	0.0231359	0.0161902	0.0118913	0.0135582	0.0189826	0.0359912	0.0205455	0	0.033068	0.0148539	0.02675	0	0	0.0232057	0.0333864	0.0244035	0.0464582	0	0.0388326	0.0267159	0.0278578	0.026499	0.0145679	0.0183247	0.00867469	0.026227	0.0237262	0.0104116	0.00900609	0.0159377	0.00942125	0	0	0	0.0105031	0	0.014249	0.0139176
Bacteria_Gammaproteobacteria_unknown	0.0171539	0	0	0.0175662	0	0	0.0138458	0.0380006	0.0342494	0.0161543	0	0.0107098	0	0	0	0.00379652	0.00503978	0	0.0137856	0	0.00606406	0	0	0	0	0.0126189	0.00837033	0	0	0	0.0159658	0.0101722	0	0.0460678	0.0518302	0.0229511	0	0.0215312	0	0	0.0195197	0.0121628	0.00805588	0	0	0	0.0141805	0.0100756	0
Bacteria_Solibacteres_Bryobacter	0.0413121	0.103011	0.125062	0.0362136	0.154588	0.125356	0.0576446	0.0380006	0.0684988	0.0535776	0.165863	0.118617	0.127482	0.0629228	0.0766965	0.105144	0.0445102	0.0859481	0.0533913	0.0701479	0.0813579	0.0681994	0.145521	0.145201	0.131271	0.110009	0.0865833	0.0669777	0.100232	0.0954968	0.0634628	0.0561779	0.0474029	0.0552813	0.0549742	0.0287707	0.0933426	0.0614407	0.110677	0.121499	0.0606891	0.0629652	0.0569636	0.106803	0.214898	0.144393	0.0680072	0.0942486	0.0677067
Bacteria_Bacilli_Lysinibacillus	0	0.0133357	0	0.0138873	0	0.00505483	0.0159877	0.0143629	0.0153168	0	0	0.0254945	0	0.0205963	0.0135582	0	0	0	0	0	0.00606406	0.0299074	0	0.0134815	0.0164089	0	0.0156594	0.0112678	0.0138996	0.011984	0.0142803	0.00508611	0.00837972	0.00651497	0	0.00867469	0	0.009967	0.023281	0.0127365	0.0159377	0.00543936	0	0	0	0.0181918	0.0401084	0.00712452	0
Bacteria_SJA-15_unknown	0.00767146	0.0203706	0.0222241	0.0186317	0	0	0.0159877	0.0143629	0.0216612	0.0161543	0	0.0414791	0.00724049	0	0.0166053	0	0.0123449	0	0.0238773	0.0233826	0.0105033	0.013375	0	0	0	0	0.00837033	0.0112678	0	0.0338959	0.0100977	0.0134566	0.0187376	0	0	0.0173494	0	0	0.0147242	0.015599	0.0215798	0.0108787	0.0254749	0	0	0	0.0470313	0.0547245	0.0432714
Bacteria_Betaproteobacteria_Gallionella	0.0334391	0	0.0425558	0.0124212	0	0	0	0	0.0390503	0.0497908	0	0.00874455	0	0	0.0166053	0.00379652	0.0167151	0	0	0	0.00857588	0	0	0	0	0.0309098	0.0196302	0.0482457	0	0.0254219	0.00714013	0.0101722	0.00837972	0.00651497	0.0129575	0.00867469	0.00535357	0.00813802	0.0255031	0.00900609	0.0145491	0.00942125	0.0113927	0	0	0.0315092	0	0	0.0113636
Bacteria_Candidatus Woesebacteria_unknown	0.0230144	0.0133357	0	0.0671777	0	0	0.0226101	0.0287257	0.0187592	0.0228456	0.0183726	0.030292	0.0102396	0.0118913	0.025365	0.0178073	0.0383818	0.0145279	0.0308255	0.0233826	0.0191762	0	0	0	0.0384822	0.0252377	0.0132346	0.0344236	0	0.0293547	0.0174897	0.0264282	0.0221707	0.0216077	0.0129575	0.0378121	0.0185453	0.0172633	0.0104116	0.0127365	0.0243453	0.0344016	0.0161118	0	0	0.0105031	0.0245613	0.014249	0.0468535
Bacteria_Deltaproteobacteria_unknown	0.0153429	0.0172163	0	0.0138873	0	0.00505483	0	0.0143629	0	0.0197849	0.0129914	0.00618333	0.014481	0.0168168	0.00958706	0.0156535	0.0188571	0.0145279	0	0	0.0135596	0.0189151	0	0	0.0116028	0.0126189	0.0156594	0.0172118	0	0.0189484	0.0201953	0.0101722	0.00837972	0.017237	0.0129575	0.015025	0.0160607	0.016276	0.0104116	0	0.0159377	0.0153848	0.0241676	0	0	0.0181918	0.0283609	0.0159309	0.0266501
Bacteria_Candidatus Levybacteria_unknown	0.0153429	0.0133357	0.0181459	0.0310529	0	0	0.00799386	0.0101561	0.0216612	0.0161543	0.0183726	0.015146	0.0177355	0	0.0191741	0.0107382	0.0123449	0	0.0194957	0.0233826	0.0171518	0	0	0	0	0.0126189	0.0244035	0.0225355	0	0.0146773	0.0159658	0.0176188	0.020526	0.0184271	0	0.0173494	0.0220733	0.00813802	0.0147242	0.015599	0.00920165	0.0153848	0.0180135	0	0	0	0.0141805	0.014249	0.0179675
Bacteria_Gammaproteobacteria_Crenothrix	0	0.00769937	0.0222241	0.0152128	0	0.00505483	0.00799386	0.0101561	0	0.0161543	0	0.00618333	0	0.0118913	0.0135582	0.00657577	0.0306558	0	0	0	0.00857588	0	0	0	0.0306982	0	0.00837033	0.0260218	0	0.02242	0.0201953	0.0366765	0.0549495	0.00651497	0	0	0.00535357	0.00575445	0	0	0.00920165	0.00942125	0.00805588	0	0	0.0105031	0	0.0100756	0.0080353
Bacteria_Betaproteobacteria_Sideroxydans	0.0306858	0.00769937	0.0425558	0.0248423	0	0	0.0138458	0	0.0603023	0.0395697	0	0.0524673	0.0177355	0.0118913	0.0166053	0.0230933	0.0450772	0	0.0137856	0.0233826	0.00606406	0	0	0.0233507	0.0164089	0.0399043	0.025111	0.0540383	0.0138996	0.0966181	0.0142803	0.0333519	0.020526	0	0.0129575	0.03005	0.00535357	0.009967	0.0416463	0.0201382	0.0344294	0.0297926	0.0279064	0	0	0.0492637	0.0141805	0.01234	0.0533002
Bacteria_Subgroup 18_unknown	0.0132874	0.00769937	0	0.0175662	0.00771976	0.0071486	0.0309601	0.0227097	0	0.0456912	0	0.0290024	0	0.0205963	0.0135582	0.00759305	0.0341815	0.0145279	0.0275711	0.0233826	0.0397647	0.0189151	0	0	0.0116028	0.0178458	0.00837033	0.0260218	0	0.0456337	0	0.0273896	0.0145141	0	0	0.0122679	0	0.009967	0.0147242	0.00900609	0.033809	0.0292919	0.0332152	0	0	0	0.0448426	0.0433368	0.0533002
Bacteria_Elusimicrobia_unknown	0.0153429	0.0172163	0.0181459	0	0	0.0071486	0.0195809	0	0	0.02798	0	0.0107098	0.0191565	0.0237826	0.00958706	0.00929954	0.00872916	0.0355859	0	0	0.0148539	0.0299074	0	0	0	0.0178458	0.0118374	0.0268227	0.019657	0.0207569	0.0142803	0.0196984	0.0221707	0.0195449	0.0289739	0.00867469	0.0214143	0.0222869	0.0147242	0.00900609	0.0112697	0.0203522	0.0241676	0	0	0.0148536	0.0200542	0.01234	0.0179675
Archaea_Methanomicrobia_Methanocella	0	0.0217771	0.0181459	0	0	0	0.00799386	0	0	0	0	0.0338675	0.0261059	0	0.0135582	0.0204449	0	0.0384372	0.0337676	0	0.0191762	0.0189151	0	0.0233507	0	0	0	0	0	0.00847397	0	0	0	0	0	0	0	0.00575445	0.0147242	0.00900609	0.0112697	0.0180403	0.0377854	0	0	0.0181918	0.0567219	0.060872	0.0331304
Bacteria_Candidatus Moranbacteria_unknown	0.0153429	0	0	0.0263493	0	0	0	0.0101561	0	0.0161543	0	0.00618333	0	0	0.0135582	0	0.0100796	0.0145279	0.0137856	0	0.00606406	0	0	0	0.0200967	0.0126189	0.0132346	0.0172118	0	0.0169479	0.018891	0.0190305	0.026499	0	0.0129575	0.0122679	0.00757109	0.00575445	0.0147242	0.00900609	0.0130131	0.00942125	0	0	0	0.0105031	0	0	0
Bacteria_Bacteroidia_unknown	0.00767146	0.0108886	0.0128311	0.0256069	0	0	0.011305	0.0175908	0	0.0114228	0	0.0163596	0	0	0.0135582	0.0120057	0.019519	0.0205455	0.0194957	0	0.0105033	0	0	0.0233507	0.0164089	0.0126189	0.00837033	0.0184002	0	0.0254219	0.00714013	0.0176188	0.0237014	0.00651497	0.0129575	0.0122679	0	0.00813802	0.0104116	0.00900609	0.00920165	0.0121628	0.0301423	0	0	0	0	0.0188497	0.0266501
Bacteria_Phycisphaerae_uncultured soil bacterium	0.0108491	0.0172163	0	0.00878309	0.0189095	0.0182254	0.011305	0	0	0.0114228	0.034372	0.0138264	0.0191565	0	0	0.0214764	0.00503978	0.0290558	0.0137856	0	0.0121281	0.02675	0.0280056	0.0134815	0.0259447	0.0126189	0.0167407	0.0130109	0.019657	0.0169479	0.0123671	0.0124584	0.0167594	0.0243768	0	0	0.0160607	0	0.0104116	0.015599	0.0205755	0.0153848	0.0139532	0	0	0.0148536	0	0.0213736	0.0196824
Bacteria_Subgroup 2_unknown	0	0.00769937	0.0128311	0	0.0109174	0.0220335	0	0	0	0	0.0243047	0.0195534	0.0228964	0	0	0.0221373	0	0	0.0194957	0	0.00606406	0	0.0280056	0	0	0.0282166	0.0177561	0	0.034047	0.0146773	0	0	0	0	0.0129575	0	0.00535357	0	0.0104116	0	0	0	0.00805588	0	0	0.0210061	0	0	0
Bacteria_Deltaproteobacteria_unknown	0.0171539	0.0108886	0.0462631	0.0397671	0	0	0.129145	0.0673678	0	0.0510843	0	0.01855	0.0177355	0	0.041789	0.0197273	0.059204	0.0384372	0.0600899	0	0.028443	0.013375	0	0	0.0580142	0.0504754	0	0.0460005	0	0.02242	0.0174897	0.0612449	0.0488618	0.00651497	0	0.0122679	0	0.029342	0.0294484	0.015599	0.0268272	0.0260863	0.0402794	0	0	0.0148536	0	0.01234	0.0227273
Bacteria_Candidatus Nomurabacteria_unknown	0	0.00769937	0.0286911	0.00878309	0	0	0.00799386	0	0	0.0197849	0	0.0107098	0	0.0168168	0.0191741	0.0173979	0.0225386	0	0.0137856	0	0.0105033	0	0	0	0.0116028	0	0.0221458	0.0298117	0	0.023968	0.0214204	0.0152583	0.00837972	0	0	0	0.0107071	0.0115089	0	0.00900609	0.00650655	0.00543936	0.00805588	0	0	0.0148536	0	0	0
Bacteria_Alphaproteobacteria_Rhodomicrobium	0.0325472	0.0153987	0	0.0452137	0	0.0151645	0.0391618	0.0304682	0.0758143	0.0302219	0.0183726	0.158008	0.0853641	0.0291276	0.0730129	0.0350022	0.0363424	0.0581116	0.0675352	0.1215	0.0627271	0.0916944	0.0626224	0.0687427	0.090621	0.0564333	0.0156594	0.0225355	0	0.026797	0.0416337	0.038061	0.0427284	0.0390898	0.0129575	0.00867469	0.0454265	0.029901	0.0147242	0.0685883	0.0215798	0.0352511	0.0351147	0	0	0.0469711	0.0141805	0.152804	0.0745163
Bacteria_Deltaproteobacteria_Anaeromyxobacter	0.0108491	0.0533428	0.0444481	0.0196396	0.027834	0.0252741	0.0437842	0.0175908	0.0359211	0.0884806	0.0331217	0.0953918	0.0583747	0.0168168	0.0371305	0.0333144	0.0483399	0.0930239	0.102236	0.0843072	0.0855441	0.0463324	0.0396059	0.0233507	0.028421	0.0817796	0.0519365	0.0780654	0.0367749	0.13018	0.0225791	0.0356028	0.0488618	0.0243768	0.0129575	0.00867469	0.0207343	0.0115089	0.0345313	0.062396	0.0703791	0.072366	0.0629184	0	0	0.0378693	0.120325	0.183448	0.202961
Bacteria_Alphaproteobacteria_uncultured alpha proteobacterium	0.0398621	0.00769937	0	0.051589	0	0	0	0	0.0108306	0.0197849	0	0	0	0.0168168	0.00958706	0	0.00503978	0	0	0	0.00606406	0	0	0	0	0	0.0244035	0.0195163	0	0	0.052469	0.0500924	0.0458976	0.00651497	0.0183247	0.0260241	0.0330016	0.0542874	0	0	0	0.0108787	0.0180135	0	0	0.0277885	0	0	0
Bacteria_Holophagae_Thermoanaerobaculum	0.0171539	0.0153987	0.0513242	0.0397671	0	0	0.0178748	0.0101561	0	0.0197849	0	0.091505	0.0331801	0	0.025365	0.0211381	0.0835753	0.0145279	0.0194957	0	0.0171518	0	0	0	0.0401934	0.163072	0	0.0395711	0	0.0207569	0.0123671	0.0143857	0.0290282	0.00651497	0	0.015025	0	0	0	0.0127365	0.0130131	0.00942125	0.0161118	0	0	0	0.0141805	0.014249	0.0289717
Bacteria_Phycisphaerae_unknown	0.0171539	0	0.0181459	0.0277746	0	0	0.0195809	0.0203122	0.0108306	0	0	0.0174891	0.00724049	0	0	0.00848928	0.0302387	0.0145279	0	0	0.0191762	0	0	0	0	0.0126189	0	0.00650545	0	0	0	0	0.00837972	0	0	0	0	0	0	0	0.0225394	0.0133237	0.0241676	0	0	0	0.0584676	0.0409273	0.0417527
Bacteria_Fibrobacteria_unknown	0	0.00769937	0	0.0164317	0	0	0	0	0.0108306	0.0197849	0	0.0138264	0.0191565	0	0.00958706	0.0218094	0.0352785	0	0	0	0.00857588	0	0	0	0.0348085	0	0	0.0130109	0	0.011984	0	0.00508611	0	0	0.0129575	0.0122679	0	0	0	0.0127365	0.0112697	0.0133237	0.0139532	0	0	0.0105031	0.0200542	0.0159309	0.0179675
Bacteria_Actinobacteria_Nakamurella	0.00767146	0.0468335	0.0181459	0.0152128	0	0.0101097	0	0	0	0	0.0225018	0.00874455	0	0.0265897	0.0317967	0.0131515	0.026668	0	0	0	0.00606406	0.0189151	0	0	0.0116028	0.0252377	0.10538	0.0838169	0.019657	0.0305533	0.0499809	0.110732	0.0675595	0.0130299	0.0342824	0.0193972	0.138056	0.0474524	0.0147242	0	0.00650655	0.0203522	0.0139532	0.0616626	0	0.0148536	0	0.01234	0.0080353
Bacteria_Nitrospira_unknown	0.0108491	0	0	0.0124212	0	0	0.0445079	0.0476362	0.0359211	0.0323085	0	0.0222943	0.014481	0.0237826	0.0191741	0.00929954	0.021382	0	0.0364732	0	0.032656	0	0	0.0269631	0.0259447	0.0378566	0	0.0184002	0.0138996	0.0207569	0.0159658	0.0134566	0.020526	0.017237	0.0224431	0.015025	0	0.0181972	0.0104116	0.00900609	0.0305184	0.0210666	0.0139532	0	0	0.0105031	0	0.0201512	0.0311206
Bacteria_Deltaproteobacteria_Archangium	0.00767146	0	0	0.00878309	0	0.0071486	0	0	0	0	0.0183726	0.0163596	0.0228964	0	0.00958706	0.0113896	0.00712733	0.0145279	0.0194957	0	0	0.013375	0.0280056	0.0190658	0	0.0126189	0.0102515	0	0	0	0.0236811	0.00508611	0	0.0112843	0.0183247	0	0.00757109	0	0	0	0.0130131	0.0153848	0	0	0	0.0181918	0.0141805	0.0188497	0.0080353
Bacteria_Candidatus Jorgensenbacteria_unknown	0.00767146	0	0.0181459	0.00621058	0	0	0.011305	0.0175908	0	0.0161543	0.0159111	0.0138264	0.0161902	0	0.00958706	0.0207944	0.0280603	0.0145279	0	0	0.0105033	0	0	0	0.0232057	0.0126189	0.00837033	0.015935	0	0.0254219	0.0123671	0.00719285	0	0.0112843	0.0259151	0	0	0.00575445	0.0147242	0.00900609	0.00920165	0.0153848	0.00805588	0	0	0.0148536	0.0141805	0.014249	0.0080353
Bacteria_JG37-AG-4_unknown	0	0.00769937	0.0314296	0	0	0	0	0	0	0	0	0	0	0	0	0	0	0	0	0	0	0	0	0	0	0.0472155	0.00837033	0	0.0773898	0.0146773	0	0	0	0	0	0	0	0	0	0.00900609	0	0	0	0	0	0	0	0	0
Archaea_Thermoplasmata_uncultured archaeon	0.0108491	0	0	0.0256069	0	0	0	0	0	0	0	0.0107098	0	0	0	0	0.0341815	0	0.0137856	0	0.00606406	0	0	0	0.0200967	0	0	0	0	0	0	0	0	0	0	0.00867469	0	0	0	0	0	0	0	0	0	0	0	0.0225297	0.0113636
Bacteria_Deltaproteobacteria_Desulfobacca	0.0447319	0.0277605	0.100214	0.0705386	0	0.00505483	0.0868356	0.0974137	0.0459504	0.05596	0	0.0296542	0.00724049	0.0118913	0.0613872	0.0452408	0.046737	0.0205455	0.06466	0.033068	0.0388289	0	0.0396059	0.0522138	0.0760849	0.0918667	0.00591871	0.0596234	0	0.035952	0.0214204	0.0663148	0.0621457	0.0145679	0	0.00867469	0.00535357	0.0368464	0.0743536	0.0201382	0.0195197	0.0230773	0.0369167	0	0	0.0148536	0	0	0.0212594
Bacteria_Candidatus Moranbacteria_unknown	0.0265747	0.00769937	0.0128311	0.049295	0	0	0.0138458	0.0101561	0.0265295	0.02798	0	0.0123667	0	0	0.0234834	0.0107382	0.0241699	0.0205455	0.0497046	0	0.0148539	0	0	0	0.0164089	0	0.0102515	0.0362208	0	0.04484	0.0201953	0.0309376	0.0302135	0	0	0.03005	0.00757109	0.009967	0.0104116	0	0.0225394	0.0180403	0.0227855	0	0	0.0105031	0.0200542	0.0100756	0.0254099
Bacteria_Bacilli_Sporosarcina	0	0.0172163	0	0	0	0	0	0	0	0	0	0.015146	0	0	0	0	0.00503978	0	0	0	0	0	0	0	0	0	0.0418516	0.0225355	0	0	0.0327202	0.0233075	0	0.00651497	0	0	0	0.00813802	0	0	0.00650655	0	0	0	0	0.0181918	0	0	0
Bacteria_Betaproteobacteria_Leptothrix	0.0202968	0.0153987	0.0181459	0.0291302	0	0	0	0	0	0	0.0129914	0.00618333	0	0	0.0166053	0.00379652	0.0251989	0.0145279	0.0275711	0.0233826	0.0171518	0.013375	0	0	0.0232057	0	0.025111	0.0145466	0	0.0146773	0.0285605	0.0321674	0.0324545	0.0145679	0	0.031277	0.0342796	0.0263702	0.023281	0	0.00920165	0.0230773	0.0386346	0	0	0.0181918	0.0141805	0	0
Bacteria_Subgroup 18_unknown	0.0187912	0.0153987	0.0444481	0.0340168	0	0	0.0459212	0.0287257	0	0.0615136	0.0091863	0.0349782	0.0125409	0.0168168	0.0428746	0.0142053	0.053336	0	0.0413567	0.0467652	0.0532119	0.0231662	0	0.0134815	0.0116028	0.0399043	0.00591871	0.0331714	0	0.028105	0.0123671	0.0259342	0.0145141	0	0	0.0212486	0.00535357	0.009967	0.0147242	0.00900609	0.0318755	0.0356683	0.0332152	0	0	0.0105031	0.0401084	0.0513757	0.0753778
Bacteria_MD2896-B258_unknown	0.0187912	0.00769937	0.0222241	0.0186317	0	0	0.0239816	0.0143629	0	0.0323085	0	0.0107098	0	0	0.0135582	0.00536909	0.0271401	0.0145279	0.0137856	0	0.0105033	0	0	0	0	0.0218565	0.00837033	0.0145466	0	0.0146773	0.0100977	0.0124584	0.0221707	0.0112843	0	0.0212486	0.00535357	0.009967	0.0147242	0	0.0172147	0.00769242	0.0161118	0	0	0	0	0	0
Bacteria_Coriobacteriia_unknown	0.0132874	0.0217771	0	0.00878309	0	0	0.0138458	0.0175908	0.0265295	0.0161543	0.0091863	0.0371	0.00724049	0.0237826	0.0234834	0.0200893	0.0450772	0.0384372	0.0364732	0.0233826	0.0290822	0.0189151	0	0	0.0116028	0.0252377	0.0257991	0.0555826	0.019657	0.035952	0.0100977	0.0508611	0.0643659	0.0159583	0.0129575	0.0736072	0.0207343	0.009967	0.0275465	0.0238279	0.0416623	0.0380755	0.0197328	0	0	0.0105031	0.0283609	0.0246801	0.0482118
Archaea_uncultured euryarchaeote_unknown	0.00767146	0.00769937	0.0339478	0.0356771	0	0	0.0195809	0.0101561	0.0187592	0.036122	0	0.0269525	0.0125409	0.0168168	0.0287612	0.0107382	0.0387113	0.025163	0.0533913	0	0.0264326	0	0	0	0.0232057	0.0178458	0.00591871	0.0426591	0	0.0317067	0.0236811	0.0309376	0.0488618	0.0145679	0.0224431	0.031277	0.00535357	0.0172633	0.0275465	0.0127365	0.0260262	0.0260863	0.0254749	0	0	0	0.0245613	0.0326487	0.0550873
Bacteria_Clostridia_Clostridium sensu stricto 13	0.0132874	0.0133357	0.0286911	0.0256069	0	0	0.0178748	0.0203122	0	0	0.0091863	0.0138264	0	0.0237826	0.041789	0.00379652	0.0261875	0	0	0	0.00857588	0	0	0	0.0200967	0.0126189	0.0392603	0.0243412	0	0.0207569	0.0159658	0.0259342	0.0251392	0.00651497	0	0	0.0151422	0.019934	0	0	0	0	0.0369167	0.0616626	0	0.0148536	0	0.01234	0.0080353
Bacteria_Cyanobacteria_unknown	0.0153429	0	0	0.010757	0	0.00505483	0	0	0	0	0	0	0	0	0	0	0.00872916	0.0145279	0	0	0.0105033	0	0	0	0	0	0	0.0092001	0	0.011984	0.00714013	0	0	0.00651497	0	0.0505817	0.00535357	0.00813802	0.0104116	0.00900609	0.0215798	0.00769242	0.00805588	0	0	0.0181918	0.0200542	0.0376994	0.0113636
Bacteria_uncultured Aminicenantes bacterium_unknown	0.0316302	0	0.0628591	0.0340168	0	0	0.0159877	0	0	0.0114228	0	0.0239479	0	0	0.0214373	0.00536909	0.0530974	0	0.0275711	0	0.0135596	0	0	0	0	0.0178458	0	0.0172118	0	0.00847397	0	0.0113729	0.0313541	0	0	0.0424971	0	0	0	0	0.00650655	0.00769242	0.0139532	0	0	0	0	0.0159309	0.0139176
Bacteria_Alphaproteobacteria_Rhodopseudomonas	0.0153429	0.0203706	0.0181459	0.00878309	0.013371	0.0133738	0.0195809	0.0227097	0.024218	0	0.0183726	0.01855	0.0177355	0.0118913	0.0191741	0.0173979	0.0100796	0	0	0	0.028443	0.0231662	0	0.0190658	0.0232057	0.0309098	0.020503	0.0215761	0.019657	0.026797	0	0.0101722	0.00837972	0.00921356	0.0183247	0	0.0160607	0.009967	0	0.0201382	0.0172147	0.0153848	0.0139532	0	0	0.0105031	0.0245613	0.0236294	0.0227273
Archaea_Methanomicrobia_unknown	0	0	0	0	0	0	0.011305	0	0	0	0	0.0239479	0.0261059	0	0.00958706	0.0120057	0.0271401	0	0.0337676	0	0	0	0	0	0.0259447	0	0	0.0092001	0	0.0169479	0	0.0088094	0.0118507	0	0	0.0193972	0	0.00575445	0	0	0.00650655	0.00543936	0.0180135	0	0	0	0	0.00712452	0.0179675
Bacteria_Dehalococcoidia_unknown	0.0711421	0	0	0.0248423	0	0	0.011305	0.0101561	0.0108306	0.0197849	0	0.0195534	0.024014	0	0.00958706	0.0313069	0.0421658	0.0145279	0.0337676	0	0.0121281	0	0	0	0.0164089	0	0	0	0	0	0.00714013	0.00719285	0.0118507	0.00921356	0.0129575	0.015025	0.00535357	0.00813802	0.0104116	0	0.0112697	0.00769242	0.0139532	0	0	0	0	0.014249	0.0254099
Bacteria_Actinobacteria_unknown	0.0230144	0.0344326	0.0286911	0.0377775	0	0	0	0.0101561	0.0153168	0	0.0183726	0	0.00724049	0.0168168	0.00958706	0.0207944	0.0151193	0	0	0	0.00606406	0.0189151	0	0	0	0	0.0374332	0.015935	0	0.00847397	0.0257441	0.0434558	0.0335189	0.0268619	0.0289739	0.0260241	0.0655675	0.0244141	0.0180334	0.0127365	0.0130131	0.0180403	0.00805588	0	0	0.0234856	0	0.014249	0.0113636
Bacteria_Actinobacteria_Kitasatospora	0.00767146	0.0217771	0.0181459	0.0124212	0	0.0214458	0	0	0	0	0.0183726	0	0	0	0	0.00536909	0	0	0.0137856	0	0.00857588	0.0189151	0	0	0	0.0126189	0.0177561	0.0092001	0.0138996	0.0169479	0	0.0134566	0	0	0.0224431	0	0.0169295	0.0115089	0	0	0	0.00543936	0	0	0	0	0	0.014249	0.0080353
Bacteria_Betaproteobacteria_Methyloversatilis	0	0	0	0.0186317	0	0	0.00799386	0	0	0.0484628	0	0.00618333	0	0	0	0	0	0.0145279	0.0308255	0	0	0	0	0	0	0	0	0.0130109	0	0.00847397	0.0100977	0.0352376	0	0.00651497	0	0.0122679	0.00535357	0.009967	0	0	0.00650655	0	0	0	0	0	0	0	0.0113636
Bacteria_Actinobacteria_uncultured Sporichthyaceae bacterium	0	0.0108886	0	0	0	0	0.011305	0.0101561	0	0	0	0.0123667	0	0.0291276	0.0345666	0	0.0112693	0	0	0.033068	0.0148539	0.0189151	0	0	0	0.0252377	0.0156594	0.020572	0	0.0146773	0	0.0269132	0	0	0	0	0.0441466	0.0115089	0	0	0	0	0	0	0	0.0105031	0	0.00712452	0.0080353
Bacteria_Deltaproteobacteria_unknown	0.0108491	0	0	0	0	0	0.0178748	0.0143629	0.0108306	0.0161543	0	0.0195534	0.00724049	0.0118913	0.0135582	0.00759305	0.019519	0	0.0389915	0	0.016044	0	0	0	0.0200967	0.0126189	0.0118374	0.0145466	0.0138996	0.0254219	0.0100977	0.0134566	0	0	0.0183247	0	0.00535357	0.00813802	0.0104116	0	0.0112697	0.0163181	0.0139532	0	0	0	0	0.01234	0.0241059
Bacteria_Alphaproteobacteria_Afipia	0.00767146	0.0230981	0	0	0	0.0101097	0.0211498	0.0175908	0	0.0161543	0.0129914	0.00874455	0.00724049	0.0168168	0.0271163	0.0142053	0.00503978	0	0	0	0.016044	0.0189151	0	0.0134815	0.0164089	0	0.0177561	0.0145466	0.019657	0.0189484	0.00714013	0.0113729	0	0.0112843	0.0129575	0.0122679	0.0185453	0.0140955	0	0	0	0	0.00805588	0	0	0.0148536	0	0.0100756	0
Bacteria_Bacilli_unknown	0.0108491	0.0307975	0	0.0186317	0	0	0	0.0175908	0.0306336	0.0114228	0	0.0247333	0	0	0	0.00379652	0	0	0	0	0	0.0189151	0	0	0.0164089	0	0.0307545	0.0225355	0.0138996	0.00847397	0.0225791	0.0124584	0.0118507	0.00921356	0.0129575	0.0324577	0.00927265	0.009967	0	0	0	0.0133237	0	0	0	0.0181918	0.0200542	0.014249	0
Bacteria_Actinobacteria_unknown	0	0.0230981	0.0256621	0.0205982	0	0	0.0159877	0.0143629	0	0	0	0.0123667	0	0.0237826	0.0383482	0	0.0174583	0	0	0.0233826	0.0191762	0.0231662	0	0	0.0164089	0.0520289	0.0364854	0.0460005	0	0.0369372	0.0225791	0.0292175	0.00837972	0	0.0183247	0.00867469	0.0233357	0.029342	0	0.0180122	0.00920165	0.0108787	0.0197328	0	0	0	0.0283609	0.0302268	0.0241059
Bacteria_Deltaproteobacteria_Syntrophus	0.0216982	0.0217771	0.0405754	0.120107	0	0	0.0159877	0	0.0306336	0.0255421	0	0.0513626	0.0280423	0.0168168	0.0395285	0.0284106	0.0821964	0.0205455	0.0275711	0	0.0250028	0.0189151	0	0	0.0306982	0.0399043	0.0118374	0.0592675	0	0.0349391	0.0142803	0.046615	0.0902524	0	0	0.0245357	0	0.009967	0	0	0.0260262	0.0266473	0.0312003	0	0	0	0.0245613	0.0326487	0.0440112
Bacteria_Candidatus Falkowbacteria_unknown	0.0132874	0	0.0181459	0.0351324	0	0	0	0.0101561	0.0153168	0.0197849	0	0.0138264	0.0125409	0	0.00958706	0.0100447	0.0219679	0	0.0137856	0	0.0121281	0	0	0	0.0116028	0	0.00837033	0.0243412	0	0.02242	0.00714013	0.0160837	0.0145141	0	0	0.015025	0	0	0.0104116	0	0	0.0143912	0.00805588	0	0	0	0	0.0159309	0.0227273
Bacteria_Candidatus Daviesbacteria_unknown	0.0153429	0.0108886	0.0128311	0.0124212	0	0	0.00799386	0	0	0.0114228	0	0.00618333	0	0.0118913	0	0.00657577	0.0142547	0.0145279	0	0	0.00606406	0	0	0	0	0	0.0229231	0.0195163	0	0.0169479	0.0100977	0.0134566	0	0.0159583	0.0129575	0.0229511	0.00927265	0.0140955	0.0147242	0.00900609	0.0130131	0.0163181	0.0113927	0	0	0.0148536	0.0200542	0.014249	0.0113636
Bacteria_Gammaproteobacteria_Beggiatoa	0	0	0	0.0304255	0	0	0	0.0101561	0	0	0	0	0	0	0	0.00536909	0	0.0145279	0.0238773	0	0.0201122	0	0	0	0.0116028	0.0126189	0	0.00650545	0.0138996	0.00847397	0	0.0168687	0	0	0	0	0.00535357	0	0	0	0.0172147	0.0203522	0.0546376	0	0.042145	0	0	0	0
Bacteria_Spartobacteria_unknown	0.036791	0.0822068	0	0.00621058	0	0.00505483	0.0211498	0.0101561	0.0701904	0.02798	0.060935	0.015146	0.0161902	0.0662079	0.0996317	0.0218094	0.00712733	0	0	0.0905605	0.0562358	0.1127	0.0280056	0.0381316	0.0666532	0.119713	0.0720043	0.049544	0.219332	0.0338959	0.0484267	0.0356028	0.0145141	0.0260599	0	0	0.0693902	0.0545915	0.045383	0.0643163	0.0112697	0.0108787	0	0	0	0.0105031	0.0961767	0.0318618	0.0289717
Bacteria_Betaproteobacteria_unknown	0.0265747	0.0203706	0.0181459	0.0648404	0.0109174	0.0123817	0.0391618	0.0304682	0.0265295	0.0470974	0	0.0462718	0.0102396	0.0291276	0.0271163	0.0147039	0.0338079	0.025163	0.0767548	0	0.0315098	0.02675	0.0396059	0	0.0401934	0.0356915	0.0397039	0.0544285	0	0.0423698	0.0451581	0.0688036	0.0758816	0.0159583	0	0.0406879	0.0200312	0.0269908	0.0375395	0.0382096	0.0362269	0.0335305	0.0742715	0	0	0.0257272	0.0141805	0.0578799	0.0350251
Bacteria_Betaproteobacteria_Hylemonella	0.00767146	0.0203706	0	0.00878309	0	0	0.00799386	0	0	0.0255421	0.0129914	0.0138264	0	0.0118913	0.0135582	0.00657577	0.0181712	0.0145279	0.0275711	0	0.0135596	0	0	0	0.0200967	0.0126189	0.027123	0.0225355	0	0.0146773	0.018891	0.0196984	0.0145141	0.00921356	0.0183247	0.0122679	0.0316721	0.0215312	0.0180334	0	0.0172147	0.0121628	0.0213138	0	0	0	0	0.01234	0.0113636
Bacteria_Betaproteobacteria_unknown	0.0108491	0	0	0.0152128	0	0	0.00799386	0	0.0108306	0.0114228	0	0	0.00724049	0	0	0.00536909	0.0167151	0	0.0238773	0	0.00606406	0	0	0	0.0116028	0	0.00591871	0.0130109	0	0.0254219	0.0100977	0.00508611	0.0145141	0.0145679	0	0.0287707	0	0.00575445	0	0	0.00920165	0.00543936	0.00805588	0	0	0	0	0.0284981	0.0278351
Bacteria_Planctomycetacia_unknown	0.0132874	0.0172163	0.0181459	0.0175662	0.0154395	0.0159848	0.0299103	0.0351817	0.0306336	0.0255421	0.0318223	0.0296542	0.0315605	0.0237826	0.0214373	0.0230933	0.0174583	0.052381	0.0337676	0.0233826	0.0303203	0.0443599	0.0280056	0.0330229	0.0164089	0.0178458	0.0244035	0.015935	0.0277992	0.0207569	0.018891	0.0124584	0.0145141	0.034474	0.0289739	0.015025	0.0239419	0.0215312	0.0255031	0.0348804	0.0283614	0.0302851	0.0301423	0	0	0.0315092	0.0567219	0.0256878	0.0160706
Bacteria_Betaproteobacteria_unknown	0.0171539	0.0344326	0.0425558	0.0223926	0	0	0	0	0	0.0442403	0.0290496	0.0269525	0.0102396	0.0168168	0.030317	0.00929954	0.013334	0	0.0551423	0.0404999	0.0181922	0.02675	0	0	0.0259447	0.0252377	0.0410061	0.0362208	0.0138996	0.028105	0.0225791	0.045775	0.0481379	0.017237	0.0129575	0.00867469	0.0434926	0.0414959	0.0403239	0.0450304	0	0.00942125	0.00805588	0	0	0.0297072	0	0.00712452	0.0139176
Bacteria_Gammaproteobacteria_Methylocaldum	0	0.00769937	0	0.0138873	0	0	0.0288223	0.0101561	0	0.0114228	0	0	0	0	0.0166053	0.00657577	0.0100796	0	0.0137856	0	0.0171518	0	0	0	0.0200967	0	0.00837033	0	0	0	0	0.0168687	0.0313541	0.00921356	0	0.0613393	0.0141642	0.00575445	0	0	0.00650655	0.0121628	0.0290459	0	0	0	0	0.0159309	0.0113636
Bacteria_Mollicutes_unknown	0	0.0133357	0.0222241	0.0124212	0	0	0.0138458	0.0143629	0	0.0161543	0.0091863	0	0.00724049	0	0.0166053	0.0113896	0.027604	0	0	0.0233826	0.016044	0.0189151	0	0	0.0164089	0.0309098	0.0132346	0.015935	0	0.00847397	0.0100977	0.0101722	0.0118507	0.00921356	0.0259151	0.00867469	0.0119709	0	0	0.00900609	0.0145491	0.00769242	0.00805588	0	0	0.0210061	0	0.0100756	0.0113636
Bacteria_Chitinivibrionia_unknown	0.0242593	0	0	0.0232379	0	0	0.0138458	0	0	0.02798	0	0.0478959	0.00724049	0.0168168	0.0271163	0.00848928	0.0285093	0.0205455	0.0137856	0	0.0121281	0	0	0	0.0232057	0.0178458	0	0.0130109	0	0.02242	0.0123671	0.0249168	0.0167594	0	0	0	0	0.009967	0	0.00900609	0.0130131	0.00942125	0.0227855	0	0	0	0.0200542	0.0293752	0.0321412
Bacteria_Deltaproteobacteria_Phaselicystis	0.0297114	0.0344326	0	0.0223926	0.0172619	0	0.0195809	0	0.0153168	0.0255421	0	0.0138264	0.014481	0.0291276	0.0214373	0.0125916	0.0306558	0.0205455	0.0238773	0.033068	0.03787	0.0299074	0	0.0134815	0.0232057	0	0.0383577	0.0268227	0.0240748	0.0349391	0.0349793	0.0300898	0.0187376	0.0195449	0	0.0260241	0.0346951	0.0320394	0.0104116	0.0201382	0.0243453	0.0271968	0.0290459	0	0	0.0181918	0.0283609	0.0363281	0.0254099
Bacteria_Mollicutes_unknown	0.0171539	0.00769937	0	0.0152128	0	0	0.0239816	0.0175908	0	0.0114228	0	0.0107098	0.00724049	0	0.00958706	0.00379652	0.0123449	0	0	0	0.00857588	0	0	0.0134815	0	0	0	0.0112678	0	0.0146773	0.00714013	0.0101722	0.0187376	0.00651497	0	0.0173494	0.00535357	0.00813802	0	0.00900609	0.0112697	0.0108787	0.0139532	0	0	0	0.0141805	0.01234	0.0113636
Bacteria_Bacteroidetes vadinHA17_unknown	0.0171539	0.00769937	0.0339478	0.0392792	0	0	0.011305	0	0.0187592	0.0114228	0	0.015146	0.0102396	0	0.0191741	0.00536909	0.0280603	0	0	0	0.0105033	0	0	0	0.0200967	0	0.00591871	0.0251955	0.0138996	0.0207569	0.0123671	0.038061	0.0427284	0	0	0.0193972	0.00535357	0.00575445	0	0	0.0112697	0.0180403	0.0213138	0	0	0	0	0.00712452	0.0241059
Bacteria_Dehalococcoidia_unknown	0.0466636	0.0133357	0.0128311	0.0377775	0	0	0.0211498	0.0175908	0.0108306	0.0161543	0	0.0254945	0.0261059	0.0168168	0.0191741	0.0185991	0.0698333	0	0.0584872	0	0.028443	0	0	0	0.0200967	0.0218565	0	0.015935	0.0138996	0.0146773	0.00714013	0.0134566	0.020526	0	0	0.00867469	0	0.009967	0.0104116	0	0.0184033	0.0172008	0.00805588	0	0	0	0	0.0225297	0.0488768
Bacteria_Fusobacteriia_unknown	0	0	0	0.0205982	0	0	0	0	0	0.0114228	0	0	0	0	0.0166053	0.00379652	0.0298158	0	0.0871876	0	0	0	0	0	0	0	0	0	0	0.011984	0	0.0259342	0.0118507	0	0	0.0122679	0	0	0	0	0	0.0108787	0.0386346	0	0	0	0	0	0.0113636
Bacteria_Gammaproteobacteria_Pseudomonas	0.0707273	0.0504882	0.0181459	0.0425776	0	0.0071486	0.0309601	0.0175908	0.0187592	0	0.0290496	0.00618333	0.0177355	0.0168168	0.0479353	0.0514985	0.0225386	0.0324853	0.0413567	0.033068	0.0309208	0.0567454	0	0	0.0478397	0.0282166	0.0295936	0.0395711	0	0.026797	0.0440147	0.0292175	0.020526	0.0589956	0.0755548	0.0433734	0.0903786	0.0524255	0.0375395	0.0180122	0.033809	0.0435149	0.0692993	0	0.111505	0.062137	0	0	0
Bacteria_Ignavibacteria_uncultured soil bacterium	0.00767146	0.00769937	0	0.0205982	0	0	0.0288223	0.0143629	0.0286551	0.0114228	0	0.0276527	0.0102396	0.0168168	0.0191741	0.0120057	0.013334	0.0205455	0.0194957	0	0.0181922	0	0	0	0.0116028	0.0178458	0.00837033	0.0215761	0	0.0207569	0.0100977	0.0203444	0.0187376	0.00651497	0.0129575	0	0	0.00575445	0.0104116	0	0.00650655	0.0121628	0.00805588	0	0	0	0	0.0188497	0.0212594
Bacteria_Gammaproteobacteria_uncultured proteobacterium	0.00767146	0.00769937	0	0.0196396	0.0172619	0.0175104	0.00799386	0	0	0	0.0183726	0.00618333	0.0177355	0.0168168	0.0214373	0.0224605	0.0100796	0.0145279	0	0.0233826	0.0171518	0.013375	0	0	0	0	0.020503	0.0130109	0	0.011984	0	0.0209706	0.00837972	0.0112843	0.0224431	0.0212486	0.0239419	0.0115089	0.0208232	0.0220603	0.00650655	0.0163181	0.0139532	0	0	0.0257272	0	0	0
Bacteria_Bacteroidia_BSV13	0.00767146	0	0.0384932	0.0223926	0	0	0	0	0.0153168	0.0197849	0	0.0195534	0	0	0.0191741	0	0.0363424	0	0.0194957	0	0.0121281	0	0	0	0.0116028	0.0178458	0.00591871	0.0290933	0.0138996	0.0378967	0.00714013	0.0341187	0.0536564	0	0	0.0122679	0	0	0.0147242	0	0.0112697	0.00942125	0	0	0	0	0	0.01234	0.0340909
Bacteria_Actinobacteria_unknown	0.0497167	0.0788951	0.0678956	0.0434741	0.0655044	0.095106	0.0415373	0.0380006	0.0459504	0.0197849	0.0602386	0.0602677	0.0409584	0.0629228	0.0559017	0.0464977	0.0380495	0.0459412	0.0137856	0.0572755	0.0424484	0.0707739	0.0396059	0.0587647	0.0492267	0.0655695	0.0893706	0.078336	0.0879089	0.0605162	0.0626543	0.0729994	0.0574485	0.0654746	0.0448862	0.0357667	0.0903786	0.0548939	0.0441726	0.0583661	0.0532584	0.0448541	0.0322235	0.137882	0	0.0445607	0.0802169	0.0786929	0.0677067
Bacteria_Sphingobacteriia_unknown	0.0613716	0.0825666	0.0654258	0.0407255	0.0172619	0.0189134	0.0357496	0	0.0187592	0.0484628	0.0795557	0.0222943	0.0522119	0.0544927	0.0525105	0.0782673	0.0306558	0.0290558	0.0435938	0.0618646	0.0503719	0.0744689	0.0396059	0.0330229	0.0464113	0.0356915	0.107682	0.0416552	0.0367749	0.0328195	0.0478974	0.0443397	0.0427284	0.047875	0.0484827	0.0324577	0.134587	0.0666126	0.0819809	0.0501438	0.041151	0.0527366	0.0386346	0.106803	0.094239	0.0672524	0.0317085	0.033417	0.0179675
Bacteria_Actinobacteria_Acidothermus	0.0132874	0.0803838	0.0898174	0.00878309	0.168071	0.267906	0	0.0143629	0.0573102	0	0.15206	0.107633	0.107149	0.0205963	0.0383482	0.125916	0.0159372	0	0	0.0572755	0.0402244	0.0744689	0.16088	0.146447	0.124966	0.0591877	0.0495195	0.020572	0.222828	0.09166	0.0100977	0.0113729	0	0.00921356	0	0	0.0302844	0.009967	0.124504	0.122827	0.0130131	0.0108787	0.00805588	0.204512	0.042145	0.0933533	0.137485	0.104466	0.133734
Archaea_Parvarchaeota Incertae Sedis_unknown	0	0	0	0	0.0677407	0.0452117	0	0	0	0	0.0129914	0.00874455	0.0315605	0	0	0.0142053	0.00872916	0	0	0	0	0	0	0.0330229	0.0200967	0	0	0	0	0	0	0	0	0	0	0	0	0	0.023281	0.0127365	0	0	0	0.0616626	0	0.0105031	0	0	0
Bacteria_Actinobacteria_unknown	0.00767146	0.0384969	0.079096	0.00878309	0.0422829	0.0353838	0.00799386	0.0175908	0	0	0.0259828	0.0107098	0.0125409	0.0428746	0.0332106	0.0248955	0.0112693	0	0	0	0.0191762	0.0378302	0.0396059	0.0134815	0.0164089	0.0178458	0.0512576	0.0406265	0.0240748	0.02242	0.0236811	0.0344957	0.00837972	0.0195449	0.0224431	0.0173494	0.0545959	0.0230178	0.023281	0.0220603	0.0159377	0.0153848	0.00805588	0	0	0.0234856	0.0317085	0.0356226	0.0266501
Archaea_Thermoplasmata_mine drainage metagenome	0	0	0	0	0.115281	0.104453	0	0	0	0	0	0	0.0204792	0	0	0.00379652	0	0	0	0	0	0	0.0280056	0.0190658	0	0	0	0	0	0	0	0	0	0	0	0	0	0	0.0147242	0.00900609	0	0	0.00805588	0	0	0	0	0	0
Bacteria_Thermoleophilia_unknown	0.0453849	0.0620743	0.0286911	0.0297849	0.0876797	0.0419885	0.0479632	0.0650306	0.054153	0.0161543	0.0806095	0.053905	0.0362024	0.132416	0.0748774	0.0764035	0.0251989	0.0290558	0.0194957	0.0905605	0.0587932	0.114276	0.0928841	0.0687427	0.0348085	0.0655695	0.0685141	0.0350329	0.10494	0.0406397	0.0622462	0.0531006	0.0313541	0.0651497	0.0501843	0.0173494	0.0773956	0.0776318	0.0813171	0.0726094	0.0406334	0.0467912	0.0213138	0.0872041	0.08429	0.0655916	0.0972164	0.0947856	0.0468535
Bacteria_Fimbriimonadia_unknown	0.028704	0.0377191	0.0128311	0.0138873	0.027834	0.0214458	0.011305	0	0	0.0114228	0.0290496	0.0138264	0.0383131	0.0205963	0.00958706	0.0315363	0.00872916	0.025163	0	0.0233826	0.0201122	0.0231662	0	0.0330229	0	0.0126189	0.0244035	0.0225355	0.0138996	0.00847397	0.0225791	0.0183382	0.020526	0.0243768	0.0224431	0.015025	0.0227133	0.0215312	0.023281	0.031198	0.0145491	0.0249263	0.0180135	0	0.042145	0.0210061	0.0245613	0.014249	0.0139176
Bacteria_Chlamydiae_unknown	0.0108491	0.0188595	0	0.0164317	0.013371	0.0195773	0	0.0248772	0.0306336	0	0.0225018	0.0222943	0.0315605	0	0.0214373	0.0240113	0.0151193	0.0205455	0.0364732	0.0233826	0.016044	0.0231662	0.0560112	0.0190658	0.0259447	0	0.0221458	0.0130109	0	0.00847397	0	0.0143857	0.0118507	0.0112843	0.0224431	0.00867469	0.0214143	0.0115089	0.0312348	0.015599	0	0.0203522	0.0197328	0	0	0.0348347	0	0.014249	0.0160706
Bacteria_Clostridia_Clostridium sensu stricto 12	0.00767146	0.0133357	0.0286911	0.0205982	0	0.0071486	0.011305	0.0101561	0	0.0114228	0	0.0231359	0.0177355	0.0118913	0	0	0.040632	0.025163	0.0238773	0	0.0105033	0.0189151	0	0	0.0116028	0	0.0102515	0.0130109	0	0.02242	0	0.023856	0.0466563	0.00921356	0	0	0	0.00575445	0.0208232	0.00900609	0.0145491	0.0108787	0.0197328	0	0	0.0105031	0.0141805	0.0390226	0.0241059
Bacteria_Betaproteobacteria_unknown	0.0433963	0.00769937	0.0480094	0.0164317	0	0	0.011305	0	0.0496321	0.0523458	0	0.01855	0.0217215	0	0.0166053	0.0234033	0.0207796	0	0.0275711	0	0.0171518	0	0	0.0233507	0.0116028	0.0472155	0.0196302	0.0703672	0.0138996	0.0645358	0.0159658	0.023856	0.0118507	0	0.0129575	0.0122679	0	0.0128673	0.0641813	0.0127365	0.033809	0.0172008	0.0161118	0	0	0.0492637	0	0.01234	0.0425188
Bacteria_Ignavibacteria_unknown	0.0187912	0	0.0222241	0.0340168	0	0	0	0.0143629	0.0187592	0	0	0.00874455	0	0	0	0.00657577	0.0100796	0	0.0194957	0	0	0	0	0	0	0	0	0.0092001	0	0.0189484	0.0142803	0.0393969	0.0803755	0	0	0	0	0.00575445	0	0	0.00650655	0.00769242	0.0113927	0	0	0	0	0	0
Bacteria_Chlamydiae_unknown	0.0171539	0.0298195	0	0.0175662	0.0218348	0.0262656	0.0252788	0.0203122	0.0187592	0.0197849	0.0389742	0.0269525	0.0446334	0.0237826	0.025365	0.0415888	0.0167151	0.0324853	0.0435938	0.0233826	0.0315098	0.0189151	0.0626224	0.0646552	0.0602901	0.0126189	0.0392603	0.0092001	0.019657	0	0.0174897	0.0134566	0.0118507	0.00921356	0.0224431	0	0.0342796	0.0215312	0.0208232	0.0324719	0.0159377	0.037685	0.0267183	0	0.042145	0.0332136	0.0200542	0.00712452	0.0212594
Bacteria_Betaproteobacteria_unknown	0.0413121	0.0133357	0.0362917	0.0523313	0	0	0.0265126	0.0227097	0.0216612	0.02798	0	0.0138264	0.00724049	0	0.0358715	0.0107382	0	0.0145279	0.0584872	0	0.00857588	0.013375	0	0	0.0518894	0.0309098	0.0167407	0.031199	0.019657	0.0189484	0.0434317	0.058876	0.0495751	0.0159583	0	0.0193972	0.00535357	0.0325521	0.0550929	0.00900609	0.0225394	0.0108787	0.0113927	0	0	0.0105031	0	0.014249	0.0160706
Bacteria_Actinobacteria_unknown	0	0.0133357	0.0128311	0	0.0256036	0.0434833	0	0	0	0	0.0183726	0.0138264	0.0125409	0	0	0.0120057	0	0	0	0.0233826	0	0	0	0.0134815	0	0	0	0	0.0367749	0.011984	0.00714013	0	0	0	0	0	0	0	0.0180334	0.0180122	0	0	0	0	0	0.0105031	0.0283609	0.0159309	0.0350251
Bacteria_Clostridia_unknown	0	0.00769937	0	0.0304255	0	0	0.011305	0.0304682	0	0	0	0.00874455	0.0102396	0	0.0234834	0.00379652	0.0123449	0	0	0	0	0	0	0	0	0	0.00591871	0.00650545	0	0.00847397	0.0174897	0.0101722	0.00837972	0	0	0.0122679	0	0.0115089	0.0104116	0	0.0112697	0	0.0197328	0	0	0	0	0.01234	0
Bacteria_Omnitrophica Incertae Sedis_Candidatus Omnitrophus	0.0153429	0	0	0.0138873	0	0	0.0138458	0	0.0153168	0.0228456	0	0.0138264	0	0	0.00958706	0.00929954	0.0236387	0.0205455	0	0	0.016044	0.013375	0	0	0	0.0126189	0.00591871	0.037371	0	0.023968	0.0159658	0.0168687	0.0221707	0.0159583	0.0129575	0.0122679	0	0.00813802	0	0.00900609	0.0145491	0.0121628	0.0180135	0	0	0	0.0283609	0.0100756	0.0340909
Bacteria_Dehalococcoidia_unknown	0.0187912	0.00769937	0.0286911	0.0351324	0	0	0.0329595	0.0175908	0.0153168	0.0197849	0	0.0321295	0.0217215	0.0118913	0.0191741	0.0173979	0.0503978	0.0205455	0.0413567	0.0233826	0.0303203	0	0	0	0.0200967	0.0282166	0	0.037933	0	0.026797	0.0123671	0.0203444	0.0335189	0	0	0	0	0.00813802	0.0104116	0	0.0243453	0.0230773	0.0312003	0	0	0	0.0245613	0.0370201	0.0350251
Bacteria_Bacteroidetes vadinHA17_unknown	0.0132874	0	0.0128311	0.0345791	0	0	0	0.0101561	0	0	0	0.00618333	0	0	0.00958706	0	0.0246898	0	0	0	0.00606406	0	0	0	0	0	0	0.0092001	0	0.00847397	0.00714013	0.0134566	0.0355522	0	0	0	0	0.00575445	0	0	0	0.00769242	0	0	0	0	0	0	0.0113636
Bacteria_Betaproteobacteria_Burkholderia-Paraburkholderia	0.0306858	0.0335608	0.0339478	0.0205982	0.0308791	0.0647334	0.0239816	0.0175908	0.0324918	0.02798	0.0503155	0.0269525	0.0331801	0.0237826	0.0287612	0.0658672	0.0100796	0.025163	0.0337676	0.0233826	0.0363844	0.0378302	0.0485071	0.0134815	0.0418346	0.0218565	0.020503	0.0276003	0.019657	0.0169479	0.0371012	0.0254306	0.0324545	0.0234901	0.0224431	0.0260241	0.0316721	0.0345267	0.0360668	0.0583661	0.0234597	0.0277354	0.0267183	0.0616626	0.133274	0.0406782	0.0245613	0.0246801	0.0160706
Bacteria_Deltaproteobacteria_unknown	0.00767146	0.0153987	0.0128311	0.010757	0.00771976	0.00875522	0	0	0	0.0161543	0.0159111	0.0254945	0.0204792	0.0118913	0.0214373	0.0169786	0.0151193	0.0290558	0.0275711	0	0.0242562	0.013375	0	0.0134815	0.0164089	0.0309098	0.0132346	0.0195163	0	0.0254219	0.0267159	0.0124584	0.00837972	0.0234901	0	0.0260241	0.00757109	0.0152248	0	0.015599	0.0195197	0.0243256	0.0139532	0	0	0.0181918	0.0283609	0.0356226	0.0368224
Bacteria_Deltaproteobacteria_Desulfovibrio	0.0132874	0.00769937	0	0.0232379	0	0	0	0.0101561	0	0.0114228	0	0.0123667	0.0125409	0	0.0166053	0.0151861	0.00503978	0	0.0238773	0	0.00857588	0	0	0	0.0200967	0.0178458	0	0.0130109	0	0.0254219	0	0.0113729	0.0118507	0.00651497	0	0.0122679	0.00535357	0	0.0104116	0.0127365	0.00920165	0.0163181	0.0213138	0	0	0.0181918	0	0	0.0080353
Bacteria_Acidimicrobiia_uncultured Actinomycetales bacterium	0.00767146	0.00769937	0	0	0.0109174	0.0123817	0	0	0.0108306	0	0.0159111	0.00618333	0.0161902	0	0	0.0337442	0	0	0	0	0	0.013375	0	0.0233507	0.0116028	0	0.0102515	0.0092001	0	0	0.0123671	0.00508611	0	0.00921356	0.0129575	0	0.00927265	0	0	0	0.00650655	0	0	0	0.059602	0	0	0.00712452	0
Bacteria_Dehalococcoidia_unknown	0.0508867	0	0	0	0	0	0	0	0	0	0	0.0123667	0	0	0.00958706	0.0240113	0.021382	0	0.0238773	0.0233826	0.00606406	0	0	0	0	0	0	0	0	0	0	0	0	0	0	0.00867469	0	0	0	0	0	0.00543936	0.00805588	0	0	0	0	0.0100756	0.0241059
Bacteria_Pla4 lineage_unknown	0.0132874	0	0	0.00878309	0	0	0.0211498	0	0.0216612	0.0114228	0.0091863	0.0195534	0	0.0205963	0.00958706	0.0136886	0.0225386	0.0145279	0.0137856	0	0.0218643	0.013375	0	0	0.0164089	0.0126189	0.0132346	0.0130109	0.0138996	0.011984	0.0174897	0.0134566	0.00837972	0.0195449	0.0289739	0	0.0131135	0.0215312	0.0147242	0.0127365	0.0184033	0.0180403	0.0197328	0	0	0	0	0.0174514	0.0113636
Bacteria_Betaproteobacteria_Methylotenera	0	0.0108886	0	0.0124212	0	0	0	0	0.0153168	0	0	0.00618333	0	0.0118913	0.0191741	0.00379652	0.0293867	0	0	0	0.00606406	0	0	0	0	0	0.0132346	0.0145466	0	0	0	0.0088094	0	0.0130299	0	0.0122679	0.0207343	0.0152248	0	0	0.00650655	0.00543936	0.0113927	0	0	0	0	0.01234	0.0080353
Archaea_uncultured archaeon_unknown	0.0491213	0.0486951	0.0737088	0.0452137	0	0.0101097	0.0644486	0.0393343	0.0496321	0.0323085	0	0.0639609	0.0579239	0	0.0525105	0.0315363	0.112241	0.0145279	0.0551423	0.0467652	0.0820331	0.013375	0.0396059	0.0467014	0.0478397	0.0564333	0	0.0406265	0.0240748	0.05992	0.0100977	0.0273896	0.0324545	0	0.0129575	0.0193972	0	0.0181972	0.0147242	0.0127365	0.0512326	0.0521725	0.0483353	0	0	0.0210061	0.037518	0.0477928	0.0783185
Bacteria_SHA-26_unknown	0.0230144	0.0172163	0.0222241	0.0421222	0	0	0.0138458	0.0175908	0.0286551	0.0228456	0	0.0214197	0.0217215	0.0118913	0.0214373	0.0107382	0.0246898	0.0355859	0.0337676	0	0.0210065	0	0	0.0190658	0.0164089	0.0218565	0.0156594	0.0290933	0.0310805	0.0254219	0.0123671	0.0196984	0.0237014	0.0112843	0	0.0122679	0.00535357	0.0115089	0.0294484	0.0254731	0.0325328	0.0224271	0.0161118	0	0	0	0.0511284	0.0326487	0.0393648
Bacteria_Actinobacteria_Oryzihumus	0.0306858	0.0133357	0.0314296	0.00621058	0	0	0.00799386	0	0.0108306	0	0	0	0	0	0	0	0.013334	0	0	0	0	0	0	0	0	0	0.109616	0.0528505	0.0138996	0.0146773	0.0311231	0.058435	0.107313	0	0	0	0	0.0152248	0	0.031198	0	0.00543936	0	0	0	0	0	0	0
Bacteria_Spartobacteria_uncultured Verrucomicrobia bacterium	0.0153429	0.0377191	0	0	0	0	0	0	0.0286551	0.0114228	0.0159111	0.00874455	0	0.0168168	0.0406745	0.00759305	0	0	0	0.0467652	0.0210065	0.0422955	0	0.0134815	0.028421	0.0356915	0.0526067	0.037933	0.0589711	0.0169479	0.030293	0.0264282	0	0.00651497	0	0	0.0444701	0.0390286	0.0208232	0.015599	0	0.00543936	0.00805588	0	0	0	0.0245613	0.00712452	0
Archaea_Group C3_unknown	0.0216982	0	0	0.0124212	0.00771976	0.00505483	0.0195809	0.0101561	0	0	0	0.0138264	0.0161902	0	0.00958706	0.00929954	0.0306558	0.0145279	0	0	0.0181922	0	0.0280056	0.0190658	0	0	0	0	0	0.00847397	0.0100977	0.00508611	0	0	0	0.00867469	0	0	0	0.015599	0	0.00942125	0	0	0	0.0105031	0	0.00712452	0.0139176
Bacteria_Clostridia_Fonticella	0.00767146	0.00769937	0	0	0	0	0.00799386	0.0143629	0.0265295	0	0	0.0195534	0.00724049	0	0	0	0	0	0.0194957	0	0.00606406	0.013375	0	0	0.0116028	0.0126189	0.0118374	0	0	0.0146773	0	0	0	0	0	0	0	0	0.0147242	0.0180122	0.00920165	0	0.0113927	0	0	0	0.0141805	0.033417	0.0227273
Archaea_Parvarchaeota Incertae Sedis_unknown	0	0	0	0	0.0617581	0.0299048	0	0	0	0	0.0091863	0	0.0191565	0	0	0.0156535	0.00872916	0	0	0	0	0	0.0280056	0.0233507	0.0116028	0	0	0	0	0	0	0	0	0	0	0	0	0	0.0147242	0	0	0	0	0	0	0	0	0	0
Bacteria_Subgroup 2_unknown	0	0	0	0	0.0256036	0.0276864	0	0	0	0	0.0378761	0.00618333	0.00724049	0	0	0.036017	0	0	0	0	0	0	0	0.0233507	0.0116028	0	0	0	0.0138996	0	0	0	0	0	0	0	0	0	0	0	0	0	0	0	0	0.0277885	0	0	0
Bacteria_Bacteroidia_Paludibacter	0.00767146	0	0.0256621	0.0340168	0	0	0	0.0203122	0	0	0	0	0.0102396	0	0.025365	0.00379652	0.0377143	0	0.0137856	0	0.00606406	0	0	0	0.0116028	0	0.00837033	0.0092001	0	0	0	0.0190305	0.020526	0	0	0	0	0	0.0375395	0.00900609	0	0.00543936	0.0161118	0	0	0	0	0.014249	0
Bacteria_Bacteroidetes vadinHA17_unknown	0.0627936	0.0455501	0.127667	0.119624	0	0	0.0366325	0.0336839	0.0405244	0.0604437	0	0.0721094	0.0331801	0.0356739	0.0982382	0.0535565	0.173122	0	0.0413567	0.0233826	0.03787	0	0.0280056	0	0.0786942	0.0767575	0.0118374	0.145902	0	0.146038	0.0457191	0.112701	0.138709	0	0	0.0588346	0.0119709	0.0257347	0.0275465	0	0.0344294	0.0535715	0.0669171	0	0	0	0.0141805	0.0508793	0.0677067
Bacteria_Gammaproteobacteria_Legionella	0.0187912	0.0153987	0.0362917	0.0205982	0.013371	0.0113029	0.0138458	0.0101561	0.0216612	0.0228456	0.0225018	0.00874455	0.0125409	0	0.00958706	0.0234033	0.013334	0.0145279	0.0308255	0	0.0121281	0.0327619	0	0.0134815	0.0116028	0.0126189	0.0213402	0.0145466	0	0.011984	0.0123671	0.0287714	0.0237014	0.0145679	0.0129575	0.0245357	0.0251105	0.009967	0	0.015599	0.00920165	0.0108787	0.0161118	0	0	0.0277885	0	0	0.0080353
Bacteria_Gammaproteobacteria_Acidibacter	0.0542454	0.0796429	0.0759096	0.0496846	0.138095	0.174958	0.0319755	0.0143629	0.0187592	0.0470974	0.0779484	0.0376117	0.100327	0.0629228	0.0559017	0.0858216	0.019519	0.0324853	0.0238773	0.0467652	0.0691409	0.100979	0.0685994	0.0571974	0.0449376	0.0550043	0.0674837	0.0356318	0.081048	0.0423698	0.0440147	0.047712	0.0696072	0.0795253	0.0732989	0.03005	0.10613	0.0949048	0.073621	0.0815536	0.0486906	0.0679376	0.0768482	0	0.111505	0.101831	0.0665123	0.0652973	0.0508197
Bacteria_Solibacteres_PAUC26f	0.0334391	0.0108886	0	0.0223926	0.0154395	0.00875522	0.0138458	0.0418746	0.0390503	0.0161543	0.0091863	0.0138264	0.0125409	0	0.00958706	0.00848928	0.00503978	0	0	0	0.00857588	0	0	0.0134815	0.0164089	0.0126189	0.0102515	0.00650545	0	0.02242	0.0214204	0.00719285	0.00837972	0.0243768	0.0317394	0.00867469	0.0107071	0.0152248	0.0104116	0.015599	0.0159377	0.0210666	0.0139532	0	0	0.0181918	0	0.0100756	0
Archaea_FHMa11 terrestrial group_unknown	0	0	0	0	0.0849174	0.0587318	0	0	0	0	0.0243047	0.00618333	0.0261059	0	0	0.0246043	0	0	0	0	0	0	0.0280056	0.0381316	0.0200967	0.0126189	0	0	0.0138996	0	0	0	0	0	0	0	0	0	0.0104116	0.00900609	0	0.00543936	0	0	0	0.0148536	0.0141805	0	0
Bacteria_Alphaproteobacteria_Acidisphaera	0.00767146	0.00769937	0.0181459	0	0.0256036	0.0133738	0	0	0	0	0.0205412	0.00874455	0.0191565	0	0.0191741	0.0182075	0.00712733	0	0	0.0233826	0	0.013375	0.0280056	0.0233507	0.0164089	0	0	0	0	0.00847397	0	0	0.00837972	0	0	0	0.00757109	0	0.0208232	0.0201382	0	0	0	0.0616626	0	0.0181918	0	0.014249	0.0160706
Bacteria_Deltaproteobacteria_unknown	0.0132874	0	0.0181459	0.0124212	0	0	0	0.0143629	0.0108306	0.0161543	0	0.01855	0.024014	0	0	0.0107382	0.0280603	0	0.0137856	0	0.0121281	0	0	0	0.0232057	0	0	0.0112678	0.0138996	0.00847397	0	0.00508611	0.0145141	0.00651497	0	0.0212486	0	0	0	0	0.00650655	0.0108787	0.0180135	0	0	0	0.0141805	0.0188497	0.0300654
Bacteria_SJA-15_unknown	0.0187912	0.0188595	0.0339478	0.0392792	0	0	0.0252788	0.0248772	0.0286551	0.0255421	0	0.0386149	0.0125409	0.0118913	0.0191741	0.00379652	0.0230952	0.025163	0.0275711	0	0.0271193	0.013375	0	0	0.0200967	0.0282166	0.0132346	0.0260218	0.0277992	0.0529199	0.0214204	0.032567	0.0458976	0.0159583	0.0129575	0.0780722	0.0107071	0.016276	0.0294484	0	0.0356378	0.0307697	0.0312003	0	0	0	0.0425414	0.0660701	0.0495329
Bacteria_Deltaproteobacteria_Bdellovibrio	0.0230144	0.0230981	0.0314296	0.0328633	0.0189095	0.0202193	0.0309601	0.0203122	0.0216612	0.0161543	0.0450035	0.0222943	0.0347242	0.0265897	0.0214373	0.0291616	0.0230952	0.0481836	0.0389915	0.033068	0.0358755	0	0.0396059	0.0330229	0.0232057	0.0333864	0.0283852	0.0268227	0.019657	0.0317067	0.0201953	0.0249168	0.0237014	0.0252324	0.0366495	0.0324577	0.0325645	0.0315184	0.0429281	0.0441206	0.033177	0.0297926	0.0301423	0	0	0.0332136	0.0470313	0.0266575	0.0266501
Bacteria_Planctomycetacia_uncultured Planctomycetaceae bacterium	0	0	0	0	0.013371	0.0123817	0.0178748	0	0	0	0.0243047	0.0138264	0.024014	0.0118913	0.0166053	0.0120057	0	0.0145279	0.0194957	0	0.0105033	0.0299074	0	0.0356688	0.0164089	0	0.0102515	0	0.0822312	0.0146773	0.0100977	0.00508611	0	0	0	0	0	0.00813802	0.0180334	0.0270183	0	0.00942125	0	0	0	0.0148536	0.063417	0.014249	0
Bacteria_Gammaproteobacteria_Candidatus Competibacter	0	0	0	0.00621058	0.00771976	0.0101097	0.0239816	0.0175908	0	0.036122	0	0	0.00724049	0	0.025365	0.00929954	0.0159372	0	0.0137856	0	0.0181922	0	0	0	0.0306982	0	0.0102515	0.0243412	0	0	0.0422416	0.0487843	0.0302135	0.0368542	0.0129575	0.0913935	0	0.016276	0	0.0127365	0	0	0	0	0	0.0105031	0.0141805	0	0
Bacteria_Betaproteobacteria_Dechloromonas	0.0108491	0	0	0.0196396	0	0	0.00799386	0	0	0.02798	0	0.0123667	0	0	0.00958706	0	0.00872916	0.0145279	0.0238773	0	0.0121281	0	0	0	0.0116028	0.0126189	0.0156594	0.00650545	0	0.0146773	0.0123671	0.0313529	0.020526	0.0225685	0.0129575	0.0173494	0	0.0172633	0.0180334	0	0.0145491	0.0108787	0.0279064	0	0	0	0	0.0578799	0.0179675
Archaea_Parvarchaeota Incertae Sedis_unknown	0	0	0	0	0.0636588	0.0315674	0	0	0	0	0	0.00874455	0.0217215	0	0	0.0151861	0	0	0	0	0	0	0	0.0301457	0.0164089	0	0	0	0	0	0	0	0	0	0	0	0	0	0	0	0	0	0	0	0	0.0105031	0	0	0
Bacteria_Alphaproteobacteria_Methylocystis	0.00767146	0.0108886	0.0181459	0.0215141	0.0109174	0.0101097	0.0252788	0.0268705	0.024218	0.0302219	0.0159111	0.0589852	0.047479	0.0237826	0.0191741	0.0401786	0.0181712	0.0145279	0.0194957	0.033068	0.0210065	0.040125	0	0.0233507	0.0232057	0.0218565	0	0.00650545	0	0.011984	0.0100977	0.0101722	0	0	0	0	0.0141642	0.009967	0.0488347	0.0238279	0.0112697	0.0203522	0.0369167	0.0616626	0.059602	0.0348347	0.0200542	0.0587503	0.0425188
Bacteria_Gammaproteobacteria_unknown	0.0132874	0.0188595	0.0256621	0.0186317	0.0172619	0.0142972	0.0138458	0.0101561	0	0	0.0183726	0.0138264	0.0204792	0.0118913	0.00958706	0.0197273	0.013334	0	0.0194957	0.033068	0.0171518	0.0189151	0.0280056	0.0190658	0.0116028	0.0126189	0.0187166	0.0092001	0.019657	0.011984	0.0159658	0.0134566	0.0167594	0.0145679	0.0129575	0.0229511	0.0227133	0.020748	0.0180334	0.0220603	0.0159377	0.0224271	0.00805588	0	0.042145	0.0210061	0.0141805	0.0159309	0.0080353
Bacteria_Sphingobacteriia_Ferruginibacter	0.0216982	0.0317453	0.0222241	0.0138873	0	0	0	0	0	0.0114228	0.0331217	0	0.00724049	0.0265897	0.025365	0.0246043	0.0174583	0	0.0137856	0	0.0201122	0.0189151	0	0.0190658	0.0164089	0	0.0748665	0.0215761	0.0138996	0.011984	0.0457191	0.0333519	0.0466563	0.0206021	0.0224431	0.00867469	0.0749499	0.0381707	0.0275465	0.0238279	0.0195197	0.0203522	0.0213138	0	0	0.0433053	0.0141805	0.00712452	0.0113636
Bacteria_Betaproteobacteria_Candidatus Nitrotoga	0.0242593	0	0.0181459	0	0.0109174	0	0.011305	0	0.0324918	0.0228456	0	0.00874455	0.0280423	0	0	0.0237093	0.0112693	0	0.0275711	0	0	0	0.0280056	0.0269631	0.0200967	0	0.00591871	0.0276003	0	0.0535941	0	0.00508611	0.00837972	0	0	0.0193972	0	0.00813802	0.0275465	0.0127365	0	0.0108787	0.00805588	0	0	0.0181918	0.0141805	0.0100756	0.0368224
Bacteria_Candidatus Nomurabacteria_unknown	0.0132874	0.0108886	0.0384932	0.0291302	0	0	0.0239816	0.0227097	0	0.0197849	0.0259828	0.0296542	0.0125409	0.0336336	0.0214373	0.0322146	0.034551	0	0.0308255	0.033068	0.0250028	0.013375	0	0	0.0232057	0.0399043	0.0307545	0.0384868	0	0.0317067	0.037782	0.0377196	0.026499	0.0216077	0.0183247	0.0260241	0.0200312	0.0335539	0.0294484	0.015599	0.0205755	0.0266473	0.0227855	0	0	0.0148536	0.0245613	0.01234	0.0227273
Bacteria_Anaerolineae_Leptolinea	0.0276598	0.0493	0.0934115	0.0763169	0	0.00505483	0.0276916	0.0143629	0.0359211	0	0	0.0458568	0.014481	0	0.0317967	0.00929954	0.039038	0	0.0497046	0.0233826	0.0242562	0	0	0	0.0418346	0.0333864	0.0132346	0.0815131	0	0.0830276	0.0267159	0.0586559	0.0654477	0	0	0.03005	0.00535357	0.020748	0.0180334	0	0.0130131	0.0153848	0.0322235	0	0	0	0.0200542	0.0421493	0.0440112
Bacteria_Negativicutes_unknown	0	0.00769937	0	0.0138873	0	0	0	0.0175908	0	0.0161543	0	0.0231359	0.0102396	0.0118913	0.0135582	0.00929954	0.0100796	0.0205455	0.0238773	0	0.0105033	0.0231662	0	0.0190658	0.0164089	0	0	0.0130109	0	0.028105	0.00714013	0.0143857	0.0118507	0	0	0.00867469	0	0.00813802	0	0.0180122	0.00920165	0.0163181	0.0369167	0	0	0.0105031	0	0.0421493	0.0254099
Bacteria_Actinobacteria_Demequina	0.0132874	0	0.0181459	0.0372635	0	0	0	0.0143629	0.0108306	0.0114228	0	0	0	0	0	0	0.00712733	0	0	0	0	0	0	0	0	0	0.00837033	0.0130109	0	0.00847397	0.0100977	0.0203444	0.0251392	0.00651497	0.0129575	0.0274318	0.0239419	0.00575445	0	0	0	0	0.0113927	0	0	0	0	0	0
Archaea_uncultured archaeon WCHD3-30_unknown	0.00767146	0	0	0.0138873	0	0	0	0.0175908	0	0	0	0.0138264	0	0	0	0.00657577	0.0341815	0	0.0137856	0	0.00606406	0	0.0280056	0	0.0164089	0	0	0	0	0	0.00714013	0	0	0	0.0129575	0	0	0	0	0	0	0.00543936	0	0	0	0	0	0	0.0080353
Bacteria_Nitrospira_uncultured proteobacterium	0	0	0	0	0	0	0.0178748	0.0101561	0	0.0302219	0	0.0269525	0	0	0.0166053	0.00929954	0.0100796	0	0	0	0.016044	0	0	0.0134815	0	0.0178458	0.00591871	0.0260218	0	0.0305533	0	0.0124584	0	0	0	0	0	0.00575445	0	0.0238279	0.0172147	0.00942125	0	0	0	0.0105031	0	0.00712452	0.0196824
Bacteria_Planctomycetacia_unknown	0.0171539	0.0153987	0.0128311	0.0175662	0.0109174	0.0182254	0.0178748	0.0175908	0.0187592	0.0161543	0.0243047	0.0269525	0.0228964	0.0168168	0.0214373	0.0207944	0.0159372	0.052381	0.0194957	0	0.016044	0.0299074	0	0.0301457	0.028421	0.0252377	0.0236749	0.015935	0.0310805	0.011984	0.0236811	0.0152583	0.0167594	0.0260599	0.0183247	0.0173494	0.0185453	0.019934	0.0104116	0.0360243	0.0260262	0.0260863	0.0290459	0	0	0.0234856	0.0425414	0.0266575	0.0113636
Bacteria_Candidatus Woesebacteria_unknown	0.0132874	0.0153987	0.0128311	0.0328633	0	0	0	0	0	0.0114228	0	0.01855	0.00724049	0.0118913	0.00958706	0.0185991	0.0352785	0	0	0	0.00857588	0	0	0	0.0200967	0.0126189	0	0.0234557	0	0.0207569	0	0.0152583	0	0	0	0.015025	0	0.0128673	0	0	0.00650655	0.0143912	0.0139532	0	0	0.0181918	0	0.01234	0.0266501
Bacteria_Alphaproteobacteria_Novosphingobium	0.0153429	0.0172163	0	0.0297849	0	0.00505483	0.00799386	0.0227097	0	0.0197849	0	0	0	0	0.0135582	0.0113896	0.0246898	0.025163	0.0457215	0	0.0218643	0.0299074	0	0.0190658	0.0164089	0.0126189	0.00837033	0.015935	0	0.02242	0	0.0183382	0.00837972	0.0206021	0	0.0229511	0.0177558	0.016276	0.069843	0.015599	0.0159377	0.0335305	0.0227855	0	0	0.0277885	0.0141805	0.01234	0.0212594
Bacteria_Alphaproteobacteria_uncultured Bradyrhizobiaceae bacterium	0	0.0335608	0	0	0	0	0.011305	0	0	0	0.0183726	0.00618333	0	0	0.0166053	0.00759305	0.0123449	0	0	0.0233826	0.0181922	0.013375	0	0.0134815	0.0306982	0.0126189	0.0144978	0.0112678	0	0.011984	0.00714013	0.00508611	0	0	0	0	0.0200312	0.0152248	0	0	0	0.00942125	0.00805588	0	0	0.0315092	0	0.00712452	0
Bacteria_Solibacteres_GOUTB8	0.0276598	0.0153987	0.0286911	0.0223926	0	0	0.0211498	0.0101561	0.0153168	0.0197849	0	0.0296542	0.0177355	0.0168168	0.0214373	0.00379652	0.046737	0	0.0137856	0.0233826	0.00857588	0	0	0.0134815	0.0164089	0.0218565	0	0.0441221	0	0.026797	0.0174897	0.0254306	0.0365264	0	0	0	0.00535357	0.0128673	0	0	0.00650655	0.0108787	0.0113927	0	0	0	0.0245613	0.0100756	0.0080353
Bacteria_Alphaproteobacteria_Rhizomicrobium	0.0265747	0.0949242	0.121048	0.0240535	0.054587	0.0680057	0.0265126	0.0101561	0.0187592	0.0161543	0.1432	0.0482934	0.058822	0.0118913	0.0406745	0.0742024	0.0528577	0	0.0568393	0.0572755	0.0457826	0.0535	0.0685994	0.0522138	0.0449376	0.0630943	0.0585923	0.0499693	0.0520076	0.0743588	0.0123671	0.0215785	0.0302135	0.0195449	0.0289739	0.0173494	0.0966612	0.0363943	0.0858561	0.0726094	0	0.039971	0.0254749	0.0872041	0.0729972	0.0785977	0.037518	0.0456192	0.0440112
Bacteria_Subgroup 2_unknown	0.0132874	0.0188595	0	0	0.0744467	0.117355	0.011305	0.0175908	0.0265295	0.0161543	0.105142	0.0838748	0.090723	0	0.0135582	0.0875673	0.0236387	0	0	0	0.0257276	0	0.0885615	0.082005	0.0449376	0.0472155	0.0244035	0	0.062161	0.0189484	0	0	0	0.0130299	0	0	0.0107071	0.0140955	0.0345313	0.0790281	0.0159377	0.0172008	0.0113927	0.0616626	0.0729972	0.0575277	0.0511284	0.00712452	0.0080353
Bacteria_Candidatus Magasanikbacteria_unknown	0.0216982	0.00769937	0	0.0392792	0	0.00505483	0.0211498	0.0101561	0	0.0228456	0.0205412	0.015146	0.00724049	0.0237826	0.00958706	0.0234033	0.0271401	0.0145279	0.0275711	0.0233826	0.016044	0	0	0.0190658	0.0328178	0.0178458	0.0144978	0.015935	0	0.0338959	0.0257441	0.0168687	0.0187376	0.0145679	0	0.0229511	0.0119709	0.0128673	0.0104116	0	0.0184033	0.0210666	0.0213138	0	0	0	0.0317085	0.0188497	0.0331304
Bacteria_Armatimonadia_unknown	0.0108491	0.0133357	0.0128311	0.00878309	0.0415722	0.0247635	0.00799386	0	0	0.0161543	0.0304675	0.0107098	0.0204792	0	0	0.0263031	0	0	0	0.0233826	0	0	0	0.0269631	0.0164089	0	0.0177561	0.0112678	0	0.00847397	0.0100977	0	0.00837972	0.00651497	0	0	0.0220733	0.00575445	0.0255031	0.0220603	0	0.00769242	0.0139532	0	0	0.0181918	0	0.00712452	0.0080353
Bacteria_Spirochaetes_unknown	0	0	0	0.0223926	0	0	0.011305	0	0.0108306	0.0161543	0	0.0262337	0.0125409	0	0.0135582	0.0131515	0.0409434	0	0.0275711	0	0.0218643	0	0	0	0.0200967	0.0126189	0	0.0092001	0	0.011984	0	0.00719285	0.020526	0	0.0129575	0.015025	0.00535357	0	0	0	0	0.0121628	0.0227855	0	0	0.0105031	0.0200542	0.0213736	0.0321412
Bacteria_Elusimicrobia_unknown	0	0	0	0.00878309	0	0	0	0	0	0.0161543	0	0.0123667	0	0	0.00958706	0	0.026668	0.0205455	0.0194957	0	0.0121281	0	0	0	0.0164089	0.0126189	0.0132346	0.00650545	0	0.00847397	0.0225791	0.0143857	0.0145141	0.0130299	0	0	0	0.00575445	0	0	0.00920165	0.0133237	0	0	0	0	0.0200542	0.0100756	0.0212594
Bacteria_Sphingobacteriia_Dinghuibacter	0.0132874	0	0	0.0152128	0	0.0071486	0	0	0	0.0114228	0	0	0	0.0118913	0	0.0142053	0.00712733	0	0	0	0.00606406	0	0	0	0	0	0.0187166	0.00650545	0	0	0	0.0176188	0.0221707	0	0	0.0173494	0.0119709	0.00813802	0	0	0.0112697	0.0196119	0.00805588	0	0	0.0148536	0	0.01234	0.0139176
Bacteria_Nitrospira_unknown	0.0132874	0.0266714	0	0	0	0	0.110188	0.0703634	0.024218	0.0497908	0.0091863	0.0509891	0.0204792	0.0460548	0.0371305	0.0211381	0.060267	0.0145279	0.0477546	0.0233826	0.0518113	0.0353869	0	0.0134815	0.0232057	0.0504754	0.00591871	0.0395711	0.0138996	0.0338959	0.0142803	0.0373751	0.0302135	0	0	0.0346988	0	0.0222869	0.0275465	0.015599	0.0395778	0.0282638	0.0312003	0	0	0	0.0448426	0.0456192	0.0514511
Bacteria_Alphaproteobacteria_unknown	0.00767146	0.0108886	0	0.010757	0.00771976	0.0113029	0	0	0	0	0.0129914	0.0107098	0.024014	0.0118913	0.00958706	0.0131515	0.00503978	0	0.0194957	0	0.0148539	0	0	0.0233507	0	0.0126189	0.00837033	0	0	0.011984	0	0.0101722	0	0.0112843	0.0129575	0	0.0119709	0	0	0.00900609	0	0.00769242	0	0	0	0.0181918	0.0141805	0.034168	0.0160706
Bacteria_Sphingobacteriia_unknown	0	0	0	0	0.026742	0.0237092	0	0	0	0	0.0275589	0.00618333	0.0204792	0	0	0.00929954	0	0	0	0	0	0	0.0560112	0	0	0	0	0	0	0	0	0	0	0	0	0	0	0	0	0.00900609	0	0	0	0	0	0.0469711	0	0	0
Bacteria_Elusimicrobia_unknown	0	0	0	0.010757	0.0218348	0.0123817	0	0	0.0108306	0.0161543	0.0129914	0.015146	0.0250818	0	0.00958706	0.0142053	0.0181712	0.0145279	0	0.0233826	0	0.013375	0	0.0134815	0.0164089	0.0126189	0.00591871	0.0145466	0.0138996	0.0189484	0.0142803	0.0134566	0.0118507	0.00651497	0.0183247	0	0.00535357	0	0.0104116	0	0.0159377	0.0108787	0.00805588	0	0	0	0	0.0159309	0.0139176
Bacteria_Chlorobia_unknown	0.0132874	0.0217771	0.0425558	0.0175662	0.00771976	0	0.0138458	0	0.0108306	0.0161543	0.0159111	0.0195534	0.0204792	0.0168168	0.0191741	0.0165487	0.0142547	0	0.0308255	0.0233826	0.0121281	0	0	0.0190658	0.0232057	0.0218565	0.0244035	0.0195163	0.019657	0.026797	0.0201953	0.0176188	0.0167594	0.0184271	0.0259151	0.015025	0.0169295	0.0181972	0.0255031	0.037133	0.0268272	0.0203522	0.0139532	0	0	0.0105031	0.0141805	0.0225297	0.0160706
Bacteria_Alphaproteobacteria_uncultured alpha proteobacterium	0.0153429	0.0288084	0	0	0	0.00505483	0.011305	0	0	0	0.0091863	0.00618333	0	0	0.0166053	0.00759305	0	0	0.0308255	0	0.0226896	0.013375	0	0.0134815	0.0116028	0.0178458	0.0177561	0.0145466	0.019657	0	0.00714013	0	0	0.0145679	0.0129575	0	0.00757109	0.00575445	0.0180334	0.015599	0.0130131	0.0163181	0.0113927	0	0	0.0148536	0.0200542	0	0
Bacteria_Solibacteres_unknown	0.00767146	0.0133357	0.0128311	0.010757	0.0218348	0.0159848	0	0.0101561	0.0153168	0.0114228	0.0205412	0.0205078	0.0204792	0	0.0166053	0.0165487	0.00712733	0.0205455	0	0	0.00857588	0.013375	0	0	0	0.0126189	0.00591871	0.0172118	0.019657	0.0169479	0.00714013	0.0113729	0	0	0	0.00867469	0.00757109	0	0.0147242	0.00900609	0.0130131	0.00769242	0.0139532	0	0	0.0181918	0.0200542	0.0201512	0.0113636
Bacteria_Solibacteres_Paludibaculum	0	0.0298195	0.0286911	0.0356771	0.00771976	0.0101097	0.0226101	0	0.024218	0.02798	0.0159111	0.0478959	0.0457929	0.0314614	0.0287612	0.0263031	0.0181712	0.0290558	0.0275711	0.0233826	0.0171518	0.0231662	0.0396059	0.0134815	0.0306982	0.0218565	0.0144978	0.0234557	0.0138996	0.0317067	0.0319316	0.0348686	0.0302135	0.00921356	0	0.0324577	0.0298074	0.0275974	0.046562	0.037133	0.033809	0.0266473	0.0369167	0	0	0.0297072	0.0141805	0.014249	0.0179675
Bacteria_Actinobacteria_Actinospica	0.0108491	0	0.0222241	0	0	0.0113029	0	0	0	0	0.0183726	0	0	0	0	0.0268455	0	0	0	0	0	0.013375	0.0280056	0	0	0	0	0	0.0240748	0.011984	0	0	0	0	0	0	0	0	0	0	0	0	0	0	0	0	0.0245613	0.0310551	0.0179675
Bacteria_Dehalococcoidia_unknown	0.035155	0.00769937	0.0181459	0.0304255	0	0	0.0178748	0.0143629	0.0216612	0.02798	0	0.0262337	0.0651644	0.0168168	0.0214373	0.0530156	0.0817315	0	0.0275711	0.033068	0.0348354	0	0	0	0.0164089	0.0252377	0	0.020572	0	0.0146773	0.0100977	0.0124584	0.0187376	0	0	0.015025	0	0.009967	0.0104116	0	0.0234597	0.0172008	0.0161118	0	0	0	0.0200542	0.0201512	0.0425188
Bacteria_Spartobacteria_Candidatus Xiphinematobacter	0.0132874	0.0133357	0.0128311	0.00878309	0.00771976	0.035743	0.0138458	0	0	0	0.0711568	0.0517335	0.0541828	0.0265897	0.025365	0.0319901	0.00712733	0	0	0	0.0105033	0	0.0280056	0.0447132	0.0464113	0.0252377	0.0283852	0.0092001	0.0748517	0.00847397	0	0.0196984	0.0145141	0	0.0224431	0	0.0288298	0.0230178	0.0255031	0.0493284	0.00920165	0.0180403	0.0322235	0	0	0.0210061	0.0141805	0	0
Bacteria_uncultured soil bacterium_unknown	0.0153429	0.0288084	0.0513242	0.010757	0.0109174	0.0123817	0.00799386	0	0	0.0161543	0.0091863	0.00874455	0.0102396	0.0237826	0	0.0254678	0.00712733	0	0.0137856	0	0.0105033	0.0189151	0	0.0190658	0.0164089	0.0309098	0.0301796	0.0184002	0.0138996	0.02242	0.018891	0.0264282	0	0.0145679	0.0224431	0.015025	0.0302844	0.016276	0.0255031	0.0180122	0.0145491	0.0153848	0	0	0	0.0210061	0.0283609	0.00712452	0.0113636
Archaea_FHMa11 terrestrial group_unknown	0	0	0	0	0.158772	0.102602	0	0	0.0108306	0	0	0.0107098	0.0280423	0	0	0.0221373	0.0112693	0	0	0	0.00857588	0	0.0485071	0.0404446	0.0232057	0.0282166	0	0	0.053833	0	0	0	0	0.00921356	0	0	0	0	0.0147242	0.0180122	0	0	0	0	0	0.0105031	0.0141805	0.00712452	0
Archaea_uncultured archaeon_unknown	0.0153429	0	0.0181459	0.0310529	0	0	0.00799386	0.0268705	0.0216612	0.0342684	0	0.0222943	0.0125409	0	0.0234834	0.00657577	0.0442239	0	0.0337676	0	0.0218643	0	0	0.0190658	0.0164089	0	0	0.0243412	0	0.011984	0.0123671	0.0183382	0.0365264	0.017237	0	0.015025	0.00535357	0.019934	0.0147242	0.0127365	0.0243453	0.0210666	0.0227855	0	0	0	0.0141805	0.0293752	0.0300654
Bacteria_SBR2076_unknown	0.028704	0.0344326	0.0286911	0.0614816	0	0.0071486	0.0548032	0.0101561	0.024218	0.0675781	0.0159111	0.0524673	0.0228964	0.0314614	0.0469668	0.00929954	0.060267	0.0543584	0.0584872	0.033068	0.0449723	0.0422955	0	0	0.0418346	0.0746542	0.0340004	0.0758659	0.034047	0.0876554	0.0294395	0.0701072	0.0649091	0.0159583	0	0.0475132	0.0359128	0.0309887	0.0255031	0.0402764	0.0426663	0.0360807	0.0540405	0	0	0	0.0862565	0.082164	0.0880223
Bacteria_Actinobacteria_Kineosporia	0.0132874	0.0255359	0.0286911	0.0277746	0	0	0.0159877	0.0143629	0	0.0114228	0	0.0163596	0	0.0265897	0.0317967	0.00536909	0.0207796	0	0	0.033068	0.0290822	0.0189151	0	0	0.0306982	0.0605179	0.0401427	0.0508092	0	0.0535941	0.0327202	0.0403698	0.0118507	0.0112843	0	0.0173494	0.0316721	0.0335539	0	0	0.00650655	0.0133237	0.0290459	0	0	0.0148536	0.037518	0.0551863	0.0321412
Bacteria_Alphaproteobacteria_Bradyrhizobium	0.0632604	0.117526	0.113321	0.0411963	0.0469575	0.0587318	0.0472923	0.0321163	0.0405244	0.057114	0.101466	0.0902428	0.0892667	0.0662079	0.0730129	0.0870721	0.0442239	0.0616366	0.0568393	0.0775514	0.08468	0.13308	0.0626224	0.0762631	0.0991347	0.0591877	0.106042	0.0840689	0.0932415	0.134787	0.0440147	0.0508611	0.0290282	0.0560439	0.0429753	0.0335969	0.115568	0.0752492	0.0864851	0.113562	0.0446067	0.0650453	0.0569636	0.151042	0.08429	0.0806756	0.100271	0.0912384	0.0691223
Bacteria_BD7-11_unknown	0.0108491	0.0108886	0	0.00621058	0.00771976	0.0123817	0.011305	0.0101561	0.0108306	0.0114228	0.0275589	0.0163596	0.0307188	0	0	0.0207944	0.00872916	0	0.0238773	0	0.0171518	0.0189151	0	0.0504433	0.0200967	0.0126189	0.0156594	0.0130109	0.019657	0.00847397	0.0100977	0	0	0.0130299	0	0.015025	0.0107071	0.0115089	0.0294484	0.0324719	0.0159377	0.0143912	0.0254749	0	0	0.0234856	0.0141805	0.0213736	0.0212594
Bacteria_Spirochaetes_unknown	0.00767146	0	0.0128311	0.0248423	0	0.0142972	0.0211498	0	0.0108306	0.0323085	0	0.0276527	0.024014	0	0.0135582	0.0227791	0.0403183	0.0145279	0.0364732	0.033068	0.0309208	0	0	0	0.0328178	0.0218565	0.00591871	0.0225355	0	0.023968	0.0100977	0.0160837	0.0290282	0.00651497	0.0129575	0.015025	0.00535357	0.009967	0.0104116	0.0127365	0.0130131	0.0172008	0.0369167	0	0	0	0.0200542	0.0326487	0.0401765
Bacteria_Spartobacteria_Terrimicrobium	0.00767146	0	0	0.00878309	0.00771976	0.0071486	0.011305	0.0101561	0.0108306	0.0161543	0.0205412	0.0138264	0.0177355	0.0168168	0.0135582	0.0120057	0.00503978	0.0145279	0	0	0.00606406	0	0	0.0134815	0.0200967	0.0126189	0.0196302	0	0.0138996	0.00847397	0.00714013	0.0101722	0.0118507	0.00651497	0	0.00867469	0.0239419	0.0152248	0.0147242	0.0127365	0	0.0121628	0.0139532	0	0	0.0181918	0	0	0.0179675
Bacteria_Alphaproteobacteria_unknown	0.0427129	0.0843424	0.099389	0.0232379	0.013371	0.030329	0.0430483	0.0321163	0.0324918	0.0395697	0.0595341	0.0573419	0.0597066	0.0518329	0.0449673	0.0569478	0.0256979	0.025163	0.0389915	0.0618646	0.0453793	0.0641443	0.0626224	0.0447132	0.069617	0.0643438	0.0685141	0.0672929	0.0520076	0.101334	0.0294395	0.032567	0.0251392	0.0298553	0.0342824	0.0324577	0.0677179	0.0390286	0.0658486	0.0697608	0.0260262	0.0384621	0.0351147	0.0872041	0.0729972	0.0535553	0.0401084	0.0513757	0.0409722
Bacteria_Betaproteobacteria_Sulfuritalea	0.0171539	0.0230981	0.0128311	0.0297849	0	0	0.0138458	0	0.0153168	0.036122	0	0.0214197	0.00724049	0.0168168	0.0191741	0.00929954	0.0225386	0.025163	0.0308255	0	0.0171518	0	0	0	0.0328178	0.0252377	0.0196302	0.0338033	0	0.0189484	0.0201953	0.058435	0.0458976	0.0130299	0	0.0274318	0.0185453	0.0257347	0.0147242	0.015599	0.0159377	0.0153848	0.0139532	0	0	0.0234856	0	0.0236294	0.0160706
Bacteria_Chlamydiae_Neochlamydia	0.0132874	0.0153987	0.0256621	0.0138873	0.00771976	0.0113029	0	0.0101561	0.0153168	0	0.0183726	0.0174891	0.0161902	0	0.0191741	0.0200893	0.0112693	0.0145279	0.0275711	0.033068	0.016044	0.013375	0.0280056	0.0356688	0.0200967	0.0309098	0.027123	0.0130109	0	0.011984	0.0142803	0.0101722	0	0.00921356	0	0.015025	0.0107071	0.0140955	0.0180334	0.0284797	0.0130131	0.0210666	0.0139532	0	0	0.0234856	0	0.0100756	0
Bacteria_Erysipelotrichia_unknown	0.0108491	0.0133357	0	0.00878309	0	0.00875522	0.00799386	0	0	0	0.0129914	0	0.0177355	0	0	0	0.00503978	0.0145279	0.0194957	0	0.0105033	0.0189151	0	0.0190658	0	0.0126189	0.0167407	0	0.0240748	0	0.0142803	0	0	0.00651497	0.0129575	0	0.0220733	0.0190853	0.0255031	0.015599	0.0112697	0.00942125	0.0161118	0	0.042145	0	0.0200542	0.0159309	0.0139176
Bacteria_SJA-68_unknown	0.0153429	0.00769937	0	0.0223926	0	0	0.00799386	0	0.0216612	0	0	0.0163596	0	0	0.00958706	0	0.0167151	0	0.0194957	0.0233826	0.0105033	0	0	0	0.0116028	0	0.00837033	0.0184002	0	0.0169479	0.0123671	0.0113729	0.0167594	0	0	0.0274318	0	0	0	0	0	0.0121628	0.0113927	0	0	0	0	0.01234	0
Bacteria_Nitrospira_unknown	0.0589256	0.0255359	0.0444481	0.060851	0	0.00505483	0.0975775	0.134352	0.0734568	0.0969256	0.0091863	0.101603	0.0579239	0.0336336	0.0635934	0.0771545	0.047008	0.0384372	0.139908	0	0.0535563	0	0.0560112	0.103554	0.127103	0.177114	0.0318733	0.123432	0.0416989	0.111135	0.0440147	0.0616658	0.0466563	0.00651497	0.0129575	0.0245357	0.0119709	0.0422864	0.0441726	0.0590569	0.0712757	0.0451827	0.0509498	0	0	0.0433053	0	0.0174514	0.052691
Bacteria_Fibrobacteria_unknown	0.0132874	0.0203706	0	0.0175662	0	0	0.00799386	0.0203122	0	0.0114228	0.0129914	0	0.0102396	0	0	0.00657577	0.0241699	0	0	0	0.00857588	0	0.0280056	0	0.0116028	0	0.0144978	0.0184002	0	0.0207569	0.0201953	0.0160837	0	0.0112843	0.0224431	0	0.0220733	0.009967	0.045383	0	0	0.00543936	0.0197328	0	0	0.0277885	0	0.0100756	0.0080353
Bacteria_Subgroup 2_unknown	0.0254433	0.0455501	0.0641553	0.00621058	0.172101	0.264691	0.0565251	0.0393343	0.0519418	0.0470974	0.214063	0.195045	0.212579	0.0314614	0.0498158	0.204308	0.0698333	0.025163	0.0275711	0.0467652	0.0503719	0.0327619	0.224045	0.230373	0.0956794	0.0952703	0.0555225	0.0184002	0.152896	0.0378967	0.0159658	0.0101722	0.0145141	0.0260599	0.0259151	0.0274318	0.0316721	0.029901	0.0976693	0.165575	0.0431596	0.0335305	0.0213138	0.106803	0.133274	0.150381	0.0491226	0.0370201	0.0179675
Bacteria_Spartobacteria_uncultured organism	0.00767146	0.0217771	0	0	0.0204246	0.0071486	0	0	0.0153168	0.0197849	0.0129914	0.0195534	0.0191565	0.0118913	0.0234834	0.0211381	0.0167151	0.0205455	0.0137856	0	0.0201122	0.0189151	0	0.0134815	0.0116028	0.0356915	0.020503	0.0234557	0.0481497	0.0207569	0.0123671	0.0101722	0.00837972	0.00651497	0.0129575	0	0.0185453	0.0172633	0.0104116	0.0254731	0.0130131	0.0133237	0.00805588	0	0	0	0.0347349	0.00712452	0.0266501
Bacteria_SBR2076_unknown	0.0132874	0.00769937	0	0.0270713	0	0	0.00799386	0	0	0.0378851	0	0.0107098	0	0.0168168	0.0191741	0	0.013334	0.025163	0.0238773	0	0.0135596	0.013375	0	0	0.0200967	0	0.0132346	0.0305133	0	0.028105	0.00714013	0.0264282	0.0277924	0.0112843	0	0	0.0151422	0.009967	0.0104116	0.0180122	0.00920165	0.0108787	0.0197328	0	0	0	0.0245613	0.0213736	0.0401765
Bacteria_Candidatus Azambacteria_unknown	0.0265747	0.0133357	0.0544376	0.0196396	0	0.00505483	0.0226101	0.0143629	0	0.0342684	0.0367452	0.0386149	0.014481	0.0205963	0.0166053	0.0483218	0.0450772	0.0410911	0.0337676	0	0.0271193	0	0	0.0269631	0.0366914	0.0356915	0.0295936	0.0384868	0.019657	0.0464138	0.0349793	0.0259342	0.026499	0.0243768	0.0448862	0.0368036	0.0227133	0.0287722	0.0499322	0.0220603	0.0305184	0.0348289	0.0254749	0	0	0.0503709	0.037518	0.0201512	0.0321412
Bacteria_Thermoleophilia_uncultured Conexibacteraceae bacterium	0.0132874	0	0.0128311	0	0	0	0	0	0.0108306	0	0.0129914	0.0205078	0.0177355	0	0.0135582	0.0113896	0.0100796	0.025163	0	0	0.00606406	0.013375	0	0	0	0.0178458	0	0.015935	0	0.011984	0	0.00719285	0	0.00651497	0	0	0.00535357	0.00575445	0.0208232	0.0254731	0	0	0	0	0	0.0181918	0.0141805	0.0100756	0.0113636
Bacteria_Alphaproteobacteria_Methylovirgula	0.00767146	0	0	0	0.0408492	0.0307473	0.00799386	0	0	0	0	0.0107098	0.0191565	0	0	0.0113896	0.00503978	0	0	0	0	0	0	0.0233507	0.0116028	0.0126189	0	0	0	0	0	0	0	0	0	0	0.00927265	0	0	0.00900609	0	0	0	0	0	0.0315092	0	0.00712452	0.0080353
Bacteria_Elusimicrobia_unknown	0.00767146	0.0153987	0.0128311	0.00621058	0.00771976	0.00505483	0	0	0.0108306	0	0.0183726	0.0107098	0.0191565	0.0118913	0	0.0142053	0.0100796	0.0145279	0	0.0233826	0.0181922	0.0189151	0	0.0134815	0	0.0178458	0.0144978	0.0195163	0.0240748	0.00847397	0.0123671	0.0152583	0.00837972	0.00651497	0	0	0.0141642	0.0152248	0	0.0180122	0.0112697	0.00769242	0	0	0	0	0	0.014249	0.0080353
Bacteria_Betaproteobacteria_Paucimonas	0.00767146	0.00769937	0	0.00878309	0	0.00505483	0.011305	0.0143629	0	0.0197849	0.0091863	0.00874455	0.0102396	0.0118913	0.0166053	0.0125916	0.00712733	0	0.0238773	0	0.0210065	0	0	0	0	0.0178458	0.0144978	0.0130109	0.0138996	0	0.0123671	0.0134566	0.0167594	0.0130299	0.0129575	0.0212486	0.0169295	0.0128673	0.0104116	0.0180122	0.0205755	0.0143912	0.0161118	0	0	0.0181918	0	0.00712452	0.0080353
Bacteria_JG37-AG-4_unknown	0	0	0.0256621	0	0.0172619	0.0071486	0	0	0	0	0.0225018	0	0	0	0	0.0424464	0	0	0	0	0	0	0.0280056	0	0.0200967	0.0252377	0	0.00650545	0.0786281	0.011984	0	0	0	0	0	0	0	0	0.0104116	0	0	0	0	0	0	0.0105031	0.0283609	0.0284981	0.0080353
Bacteria_Deltaproteobacteria_unknown	0.0132874	0.00769937	0	0.010757	0	0	0.0195809	0.0406243	0.0446557	0.0302219	0.0091863	0.0309167	0	0	0.00958706	0.00929954	0.0359912	0.0145279	0.0308255	0.0233826	0.0121281	0	0.0280056	0	0.0164089	0.0218565	0.0221458	0.0184002	0.0138996	0.023968	0.0142803	0.0233075	0.0410521	0.0112843	0.0224431	0.015025	0.0119709	0.0128673	0	0.0127365	0.0130131	0.0255129	0.0241676	0	0	0.0234856	0.0245613	0.0201512	0.0350251
Bacteria_Deltaproteobacteria_Desulfatirhabdium	0	0.00769937	0.0128311	0.0460589	0	0	0	0	0	0.0114228	0	0	0	0	0.0135582	0	0.00503978	0	0	0	0	0	0	0	0	0.0126189	0	0.0184002	0	0.011984	0	0.0269132	0.020526	0	0	0.0193972	0	0	0.0104116	0	0	0	0	0	0	0	0	0	0
Bacteria_Bacteroidetes vadinHA17_unknown	0	0.00769937	0	0.0124212	0	0	0	0	0.0153168	0	0	0.0123667	0	0.0118913	0.0191741	0.00929954	0.0289513	0	0	0	0	0	0	0	0.0116028	0.0126189	0	0.0283566	0	0.00847397	0.0123671	0.0160837	0.0335189	0	0	0	0	0	0.0104116	0	0	0.00942125	0	0	0	0	0	0.0159309	0.0080353
Bacteria_Sphingobacteriia_Flavihumibacter	0.0153429	0.0188595	0	0.0138873	0	0.00875522	0.0138458	0.0101561	0	0.0114228	0.0205412	0	0.0125409	0.0168168	0	0.0169786	0.00712733	0.0145279	0.0137856	0	0.0105033	0.0189151	0	0.0134815	0	0.0218565	0.0307545	0.0092001	0.0138996	0	0.0142803	0.0113729	0.00837972	0.017237	0.0129575	0.0173494	0.0382321	0.0172633	0.023281	0	0.0215798	0.0243256	0	0	0	0.0148536	0	0.0100756	0
Bacteria_Gammaproteobacteria_Methylobacter	0	0.0188595	0.0128311	0.0124212	0	0	0	0	0.0187592	0	0	0.0163596	0.00724049	0	0.00958706	0.00379652	0.0261875	0	0	0	0.0105033	0	0	0	0.0164089	0	0.0132346	0.0184002	0	0.0432089	0.00714013	0.0366765	0.0458976	0	0	0	0.0107071	0.00575445	0	0	0.0184033	0.0153848	0	0	0	0	0.0141805	0.0201512	0
Bacteria_Candidatus Levybacteria_unknown	0.0398621	0.0298195	0.0480094	0.0519614	0.013371	0.0159848	0.0288223	0.0248772	0.0265295	0.0302219	0.0275589	0.0349782	0.0323804	0.0205963	0.030317	0.0373914	0.0598441	0.0459412	0.0308255	0.0404999	0.0226896	0.0299074	0.0396059	0.0134815	0.0306982	0.0504754	0.0450756	0.0758659	0.0240748	0.0555675	0.0451581	0.0570915	0.0523314	0.0252324	0.0409753	0.0335969	0.0267678	0.0320394	0.0275465	0.0238279	0.0373773	0.0392238	0.0254749	0	0	0.0297072	0.0401084	0.0349029	0.0447387
Bacteria_uncultured Candidatus Dependentiae bacterium_unknown	0.00767146	0	0.0128311	0.00621058	0	0.0071486	0	0.0101561	0	0	0	0.0123667	0.0191565	0.0118913	0.00958706	0.0120057	0.00712733	0	0.0238773	0.0233826	0.0135596	0.0189151	0	0.0190658	0	0.0178458	0.0144978	0.00650545	0	0.00847397	0.0159658	0.0088094	0.00837972	0	0	0.0122679	0.00535357	0	0.0147242	0.00900609	0.0112697	0.0163181	0.00805588	0	0	0.0181918	0	0.00712452	0.0113636
Bacteria_Deltaproteobacteria_unknown	0	0.0172163	0.0128311	0	0	0.00505483	0	0	0	0.0161543	0.0159111	0.0163596	0.0161902	0.0168168	0.00958706	0.00848928	0.0100796	0.0145279	0	0	0.00606406	0.0189151	0	0	0	0.0252377	0.0156594	0.015935	0.0138996	0.0207569	0.0100977	0.0101722	0	0	0	0	0.0107071	0.00813802	0.0104116	0.0254731	0.0172147	0.0121628	0.0180135	0	0	0	0.0141805	0.0174514	0.0160706
Bacteria_Deltaproteobacteria_Aetherobacter	0	0	0	0	0	0	0.00799386	0	0.0108306	0.0114228	0.0205412	0.0138264	0.0102396	0	0.0166053	0.00848928	0.00503978	0	0	0	0.0135596	0.013375	0	0	0	0	0.0213402	0.00650545	0	0.0146773	0.018891	0.00508611	0	0.0216077	0	0.00867469	0.0141642	0.0128673	0	0.0254731	0.00920165	0.00942125	0	0	0	0	0.0141805	0.0100756	0.0139176
Archaea_Methanomicrobia_uncultured archaeon	0	0	0.0256621	0	0	0	0	0	0	0	0	0.0123667	0.014481	0	0	0.0286631	0.0728593	0	0	0.0233826	0.0171518	0.013375	0	0	0.0116028	0.0178458	0	0.0092001	0	0	0	0	0	0	0	0	0	0	0	0.00900609	0.00920165	0.00942125	0	0	0	0	0.0141805	0.0246801	0.0196824
Bacteria_Thermoleophilia_uncultured soil bacterium	0	0.00769937	0	0	0.027834	0.0133738	0	0.0101561	0	0	0.0243047	0.0163596	0.00724049	0	0.0135582	0.0214764	0	0	0	0	0	0	0	0	0.0164089	0	0.00837033	0.00650545	0.034047	0.011984	0	0	0	0	0	0	0.0131135	0	0.0208232	0.0298698	0	0	0	0	0	0.0105031	0.037518	0.0284981	0.0179675
Bacteria_Nitrospira_unknown	0.0254433	0.0188595	0.0181459	0	0	0	0.0329595	0	0.0265295	0.0975964	0	0.0482934	0.0161902	0.0314614	0.025365	0.0303722	0.0302387	0.0145279	0.0238773	0.0233826	0.0257276	0	0	0.0381316	0	0.0777879	0.0196302	0.0984453	0	0.0703901	0.0214204	0.0428563	0.0118507	0.00651497	0	0.00867469	0.0119709	0.0140955	0.0208232	0.0382096	0.0426663	0.0260863	0.0197328	0	0	0.0277885	0	0	0.0376889
Bacteria_Sphingobacteriia_Chitinophaga	0.0132874	0.0298195	0	0.0152128	0	0.0113029	0.0159877	0	0	0	0.0243047	0	0.0102396	0	0	0.0182075	0	0	0	0	0.0121281	0.013375	0	0	0.0116028	0	0.0244035	0	0.0138996	0.00847397	0.0100977	0	0.00837972	0.0145679	0.0129575	0.015025	0.0245331	0.009967	0.0208232	0.015599	0.00920165	0.00942125	0.0197328	0	0	0.0148536	0	0.00712452	0
Bacteria_Alphaproteobacteria_Caulobacter	0.0216982	0.0288084	0.0362917	0.0277746	0.0204246	0.0202193	0.0178748	0.0101561	0	0	0.0318223	0.0123667	0.0331801	0.0118913	0.0166053	0.0257493	0.00872916	0.0145279	0.0137856	0	0.016044	0.013375	0.0280056	0	0.0116028	0	0.0229231	0.0215761	0	0.0254219	0.0159658	0.0143857	0	0.0145679	0.0129575	0.00867469	0.027818	0.0215312	0.0180334	0.0270183	0.0195197	0.00942125	0.0161118	0	0.0729972	0.0378693	0.0141805	0.0159309	0.0113636
Bacteria_Mollicutes_unknown	0	0	0.0128311	0.0215141	0	0	0.0138458	0.0203122	0.0108306	0.0161543	0	0.0123667	0.0102396	0	0.0166053	0.00657577	0.0241699	0	0	0	0.00606406	0	0	0.0134815	0.0164089	0.0309098	0.00591871	0.015935	0.0138996	0.00847397	0	0.00508611	0.0118507	0	0	0.015025	0	0	0.0208232	0	0.0112697	0.00769242	0.0161118	0	0	0	0	0.0201512	0.0196824
Bacteria_Chlamydiae_Candidatus Rhabdochlamydia	0	0.0172163	0.0181459	0	0.0154395	0.0123817	0.00799386	0.0143629	0.0153168	0	0.0205412	0.015146	0.0261059	0.0118913	0.00958706	0.0197273	0.00503978	0	0.0137856	0	0.0171518	0.013375	0.0396059	0.0330229	0.0259447	0.0178458	0.020503	0	0	0.00847397	0.00714013	0.0101722	0.0145141	0.00921356	0	0	0.0193026	0.009967	0.0208232	0.0180122	0.0112697	0.0143912	0.00805588	0	0.059602	0.0234856	0	0.0100756	0.0080353
Bacteria_Gammaproteobacteria_Coxiella	0.0132874	0.0133357	0.0181459	0.0138873	0.0109174	0.0133738	0.0138458	0.0304682	0.0306336	0.0197849	0.0129914	0.015146	0.0228964	0.0118913	0.0166053	0.0221373	0.0225386	0	0	0.033068	0.0121281	0.013375	0	0.0190658	0.0164089	0.0126189	0.0156594	0.020572	0	0.0169479	0.0100977	0.0168687	0.0118507	0.0145679	0.0224431	0.0212486	0.0233357	0.0237262	0.0208232	0.015599	0.0172147	0.0224271	0.0180135	0	0	0.0105031	0.0141805	0.0236294	0.0179675
Archaea_Thermoplasmata_uncultured archaeon	0	0.0108886	0.0181459	0	0.292741	0.267715	0	0.0101561	0	0	0	0.01855	0.0428353	0	0.0271163	0.0156535	0.0314734	0	0.0364732	0	0.0105033	0	0.0396059	0.0233507	0.0116028	0.0126189	0.00591871	0.00650545	0.0240748	0.02242	0	0.0196984	0.0290282	0	0	0.00867469	0	0.00813802	0.0147242	0.0127365	0.00920165	0.0163181	0.0197328	0	0	0	0	0.0100756	0.0179675
Bacteria_uncultured Candidatus Saccharibacteria bacterium_unknown	0.0276598	0.0428683	0.0529038	0.0328633	0.026742	0.0202193	0.011305	0.0101561	0.0187592	0.0197849	0.0400422	0.00618333	0.014481	0.0118913	0.0191741	0.0442747	0.0142547	0.0205455	0.0194957	0.0404999	0.0218643	0.0378302	0.0280056	0.0330229	0.0164089	0.0333864	0.0324181	0.0350329	0.0138996	0.0169479	0.0285605	0.0287714	0.0251392	0.0379885	0.0317394	0.0287707	0.0342796	0.0222869	0.0329243	0.0324719	0.0268272	0.0180403	0	0	0	0.0277885	0.0317085	0.014249	0
Bacteria_Planctomycetacia_Isosphaera	0.00767146	0.0510719	0.0405754	0.00878309	0.0690477	0.0815066	0.0339151	0.0175908	0.0216612	0.0161543	0.105942	0.104935	0.116974	0.0504505	0.10146	0.0600283	0.021382	0.0324853	0	0.0467652	0.0392996	0.0681994	0.203884	0.195366	0.0715247	0.0767575	0.0301796	0.0195163	0.0748517	0.0378967	0.0201953	0.0168687	0.0145141	0.0145679	0	0.0173494	0.0363097	0.0115089	0.112136	0.131748	0.0130131	0.00942125	0	0.0616626	0.042145	0.108136	0.0763642	0.0363281	0.0196824
Archaea_Thermoplasmata_unknown	0	0	0	0.00621058	0.236305	0.216592	0	0	0	0	0	0.00618333	0.0362024	0	0	0.00536909	0.00872916	0	0.0137856	0	0.0135596	0	0	0.0301457	0.0116028	0	0	0.0092001	0	0.0189484	0	0.00508611	0.0118507	0	0	0	0	0	0.0104116	0.00900609	0	0	0.0113927	0.0872041	0	0	0	0.0201512	0.0139176
Bacteria_Betaproteobacteria_Pseudorhodoferax	0	0	0	0.0138873	0	0	0	0	0	0	0	0.00618333	0.00724049	0	0.0166053	0	0.0167151	0	0.0308255	0	0.0135596	0	0	0	0	0	0.0144978	0.0184002	0	0	0.0142803	0.0124584	0	0	0	0.00867469	0.00927265	0.009967	0	0.015599	0.0112697	0.0188425	0.0139532	0	0	0	0	0.00712452	0.0113636
Bacteria_Sphingobacteriia_uncultured Bacteroidetes bacterium	0.00767146	0	0.0256621	0.0175662	0	0	0	0	0	0.0161543	0	0.0107098	0	0	0	0	0.019519	0	0	0	0.00857588	0	0	0	0.0116028	0	0.0102515	0.020572	0.019657	0.02242	0	0.0134566	0.0187376	0	0	0	0	0	0	0	0.00920165	0.0163181	0.0113927	0	0	0	0.0141805	0.014249	0.0227273
Bacteria_Dehalococcoidia_unknown	0	0	0	0.0164317	0	0	0	0	0	0	0	0.00618333	0.0102396	0	0	0.00536909	0.0818868	0	0	0	0.00606406	0	0	0	0	0	0	0	0	0	0.00714013	0	0	0	0	0.00867469	0	0	0	0	0	0.00543936	0	0	0	0	0	0	0.0080353
Bacteria_Deltaproteobacteria_Geobacter	0.0343078	0.0326657	0.0339478	0.0630305	0	0	0.0437842	0.0766767	0.0419468	0.0807713	0.0129914	0.102352	0.0369194	0.0594564	0.0650226	0.0614521	0.12283	0.0459412	0.14126	0	0.0411285	0.02675	0.0396059	0.0134815	0.069617	0.0535373	0.114921	0.0882442	0.019657	0.0984586	0.052469	0.0888251	0.0970023	0.0112843	0.0259151	0.0193972	0.0513496	0.0335539	0.0403239	0.0597396	0.0491234	0.0814089	0.0733925	0.0872041	0	0.0594143	0.0618113	0.0649075	0.0854165
Bacteria_Bacteroidetes BD2-2_unknown	0.0108491	0	0	0.0232379	0	0	0	0.0143629	0.0153168	0.0114228	0	0.0138264	0.00724049	0	0.0166053	0.00536909	0.0151193	0.0145279	0	0.0233826	0.00857588	0	0	0	0	0	0	0.0145466	0	0.0207569	0	0.0176188	0.0167594	0	0	0.015025	0.00757109	0.00575445	0.0208232	0	0.0112697	0.0108787	0.0290459	0	0	0	0	0.00712452	0.0425188
Bacteria_Gammaproteobacteria_unknown	0.00767146	0.0108886	0	0.0138873	0.013371	0.0101097	0.011305	0.0101561	0	0	0.0159111	0.0123667	0.014481	0	0	0.0113896	0.0142547	0	0	0	0.00606406	0.013375	0	0	0	0.0178458	0.0144978	0.0112678	0	0.00847397	0	0.00508611	0	0	0	0.015025	0.0119709	0.00813802	0.0104116	0.015599	0.00650655	0.00942125	0.0139532	0	0	0.0181918	0	0.00712452	0
Bacteria_Alphaproteobacteria_Asticcacaulis	0.0108491	0.0133357	0.0286911	0.0152128	0.0109174	0.00875522	0.00799386	0	0	0	0.0091863	0	0.00724049	0	0	0.0107382	0.00503978	0	0.0194957	0	0.0135596	0	0.0280056	0.0190658	0	0	0.0132346	0.0130109	0	0	0.00714013	0.00719285	0.00837972	0	0	0	0.0227133	0.0140955	0.0329243	0.0220603	0.00650655	0.0133237	0.0139532	0	0	0.0105031	0.0200542	0	0.0113636
Bacteria_Bacteroidia_Bacteroides	0	0	0	0.0316679	0	0	0	0	0	0.0114228	0	0.015146	0.0102396	0.0118913	0.0214373	0.0151861	0.0219679	0.0205455	0.0194957	0	0.00606406	0	0	0	0.0200967	0.0126189	0.0102515	0.0260218	0	0.0189484	0	0.0209706	0.0118507	0.00651497	0	0.015025	0	0.00575445	0.0104116	0	0.00920165	0.00942125	0.0254749	0	0	0	0	0.00712452	0.0196824
Bacteria_Holophagae_unknown	0.0216982	0.0203706	0	0	0	0.00505483	0.0195809	0	0	0.02798	0.0225018	0.0509891	0	0.0265897	0.0395285	0.0407132	0.0159372	0	0.0137856	0	0.0121281	0.013375	0	0	0.0401934	0.10329	0.032954	0.0634073	0	0.0349391	0.0225791	0.0309376	0.0167594	0	0	0	0.0131135	0.009967	0.0180334	0.0201382	0	0	0	0	0	0	0	0.00712452	0.0080353
Bacteria_Gammaproteobacteria_unknown	0	0.0188595	0.0128311	0.0248423	0	0	0.0195809	0.0203122	0.0153168	0.0255421	0	0.0163596	0	0.0118913	0.0287612	0.0193585	0.042764	0	0	0	0.0181922	0	0	0	0.0306982	0.0126189	0.0167407	0.0298117	0	0.0535941	0.018891	0.0579906	0.0720851	0.00651497	0	0	0.0160607	0.0128673	0	0	0.0251998	0.0143912	0.0351147	0	0	0.0148536	0.0141805	0.0246801	0.0266501
Bacteria_WCHB1-41_unknown	0.0132874	0	0	0.0468889	0	0	0.0159877	0.0101561	0.0108306	0.0427402	0.0091863	0.0163596	0.0161902	0	0.025365	0.0185991	0.0535736	0.0145279	0.0533913	0.0233826	0.0226896	0	0	0.0134815	0.0164089	0.0218565	0	0.0298117	0.0138996	0.0349391	0.0174897	0.0292175	0.0536564	0.0145679	0.0259151	0.0173494	0.0141642	0.016276	0.0275465	0.00900609	0.0130131	0.0282638	0.0351147	0	0	0.0105031	0.0141805	0.0293752	0.0454545
Bacteria_Deltaproteobacteria_unknown	0.0531494	0.0533428	0.0286911	0.0362136	0.0231593	0.0353838	0.0348444	0.0406243	0.0359211	0.058245	0.0595341	0.0576743	0.0809511	0.0594564	0.05073	0.0471136	0.0530974	0.0459412	0.0457215	0.0618646	0.0532119	0.0655239	0.0485071	0.0571974	0.0418346	0.0488726	0.0458462	0.0436399	0.0481497	0.0677917	0.0580067	0.0390672	0.0401877	0.0432154	0.0388726	0.0594707	0.037475	0.0527404	0.046562	0.056243	0.0469194	0.0504426	0.0546376	0	0.042145	0.0575277	0.0649831	0.0790148	0.0887528
Bacteria_OPB35 soil group_unknown	0.0153429	0.0203706	0.0286911	0.0205982	0.0109174	0.0123817	0.0159877	0.0101561	0.0108306	0.0302219	0	0.0315289	0.0280423	0.0205963	0.0234834	0.0211381	0.0219679	0.0324853	0.0308255	0	0.016044	0	0.0280056	0.0269631	0.0116028	0.0218565	0.0213402	0.0260218	0	0.0378967	0.0201953	0.0309376	0.026499	0.0184271	0.0289739	0.0229511	0.0207343	0.0269908	0.0345313	0.0201382	0.0260262	0.0224271	0.0254749	0	0.059602	0.0105031	0.0245613	0.0275932	0.035935
Bacteria_Alphaproteobacteria_unknown	0.0132874	0.0108886	0.0181459	0.010757	0.013371	0.00505483	0.00799386	0	0	0	0.0243047	0	0.0102396	0	0	0.0142053	0.00503978	0.0145279	0	0	0.0135596	0	0.0560112	0	0.0116028	0	0.0244035	0.0145466	0.0138996	0.011984	0.0100977	0.00508611	0.00837972	0	0	0	0.00535357	0.00813802	0.0147242	0.0127365	0.00920165	0.00942125	0.0139532	0	0	0.0148536	0	0	0.0080353
Bacteria_Anaerolineae_Pelolinea	0.00767146	0.0108886	0.0256621	0.0541426	0	0	0.0159877	0.0101561	0	0.0114228	0	0.0123667	0	0.0118913	0.0214373	0.0107382	0.0412524	0	0	0	0.00857588	0	0	0	0.0164089	0.0178458	0.0102515	0.0243412	0	0.0254219	0.0159658	0.0329618	0.0580564	0	0	0.0368036	0.0107071	0.00813802	0	0	0.0130131	0.00543936	0.00805588	0	0	0	0.0200542	0.0100756	0.0254099
Bacteria_Subgroup 13_unknown	0.00767146	0	0	0.00621058	0.0842127	0.0764934	0	0.0101561	0.0216612	0.0114228	0.0519656	0.0239479	0.0446334	0	0	0.0243096	0.0225386	0	0	0.0233826	0	0	0.0396059	0.0539262	0.0259447	0.0126189	0.00591871	0.0092001	0.0277992	0.011984	0	0	0	0	0	0	0.00757109	0.00575445	0.0615958	0.0127365	0	0	0	0	0	0.0181918	0	0.01234	0.0113636
Bacteria_Ignavibacteria_unknown	0	0	0.0222241	0.010757	0	0	0.00799386	0.0101561	0.0108306	0	0	0.0138264	0.0125409	0	0	0.0131515	0.0167151	0	0.0275711	0	0	0	0	0.0134815	0	0.0252377	0	0.015935	0	0.00847397	0.00714013	0.0113729	0	0	0	0.0229511	0	0.00575445	0	0.00900609	0.0112697	0.0108787	0	0	0	0.0105031	0.0141805	0.0213736	0.0278351
Bacteria_Belgica2005-10-ZG-3_unknown	0.00767146	0	0	0	0	0	0	0	0	0.0342684	0	0.00618333	0	0.0118913	0	0.00536909	0.0142547	0.0145279	0	0	0	0	0	0	0.0116028	0	0.00837033	0.0290933	0	0.0146773	0.0214204	0.0273896	0.0302135	0	0	0	0	0.0115089	0	0	0.0112697	0.00543936	0	0	0	0	0	0	0
Bacteria_Phycisphaerae_unknown	0	0.0243476	0.0181459	0.00621058	0	0.0133738	0.00799386	0	0	0.0114228	0.0183726	0.0222943	0.0261059	0	0	0.0193585	0.0181712	0	0.0194957	0	0.0121281	0.013375	0	0.0301457	0.0200967	0.0126189	0.025111	0.0243412	0.019657	0.0369372	0.00714013	0.00719285	0.0118507	0.0130299	0.0129575	0	0.0283284	0.00575445	0.0375395	0.015599	0.00650655	0.0133237	0.0180135	0	0	0.0277885	0	0.0246801	0.0266501
Archaea_Methanobacteria_Methanobacterium	0	0.0255359	0.0384932	0	0	0	0.00799386	0.0203122	0	0.0114228	0	0.01855	0	0	0.0479353	0.0131515	0.034551	0.0324853	0.0675352	0.0572755	0.0503719	0.0551466	0	0	0.0116028	0.0252377	0.0118374	0.037933	0	0.0555675	0.00714013	0.0183382	0.0427284	0	0	0.015025	0.0151422	0.0222869	0	0.00900609	0.0112697	0.0352511	0.0290459	0	0	0.0378693	0.0470313	0.080919	0.0579434
Bacteria_Betaproteobacteria_Rhizobacter	0.0202968	0.0217771	0	0.0362136	0	0.00505483	0	0	0	0.0395697	0.0091863	0.0138264	0	0.0118913	0.0191741	0.0125916	0.0142547	0	0	0	0.0135596	0	0	0	0.0164089	0	0.0374332	0.0338033	0	0	0.0225791	0.0403698	0.0290282	0.0112843	0.0129575	0.0193972	0.0457409	0.0390286	0.0180334	0.015599	0.00650655	0.0121628	0.0180135	0	0	0.0257272	0	0.014249	0
Bacteria_Elusimicrobia_unknown	0.0108491	0	0	0.0164317	0.00771976	0	0	0	0	0.0255421	0	0.00874455	0	0.0118913	0.00958706	0.0131515	0.0256979	0.0205455	0.0137856	0	0.0171518	0	0	0.0134815	0.0164089	0	0.0118374	0.00650545	0.0138996	0.0207569	0.0174897	0.0152583	0.0145141	0.0112843	0	0	0	0.00813802	0.0180334	0.0127365	0.0172147	0.0153848	0.0113927	0	0	0	0	0.0159309	0.0160706
Bacteria_Thermoleophilia_Conexibacter	0	0.0230981	0	0.00621058	0.0362089	0.0159848	0	0	0	0	0.0331217	0.0123667	0.0161902	0.0168168	0.0135582	0.0356145	0.00712733	0	0	0.0233826	0.0105033	0.0189151	0.0280056	0.0233507	0	0.0252377	0.0213402	0.0145466	0.0277992	0.0189484	0	0.0152583	0.00837972	0.0252324	0	0.00867469	0.0245331	0.0140955	0.0275465	0.0127365	0.0172147	0.0188425	0.00805588	0	0.042145	0.0457818	0.0141805	0.01234	0.0160706
Bacteria_Candidatus Falkowbacteria_unknown	0.0132874	0	0	0.0322711	0	0	0.00799386	0.0101561	0	0.0197849	0	0.015146	0	0	0.0135582	0.0136886	0.019519	0	0	0	0.00606406	0	0	0	0.0116028	0	0	0.0215761	0	0.0169479	0.00714013	0.0176188	0.0167594	0	0.0183247	0.00867469	0	0	0.0180334	0	0.00650655	0.00543936	0.0161118	0	0	0.0105031	0	0.00712452	0.0179675
Bacteria_Acidobacteria_unknown	0.0334391	0.158353	0.127021	0.00878309	0.234533	0.299005	0.0701459	0.0101561	0.0893115	0.0547818	0.244777	0.238359	0.248613	0.0394389	0.0754886	0.251747	0.0445102	0.0324853	0.0779829	0.1215	0.0981554	0.118125	0.278652	0.319885	0.223787	0.195897	0.114002	0.112865	0.291561	0.227854	0.0159658	0.0134566	0.0118507	0.0291358	0.0289739	0.00867469	0.0919505	0.0335539	0.162634	0.247463	0.0215798	0.0372904	0.0180135	0.332063	0.238408	0.184029	0.215525	0.185921	0.169124
Bacteria_Sphingobacteriia_unknown	0.0202968	0.0172163	0.0256621	0.0240535	0	0	0.0211498	0	0	0.0302219	0.0259828	0.00874455	0.014481	0	0.0214373	0.0254678	0.0159372	0.025163	0.0675352	0	0.0303203	0.0378302	0	0.0233507	0.0418346	0.0252377	0.027123	0.0344236	0.0240748	0.028105	0.0236811	0.0269132	0.0221707	0.0216077	0.0259151	0.0245357	0.0288298	0.0230178	0.073621	0.037133	0.0305184	0.0392238	0.0213138	0	0	0.0481311	0.0283609	0.0284981	0.0266501
Bacteria_Thermoleophilia_uncultured soil bacterium	0	0	0.0128311	0	0.0109174	0.0133738	0	0	0	0	0.0225018	0.00874455	0.00724049	0	0	0.0260276	0	0	0	0	0.00857588	0	0	0.0134815	0.0116028	0.0218565	0.00591871	0	0	0.011984	0	0.0101722	0.0167594	0.00921356	0	0.00867469	0.00757109	0	0	0.015599	0	0.00543936	0	0	0	0.0148536	0.0141805	0	0
Bacteria_KD4-96_unknown	0.00767146	0.0172163	0.0181459	0.0124212	0	0	0	0.0101561	0	0.0161543	0	0.00618333	0.00724049	0	0.00958706	0.0131515	0.019519	0	0	0.0404999	0.00606406	0	0	0	0.0116028	0.0218565	0.0118374	0.0251955	0	0.02242	0	0.0124584	0.00837972	0	0	0	0.00757109	0	0	0	0	0	0.00805588	0	0	0	0.0141805	0.0213736	0.0179675
Bacteria_Gammaproteobacteria_Methylomonas	0	0.00769937	0	0.010757	0	0	0.00799386	0.0175908	0	0.0161543	0	0.0107098	0.00724049	0	0.00958706	0.0142053	0.021382	0	0.0194957	0	0.0201122	0	0	0	0.0116028	0	0	0.00650545	0	0.0587094	0.0123671	0.0269132	0.0237014	0	0	0	0.00535357	0.00813802	0	0	0.0172147	0.0188425	0.0161118	0	0	0.0105031	0.0200542	0.050378	0.0401765
Bacteria_Alphaproteobacteria_Acetobacter	0	0.0108886	0	0	0.013371	0.016765	0.0138458	0.0227097	0	0	0.0129914	0.00618333	0.0204792	0.0118913	0	0.0173979	0.00712733	0	0	0	0.0105033	0	0	0.0134815	0.0116028	0	0.0102515	0.0092001	0	0.00847397	0.0201953	0.0160837	0	0	0	0	0.00927265	0.00575445	0.0275465	0.0201382	0.00650655	0.00769242	0	0	0.042145	0.0148536	0	0.00712452	0.0080353
Bacteria_Alphaproteobacteria_Bartonella	0.00767146	0.0108886	0	0.00878309	0	0.0071486	0.011305	0	0	0.0114228	0.0091863	0.0214197	0.0217215	0	0	0.0173979	0.00503978	0.0145279	0	0.0233826	0.00606406	0	0	0.0381316	0	0.0126189	0.0102515	0.00650545	0	0	0	0.00719285	0	0.00921356	0	0	0.00927265	0.00813802	0.0104116	0.0180122	0.00920165	0.0133237	0.0113927	0.0616626	0.059602	0.0181918	0	0.0100756	0
Bacteria_Alphaproteobacteria_Acidicaldus	0	0.0217771	0.0256621	0	0.0450136	0.0517966	0.00799386	0	0	0	0.0290496	0.0296542	0.0280423	0.0118913	0.0191741	0.0136886	0	0	0	0.033068	0.016044	0.013375	0.0396059	0.0269631	0.0116028	0.0126189	0.0118374	0	0.0240748	0.0169479	0.00714013	0	0.00837972	0	0	0.00867469	0.0119709	0.009967	0.0375395	0.0360243	0	0.00543936	0	0	0	0.0234856	0.0200542	0.0159309	0.0300654
Bacteria_Chlorobia_Chlorobium	0	0.0133357	0.0128311	0.0277746	0	0	0	0	0	0	0	0.0107098	0	0.0168168	0.00958706	0.00759305	0.0219679	0	0	0	0.0105033	0	0	0	0	0.0126189	0.0144978	0.0130109	0	0	0	0.0101722	0.0118507	0	0.0129575	0.0122679	0.00535357	0.00813802	0.0104116	0.0127365	0	0.00769242	0	0	0	0	0.0200542	0	0.0321412
Bacteria_Chlamydiae_unknown	0.0171539	0.0344326	0	0.0256069	0.024412	0.0247635	0.0252788	0.0393343	0.0405244	0.02798	0.0400422	0.0344273	0.0415934	0.0168168	0.0287612	0.0375837	0.0241699	0.0205455	0.0568393	0.0404999	0.027789	0.013375	0.0485071	0.0404446	0.0384822	0.0282166	0.0383577	0.015935	0.019657	0.0169479	0.0201953	0.0176188	0.0167594	0.017237	0.0183247	0.0287707	0.0251105	0.0222869	0.046562	0.037133	0.0225394	0.0292919	0.0227855	0	0.0729972	0.0457818	0.0245613	0.014249	0.0212594
Bacteria_Deltaproteobacteria_unknown	0.0132874	0.00769937	0	0.0196396	0	0.00505483	0.0276916	0.0143629	0.0108306	0.0114228	0	0.0195534	0	0	0.00958706	0.0156535	0.0246898	0.0205455	0.0337676	0.0233826	0.0135596	0.013375	0	0	0.0200967	0.0178458	0	0.0092001	0	0.0146773	0	0.0203444	0.0118507	0	0	0	0	0.00575445	0	0.00900609	0.00650655	0.0153848	0.0113927	0	0	0	0.0141805	0.0100756	0.0160706
Bacteria_Subgroup 2_unknown	0	0.0108886	0	0	0.0816983	0.109236	0	0	0.0108306	0	0.0535649	0.015146	0.035471	0	0	0.0657577	0.00712733	0	0	0	0.00606406	0.013375	0.0396059	0.0190658	0.0200967	0.0126189	0.00591871	0	0.034047	0	0	0	0	0.00921356	0	0	0.00757109	0.00575445	0.0208232	0.015599	0.00920165	0.00942125	0	0	0.042145	0.0234856	0.0141805	0.00712452	0
Bacteria_Holophagae_unknown	0	0	0	0.0263493	0	0	0	0	0	0.0114228	0	0.0138264	0	0	0.0135582	0.00536909	0.0151193	0	0.0194957	0	0	0	0	0	0	0	0.0132346	0.0145466	0	0.0146773	0	0.00719285	0.00837972	0	0	0	0	0.00575445	0	0	0	0.00543936	0.00805588	0	0	0	0	0.0100756	0.0311206
Bacteria_uncultured soil bacterium_unknown	0.0108491	0	0.0128311	0.0124212	0.013371	0.0123817	0.011305	0	0	0.0228456	0.0331217	0	0.0102396	0	0.0191741	0.0156535	0.0167151	0	0	0	0.0181922	0	0	0	0.0232057	0.0126189	0.0213402	0.015935	0.0310805	0.0146773	0.0142803	0.0113729	0.0118507	0.0145679	0.0129575	0.015025	0.0141642	0.0128673	0.0255031	0.0180122	0.00920165	0.0163181	0.0113927	0	0	0.0148536	0.0141805	0.0100756	0
Bacteria_Subgroup 18_unknown	0	0.00769937	0.0128311	0.00621058	0	0	0	0	0	0.0161543	0	0.0107098	0	0	0.0135582	0.00379652	0.0246898	0	0	0	0.0148539	0	0	0	0.0116028	0.0126189	0	0.0195163	0	0.0189484	0.0123671	0.0152583	0.0167594	0	0	0	0	0.00813802	0	0	0.00920165	0.00769242	0.0161118	0	0	0	0.0141805	0.0236294	0.0266501
Bacteria_Bacteroidia_vadinBC27 wastewater-sludge group	0.0108491	0	0.0181459	0.0291302	0	0	0	0	0	0.0114228	0	0.00618333	0.00724049	0.0118913	0	0.0120057	0.0261875	0	0	0	0.00606406	0	0	0	0	0.0218565	0	0.0225355	0	0.0189484	0.0123671	0.0152583	0.0237014	0	0	0.00867469	0	0	0	0	0	0	0.0197328	0	0	0	0	0.0100756	0.0113636
Bacteria_Alphaproteobacteria_unknown	0.0230144	0.0754381	0.116897	0.0345791	0.0838581	0.0680057	0.0178748	0.0143629	0.0265295	0.0161543	0.113256	0.0715773	0.103161	0.0118913	0.0516279	0.103346	0.0306558	0.0290558	0.0477546	0.0233826	0.0424484	0.0482243	0.0740959	0.126468	0.0705773	0.0504754	0.0484468	0.0491151	0.0367749	0.0634134	0.0123671	0.0221698	0.0187376	0.0130299	0	0.0387944	0.0728164	0.0244141	0.113099	0.0978311	0.0145491	0.0287824	0.0213138	0.123325	0.218992	0.114093	0.0401084	0.0672126	0.0579434
Bacteria_Betaproteobacteria_unknown	0.0132874	0.0153987	0.0128311	0.00621058	0	0	0	0	0.0108306	0.0197849	0.0183726	0.0195534	0.0307188	0.0265897	0.0166053	0.00536909	0.0123449	0.0145279	0	0	0.016044	0.0189151	0	0.0190658	0.0232057	0.0126189	0.0196302	0.0130109	0.0138996	0.0169479	0.00714013	0.0227458	0.0187376	0	0	0.00867469	0.0251105	0.0140955	0.0180334	0.0201382	0	0.0108787	0.00805588	0	0	0.0148536	0.0200542	0.01234	0.0139176
Bacteria_Thermoleophilia_unknown	0.00767146	0.0108886	0.0128311	0	0.0612737	0.0257747	0	0.0143629	0	0	0.0400422	0.0321295	0.0161902	0.0237826	0.0191741	0.0326589	0.0100796	0	0.0137856	0.0233826	0.0121281	0.02675	0.0396059	0.0269631	0.0232057	0.0333864	0.0313189	0.0130109	0.085683	0.0349391	0	0.0124584	0	0.0145679	0	0	0.0169295	0.0190853	0.0550929	0.0525141	0.0112697	0.00942125	0	0	0.042145	0.0315092	0.063417	0.0701684	0.0376889
Bacteria_Alphaproteobacteria_unknown	0.00767146	0.0108886	0	0.0152128	0.0204246	0.0133738	0.011305	0.0175908	0	0.0161543	0.0091863	0.0371	0.0261059	0	0	0.0254678	0.013334	0.0145279	0.0194957	0	0.016044	0.013375	0.0280056	0	0	0.0126189	0.0118374	0	0	0.00847397	0.0100977	0.00508611	0	0.00651497	0	0.00867469	0.00757109	0.00813802	0.0360668	0.015599	0	0.0172008	0.0279064	0.0616626	0	0.0332136	0.0283609	0.0518673	0.038536
Bacteria_Holophagae_Holophaga	0	0	0	0.0124212	0	0	0	0	0	0	0	0.015146	0.024014	0	0	0.00848928	0.00503978	0	0.0137856	0	0	0	0.0280056	0.0233507	0.0200967	0	0	0	0	0.0293547	0	0.00508611	0.0118507	0	0	0	0	0	0.0104116	0	0	0.00543936	0.0113927	0	0	0.0181918	0	0.0302268	0.0254099
Bacteria_Ktedonobacteria_unknown	0	0.00769937	0	0	0	0.0101097	0.011305	0	0	0	0.0527713	0.0682971	0.048028	0	0.00958706	0.030134	0.00503978	0.0145279	0	0	0.0121281	0.013375	0	0	0.0328178	0.0520289	0.0102515	0	0.0992631	0.0146773	0	0	0	0	0	0	0	0	0.0416463	0.0484993	0	0.00543936	0	0	0	0	0.115203	0.0542588	0.0227273
Bacteria_Acidobacteria_unknown	0	0.0217771	0.0222241	0	0.0327522	0.0299048	0.00799386	0	0.0153168	0	0.0275589	0.0338675	0.0389912	0	0.00958706	0.0319901	0.013334	0	0.0194957	0.0233826	0.0191762	0.0231662	0	0.0426324	0.0366914	0.0333864	0.0118374	0.015935	0.019657	0.0254219	0.00714013	0.00508611	0	0.00651497	0	0	0.00757109	0	0.0255031	0.0360243	0	0.00942125	0.0139532	0	0	0.0297072	0.0317085	0.0349029	0.0368224
Bacteria_groundwater metagenome_unknown	0.0132874	0	0.0181459	0.0124212	0	0	0.0159877	0.0101561	0.0108306	0.0228456	0.0243047	0.00618333	0.0161902	0	0.00958706	0.0189826	0.0181712	0.0145279	0.0137856	0	0.0181922	0	0.0280056	0.0134815	0.0232057	0.0282166	0.0221458	0.0234557	0.0138996	0.0189484	0.0159658	0.0168687	0	0.0184271	0.0224431	0.0122679	0.0107071	0.009967	0.0147242	0.0127365	0.0184033	0.0210666	0.0139532	0	0	0.0105031	0	0.0159309	0.0080353
Bacteria_Spirochaetes_Spirochaeta 2	0.0542454	0.0288084	0.0480094	0.0765692	0.00771976	0.0142972	0.0619202	0.0583422	0.0459504	0.0646171	0.0183726	0.117646	0.0831869	0.0118913	0.0697949	0.103346	0.134289	0.025163	0.0838543	0	0.0799904	0.013375	0.0560112	0.0486084	0.101814	0.0691164	0.0156594	0.0508092	0.0138996	0.0622707	0.0247341	0.0419412	0.0621457	0.00651497	0	0.0562184	0.0233357	0.0257347	0.0375395	0.051736	0.0460083	0.0554708	0.0540405	0	0.059602	0.0406782	0.0283609	0.0578799	0.0926677
Bacteria_Alphaproteobacteria_unknown	0.0265747	0.0493	0.0587993	0.0256069	0.0506219	0.0479543	0.0195809	0.0203122	0.024218	0.0161543	0.0662434	0.0290024	0.0532065	0.0168168	0.0166053	0.0493548	0.021382	0	0.0275711	0.033068	0.032088	0.02675	0.0740959	0.0522138	0.0306982	0.0333864	0.0301796	0.0344236	0.0310805	0.0508438	0.0267159	0.0190305	0.00837972	0.034474	0.0129575	0.0245357	0.0389746	0.0237262	0.0674748	0.0667909	0.0234597	0.0302851	0.0113927	0.0616626	0.08429	0.0853273	0.0401084	0.0376994	0.0289717
Bacteria_Elusimicrobia_unknown	0.0108491	0.0288084	0.0256621	0.0124212	0.0109174	0.0189134	0.0178748	0	0	0.0114228	0.0275589	0.0269525	0.035471	0.0314614	0.0191741	0.0294077	0.0230952	0.0145279	0.0137856	0.0404999	0.0218643	0.0231662	0	0.0190658	0.0116028	0.0472155	0.0301796	0.0416552	0.0367749	0.0305533	0.0247341	0.0273896	0.0145141	0.017237	0.0129575	0.00867469	0.0283284	0.0244141	0.0560681	0.051736	0.0159377	0.0210666	0.0139532	0	0	0.0257272	0.037518	0.0188497	0.0196824
Bacteria_Deltaproteobacteria_Sorangium	0.0359823	0.0544428	0.08013	0.0284605	0.0582829	0.0515493	0.0511857	0.0203122	0.0216612	0.0411855	0.0861752	0.0710411	0.0984813	0.0376036	0.0383482	0.0748791	0.0256979	0.0581116	0.0533913	0.0404999	0.052165	0.0353869	0.0970143	0.0943708	0.0328178	0.0952703	0.0555225	0.0532494	0.0773898	0.0757935	0.0397545	0.0431571	0.020526	0.0379885	0.0224431	0.0588346	0.0556359	0.0414959	0.0819809	0.0994755	0.0469194	0.0428296	0.0448532	0.0872041	0.119204	0.0672524	0.0763642	0.0701684	0.0791386
Bacteria_Acidobacteria_Candidatus Koribacter	0.00767146	0.0781401	0.0759096	0	0.059797	0.0694924	0.0288223	0.0101561	0.0459504	0.0255421	0.110999	0.223799	0.235733	0	0.0214373	0.0922953	0.0338079	0	0.0389915	0.066136	0.0406789	0.066875	0.148192	0.178853	0.142578	0.0985565	0.0597761	0.015935	0.126632	0.106853	0.00714013	0	0	0.00651497	0	0	0.0386051	0.00813802	0.213628	0.222434	0.00650655	0.0224271	0	0.163144	0.059602	0.200661	0.075036	0.109912	0.109587
Bacteria_Candidatus Shapirobacteria_unknown	0.00767146	0	0	0.0215141	0	0	0	0	0.0108306	0	0	0.00618333	0	0	0.00958706	0.00848928	0.0256979	0	0.0137856	0	0	0	0	0	0	0	0.00591871	0.0234557	0	0.023968	0.0100977	0.0160837	0.0324545	0	0	0.00867469	0	0.009967	0	0	0.00920165	0.00942125	0.00805588	0	0	0	0	0.014249	0.0113636
Bacteria_Solibacteres_Candidatus Solibacter	0.0420183	0.166207	0.105808	0.0232379	0.100653	0.113706	0.0570876	0.0248772	0.0906154	0.0675781	0.148409	0.15606	0.177207	0.083239	0.0982382	0.151766	0.0714512	0.0543584	0.0551423	0.096409	0.103623	0.111101	0.140028	0.181876	0.168541	0.129305	0.110412	0.103476	0.173606	0.170114	0.0529526	0.0635255	0.0536564	0.0362738	0.0429753	0.0357667	0.135753	0.0640788	0.136547	0.168006	0.0491234	0.053847	0.0483353	0.151042	0.111505	0.122935	0.133025	0.137228	0.0909091
Bacteria_Deltaproteobacteria_Syntrophobacter	0.00767146	0.0307975	0.0405754	0.010757	0	0	0.0195809	0.0380006	0.0108306	0.0255421	0	0.0309167	0.0440422	0.0168168	0.0406745	0.0328788	0.040632	0.0355859	0.06466	0	0.027789	0.0353869	0.0560112	0.0841922	0.0591631	0.0378566	0.00837033	0.0416552	0.0138996	0.0494113	0.0100977	0.0273896	0.0324545	0	0.0183247	0.0229511	0.00757109	0.0140955	0.0208232	0.0324719	0.0243453	0.0335305	0.0515828	0	0	0.0277885	0.0245613	0.0415428	0.0514511
Bacteria_Betaproteobacteria_Denitratisoma	0	0.0108886	0	0.0152128	0.00771976	0	0.0159877	0.0143629	0	0.0255421	0	0.0123667	0.00724049	0.0118913	0.00958706	0.00657577	0.0167151	0	0.0137856	0	0.0135596	0	0	0	0.0232057	0.0218565	0.0177561	0.0234557	0	0.011984	0.0142803	0.0160837	0.0167594	0.0159583	0	0.0699376	0.00535357	0	0.0180334	0.0127365	0.00920165	0.0121628	0.0161118	0	0	0.0105031	0	0.0256878	0.0160706
Bacteria_Sphingobacteriia_unknown	0.00767146	0	0.0405754	0.0508358	0	0	0	0	0	0.0161543	0	0.0262337	0.0362024	0.0118913	0.025365	0.0120057	0.040002	0	0.0137856	0	0	0	0.0280056	0	0.0259447	0.0309098	0	0.0426591	0	0.0568451	0	0.0390672	0.0488618	0	0	0.0122679	0.00535357	0.00575445	0.0208232	0	0.0159377	0.0153848	0.0213138	0	0	0	0.0245613	0.034168	0.0579434
Bacteria_Fimbriimonadia_uncultured Armatimonadetes bacterium	0	0.00769937	0	0.00621058	0.026742	0.00875522	0	0.0101561	0	0	0.0129914	0.0107098	0.014481	0	0	0.0161073	0.00872916	0	0.0137856	0	0.00606406	0.013375	0.0396059	0.0190658	0.0116028	0	0.0102515	0.0092001	0.0138996	0.011984	0.00714013	0	0	0.00651497	0.0129575	0	0.0141642	0	0.023281	0.015599	0.00920165	0.00769242	0	0	0	0.0105031	0	0.00712452	0
Bacteria_Deltaproteobacteria_unknown	0.0153429	0.0243476	0	0.0196396	0.013371	0.0123817	0.0195809	0.0143629	0	0.0161543	0.0378761	0.0321295	0.0383131	0.0265897	0.030317	0.0281558	0.0236387	0.025163	0.0194957	0.033068	0.0309208	0.0189151	0	0.0269631	0.0116028	0.0282166	0.025111	0.0251955	0.0138996	0.0338959	0.0311231	0.0209706	0.0187376	0.0305579	0	0.0335969	0.0245331	0.0330568	0.0345313	0.0412711	0.0368066	0.0356683	0.0267183	0	0.042145	0.0332136	0.0530585	0.0383667	0.0461593
Bacteria_uncultured Omnitrophica bacterium_unknown	0	0	0	0.0215141	0	0	0.00799386	0.0203122	0	0.0197849	0	0.0123667	0.00724049	0	0.00958706	0.00379652	0.0359912	0.0145279	0.0337676	0	0.0105033	0	0	0	0.0164089	0.0126189	0	0.015935	0	0.0189484	0	0.0088094	0.0187376	0	0	0.0122679	0	0	0.0180334	0	0.00650655	0.00942125	0.0161118	0	0	0	0	0.014249	0.0212594
Bacteria_Alphaproteobacteria_Phenylobacterium	0.0334391	0.0544428	0.0573823	0.0270713	0.024412	0.0182254	0.00799386	0.0101561	0.0187592	0.0114228	0.0275589	0.0107098	0.0217215	0.0118913	0.0234834	0.0230933	0.00872916	0.0355859	0.0194957	0	0.0343035	0.0299074	0.0280056	0.0330229	0.0259447	0.0309098	0.0378983	0.0251955	0.0240748	0.0508438	0.0285605	0.0124584	0.00837972	0.0305579	0.0259151	0.0173494	0.0527265	0.0315184	0.0345313	0.046797	0.0215798	0.0282638	0.0139532	0	0	0.0469711	0.0511284	0.0356226	0.0376889
Bacteria_Betaproteobacteria_Ferritrophicum	0.0276598	0	0.0222241	0.0124212	0	0	0	0	0	0	0	0.00874455	0	0	0.00958706	0.00929954	0.00712733	0.0145279	0.0137856	0	0.00606406	0	0	0	0.0116028	0.0178458	0.00837033	0.0172118	0	0.0146773	0.00714013	0.0348686	0.0187376	0	0	0.00867469	0.00757109	0	0.0104116	0	0.0130131	0.0133237	0.00805588	0	0	0	0	0	0
Bacteria_Alphaproteobacteria_Acidisoma	0	0.00769937	0.0314296	0	0.0189095	0.0195773	0	0	0	0	0.0318223	0.01855	0.0383131	0	0.0135582	0.0257493	0.00503978	0	0	0	0.00606406	0.013375	0	0.0269631	0.0306982	0.0178458	0.00591871	0.0112678	0	0.0169479	0	0	0.00837972	0.00651497	0	0	0.00535357	0.00575445	0.0389566	0.0324719	0	0	0	0.0616626	0	0.0257272	0	0.0201512	0
Bacteria_Clostridia_Clostridium sensu stricto 9	0.00767146	0	0.0256621	0.00621058	0	0	0.0138458	0	0	0	0	0.0123667	0.0177355	0	0.0214373	0	0.0236387	0	0.0194957	0	0	0	0	0	0	0.0126189	0.0167407	0	0	0.011984	0.00714013	0	0	0	0	0.00867469	0.00535357	0	0.0104116	0.00900609	0	0	0.00805588	0	0	0.0105031	0	0.0318618	0.0080353
Bacteria_Ignavibacteria_uncultured prokaryote	0.0132874	0	0.0128311	0.0205982	0	0	0.0195809	0	0	0.0161543	0	0.0254945	0	0.0118913	0.00958706	0.0100447	0.0334301	0	0.0238773	0	0.0135596	0	0	0	0	0.0126189	0	0.0283566	0	0.02242	0	0.0176188	0.0345505	0	0	0.00867469	0	0.00575445	0.0147242	0.00900609	0	0.00942125	0.0139532	0	0	0.0105031	0	0.0174514	0.0196824
Archaea_Methanomicrobia_Methanoregula	0	0.0133357	0.0181459	0	0	0	0.0288223	0.0101561	0	0.0342684	0	0.0602677	0.0701991	0	0.0345666	0.0352075	0.0981141	0	0.0755067	0	0.0226896	0	0	0.0134815	0.0624832	0.0178458	0.00591871	0.0283566	0	0.0397464	0.00714013	0.0176188	0.066512	0	0	0.031277	0.00535357	0.00813802	0	0	0.00650655	0.0266473	0.0608205	0	0	0	0.0200542	0.0421493	0.0652791
Bacteria_Chlamydiae_unknown	0.0153429	0.0133357	0.0222241	0.00878309	0.0204246	0	0.011305	0.0143629	0.0108306	0.0197849	0.0243047	0.0247333	0.024014	0	0.0191741	0.0281558	0.0112693	0	0.0238773	0.0233826	0.00606406	0.02675	0.0396059	0.0301457	0.028421	0.0252377	0.0345117	0.0130109	0.0138996	0.0146773	0.0142803	0.0124584	0.0221707	0.0159583	0	0.0173494	0.0177558	0.0152248	0.0147242	0.031198	0.0225394	0.0210666	0.0213138	0	0	0.0315092	0.0245613	0.01234	0.0196824
Bacteria_Subgroup 13_unknown	0.0216982	0.0217771	0.0362917	0.00621058	0.0668551	0.0789589	0.0138458	0.0143629	0.0530589	0.02798	0.0129914	0.0327191	0.0463617	0	0.00958706	0.0415888	0.0576829	0	0.0238773	0	0.016044	0	0.0560112	0.0774456	0.0164089	0.041852	0.0187166	0.0184002	0.0310805	0.028105	0	0	0	0.00651497	0	0.00867469	0.0119709	0	0.0429281	0.0220603	0.00920165	0.0108787	0.00805588	0	0	0.0257272	0.0470313	0.0326487	0.0266501
Bacteria_Ignavibacteria_uncultured Chlorobi bacterium	0.0108491	0.0108886	0.0128311	0.0223926	0	0	0.0265126	0.0304682	0.0108306	0.036122	0.0091863	0.0462718	0.024014	0.0118913	0.0214373	0.0330973	0.0433538	0	0.0137856	0	0.0264326	0	0	0.0134815	0.0259447	0.0399043	0.00837033	0.037933	0	0.0189484	0.0159658	0.0278578	0.0221707	0	0.0183247	0.0245357	0.00757109	0.016276	0.0147242	0	0.0184033	0.0203522	0.0279064	0	0	0	0.0200542	0.0159309	0.0340909
Bacteria_Betaproteobacteria_Candidatus Accumulibacter	0.0108491	0.00769937	0	0.0175662	0	0	0.00799386	0	0	0.02798	0	0.0107098	0	0	0.00958706	0.00929954	0.021382	0	0.0137856	0	0.0121281	0	0	0	0.0164089	0	0.0167407	0.0251955	0	0.0338959	0.0499809	0.0557156	0.0458976	0.00651497	0	0.015025	0.00927265	0.00575445	0.0104116	0	0.0112697	0.00942125	0	0	0	0.0148536	0	0.014249	0
Bacteria_Bacteroidetes vadinHA17_unknown	0	0.0217771	0.0462631	0.010757	0	0	0	0	0	0	0	0.0239479	0	0	0.00958706	0.00536909	0.0159372	0	0	0	0.0105033	0	0	0	0.0116028	0.0218565	0	0.0325272	0	0.0611067	0.00714013	0.0134566	0.0145141	0	0	0	0	0	0	0	0	0	0.0113927	0	0	0	0	0.0100756	0.0080353
Bacteria_Clostridia_unknown	0	0.0217771	0.0748173	0	0.150288	0.127277	0.00799386	0.0101561	0	0.0161543	0.068744	0.0247333	0.123937	0.0118913	0.00958706	0.0677017	0.0167151	0	0.0238773	0	0.00857588	0	0.125245	0.0750621	0.0556452	0.0178458	0.0177561	0.0172118	0.145116	0.0169479	0.0123671	0.0124584	0.0145141	0.0145679	0	0.0173494	0.0151422	0.00813802	0.0624695	0.0649438	0.00920165	0.0143912	0.0139532	0.0616626	0.059602	0.0764635	0.0317085	0.0409273	0.0331304
Bacteria_Candidatus Jorgensenbacteria_unknown	0	0	0	0	0	0.00505483	0.011305	0	0	0.0114228	0.0225018	0.00874455	0.0102396	0	0	0.0173979	0.013334	0	0	0	0.0121281	0	0	0.0269631	0.0116028	0	0	0.0092001	0.0138996	0.0169479	0.0100977	0.00508611	0	0	0.0129575	0	0.00535357	0.00575445	0	0.015599	0.00920165	0.00543936	0	0	0	0.0105031	0.0200542	0.0100756	0
Archaea_Thermoplasmata_unknown	0.0108491	0	0.0128311	0.0256069	0	0	0	0	0	0	0	0.0107098	0	0	0	0	0.0377143	0	0.0137856	0	0.00606406	0	0	0	0	0.0126189	0	0.00650545	0	0	0	0	0.0118507	0	0	0.015025	0	0	0	0	0	0	0	0	0	0	0	0.01234	0
Bacteria_Ktedonobacteria_unknown	0	0.00769937	0	0	0	0	0	0	0	0	0.0183726	0.0898181	0.0289619	0	0.00958706	0.00379652	0	0	0	0	0	0	0	0.0269631	0.0164089	0.0178458	0	0	0.171929	0.0169479	0	0	0	0	0	0	0	0	0.0403239	0.0720487	0.00650655	0	0	0	0	0.0105031	0.0694699	0.033417	0.0212594
Bacteria_Acidobacteria_Edaphobacter	0.0153429	0.0188595	0.0256621	0.00621058	0.0636588	0.0704056	0.0178748	0.0101561	0.0108306	0.0161543	0.0757522	0.0549587	0.0690698	0.0118913	0.0166053	0.0602679	0.0167151	0.0205455	0.0137856	0	0.0201122	0.02675	0.0685994	0.0660458	0.0418346	0.0356915	0.0229231	0.0112678	0.0460998	0.04484	0.0123671	0.00719285	0	0.00651497	0	0	0.0298074	0.009967	0.0682733	0.062396	0.00920165	0.00942125	0	0.0872041	0.094239	0.0420123	0.037518	0.0444926	0.0350251
Bacteria_Solibacteres_AKIW659	0	0.0217771	0.0128311	0.0124212	0	0	0.0178748	0	0.0187592	0.0114228	0	0.0355205	0.0298533	0	0	0.0240113	0.0383818	0.025163	0.0194957	0	0.0171518	0.02675	0	0	0.0259447	0.0309098	0	0.0305133	0	0.026797	0.0100977	0.0176188	0.0187376	0	0.0183247	0	0.00535357	0.0128673	0.0104116	0.015599	0.0145491	0.00942125	0.0139532	0	0	0.0105031	0.0567219	0.0439185	0.0300654
Bacteria_Betaproteobacteria_Aquitalea	0	0	0	0	0	0	0.00799386	0	0	0	0	0	0.00724049	0	0	0.00379652	0	0	0	0	0	0	0	0	0	0	0	0	0	0	0	0	0	0	0	0	0	0	0.0792923	0.00900609	0	0	0	0	0	0	0	0.0839969	0
Bacteria_Gammaproteobacteria_unknown	0.0153429	0.0203706	0	0.0175662	0.00771976	0.0151645	0.00799386	0	0.0108306	0.0114228	0.0275589	0.00618333	0.014481	0.0118913	0.00958706	0.0289135	0.00712733	0.0145279	0.0137856	0	0	0	0.0280056	0.0269631	0.0116028	0.0178458	0.020503	0.0145466	0.0310805	0.00847397	0.0214204	0.0233075	0.00837972	0.0184271	0.0129575	0.0193972	0.0207343	0.009967	0.0180334	0.0254731	0.00920165	0.00942125	0.0180135	0	0	0.0210061	0	0.0100756	0.0080353
Bacteria_Solibacteres_unknown	0.0265747	0.0560523	0.0573823	0.0196396	0.0655044	0.0517966	0.0437842	0.0430886	0.0390503	0.0323085	0.0800843	0.0718438	0.0716772	0.0376036	0.0550735	0.0597877	0.0503978	0.0481836	0.0389915	0.033068	0.0449723	0.0463324	0.0685994	0.0504433	0.0613964	0.0605179	0.041431	0.0540383	0.0416989	0.0611067	0.0410169	0.0383993	0.0355522	0.0260599	0.0224431	0.0287707	0.0414686	0.0320394	0.0658486	0.0617426	0.0379394	0.0403394	0.036027	0	0.094239	0.0503709	0.0567219	0.0750615	0.0579434
Bacteria_Deltaproteobacteria_unknown	0.0108491	0.00769937	0.0128311	0.0240535	0.0109174	0.0071486	0.011305	0	0	0	0.0091863	0	0.014481	0	0.0135582	0.0173979	0.0151193	0.025163	0.0308255	0.0233826	0.0191762	0.013375	0	0.0233507	0.0116028	0.0252377	0.0187166	0.0130109	0	0.011984	0.0123671	0.0101722	0.0118507	0.017237	0.0129575	0.0260241	0.0141642	0.0172633	0.0275465	0.0238279	0.0130131	0.0153848	0.0213138	0	0	0.0277885	0.0141805	0.014249	0.0139176
Bacteria_Acidobacteria_Terracidiphilus	0	0.00769937	0.0181459	0	0.00771976	0.0159848	0	0	0	0	0.0477334	0.0107098	0.0191565	0	0	0.0100447	0.00503978	0	0	0	0.00606406	0	0.0280056	0.0190658	0	0	0	0	0.0138996	0.0146773	0	0	0	0	0	0	0	0	0.023281	0.0127365	0	0	0	0	0.042145	0	0	0.014249	0
Bacteria_Betaproteobacteria_Undibacterium	0.0108491	0	0	0	0	0.0071486	0.011305	0	0.0108306	0	0.0225018	0.00618333	0.0191565	0.0118913	0.00958706	0.0214764	0.0123449	0	0.0275711	0	0.00857588	0	0.0485071	0.0134815	0	0.0178458	0.0132346	0.0145466	0	0.0169479	0.0100977	0.0143857	0.0187376	0	0	0	0.00535357	0	0.0104116	0.0590569	0	0.0143912	0.0139532	0	0.042145	0.0257272	0	0	0
Bacteria_Spartobacteria_Verrucomicrobia bacterium SCGC AG-212-E04	0	0	0	0	0	0	0	0	0	0	0.0304675	0.0107098	0.00724049	0	0	0.00536909	0	0	0	0	0.00606406	0	0	0	0	0	0.0442916	0.0112678	0	0	0.00714013	0.0113729	0.00837972	0	0	0	0.0330016	0.00813802	0	0	0	0	0.00805588	0	0	0.0105031	0	0	0
Bacteria_Clostridia_unknown	0	0.0108886	0.0128311	0.0223926	0	0.00505483	0.0226101	0.0175908	0	0.0114228	0	0.0214197	0.00724049	0	0.0234834	0.00657577	0.0256979	0	0.0137856	0	0.00857588	0.013375	0	0	0.0116028	0	0.0167407	0.015935	0	0.0189484	0.00714013	0.0152583	0.0221707	0.0112843	0	0	0.00535357	0	0.0180334	0.00900609	0.0112697	0.0143912	0.0312003	0	0	0	0.0317085	0.0542588	0.0227273
Bacteria_Holophagae_unknown	0.0202968	0.0203706	0.0128311	0.00621058	0	0	0.00799386	0.0175908	0.0216612	0.0197849	0	0.0332983	0.0102396	0.0265897	0.0214373	0.0246043	0.0349166	0	0.0137856	0.033068	0.0105033	0	0	0.0134815	0.0366914	0.0655695	0.0355123	0.0469115	0.019657	0.028105	0.0201953	0.0273896	0.0118507	0.00921356	0	0.00867469	0.0141642	0.0152248	0.023281	0.0180122	0	0.0108787	0.0139532	0	0	0.0105031	0	0.01234	0
Bacteria_Alphaproteobacteria_Acidiphilium	0	0.0108886	0.0314296	0	0.0408492	0.0262656	0	0	0	0.0114228	0.0318223	0.0123667	0.0270914	0	0.00958706	0.0257493	0.00503978	0	0	0	0.0105033	0	0	0.0356688	0.0200967	0.0126189	0.00837033	0.0112678	0	0.011984	0	0	0	0.00651497	0	0	0.0141642	0.00575445	0.0375395	0.0238279	0.0112697	0.0143912	0	0	0.059602	0.0315092	0.0141805	0.0201512	0.0139176
Bacteria_Alphaproteobacteria_Rhodovastum	0	0.0230981	0.0405754	0	0.0109174	0.0101097	0.00799386	0	0	0	0.0318223	0.0174891	0.0228964	0	0.0135582	0.0254678	0.0174583	0	0	0	0.0105033	0.0189151	0.0485071	0.0233507	0.0259447	0.0126189	0.0132346	0.0172118	0.0138996	0.0189484	0.00714013	0.00508611	0.0118507	0	0	0	0.0160607	0	0.0275465	0.031198	0.00650655	0	0	0	0.0729972	0.0332136	0	0.0284981	0.0227273
Bacteria_Betaproteobacteria_Duganella	0	0	0	0	0	0	0.0138458	0	0	0	0	0.00618333	0	0.0118913	0.00958706	0.00929954	0.0142547	0.0205455	0.0194957	0	0.0105033	0	0	0.0134815	0.0164089	0.0178458	0.0156594	0.0172118	0.0138996	0	0.0142803	0.0101722	0	0	0	0	0	0.0115089	0	0.0127365	0	0.0143912	0.0161118	0	0	0	0.0141805	0.0159309	0
Bacteria_Gammaproteobacteria_Tolumonas	0	0	0	0.00621058	0	0	0.0138458	0	0	0.0114228	0	0	0.00724049	0	0	0.00536909	0.00503978	0	0.0364732	0	0	0	0	0	0	0	0	0.00650545	0	0	0	0.0190305	0	0	0	0.00867469	0	0	0.0560681	0.0127365	0	0	0.0241676	0	0	0	0	0	0
Bacteria_Thermoleophilia_uncultured Conexibacteraceae bacterium	0	0.00769937	0.0128311	0	0.0218348	0.0195773	0	0	0	0	0.0304675	0.0174891	0.0125409	0	0	0.0246043	0.00503978	0	0	0	0.00606406	0.013375	0.0280056	0.0269631	0.0164089	0.0333864	0.00837033	0.0112678	0.0240748	0.0169479	0	0	0	0	0	0	0.00535357	0	0.0255031	0.0180122	0	0	0	0.0616626	0	0.0332136	0.0200542	0.0100756	0.0080353
Bacteria_Spirochaetes_unknown	0.0202968	0.0108886	0	0.0430282	0	0.0159848	0.0309601	0.0304682	0.0187592	0.0395697	0	0.0535492	0.035471	0	0.030317	0.0381546	0.052375	0	0.0568393	0	0.0411285	0	0	0	0.056842	0.0282166	0	0.0318701	0	0.0667241	0.0142803	0.0176188	0.0355522	0	0	0.03005	0.00927265	0.009967	0.0255031	0.0201382	0.0268272	0.0431736	0.0697659	0	0	0.0181918	0.0283609	0.0488433	0.0783185
Bacteria_Betaproteobacteria_unknown	0.0108491	0.0133357	0	0.00621058	0	0.0123817	0.0138458	0	0.0108306	0.0161543	0	0.0123667	0	0.0118913	0.00958706	0.0169786	0.00503978	0	0.0194957	0.033068	0	0	0.0280056	0	0	0.0126189	0.00837033	0.0112678	0	0.00847397	0.0142803	0.00719285	0	0	0	0.0122679	0.0119709	0.009967	0.0147242	0.0180122	0.0172147	0.00769242	0.0279064	0	0	0.0148536	0.0141805	0.01234	0.0113636
Bacteria_Chlamydiae_Candidatus Protochlamydia	0.0132874	0.00769937	0	0.010757	0.0109174	0.0071486	0.00799386	0	0.0108306	0.0114228	0.0243047	0.0123667	0.0161902	0.0118913	0.0191741	0.0161073	0.0123449	0.0145279	0.0194957	0	0.0105033	0.0189151	0.0280056	0.0190658	0	0	0.0177561	0.0145466	0	0.00847397	0.0100977	0.0088094	0.0118507	0.0130299	0.0129575	0.00867469	0.0151422	0.0140955	0.0180334	0.015599	0.0112697	0.0108787	0.0139532	0	0	0.0105031	0	0.00712452	0
Bacteria_Chthonomonadetes_Chthonomonas	0.00767146	0.0217771	0	0.00621058	0.0189095	0.0113029	0	0	0	0	0.0331217	0.00874455	0.024014	0	0.00958706	0.034588	0.00872916	0.0145279	0.0137856	0	0.00606406	0.0189151	0	0	0.0116028	0	0.0369624	0.0130109	0.019657	0.0169479	0.0123671	0.0113729	0.0118507	0.0112843	0	0	0.0169295	0.00813802	0.0208232	0.0402764	0.00920165	0.0108787	0.00805588	0	0.103234	0	0.0141805	0.0159309	0
Bacteria_Phycisphaerae_unknown	0.0171539	0.0255359	0.0181459	0.010757	0	0.00505483	0	0.0101561	0.0108306	0.0161543	0.0091863	0.0214197	0.0191565	0.0118913	0	0.0173979	0.0151193	0	0	0	0.0121281	0.013375	0	0.0134815	0.0200967	0	0.0167407	0.0184002	0.0240748	0.026797	0.00714013	0.0088094	0.0145141	0.0112843	0	0	0.0169295	0.0128673	0.0312348	0.0220603	0	0.0108787	0.00805588	0	0	0.0105031	0.0245613	0.0225297	0.0321412
Bacteria_Acidobacteria_Acidobacterium sp. pan6	0	0.00769937	0.0181459	0	0.024412	0.0142972	0	0	0	0	0.0243047	0.00874455	0.0125409	0	0	0.0161073	0	0	0	0	0	0	0	0.0134815	0.0116028	0	0	0.00650545	0	0	0	0	0	0	0	0	0.00757109	0	0.0104116	0.0180122	0	0	0	0	0	0.0210061	0	0.0100756	0
[truncated: 91 more rows]
[truncated: 25 more columns]

## Sheet: Legend
Supplementary Data 2. Correlations between N2O emissions and the relative abundance of all genera that their relative abundance was more than 0.01 of the total 16S rRNA gene abundance uncovered by metagenomes. All raw P-values of multiple tests were corrected using Benjamini–Hochberg method. The statistical test used was two-sided.
