# Supplementary material for: Structure and function of the soil microbiome underlying N2O emissions from global wetlands
Source: Nat Commun. 2022 Mar 17;13:1430. doi: 10.1038/s41467-022-29161-3 (PMC8931052; doi:10.1038/s41467-022-29161-3)
Supplement: Supplementary file 6 — Supplementary Data 3 [file 41467_2022_29161_MOESM6_ESM.xlsx]

## Sheet: Correlations_with_N2O
										Correlation with N2O
RepSeqID	Repsentative_Sequence	Domain	Phylum	Class	Order	Family	Genus	Species		Spearman R	p-value	q-value
PBG3_39614	ACCTGACTGCTATCGGATTGGTACTAAGCCATGCGAGTCGTTGTAGCAATACAAGGCAGACTGCTCAGTAACACGTAGTTAACCTAACCTATGGATGGGGATAACCTCGGGAAACTGAGAATAATCCCCGATAGGCCACAATGCCTGGAATGGTTTGTGGCTCAAATGATTTATCGCCGTAGGATGGGACTGCGGCCTATCAGCTAGTTGGTGAGGTAATGGCCCACCAAGGCTATAACAGGTACGGGCTCTGAGAGGAGGGGCCCGGAGATGGGTACTGAGACACGGACCCAGGCCCTATGGGGCGCAGCAGGCGAGAAACCTTTGCAATGTGCGAAAGCACGACAAGGTTAATCCGAGTGTCTTCTGCTAAAGAAGTCTTTTGTTAGTCATAGAACC…	Archaea	Thaumarchaeota	Nitrososphaeria	Nitrosopumilales	Nitrosopumilaceae	Candidatus Nitrosotenuis	Thaumarchaeota archaeon MY2		0.488349	6.53245e-05	0.0534618
PBG3_237648	ACCCGACTGCTATCAGAGTGGGACTAAGCCATGCGAGTCAACATAGCAATATGTGGCATACGGCTCAGTAACACGTAGTCAACATGCCCAGGGGACGTGGATAACCTCGGGAAACTGAGGATAAACCGCGATAGGTCATCACTTCTGGAATGGGTAATGACTTAAATCTATATGGCCCCTGGATTGGACTGCGGCCGATCAGGCTGTTGGTGAGGTAATGGCCCACCAAACCTGTAACCGGTACGGGCTCTGAGAGGAGGAGCCCGGAGATGGGCACTGAGACAAGGGCCCAGGCCCTATGGGGCGCAGCAGGCGCGAAACCTCTGCAATAGGCGAAAGCTTGACAGGGTTACTCTGAGTGATTTCCGTTAAGGAGATCTTTTGGCACCTCTAAAAATG…	Archaea	Thaumarchaeota	Nitrososphaeria	Nitrososphaerales	Nitrososphaeraceae	Candidatus Nitrocosmicus	Candidatus Nitrocosmicus oleophilus		0.476913	0.000101992	0.159579
PBG2_56404	ACCCCACTGCTATCGGGATGGGACTAAGACATGCTAGTTAAGCGCCTTCCAGCCATGTGGGAGGTGCAGCGCACAGCTCAGTAACACGTGGCTAACCTGCCCTTGGGACGAAAATAACCCCGGGAAACTGGGGCTAATTCTCGATAGGTGAAGAACTCTGGAATGAGTCTTTGCCTAAAGGGTGTCGGATCATGCTTTCGGCATCGCCCAAGGATGGGGCCGCGACCGATCAGGTAGTTGGTGAGGTAATGGCTCACCAAGCCTTTTACCGGTGCGGGCCGTGAGAGCGGGAGCCCGGAGATGGGCACTGAGACAAGGGCCCAGGTCCTACGGGGCGCAGCAGTCGCGAAACCTTTGCAATACACGCAAGTGTGACAGGGTCATCCCGAGTGCCGACCG…	Archaea	Thaumarchaeota	Bathyarchaeia	uncultured archaeon	?	?	?		0.3986	0.00146393	0.159579
PBG3_247079	ACCCGACTGCTATCAGAATAGGACTAAGCCATGCGAGTCAACGTAGCAATACGTGGCATACGGCTCAGTAACACGTAGTCAACATGCCCAGGGGACGTGGATAACCTCGGGAAACTGAGGATAAACCGCGATAGGTCATAGTATCTGGAATGATTTATGGCTTAAATCTATATGGCCCCTGGATTGGACTGCGGCCGATCAGGCTGTTGGTGAGGTAATGGCCCACCAAACCTAAAACCGGTACGGGCTCTGAGAGGAGAAGCCCGGAGATGGGCACTGAGACAAGGGCCCAGGCCCTATGGGGCGCAGCAGGCGCGAAAACTCTGCAATAAGCGAAAGCTTGACAGGGTTATTCTGAGTGATTTCCGCTAAGGAAATCTTTTGGCACCTCTAAAAATG…	Archaea	Thaumarchaeota	Nitrososphaeria	Nitrososphaerales	Nitrososphaeraceae	?	?		0.397425	0.00151651	0.159579
PBG1_579966	AGGTAATCGCTATCCGATTCGGACTAAGCCATGCGAGCCGCGAGGTGCAAGACCTCGGCGAACTGCTCCGTAATACGCAGTCAACCTACCCTGTACTGGGGAATAAACTCGGGAAACTGAGCTCAATACCCCATAGTCCTTCCCCGCTGGAATGCTGGAAGGACCAAAGTCACGGCGGTGCAGGATGGGACTGTGGCTGATTAGGCTGTTGTCGGTGTAATGAACCGACAAACCGTTGATCAGTAGGGGCTATGGAAGTAGGAGCCTCGAGATGGACTCTGAGACATGAGTCCAGGTTCTACGGAACGCAGCAGGCGCGAAACCTTTGCAATGCATGTAAGTGCGACAAGGCGAGTCGGAGTGCAGTCGTTTAAACGACTGCTTTTGCCCACTGAAAAC…	Archaea	Aenigmarchaeota	Aenigmarchaeia	Aenigmarchaeales	uncultured archaeon	?	?		0.395861	0.00158914	0.16758
YM23_40936	ACCTGACTGCTATCGGATTGGTACTAAGCCATGCGAGTCGTTGTAGCAATACAAGGCGGACTGCTCAGTAACACGTTGTTAACCTAACCTATGGATGGGGATAATCTCGGGAAACTGAGAATAATACCCGATAGATCACGGTGCCTGGAATGGCCCGTGATTGAAATGATTTATCGCCGTAGGATGGGACTGCGGCCTATCAGCTAGTTGGTGAGGTAATGGCCCACCAAGGCTATAACAGGTACGGGCTCTGAGAGGAGGGGCCCGGAGATGGGTACTGAGACACGGACCCAGGCCCTATGGGGCGCAGCAGGCGAGAAACCTTTGCAATGTGCGAAAGCACGACAAGGTTAATCCGAGTGTCTCCTGCTAAAGGAGTCTTTTGTCAGTCGTAGAACC…	Archaea	Thaumarchaeota	Nitrososphaeria	Nitrosopumilales	Nitrosopumilaceae	Candidatus Nitrosotenuis	?		0.384449	0.00222064	0.16758
PBG4_240236	ACCTGACTGCTATCGGATTGATACTAAGCCATGCGAGTCATTGTAGCAATACAAGGCAGACGGCTCAGTAACGCGTAGTCAATCTACCCTATGGACGGGAATAACCTCGGGAAACTGAGAATAATGCCCGATAGAACATTATGCCTGGAATGGTTTATGTTTCAAATGATTTATCGCCATAGGATGGGACTGCGGCCTATCAGTTTGTTGGTGAGGTAATGGCCCACCAAGACTATTACAGGTACGGGCTCTGAGAGGAGTAGCCCGGAGATGGGTACTGAGACACGGACCCAGGCCCTATGGGGCGCAGCAGGCGAGAAAACTTTGCAATGTGCGAAAGCACGACAAGGTTAATCCGAGTGGTTTCTGCTAAAGAAACCTTTTGTCAGTCCTAGAAAC…	Archaea	Thaumarchaeota	Nitrososphaeria	Nitrosopumilales	Nitrosopumilaceae	?	?		0.376874	0.00275508	0.16758
PBG3_467066	AGGTTACTGCTATCGGTGTTCGCCTAAGCCATGCGAGTCATATGTTTTCGGAACATGGCGTACTGCTCAGTAACACGTGGATAACCTGCCCTTGGGTCCGGCATAA	Archaea	Halobacterota	Methanosarcinia	Methanosarciniales	Methanosarcinaceae	Methanosarcina	?		0.370284	0.00331017	0.16758
PBG3_249111	ACCCGACTGCTATCAGAGTGAGATTAAGCCATGCGAGTCAACGTAGCAATGCGTGGCATACGGCTCAGTAACACGTAGTCAACATGCCCAGAGGATGTGGATAATCTCGGGAAACTGAGGGTAAACCGCAATAGATCAAGATTTCTGGAATGATTCTTGATTCAAATCTATATGGCCTCTGGATTGGACTGCGGCCGATCAGGCTGTTGGTGAGGTAATGGCCCACCAAACCTGTAACCGGTACGGGCTCTGAGAGGAGAAGCCCGGAGATGGGCACTGAGACAAGGGCCCAGGTCCTATGGGGCGCAGCAGGCGCGAAACCTCTGCAATAGGCGAAAGCTTGACAGGGTTACTCTGAGTGATTTTCGCTAAGAAAATCTTTTGGCACCTCTAAAAATG…	Archaea	Thaumarchaeota	Nitrososphaeria	Nitrososphaerales	Nitrososphaeraceae	uncultured archaeon	?		0.367941	0.00353018	0.16758
YM21_33170	ACCCGACTGCTATCAGAATAGGACTAAGCCATGCGAGTCAACGTATAGTAGCAATACTATACGTGGCATACGGCTCAGTAACACGTAGTCAACATGCCCAGGGGACGTGGATAACCTCGGGAAACTGAGGATAAACCGCGATAGGTCATAATGTCTGGAATGATTTATGGCTCAAACCTATATGGCCCCTGGATTGGACTGCGGCCGATCAGGCTGTTGGTGAGGTAATGGCCCACCAAACCTAAAACCGGTACGGGCTCTGAGAGGAGAAGCCCGGAGATGGGCACTGAGACAAGGGCCCAGGCCCTATGGGGCGCAGCAGGCGCGAAAACTCTGCAATAGGCGAAAGCTTGACAGGGTTATTCTGAGTGATCTCCGTTAAGGAAATCTTTTGGCACC…	Archaea	Thaumarchaeota	Nitrososphaeria	Nitrososphaerales	Nitrososphaeraceae	uncultured archaeon	?		0.365376	0.00378585	0.16758
Arch12_27379	ACCCGACTGCTATCAGAGTGGGACTAAGCCATGCGAGTCGACAGTAGCAATATGTGGCATACGGCTCAGTAACACGTAGTCAACATGCCCAGGGGACGTGGATAACCTCGGGAAACTGAGGATAAACCGCGATAGGTCAAGCACTTTCTGGAAT	Archaea	Thaumarchaeota	Nitrososphaeria	Nitrososphaerales	Nitrososphaeraceae	?	?		0.363369	0.00399717	0.17687
YM21_6618	GGGCTGCTGCTATCTGGTTTGCAATTAGACATGCAAGTTTTTTTGTTTCGCAAGAAATGAAAAGCGCACTGCTCAGTAACACGTAGCTAACCTGCCCTATCGCCTGGAATACCCTCGGGAAACTGAGATTAATATCAGATAGGAGATAGATTCTGGAATGGTTTATCTCCCAAGATAGGATGGGGCTGCGGCTGATTAGCTTGTTGGCGGGGTAATGGCCCACCAAGGCGGTGATCAGTAAGGGCTCTTAGCGGAGGAACCCTGAGAGGGAGTCTGAGACACTACTCCCAGCCTTACGGGGTGCAGCAGTCGGGAAACTTCTGCAATGTACGAAAGTATGACAGAGCAAGCCAGAGTGCGTTCCTATAATTGGAACGCTTTTATGAGATGTAAAAAGTC…	Archaea	Nanoarchaeota	Nanoarchaeia	?	?	?	?		0.355353	0.00494893	0.207666
PBG3_185208	ACCCGACTGCTATCAGAGTGAGATTAAGCCATGCGAGTTAACGTAGCAATACGTGGCGCACGGCTCAGTAACACGTAGTCAACATGCCCAGAGGACGTGGATAACCTCGGGAAACTGAGTCTAAACCGCGATAAGTGAGGATTTCTGGAATGGTTCCTGACTAAAATCTATATGGCCTCTGGATTGGACTGCGGCCGATCAGGCTGTTGGTGAGGTAATGGCCCACCAAACCTGTAACCGGTACGGGCTCTGAGAGGAGGAGCCCGGAGATGGGCACTGAGACAAGGGCCCAGGCCCTATGGGGCGCAGCAGGCGCGAAACCTCTGCAATAGGCGAAAGCCTGACAGGGTTACTCTGAGTGACTTTCGCTAAGAAAGTCTTTTGGCACCTCTAAAAAGG…	Archaea	Thaumarchaeota	Nitrososphaeria	Nitrososphaerales	Nitrososphaeraceae	?	?		0.335858	0.00813972	0.207666
PBG3_669044	ACCCCACTGCTATCGGGATAGGACTAAGACATGCTAGTTGAGCGTTTCCAGCCAATAGGAGACGCAGCGCACAGCTCAGTAACACGTGGCTAATCTGCCCTTGGGACCGGAACA	Archaea	Thaumarchaeota	Bathyarchaeia	uncultured archaeon	?	?	?		0.334646	0.00838717	0.214569
YM23_67997	ACCCCACTGCTATCGGGATAGGACTAAGACATGCTAGTCGAGCGCCTTCTAGCCAAAAGAAGGCGCGGCATACAGCTCAGTAACACGTGGCTAACCTGCCCTTGGGATAGGAATACTCCCGGGAAACTGGGGCTAATTCCCAATAGGTGAAGAACTCTGGAATGAGTCTCCGCCAGAAAGGACTCCTGCACTACGCTTGCAGGTTTCGCCCAAGGATGGGGCCGCGACCGATCAGGTTGTTGGTGAGGTAATGGCTCACCAAGCCTTTAACCGGTGCGGGCCGTGGGAGCGGGAGCCCGGAGATGGGCACTGAGACAAGGGCCCAGGCCCTACGGGGCGCAGCAGTCGCGAAAACTTTGCAATACACGCAAGTGTGACAGGGCTATCCCGAGTGCCATC…	Archaea	Thaumarchaeota	Bathyarchaeia	uncultured archaeon	?	?	?		0.331715	0.00901259	0.251999
Arch14_76447	ACCTGACTGCTATCGGATTGATACTAAGCCATGCGAGTCATTGTAGCAATACAAGGCATACGGCTCAGTAACGCGTAGTCAACCTAACCTATGGACGGGAATAACCTCGGGAAACTGAGAATAATGCCCGATAGAACATTATACCTGGAATGGTTTATGTTCCAAATGATTTATCGCCATAGGATGGGACTGCGGCCTATCAGTTTGTTGGTGAGGTAATGGCCCACCAAGACTATTACAGGTACGGGCTCTGAGAGGAGTAGCCCGGAGATGGGTACTGAGACACGGACCCAGGCCCTATGGGGCGCAGCAGGCGAGAAAACTTTGCAATGTGCGAAAGCACGACAAGGTTAATCCGAGTGATTTCTGCTAAAGAGATCTTTTGTTAGTCCTAGAAAC…	Archaea	Thaumarchaeota	Nitrososphaeria	Nitrosopumilales	Nitrosopumilaceae	Candidatus Nitrosopumilus	?		0.309388	0.0152551	0.251999
YM25_15279	ACCTGACTGCTATCGGATTGGTACTAAGCCATGTGAGTCATTGTAGCAATACAAGGCAGACGGCTCAGTAACACGTAGTCAATCTAACCTATGGACGTGGATAACCTCGGGAAACTGAGAATAATCCGCGATAGATCATAATTCCTGGAACGGTTTATGGTCGAAAGGATTCGTCGCCATAGGATGGGACTGCGGCCTATCAGCTTGTTGGTGAGGTAATGGCTCACCAAGGCTATTACAGGTACGGGCTCTGAGAGGAGAAGCCCGGAGATGGGTACTGAGACACGGACCCAGGCCCTATGGGGCGCAGCAGGCGAGAAACCTTTGCAATGTGCGCAAGCACGACAAGGTTAATCCGAGTGTTTCCTGCTAAAGGAATCTTTTGTTAGTTCTAAAACC…	Archaea	Thaumarchaeota	Nitrososphaeria	Nitrosopumilales	Nitrosopumilaceae	uncultured archaeon	?		0.303452	0.0174369	0.251999
YM21_20693	ACCCTACTGCTATCGGGGTGGGACTAAAACATGCGAGTCGAACGACTTCTAGCCATGATGAAGTCGTGGCGTACGGCTCAGTAACACGTGGCTAACCTGCCCTTGAGACGGAGATATCCCCGGGAAACTGGGGCTAATCCCTGATAGATGAGAACTCCTGGAATGGGTTTTCGTCGAAAAGGCATTAAGGCCATGCTTCTTGATGTCGCTCAAGGATGGGGCCGCGACCGATCAGGCTGTTGGTGAGGTAACGGCTCACCAAACCTATAACCGGTACGGGCCGTGGGAGCGGGAGCCCGGAGATGGGAACTGAGACAAGGTCCCAGGCCCTACGGGGCGCAGCAGTTGCGAAAACTCCGCAATGCACGAAAGTGTGACGGGGCTACCCCGAGTGCTGTC…	Archaea	Thaumarchaeota	Bathyarchaeia	uncultured archaeon	?	?	?		0.303248	0.0175167	0.251999
PBG4_94342	AGCTTGTCTGGTAAAGTCTTCAGCTTGACCTTCATTCTGCTGTCTCTCCGGGTAAGATTTCTGGCGTTGACTCCAATTGAACCGCAGGCTTCACCCCTTGTGGTGCTCCCCCGCCAATTCCTTTAAGTTTCATACTTGCGTACGTACTTCCCAGGCGGCAAACTTAACGGCTTCCCTGCAGCACTGCATTGGCCACAAGCCAATGCATCACTGAGTTTGCATAGTTTACAGCTGGGACTACCCGGGTATCTAATCCGGTTTGCTCCCCCAGCTTTCATCCCTCACCGTCGAACGTGTTCTGGTAGACCGCCTTCGCCACAGGTGGTCATCAATAGATCAAAGGATTTTACCCCTTCCTACCGAGTACCGTCTACCTCTCCCACTTCCTAGTTATGCAGT…	Archaea	Thaumarchaeota	Nitrososphaeria	Nitrosopumilales	Nitrosopumilaceae	?	?		0.301928	0.0180385	0.251999
Arch11_57173	ACCCGACTGCTATCAGAGTAGGACTAAGCCATGCGAGTCAACGCCGCAAGGCGTGGCATACGGCTCAGTAACACGTAGTCAACATGCCCAAAGGACGTGGATAACCTCGGGAAACTGAGGATAAACCGCGATAGGCCAAGGTTTCTGGAATGAGCCCTGGCCGAAATCTATATGGCCTTTGGATTGGACTGCGGCCGATCAGGCTGTTGGTGAGGTAATGGCCCACCAAACCTGTAACCGGTACGGGCTTTGAGAGAAGGAGCCCGGAGATGGGCACTGAGACAAGGGCCCAGGCCCTATGGGGCGCAGCAGGCGCGAAACCTCTGCAATAGGCGAAAGCCTGACAGGGTTACTCTGAGTGATGCCCGCTAAGGGTATCTTTTGGCACCTCTAAAAATG…	Archaea	Thaumarchaeota	Nitrososphaeria	Nitrososphaerales	Nitrososphaeraceae	Candidatus Nitrososphaera	uncultured archaeon		0.297603	0.0198421	0.251999
PBG1_375225	ACCCGACTGCTATCAGAGTGGGACTAAGCCATGCGAGTCAACGTAGTAATACGTGGCATACGGCTCAGTAACACGTAGTCAACATGCCCAGGGGACGTGGATAACCTCGGGAAACTGAGGATAAACCGCGATAGGCCATAATTCCTGGAATGGTTTATGACTGAAACCTATATGGCCCCTGGATTGGACTGCGGCCGATCAGGCTGTTGGTGAGGTAATGGCCCACCAAACCTGTAACCGGTACGGGCTCT	Archaea	Thaumarchaeota	Nitrososphaeria	Nitrososphaerales	Nitrososphaeraceae	?	?		0.296475	0.0203371	0.251999
PBG3_300797	ACCTGACTGCTATCGGATTGGTACTAAGCCATGCGAGTCGTTGTAGCAATACAAGGCGGACTGCTCAGTAACACGTAGTTAATCTAACCTATGGATGGGCATAACCTCGGGAAACTGAGAATAATACCCAATAGACCACAGTGCCTGGAATGGCCTGTGGTTCAAATGATTTATCGCCGTAGGATGGGACTGCGGCCTATCAGCTAGTTGGTGAGGTAATGGCCCACCAAGGCTATAACAGGTACGGGCTCTGAGAGGAGGGGCCCGGAGATGGGTACTGAGACACGGACCCAGGCCCTATGGGGCGCAGCAGGCGAGAAACCTTTGCAATGTGCGAAAGCACGACAAGGTTAATCCGAGTGTCTCCCGCTAAGGGAGTCTTTTGTCAGTTCTAGAACC…	Archaea	Thaumarchaeota	Nitrososphaeria	Nitrosopumilales	Nitrosopumilaceae	Candidatus Nitrosotenuis	thaumarchaeote enrichment culture		0.296341	0.0203967	0.251999
YM24_66036	AGGCCACTGCTATCGGGGTTCGATTAAGCCATGCGAGTCGAGAGGTGCAAGACCTCGGCGTACTGCTCAGTAACACGTGGACAATCTACCCTGAGGAGGGGGATAACCCCGGAAAACTGGGGATAATACCCCATAGATTAGGGAGGCTGGAATGCCCCCTAGTTCAAAGGTCCGCCGCCTCAGGATGGGTCTGCGGCCGATTAGGTTGTTGTTGGGGTAACGGCCCAACAAGCCTTTGATCGGTACGGGTTGTGGGAGCAAGAGCCCGGAGATGGATTCTGAGACACGAATCCAGGCCCTACGGGGCGCAGCAGGCGCGAAAACTTTACAATGCGAGAAATCGTGATAAGGGAACCCCGAGTGCCCGTAAATTCGGGCTGTCCGCCAGTGCAAAAAACT…	Archaea	Halobacterota	Methanomicrobia	Methanomicrobiales	Methanoregulaceae	Methanolinea	uncultured archaeon		0.294948	0.0210241	0.251999
Arch15_27918	ACCTGACTGCTATCGGATTGATACTAAGCCATGCGAGTCATTGTAGCAATACAAGGCAGACGGCTCAGTAACGCGTAGTCAACCTACCCTATGGACGGGGATAACCTCGGGAAACTGAGAATAATACCCGATAGAACATTATACCTGGAATGGTTTATGTTTCAAATAATTTATTGCCGTAGGATGGGACTGCGGCCTATCAGTTTGTTGGTGAGGTAATGGCCCACCAAGACTATTACAGGTACGGGCTCTGAGAGGAGTAGCCCGGAGATGGGTACTGAGACACGGACCCAGGCCCTATGGGGCGCAGCAGGCGAGAAAACTTTGCAATGTGCGAAAGCACGACAAGGTTAATCCGAGTGGTTTCTGCTAAAGGAACCTTTTGTTAGTCATAGAACC…	Archaea	Thaumarchaeota	Nitrososphaeria	Nitrosopumilales	Nitrosopumilaceae	?	?		0.294241	0.0213482	0.251999
YM21_3419	ACCCCACTGCTATCGGGATAGGACTAAGACATGCTAGTCGAGCGCACTCAAGCCAATATGAGCGCGCGGCACACAGCTCAGTAACACGTGGCTAACCTGCCCTCGGGACGGAGACAACCCCGGGAAACTGGGGCTAATCCCCGATAGGCGAAGAACTCTGGAATGAGTCTCCACCCAAAAGACGCTTACGTCATGCTCGTAGGCGCCGCCCAAGGATGGGGCCGCGACCGATCAGGTAGTTGGTGAGGCAACGGCTCACCAAGCCTTTTACCGGTGCGGGCCGTGGGAGCGGGAGCCCGGAGATGGGCACTGAGACAAGGGCCCAGGCCCTACGGGGCGCAGCAGTCGCGAAAACTTTGCAATAAGCGAAAGCTTGACAGGGCTATCCCGAGTGCCATC…	Archaea	Thaumarchaeota	Bathyarchaeia	uncultured archaeon	?	?	?		0.293749	0.0215766	0.260521
PBG3_355203	ACCCCACTGCTATCGGGATAGGACTAAGACATGCTAGTCGTGCGTCTTCGGCCAATAGGAGACGCGGCATACAGCTCAGTAACACGTGGCTAATCTGCCCTTGGGACTGGAATACCCCCGGGAAACTGGGGCTAATTCTTGATAGGTGAAGAACTCTGGAATGAGTCTTCGCTTAAACGGCGTCTGCGTTATGCTCGTGGATGCTGCCCAAGGATGAGGCCGCGACCGATCAGGTTGTTGGTGAGGTAATGGCTCACCAAGCCTTTTACCGGTGCGGGCCGTGAGAGCGGGAGCCCGGAGATGGGCACTGAGACAAGGGCCCAGGCCCTACGGGGCGCAGCAGTCGCGAAAACTTTGCAATACACGAAAGTGTGACAGGGCTATCCCGAGTGCCATCCG…	Archaea	Thaumarchaeota	Bathyarchaeia	uncultured archaeon	?	?	?		0.291335	0.0227272	0.263485
PBG3_161273	AGGTCACTGCTATCGGGGTTCGACTAAGCCATGCGAGTCGAGAGGTGAAAGACCTCGGCGAACTGCTCAGTAACACGTGGATAACCTGCCCTGAGGAGGGGGATAACTCCGGGAAACTGGGGATAATACCCCATAGGCTACCGAAGCTGGAATGCTCGGTAACCCAAAGCTCCGGCGCCTCAGGATGGGTCTGCGGCCGATTAGGTAGTTGTTGGGGTAACGGCCCAACAAGCCTGTAATCGGTACGGGTTGTGAGAGCAAGAGCCCGGAGATGGATTCTGAGACATGAATCCAGGCCCTACGGGGCGCAGCAGGCGCGAAAACTTTACAATGCGAGCAATCGTGATAAGGGAACCCCGAGTGCCTGTACACACAGGCTGTTCAGGTGTGTAAAAAACA…	Archaea	Halobacterota	Methanomicrobia	Methanomicrobiales	Methanomicrobiaceae	?	uncultured archaeon		0.28588	0.0255199	0.263485
Arch8_6101	ACCCGACTGCTATCAGAATAGGACTAAGCCATGCGAGTCGACAGTAGCAATATGTGGCATACGGCTCAGTAACACGTAGTCAACATGCCCAGGGGACGTGGATAACCTCGGGAAACTGAGGATAAACCGCGATAGGTCATCACTGTCTGGAAT	Archaea	Thaumarchaeota	Nitrososphaeria	Nitrososphaerales	Nitrososphaeraceae	?	?		0.285057	0.0259654	0.268725
PBG4_68381	AGGTTACTGCTATCGGTGTTCGCCTAAGCCATGCGAGTCAAATGTAGCAATACATGGCATACTGCTCAGTAACACGTGGATAACCTGCCCTTGGGACCGGCATAACCCCGGGAAACTGGGGATAATTCCGGATACCGCATATATGCTGGAATGCTTTATGCGTGAAATGGATTCGT	Archaea	Halobacterota	Methanosarcinia	Methanosarciniales	Methanosarcinaceae	Methanosarcina	?		0.282775	0.0272347	0.2693
Arch12_33066	ACCCGACTGCTATCAGAGTAGGACTAAGCCATGCGAGTCAACGTAGCAATACGTGGCATACGGCTCAGTAACACGTAGTCAACATGCCCAAAGGACGTGGATAACCTCGGGAAACTGAGGATAAACCGCGATAGGTCATGATATCTGGAATGATTCATGGCTCAAATCTATATGGCCTTTGGATTGGACTGCGTCCGATCAGGCTGTTGGTGAGGTAATGGCCCACCAAACCTGTAACCGGTACGGGCTTTGAGAGGAGGAGCCCGGAGATGGGCACTGAGACAAGGGCCCAGGCCCTATGGGGCGCAGCAGGCGCGAAACCTCTGCAATAGGCGAAAGCTTGACAGGGTTACTCTGAGTGATCTCCGATAAGGAGATCTTTTGGCATCTCTAAAAATG…	Archaea	Thaumarchaeota	Nitrososphaeria	Nitrososphaerales	Nitrososphaeraceae	Candidatus Nitrocosmicus	uncultured archaeon		0.281712	0.0278436	0.286885
YM21_953	AGGCCGCTGCTATTAGAATCCGACTTAGCTAAGCTAGTTTTGGGGTCGCAAGACACCGGCGGCAAGTTCCGTAACACGTCGATAATCTGCCCTATGGTCTGGGATAACCTCGGGAAACTGAGGCTAATACCGGATGGGAGAAGGGTACTGCAATGTTCCTTCTCTGAAAGGTAACGCCATAGGAAGAGCCGGCGCCCGATTAGGTAGTTGGTGGGGTAATGGCCCACCAAGCCGAAGATCGGTAGGGGCCTTGAGAGAGGTAGCCCCGAGGAGGACACTGAGATAAGGGTCCTGACTCTACGGAGTATAGCAAGCGCGAAAACTTTACACTACACGCAAGTGTGATAAGGGGATTCTAAGTGCTTATGCAATGCATAAGCTTTTGCCTAGCGTAAATAA…	Archaea	Nanoarchaeota	Nanoarchaeia	?	?	?	?		0.27715	0.0305887	0.298324
PBG4_300646	AGCTTGTCTGGTAAAGTCTTCAGCTTGACCTTCACTCTGCTGTCGCCCCCGGTAAGATTTCCGGCGTTGACTCCAATTGAACCGCAGGCTTCACCCCTTGTGGTGCTCCCCCGCCAATTCCTTTAAGTTTCAGTCTTGCGACCGTACTCCCCAGGCGGCAAACTTAACGGCTTCCCTGCGGCACTGAGTTAGCAATAAGCCAACTCATCACCGAGTCTGCATCGTTTACAGCTGGGACTACCCGGGTATCTAATCCGGTTTGCTCCCCCAGCTTTCATCCCTCACCGTCGAGCGCGTTCTGGCAAGCCGCCTTCGCCACTGGTGGTCTTCAATGGATCAACGGATTTTACCCCTACCCATCGAGTACCGCTTGCCTCTCCCGCCTCCTAGCTCTATAGT…	Archaea	Thaumarchaeota	Nitrososphaeria	Nitrososphaerales	Nitrososphaeraceae	Candidatus Nitrocosmicus	Candidatus Nitrocosmicus oleophilus		0.274491	0.0322904	0.309369
YM25_41513	ACCCCACTGCTATCGGGATAGGACTAAGACATGCTAGTCGAGTGATTCAGGCAAAACGAGTCACGGCACACAGCTCAGTAACACGTGGCTAATCTGCCCTTAGGACGAGAACAACCCCGGGAAACTGGGGCTAACTCTCGATAGGCGAAGAACTCTGGAATGAGTCTTTACCTAAATAGTGCAACGTTATCCTCGTTGCATCGCCTAAGGATGAGGCCGCGACCGATCAGGTTGTTGGCGAGGTAATGGCTCACCAAGCCTTTTACCGGTGCGGGCCGTGAGAGCGGGAGCCCGGAGATGGGCACTGAGACAAGGGCCCAGGCCCTACGGGGCGCAGCAGTCGCGAAAACTTTGCAATAAGCGAAAGCTTGACAGGGCTATCCCGAGTGCCATCCGCTG…	Archaea	Thaumarchaeota	Bathyarchaeia	uncultured archaeon	?	?	?		0.270958	0.034673	0.309369
YM23_102350	ACCCCACTGCTATCGGGATAGGACTAAGACATGCTAGTCAAGCGCTTCCCAGCCAAAGGGGAGTGCGGCGCACAGCTCAGTAACACGTGGCTAACCTGCCCTCGAGACGGAGACAA	Archaea	Thaumarchaeota	Bathyarchaeia	uncultured archaeon	?	?	?		0.270142	0.0352437	0.309369
PBG4_299174	AGATGGCTGCTATGAGTATCCGACTAAGCCATGCAAGTCTGGTAGCAATACCGGCACACTGCTCAGTAACACGTCGGTAACCTGCCCTATGGTCGGGAATAACCTCGGGAAACTGAGGGTAATACCTGATAGGCGAGTCTCCCTGGAATGGGTTCTCGTCAAAACTCGTGCCATAGGATGGGCCGGCGGCTGATTAGGCTGTTGGTGGGGTAACGGCCCACCAAACCGACGATCAGTACGGGCCTTGAGAGAGGTAGCCCGGAGAGGGACACTGAGATACTGGTCCCAGCCCTACGGGGTGCAGCAGGCGCGAAAACTTCTCAATGCACGAAAGTGTGAAGAGGGGATACTCAGTGCTTACGCTTCTGGCGTAGGCTTTTGTCGAGCGTAGACAGCTCG…	Archaea	Nanoarchaeota	Nanoarchaeia	Woesearchaeales	uncultured archaeon	?	?		0.269494	0.0357022	0.313917
YM21_49420	AGGTTACTGCTATCGAGGTTCGACTAAGCCATGCGAGTCGAATGTAGCAATACATGGCGTACTGCTCAGTAACACGTGGACAACCTACCCTTGGGTCGGGGATAAACCCGGGAAACTGGGTATAATACCCGATAGTCCTCGGCTGCTGGAATGCATCGAGTGC	Archaea	Halobacterota	Methanosarcinia	Methanosarciniales	Methanosaetaceae	Methanosaeta	uncultured archaeon		0.267669	0.0370209	0.33376
PBG3_142003	ACCCGACTGCTATCAGAGTGGGACTAAGCCATGCGAGTTAACGTAGCAATACGTGGCACACGGCTCAGTAACACGTGGTCAACATACCCAGAGGACGTGGATAACCTCGGGAAACTGAGGATAAACCGCGATAGACCATAATGTCTGGAATGATTTATGGTTCAAATCTATATGGCCTCTGGATTGGACTGCGGCCGATCAGGCTGTTGGTGAGGTAATGGCCCACCAAACCTGAAACCGGTACGGGCTCTGAGAGGAGAAGCCCGGAGATGGGCACTGAGACAAGGGCCCAGGCCCTATGGGGCGCAGCAGGCGCGAAACCTTTGCAATAGGCGAAAGCCTGACAAGGTTACTCTGAGTGATCTCCGCTAAGGAAATCTTTTGACACCTCTAAAAATG…	Archaea	Thaumarchaeota	Nitrososphaeria	Nitrososphaerales	Nitrososphaeraceae	uncultured archaeon	?		0.262221	0.0411997	0.33376
PBG3_145435	ACCCGACTGCTATCAGAGTGGGATTAAGCCATGCGAGTTAACGTAGCAATACGTGGCATACGGCTCAGTAACACGTAGTCAACATGCCCAGGGGACGTGGATAACCTCGGGAAACTGAGGCTAAACCGCGATAGGCCAAGATTTCTGGAATGGATCATGGCTTAAATCTATATGGCCCCTGGATTGGACTGCGGCCGATCAGGCTGTTGGTGAGGTAATGGCCCACCAAACCTGTAACCGGTACGGGCTCTGAGAGGAGGAGCCCGGAGATGGGCACTTAGACAAGGGCCCAGGCCCTATGGGGCGCAGCAGGCGCGAAACCTCTGCAATAAGCGAAAGCTTGACAGGGTTACTCTGAGTGATTTCCGCTAAGGAAGTCTTTTGGCACCTCTAAAAATG…	Archaea	Thaumarchaeota	Nitrososphaeria	Nitrososphaerales	Nitrososphaeraceae	uncultured archaeon	?		0.261081	0.0421212	0.360983
PBG2_107389	ACCCCACTGCTATCGGGATAGGACTAAGACATGCTAGTCAAGCGCTCCCCAGCCAAAGGGGAGTGCGGCACACAGCTCAGTAACACGTGGCTAACCTGCCCTTGGGACGGAGACAACCCCGGGAAACTGGGGCTAACCCCCGACAAGCGAAGTGCTCTGGAATGAGCCTTCGCCAAAAAAACACCTACACTATGCTTGTAGGCGTCGCCCAAGGATGGGGCCGCGACCGATCAGGTCGTTGGTGAGGTAACGGCCCACCAAGCCTTTAACCGGTGCGGGCCGTGGGAGCGGGAGCCCGGAGATGGGCACTGAGACAAGGGCCCAGGCCCTACGGGGCGCAGCAGTCGCGCAAACTTTGCAATACACGAAAGTGTGACAGGGCTATCCCGAGTGCCGTCC…	Archaea	Thaumarchaeota	Bathyarchaeia	?	?	?	?		0.251931	0.0501528	0.372202
PBG2_152851	CGGCCACCGCTATTGGAATTCGATTAAGACATGCGAGTTGAGAGTCGTAAGGACTCGGCGAACCGCTCAGTAACACGCGGATAACATGCCCTTGGGTGGAGGATAATCTCGGGAAACTGAGGATAATACTCCATAGATCTACTATGCTGGAATGCTTGTAGGTCCAAAACTCCGGTGCCCAAGGATTGGTCTGCGGCGTATCAGGTTGTAGTGGGTGTAACGGACCCACTAGCCAGTGACGCGTAAGGGCCTTGAAAGAGGGAGCCCTGAGATGGACTCTGAGACATGAGTCCAGGCCCTACGGGGCGCAGCAGTCGCGAAAACTTCACAATGGGGGAAACCCCGATGAGGGAATTCCAAGTGCCAGCACATTGTGTTGGCTGTTCCCCTGTCTAAAAA…	Archaea	Thermoplasmatota	Thermoplasmata	Methanomassiliicoccales	Methanomassiliicoccaceae	?	?		0.249677	0.0523128	0.377943
PBG3_14425	CGGCCACCGCTATTGGTATTCGATTAAGACATGCGAGTCGAGAGACGTAAGGTCTCGGCGGACCGCTGAGTAACACGCGGATAACATGCCCTGGGGTGGGGGATAACCTCGGGAAACTGAGAATAATACCCCATAGGTTTAGGATGCTGGAATGCTTCTATGCTTAAAACTCCGGTGCCCCAGGATTGGTCTGCGGCTTATCAGGTTGTAGTGGGTGTAACGGACCCACTAGCCTATGACGAGTATGGGCCTTGAGAGAGGAAGCCCACAGATGGACTCTGAGACATGAGTCCAGGCCCTACGGGGCGCAGCAGTCGCGAAAACTTCACAATGGGAGAAATCCCGATGAGGGAATACCAAGTGCCAGCACTTTTGTGTTGGCTGTTCTCTTGTCTAAAA…	Archaea	Thermoplasmatota	Thermoplasmata	Methanomassiliicoccales	Methanomassiliicoccaceae	?	uncultured archaeon		0.248238	0.0537302	0.383695
PBG1_645468	ACCCCACTGCTATCGGGATAGGACTAAGACATGCTAGTCAAGCGCTCTCTAGCCAATTTGAGAGTGCGGCGCACAGCTCAGTAACACGTGGCTAACCTGCCCTCAGGACGGAGACAACCCCGGGAAACTGGGGCTAATCCCCGATAGATGAAGAGCCCTGGAATGAGCCTTCATCCAAAAAGCGATTAGGCTATGCTTCTAGTCGTCGCCTGAGGATGGGGCCGCGACCGATCAGGTTGTTGGTGAGGCAACGGCTCACCAAGCCTTTAACCGGTGCGGGCCGTGGGAGCGGGAGCCCGGAGATGGGCACTGAGACAAGGGCCCAGGCCCTACGGGGCGCAGCAGTCGCGCAAACTTTGCAATACACGAAAGTGTGACAGGGCTATCCCGAGTGCCGTC…	Archaea	Thaumarchaeota	Bathyarchaeia	uncultured archaeon	?	?	?		0.243487	0.058635	0.383695
PBG3_84163	ACCCCACTGCTATCGGGATAGGACTAAGACATGCTAGTCGAGCGCCTCCCAGCCACGACGGAGGCGCGGCGCACAGCTCAGTAACACGTGGCTAACCTGCCCTCGGGACGGGAATACCCCCGGGAAACTGGGGCTAATTCCCGATAGGTGAAGAACTCTGGAATGAGTCTTCGCCCAAAAGACGCTTAAATCATGCTTTTAGGCGCCGCCCAAGGATGGGGCCGCGACCGATCAGGTAGTTGGTGAGGCAACGGCTCACCAAGCCTTTAACCGGTGCGGGCCGTGGGAGCGGGAGCCCGGAGATGGGCACTGAGACAAGGGCCCAGGCCCTACGGGGCGCAGCAGTCGCGAAAACTTTGCAATACACGAAAGTGTGACAGGGCTATCCCGAGTGCCATC…	Archaea	Thaumarchaeota	Bathyarchaeia	uncultured archaeon	?	?	?		0.242906	0.0592587	0.383695
PBG3_54612	AGCTTGTCTGGTAAAGTCTTCAGCTTGACCTTCATTCTGCTGTCGCCCCCGGTAAGATTCCCGGCGTTGACTCCAATTGAACCGCAGGCTTCACCCCTTGTGGTGCTCCCCCGCCAATTCCTTTAAGTTTCAGTCTTGCGACCGTACTCCCCAGGCGGCAGACTTAACGGCTTCCCTGCGGCACTGAACAGGCACGAAGCCTGTTCATCACCGAGTCTGCATCGTTTACAGCTGGGACTACCCGGGTATCTAATCCGGTTTGCTCCCCCAGCTTTCATCCCTCACCGTCGAGCGCGTTCTGGCAAGCCGCCTTCGCCACTGGTGGTCTTCAATGGATCAACGGATTTTACCCCTACCCACTGAGTACCGCTTGCCTCTCCCGCCTCCTAGCTCTATAGT…	Archaea	Thaumarchaeota	Nitrososphaeria	Nitrososphaerales	Nitrososphaeraceae	uncultured archaeon	?		0.241266	0.0610496	0.383695
PBG2_536873	AGATAGCTGCTATAGGAGTTCGCTTTAGCCATGCAAGTCAGGGGTCGCAAGACACCGGCGATAGGCTCAGTAACACGTCGATAATCTGCCCTAAGGTCAGTGAAAGCCACGCGAAAGTGTGGGTAAACACCGATAGGCAAAAGGCACTGCAAGGTCCTTTTGCTGAAACTCGTGCCTTAGGATGAGTTGGCGGCCGATTAGGTAGTTGGCGGGGTAAAGGCCCACCAAGCCTTGGATCGGTACGGGCCATGAAAGTGGTAGCCCGGAGAGGGACACTGAGATACTGGTCCCAGCCCTACGGGGTGCAGCAGGCGCGAAAACTCTCCAATGTGCGAAAGCGTGAGAGGGGAACTCCTAGTGCTATGGGTTTATCCCATGGCTTTTGCCAAGTGTAAACAG…	Archaea	Nanoarchaeota	Nanoarchaeia	Woesearchaeales	uncultured euryarchaeote	?	?		0.241254	0.0610627	0.383695
PBG1_422812	ACCCCACTGCTATCGGGTTGAGACTAAGCCATGCGAGTTGAGCGTCTCTTGGCCATAGTAGAGACGCAGCATACGGCTCAGTAACACGTGGCTAACCTGCCCTTGAGACGAGGATAACCCCGGAAACCTGGGGATAATCCGCGATAGGTGAAAGCGCCTGGAATGGTCTTCCGTCTAAAAGGTGTTAGGACCATGCTTCCTAACATCGCTCAAGGATGGGGCCGCGACTGATCAGGTTGTTGGCGGGGAAAAGGCCCACCAAGCCTATAACCAGTACGGGCCATGATAGTGGCAGCCCGGAGATGGGCACTGAGATAAGGGCCCAGGCCCTACGGGGCGCAGCAGGCGCGAAAACTTCGCAATGCGCGAAAGCGTGACGAGGTCAGCCCGAGTGCCGTC…	Archaea	Thaumarchaeota	Bathyarchaeia	?	?	?	?		0.239871	0.0626062	0.397412
Arch11_62669	ACCCGACTGCTATCAGAGTGAGATTAAGCCATGCGAGTCAACGTAGCAATACGTGGCATACGGCTCAGTAACACGTAGTCAACATAACCAAAGGACGTGGATAAACTCGGGAAACTGAGGCTAAACCGCGATAGATCAAGATACCTGGAATGGTTTTTGATCAAAATCTATATGGCCTTTGGATTGGACTGCGTCCGATCAGGCTGTTGGTGAGGTAATGGCCCACCAAACCTATAACCGGTACGGGCTCTGAGAGGAGGAGCCCGGAGATGGGTACTGAGATAAGGACCCAGGCCCTATGGGGCGCAGCAGGCGCGAAACCTCTGCAATAGGCGAAAGCTTGACAGGGTTACTCTGAGTGACTTTCGTTAAGAAAGTCTTTTGACACCTCTAAAAATG…	Archaea	Thaumarchaeota	Nitrososphaeria	Nitrososphaerales	Nitrososphaeraceae	?	?		0.23305	0.0706848	0.397412
YM21_41288	CGGCCACCGCTATTGGAATACGATTAAGACATGCGAGTCGAGAGACGTAAGGTCTCGGCGGACCGCTCAGTAACACGTGGATAACATGCCCTAAGGTGGGGGATAATCTCGGGAAACTGAGGATAATACCCCATAGGTCTACGATGCTGGAATGCTTGTAGGCCCAAAACTCCGGTGCCTTAGGATTGGTCTGCGGTCTATCAGGCAGTAGTGGGTGTAACGGACCCACTAGCCCGTGACGGATATGGGCCTT	Archaea	Thermoplasmatota	Thermoplasmata	Methanomassiliicoccales	Methanomassiliicoccaceae	Methanomassiliicoccus	?		0.231974	0.072032	0.397412
PBG4_291863	AGATCGCTGCTATTGGAATTCGACTAAGCCATGCAAGTCTTCTAGTAATAGAGGCATAAGGCTCAGTAACACGTCGGTAACCTGCCCTAAGGTCAGGGATAACCTCGCGAAAGTGAGGGTAACACCTGATAGGGAAATTTTTCTGGAATGATTTTTTCCCAGAAACTTGTGCCTTAGGATGGGCCGGCGGCAGATTAGGCAGTTGGCGGTGTAACGGACCACCAAACCGAAGATCTGTACGGGCCATGAGAGTGGGAGCCCGGAGAGGGACACTGAGATACTGGTCCCAGCCCTACGGGGTGCAGCAGGCGCGAAACCTTTTCAATGCACGCAAGTGTGAGAAGGGAATTCCAAGTGCTCAAGTTTAACTTGGGCTTTTGTCAAGTGTAAAAAGCTTGG…	Archaea	Nanoarchaeota	Nanoarchaeia	Woesearchaeales	uncultured euryarchaeote	?	?		0.23131	0.0728731	0.397412
PBG4_57856	AGGTTGCTGCTATCGGGATACGATTAAGCCATGCAAGTCTTTCCGCAAGGAAGGCAAACTGCTGAGTAACACGTCGATAACTTACCCTTTTGTTCGGAATACCCTCGGGAAACTGAGTATAAGACCGGATAGGGAAGGTGCTTTGGAACAAGCCCTTCCACAAACGCAAGGCAAAAGGATAGGACGGCGGCGGATTAGGTAGTTGGTGAGGTAACGGCTCACCAAGCCCGAGATCCGTAGGGGTCCTGAAAGGGAGAGCCCCCAGAAGGGCACTGAGATACTGGCCCTAGCCCTACGGGGTGCAGCAGGCGCGAAAACTATCCAATGCACGCAAGTGTGAGATGGGAATCCCGAGTGCTTACACTAAGTGTAGGCTTTTGCCATGGGTAAATACCATGG…	Archaea	Nanoarchaeota	Nanoarchaeia	Woesearchaeales	uncultured archaeon	?	?		0.23054	0.0738589	0.397412
Arch13_13418	CGGCCACTGCTATTGGGTTTCGCTTAAGCCATGCGAGTCGAGAGGGTTCGGCCCTCGGCAGACTGCTCAGTAACACGTGGAGAACTTGCCCTACGCTGGAGAATAATCTCGGGAAACTGAGGACAATGCTCCATAGCCCAACCTTCCTGGAACGGTGGTTGGGTCAAAGCTCCGGCGGCGTAGGATAGCTCTGCGGCCTATCAGGTTGTAGCGAGGGTAACGTCCTCGCTAGCCTACGACGGGTATGGGTGTTGGGAGACATCGCCCAGAGATGGATTCTGAGACACGAATCCAGGCCCTACGGGGCGCAGCAGGCGCGAAAACTGCACAATGTGGGAAACCACGATGCGGGAAACCCAAGTGCCAGCGCTATGCGTTGGCTGTCCTCCAGTGTTCAAA…	Archaea	Thermoplasmatota	Thermoplasmata	Marine Group II	uncultured archaeon	?	?		0.229584	0.0750968	0.397412
Arch11_70292	ACCCGACTGCTATCAGAGTGGGACTAAGCCATGCGAGTCAACGTAGAAATACGTGGCAAACGGCTCAGTAACACGTAGTCAACATGCCCAGGGGACGTGGATAACCTCGGGAAACTGAGGATAAACCGCGATAGGCCATGATTTCTGGAATGGTTCATGGCCGAAATCTATATGGCCCCTGGATTGGACTGCGGCCGATCAGGCTGTTGGTGAGGTAATGGCCCACCAAACCTGTAACCGGTACGGGCTCTGAGAGGAGGAGCCCGGAGATGGGCACTGAGACAAGGGCCCAGGCCCTATGGGGCGCAGCAGGCGCGAAATCTCTGCAATAGGCGAAAGCTTGACAGGGTTACTCTGAGTGATTCCCGCTAAGGGGATCTTTTGGCACCTTTAAAAATG…	Archaea	Thaumarchaeota	Nitrososphaeria	Nitrososphaerales	Nitrososphaeraceae	?	?		0.228993	0.0758714	0.397412
YM25_51906	ACCCCACTGCTATCGGGATGGGACTAAGACATGCTAGTCAAGCGCCTTCCAGCTATGTGGGAGGTGCGGCGCACAGCTCAGTAACACGTGGCTAACCTGCCCTTGGGATAGGAACAACCCCGGGAAACTGGGGCTAATTCCCAATAGGCGGAGAACTCTGGAATGGGTCTCCACCAGAAAGGAGGCGTAGATCATGCTTCTATGCTTCGCCCAAGGATGGGGCCGCGACCGATCAGGTTGTTGGTGAGGTAATGGCCCACCAAGCCTATAACCGGTGCGGGCCGTGAGAGCGGGAGCCCGGAGATGGGCACTGAGACAAGGGCCCAGGTCCTACGGGGCGCAGCAGTCGCGAAAACTTTGCAATACACGAAAGTGTGACAGGGTCATCCCGAGTGCCGA…	Archaea	Thaumarchaeota	Bathyarchaeia	uncultured archaeon	?	?	?		0.228848	0.0760615	0.400411
PBG1_432012	ACCCCACTGCTATCGGGATAGGACTAAGACATGCTAGTCAAGCGCTCACCAGCCAAAGGTGAGTGCGGCGCACAGCTCAGTAACACGTGGCTAACCTGCCCTTAGGATAGGGACAACCCCGGGAAACTGGGGCTAATCCCCAATAGGTGAAGTGCCCTGGAATGAGCCTTCGCCCGAAAGGACGTTTGCACTATGCTTGTAGGCGTTGCCTAAGGATGGGGCCGCGACCGATCAGGTTGTTGGTGAGGTAACGGCTCACCAAGCCTTTAACCGGTGCGGGCCGTGGGAGCGGGAGCCCGGAGATGGGCACTGAGACAAGGGCCCAGGCCCTACGGGGCGCAGCAGTCGCGCAAACTTTGCAATACACGCAAGTGTGACAGGGCTATCCCGAGTGCCGTC…	Archaea	Thaumarchaeota	Bathyarchaeia	?	?	?	?		0.227672	0.0776242	0.409393
PBG1_147873	GTTAAATCCAGCCGCTCAACGGTTGGGCTGCGGAGGATACTACGTGGCTAGGAGGCGGGAGAGGCAAGCGGTACTCAATGGGTAGGGGTAAAATCCTTTGATCCATTGAAGACCACCAGTGGCGAAGGCGGCTTGCCAGAACGCGCTCGACGGTGAGGGATGAAAG	Archaea	Thaumarchaeota	Nitrososphaeria	Nitrososphaerales	Nitrososphaeraceae	uncultured archaeon	?		0.225597	0.0804416	0.409393
PBG3_320782	ACCTGACTGCTATCGGATTGGTACTAAGCCATGTGAGTCATTGTAGCAATACAAGGCAGACGGCTCAGTAACACGTAGTCAACCTACCCTATGGACGAGAATAACCTCGGGAAACTGAGGATAATTCTCGATAGATCATAACTCCTGGAACGGTTTATGGTAAAAATGATTCGTCGCCGTAGGATGGGACTGCGGCCTATCAGCTTGTTGGTGAGGTAATGGCCCACCAAGGCTATTACAGGTACGGGCTCTGAGAGGAGAAGCCCGGAGATGGGTACTGAGACACGGACCCAGGCCCTATGGGGCGCAGCAGGCGAGAAACCTTTGCAATGTGCGCAAGCACGACAAGGTTAATCCGAGTGTTTCCTGCTAAAGGAATCTTTTGTTAGTCGTAAAACC…	Archaea	Thaumarchaeota	Nitrososphaeria	Nitrosopumilales	Nitrosopumilaceae	uncultured archaeon	?		0.224941	0.0813494	0.422044
PBG2_769782	ACCCCACTGCTATCGGGATGGGACTAAGACATGCTAGTCGTGCGCCTTCTAGCCACGCTGGAGGCGCGGCACACAGCTCAGTAACACGTGGCTAACCTGCCCTTGGGACGAGAACATCCCCGGGAAACTGGGGTCAATTCTCGATAGGTGAAGATTCCTGGAATGGGTTTTCGCCCAAAAGGCGTTTAGGTCATGCTTCTAGACGTTGCCCAAGGATGGGGCCGCGGCCGATCAGGCTGTTGGTGAGGTAACGGCTCACCAAACCTTTAACCGGTTCGGGCCGTGGGAGCGGTAGCCCGGAGATGGGCACTGAGACAAGGGCCCAGGCCCTACGGGGCGCAGCAGTCGCGAAAACTTCGCAATAAGCGAAAGCTTGACGGGGCCATCCCGAGTGCCATC…	Archaea	Thaumarchaeota	Bathyarchaeia	?	?	?	?		0.22173	0.0859088	0.431255
PBG2_705304	AGGTCACTGCTATCGGTGTTCGATTAAGCCATGCGAGTCGAGAGGCGTTATGGCCTCGGCGTACTGCTCAGTAACACGTGGATAACCTGCCCAAGAGTCCGGGATAACCCCGGGAAACTGGGGATAATACCGGATAGATCACCTTTGCTGGAATATGCTTGGTGGTTTAAACCTCCGGGGCTTTTGGATGGGTCTGCGGCTGATTAGGTTGATGCCGGTGTAACGTACCGGCATGCCTGTAATCAGTACGGGTTGTGGGAGCAAGAGCCCGGAGATGGATTCTGAGACACGAATCCAGGCCCTACGGGGCGCAGCAGGCGCGAAAACTTTACAATGCAGGCAACTGCGATAAGGGGACATCGAGTGGCACGCATTTTGTGTGTCTGTCCACCCGTCTAA…	Archaea	Halobacterota	Methanocellia	Methanocellales	Methanocellaceae	uncultured archaeon	?		0.219977	0.0884803	0.438104
PBG1_320094	AGGTCACTGCTATTGGAATTCGAATTAGCCATGCAAGTCAGGGGACTTCGGTCACCGGCATAAGGCTCAGTAACACGTCGATAATCTGCCCTTAGATTGAGGATAGCTTCGGGAAACTGAAGGTAAAACTCAATAAAAGATTGATACTGGAATGTACTTTCTTTGAAACGTAAGGTCTAAGGATGAGTTGGCGGCTGATTAGGCTGTTGGTGAGGTAACGGCTCACCAAACCTATGATCAGTAGGGGAGATGAGAGTCTTGGCCCCGAGAAGGACACTGAGATACTTGTCCTAGTCCTAAGGGATGCAGCAGGCACGAAACCTTTACAATGCACGAAAGTGTGATAAGGGAATTCCAAGTGCTTTATCAATGATAAGGCTTTTGCCAAGTGTAAGGAGC…	Archaea	Nanoarchaeota	?	?	?	?	?		0.218056	0.0913692	0.438104
YM24_47871	AGATCGCTGCTATCGGAATTCGACTAAGCCATGCAAGTCATCTGAGCAATCAGAGGCACAAGGCTCAGTAACACGTCGGTAACCTGCCCTAAGGTCAGGGATAACCTCGCGAAAGTGAGGGTAACACCTGATAGGGAATGTGTCCTGGAAAGGACTTTTCCATAAACTCGTGCCTTAGGATGGGCCGGCGGCAGATTAGGCTGTTGGCGGTGTAACGGACCACCAAACCAAAGATCTGTACGGGCCATGAGAGTGGTAGCCCGGAGAGGGACACTGAGATACTGGTCCCAGCCCTACGGGGTGCAGCAGGCGCGAAACCTTTTCAATGCGCGAAAGCGTGAGAAGGGAATTCCGAGTGCTCAAGCAATGCTTGGGCTTTTGCTAAGTGTAAAAAGCTTG…	Archaea	Nanoarchaeota	Nanoarchaeia	Woesearchaeales	?	?	?		0.217475	0.0922562	0.438104
PBG1_126754	ACCCCACTGCTATCGGGATAGGACTAAGACATGCTAGTCAAGCGCTCACCAGCCAAAGGTGAGTGCGGCACACAGCTCAGTAACACGTGGCTAACCTGCCCTCAGGACAGAGATAACCCCGGGAAACTGGGGCTAACCTCCGATAGACGAAGAGCTCTGGAATGAGCCTTCATCAAAAAAGCAACTAGACTATGCTTCTAGTTGCCGCCCGAGGATGGGGCCGCGACCGATCAGGTTGTTGGTGAGGTAACGGCTCACCAAGCCTTTAACCGGTGCGGGCCGTGGGAGCGGGAGCCCGGAGATGGGCACTGAGACAAGGGCCCAGGCCCTACGGGGCGCAGCAGTCGCGCAAACTTTGCAATACACGAAAGTGTGACAGGGCTATCCCGAGTGCCGTCC…	Archaea	Thaumarchaeota	Bathyarchaeia	uncultured archaeon	?	?	?		0.217176	0.0927167	0.44295
YM25_79074	AGGCCACTGCTATCGGGGTTCGATTAAGCCATGCGAGTCGAGAGGTGCAAGACCTCGGCGCACTGCTCAGTAACACGTGGATAACCTACCCTGCGGAGGGGGATAACCCCGGAAAACTGGGGATAATACCCCATAGATCAGGGATGCTGGAATGCCCCCTGGTTCAAAGGTCCGCCGCCACAGGATGGGTCTGCGGCCGATTAGGTTGTTGTTGGGGTAACGGCCCAACAAGCCATTGATCGGTACGGGTTGTGGGAGCAAGAGCCCGGAGATGGATTCTGAGACACGAATCCAGGCCCTACGGGGCGCAGCAGGCGCGAAAACTTTACAATGCGAGAAATCGTGATAAGGGAACCCCGAGTGCCCGTAAATTCGGGCTGTCCGTCAGTGTAAATAACT…	Archaea	Halobacterota	Methanomicrobia	Methanomicrobiales	Methanoregulaceae	Methanolinea	uncultured archaeon		0.213879	0.0979027	0.44295
PBG3_605161	ACCTGACTGCTATCGGATTGGTACTAAGCCATGCGAGTCGTTGTAGCAATACAAGGCAGACTGCTCAGTAACACGTAGTTAATCTAACCTATGGACGGGGATAACCTCGGGAAACTGAGAATAATCCCCGATAGATCACAGTGCCTGGAATGGCCTGTGGTTCAAATGATTTATCGCCGTAGGATGAGACTGCGGCCTATCAGCTAGTTGGTGAGGTAATGGCCCACCAAGGCTATAACAGGTACGGGCTCTGAGAGGAGGGGCCCGGAGATGGGTACTGAGACACGGACCCAGGCCCTATGGGGCGCAGCAGGCGAGAAACCTTTGCAATGTGCGAAAGCACGACAAGGTTAATCCGAGTGTCTCCTGCTAAAGGAGTCTTTTGCCGGTCATAGAACC…	Archaea	Thaumarchaeota	Nitrososphaeria	Nitrosopumilales	Nitrosopumilaceae	Candidatus Nitrosotenuis	?		0.213125	0.0991201	0.44295
PBG4_95426	AGCTTGTCTAGTAAAGTCTTCAGCTTGACCTTCATTCTGCTGTCGCCCCCGGTAAGATTCCCGGCGTTGACTCCAATTGAACCGCAGGCTTCACCCCTTGTGGTGCTCCCCCGCCAATTCCTTTAAGTTTCAGTCTTGCGACCGTACTACCCAGGCGGCAGACTTAACGGCTTCCCTGCGGCACTGGACTAGCATGAAGCTAGTCCATCACCGAGTCTGCATCGTTTACAGCTGGGACTACCCGGGTATCTAATCCGGTTTGCTCCCCCAGCTTTCATCCCTCACCGTCGAGCGCATTCTGGCAAGCCGCCTTCGCCACTGGTGGTCTTCAATGGATCAACGGATTTTACCCCTACCCACTGAGTACCGCTTGCCTCTCCTGCCTCCTAGTCTTATAGT…	Archaea	Thaumarchaeota	Nitrososphaeria	Nitrososphaerales	Nitrososphaeraceae	uncultured archaeon	?		0.212912	0.099467	0.444972
PBG2_204927	ACCCCACTGCTATCGGGATAGGACTAAGACATGCTAGTCGAGCGCTTCAAGCCAAAAAGAGGCGCGGCACACAGCTCAGTAACACGTGGCTAATCTGCCCTTGGGACCGGAACA	Archaea	Thaumarchaeota	Bathyarchaeia	uncultured thaumarchaeote	?	?	?		0.210064	0.104185	0.444972
PBG2_633114	AGATCGCTGCTATCGGAATTCGACTAAGCCATGCAAGTCATCCAGCAATGGAGGCATAAGGCTCAGTAACACGTCGGTAACCTGCCCTAAGGTCAGGGATAACCTCGCGAAAGTGAGGGTAACACCTGATAGGGAATGTCTTCTGGAATGAGATTTTCCCCAAACTCGTGCCTTAGGATGGGCCGGCGGCAGATTAGGCTGTTGGCGGTGTAATGGACCACCAAACCGAAGATCTGTACGGGCCATGAGAGTGGTAGCCCGGAGAGGGACACTGAGATACTGGTCCCAGCCCTACGGGGTGCAGCAGGCGCGAAACCTTTTCAATGCGCGCAAGCGTGAGAAGGGAATTCCGAGTGCTTAAGTTATACTTAGGCTTTTGCTAAGTGTAAAAAGCTTGGC…	Archaea	Nanoarchaeota	Nanoarchaeia	Woesearchaeales	?	?	?		0.20993	0.104411	0.444972
PBG1_240760	CGGCTGCGGCTCTCTGGTTTGCACTTAGACATGCAAGTTATTTTCTTTGGTTCGCAAGAATTAGGGGAAAAGCAAACTGCTCAGTAACACGTAGCTAACCTACCCTTAGGTCAGGGATACCGTCGGGAAACTGACGTTAATACCTGATAGGAGTCAAACCCTGGAATGATTTGACTTTCAAACTCGAGCCTAAGGATGGGGCTGCGGCGGATTAGGTAGTTGGCGGAGTAATAGCCCACCAAGCCAATGATCCGTAAGGGCTCTTAGCGGAGAGGCCCTGAGAGGGAATCTGAGACACTATTCCCAGCCCTACGGGGTGCAGCAGTTAGGAATCTTCTGCAATGCGCGCAAGCGTGACAGAGTGAGCCAGAGTGCTTCTCAACGAGAAGCTTTTGCTAA…	Archaea	Nanoarchaeota	Nanoarchaeia	Woesearchaeales	?	?	?		0.209609	0.104953	0.454214
PBG3_647207	AGCTTGTCTGGTAAAGTCTTCAGCTTGACCTTCACTCTGCTGTCGCCCCCGGTAAGATTCCCGGCGTTGACTCCAATTGAACCGCAGGCTTCACCCCTTGTGGTGCTCCCCCGCCAATTCCTTTAAGTTTCAGTCTTGCGACCGTACTCCCCAGGCGGCAGACTTAACGGCTTCCCTGCGGCACTGGGTTGGCCCGAAGCCAACCCATCACCGAGTCTGCATCGTTTACAGCTGGGACTACCCGGGTATCTAATCCGGTTTGCTCCCCCAGCTTTCATCCCTCACCGTCGAGCGCGTTCTGGCAAGCCGCCTTCGCCACTGGTGGTCTTCAGTGGATCAGAGGATTTTACCCCTACCCACTGAGTACCGCTTGCCTCTCCCGCCTCCTAGCCCTGTAGT…	Archaea	Thaumarchaeota	Nitrososphaeria	Nitrososphaerales	Nitrososphaeraceae	Candidatus Nitrososphaera	uncultured archaeon		0.204596	0.113725	0.456731
PBG1_7147	CGGGCACCGCTATTGGAGTTCGCTTAAGCCATGCGAGTCGAGAGGGGTAAGCCCTCGGCGCACTGCTCAGTAACACGCGGACAATCTGCCCTCGAGACGGGGATAACCCCGGGAAACTGGGATAATACCCGATAGGCCTGAGATGATGGAAGGCCTCTCCGGTCAAATCCTGCGGGGCTCGAGGATGGGTCTGCGGCCTATCAGGTAGTAGGGGGTTTCACGACCCC	Archaea	Thermoplasmatota	Thermoplasmata	?	?	?	?		0.200494	0.121313	0.456731
PBG3_210358	CGGCTGCTGCTAGTAGGATTCGGTTTAGCCATGCAAGTCAGGTAGCAATACCGGCGTAATGCTCAGTAACACGTCATTAATCTGCCCTTATGCCCTGGATATCCTTGGGAAACTGAGGTTAAGACAGGATAGAGGAAATATACTGGAATGTTTTTTCCTTCAAAGGCAACACGTAAGGATGAGATGGCGGCGGATTAGGTAGTTGGTGAGGTAACGGCCCACCAAGCCAAAGATCCGTAGGGGCCTTGAGAGAGGTAGCCCCGAGAAGGGCACTGAGATACTGGCCCTAGCTCCACGGAGTGCAGCAGGCGCGAAAACTTCCCAATGCGCGAAAGCGTGAGGAGGGAATCCTACGTGCTTATGCGATTTAGCATAGGCTTTTGCCAAAGGCAAATACTT…	Archaea	Nanoarchaeota	?	?	?	?	?		0.200391	0.121507	0.456731
PBG2_47567	AGGTTACTGCTATCGAGGTCCGACTAAGCCATGCGAGTCGAATGTAGCAATACATGGCATACTGCTCAGTAACACGTGGACAACCTACCCTCAGCACGGGGATAAACCCGGGAAACTGGGTATAATACCCGATAGTTCTGGGATGCTGGAATGCTTCCAGGACGAAAGCTCCGGCGACTGAGGATGGGTCTGCGGCCTATCAGGTAGTAGTGGGTGTAATGTACCTACTAGCCTACGACGGGTACGGGTTGTGAGAGCAAGAGCCCGGAGATGGATTCTGAGACACGAATCCAGGCCCTACGGGGTGCAGCAGGCGCGAAAACTTTACAATGCCGGCAACGGCGATAAGGGGACCTCGAGTGCCAGGATACAATCTTGGCTGTCGTGATGCCTAAAAAG…	Archaea	Halobacterota	Methanosarcinia	Methanosarciniales	Methanosaetaceae	Methanosaeta	uncultured archaeon		0.200265	0.121746	0.462227
PBG2_581661	ACCCCACTGCTATCGGGATAGGACTAAGACATGCTAGTCAAGCGCTTACCAGCCAAAGGTGAGTGCGGCACACAGCTCAGTAACACGTGGCTAACCTGCCCTCGAGACGGAAACAACCCCGGGAAACTGGGGCTAATTTCCGATAGGCGAAGAGCTCTGGAATGAGCCTTCACCCAAACAGCAACTAGACTATGCTTCTAGTTGTCACTCGAGGATGGGGCCGCGACCGATCAGGTTGTTGGTGAGGCAACGGCTCACCAAGCCTATAACCGGTGCGGGCCGTGGGAGCGGGAGCCCGGAGATGGGTACTGAGACAAGGACCCAGGCCCTACGGGGCGCAGCAGTCGCGCAAACTTTGCAATACACGAAAGTGTGACAGGGCTATCCCGAGTGCCGTCC…	Archaea	Thaumarchaeota	Bathyarchaeia	?	?	?	?		0.198407	0.125317	0.462227
PBG3_80852	ACCTGACTGCTATCGGATTGGTACTAAGCCATGCGAGTCGTTGTAGCAATACAAGGCGGACTGCTCAGTAACACGTAGTTAACCTAACCTATGGACGGGGATAACCTCGGGAAACTGAGAATAATACCCGATAGATTACGGCACCTGGAATGGTTCGTAGTTGAAATGATTTATCGCCGTAGGATGGGACTGCGGCCTATCAGCTAGTTGGTGAGGTAATGGCCCACCAAGGCTATAACAGGTACGGGCTCT	Archaea	Thaumarchaeota	Nitrososphaeria	Nitrosopumilales	Nitrosopumilaceae	Candidatus Nitrosotenuis	uncultured crenarchaeote		0.197116	0.127844	0.462227
PBG3_403103	GGAATGCTGCTATCGGGATTCGATTAAGCCATGCAAGTCAGGTCAGTAATGGCCGGCGACAGGCTCAGTAACACGTCGATAATCTGCCCTAAGATTCAGGATACCCAAGGAAAACTTTGGCTAAAACTGGATAGTGAATGGATTCTGGAACGAACCATTTGTCAAACGCAAGGTCTTAGGATGAGTCGGCGGCGGATTAGGCAGTTGGCGGTGTAACGGACCACCAAACCTAAGATCCGTAGGGGCCCTGAGAGGGGTAGCCCCGAGAGGGACACTGAAATACTGGTCCCAGCTCCACGGAGTGCAGCAGGCGCGTAACCTCCACAATGCGCGAAAGCGTGATGGGGGGATCCCGAGTGCTTACATTATATGTAAGCTTTTGCCAAGGGCAAACACCTT…	Archaea	Nanoarchaeota	Nanoarchaeia	Woesearchaeales	uncultured euryarchaeote	?	?		0.196613	0.128838	0.462227
PBG2_520924	ACCCCACTGCTATCGGGATAGGACTAAGACATGCTAGTTGAGCGTTTCCAGCCAACACGGAGACGCAGCGCACAGCTCAGTAACACGTGGCTAATCTGCCCTTGGGACCGGAACACCCCCGGGAAACTGGGGCTAATTCTCGATAGGTGAAGAACTCTGGAATGAGTCTTCGCCCAAAAGATGCTAGAGTTATGCTCTTT	Archaea	Thaumarchaeota	Bathyarchaeia	uncultured archaeon	?	?	?		0.196064	0.129931	0.47299
PBG3_337100	AGGCTACTGCTATCGGGGTCCGATTAAGCCATGCGAGTTGAGAGGGGTAAGCCCTCGGCATATTGCTCAGTAACACGCGGATAACCTGCCCTTGGGTTCGGGATAACCCCGGGAAACTGGGACTAATACCGGATAGATCAAAGAAACTGGAATGTTCTCTGGTTTAAAACTCCGGTGCCCAAGGATGGGTCTGCGGCCTATCAGGTAGTAGTGGGTGTAACGTACCTACTAGCCTACGACGGGTAAGGGTTGTGAGAGCAAGAGCCCTGAGATGGATTCTGAGACATGAATCCAGGCCCTACGGGGTGCAGCAGGCGCGAAAACTTTACACTGCGGGAAACCGCGATAAGGGGACCCCGAGTGCCAGCACCTAGTGCTGGCTGTCCAGCTGTCCAAATA…	Archaea	Halobacterota	Methanosarcinia	Methanosarciniales	Methanoperedenaceae	Candidatus Methanoperedens	?		0.192201	0.137821	0.47299
PBG2_622024	CGATTGCGGCTATCTGGTTTGACTTAGACATGCAAGTTTTTTTCTTTGTTCGCAAGAATAGGGGAAAAGCAAACCGCTCAGTAACACGTAGCTAATCTGCCCTAAAGCCCGTGATATCCTCGGGAAACTGAGGTTAAAAACGGATAGATGATTTTGGCTGGAATGCATTATCGTTGAAAGTTGGCGTTAGGATGAGGCTGCGGTGGATTAGGTTGTTGGCGGGGTAATAGCCCACCAAGCCGATGATCCATACGGGTTTTTAGCGAAAGGGCCCGGAGAGGGAATCTGAGACACTATTCCCAGCCCTACGGGGTGCAGCAGTTAAGGATTTTCTGCAATACACGAAAGTGTGACAGAGCGAGCCAGAGTGCTTTTCTATAATTGAAAAGCTTTTATGAG…	Archaea	Nanoarchaeota	Nanoarchaeia	?	?	?	?		0.190054	0.142356	0.47299
PBG1_52457	AGCTTGTCTGGTAAAGTCTTCAGCTTGACCTTCATTCTGCTGTCGCCCCGGGTAAGATTTCTGGCGTTGACTCCAATTGAACCGCAGGCTTCACCCCTTGTGGTGCTCCCCCGCCAATTCCTTTAAGTTTCATACTTGCGTACGTACTTCCCAGGCGGCAGACTTAACGGCTTCCCTGCGGCACTGCATTGGCCACAAGCCAATGCATCACCGAGTCTGCATCGTTTACAGCTGGGACTACCCGGGTATCTAATCCGGTTTGCTCCCCCAGCTTTCATCCCTCACCGTCGAACGTGTTCTGGTACACCGCCTTCGCCACAGGTGGTCATCAATAGATCAAAGGATTTTACCCCTTCCTATTGAGTACCGTGTACCTCTCCCACTCCCTAGCTGTCCAGT…	Archaea	Thaumarchaeota	Nitrososphaeria	Nitrosopumilales	Nitrosopumilaceae	Candidatus Nitrosotenuis	uncultured crenarchaeote		0.189952	0.142575	0.47299
PBG3_660745	ACCCCACTGCTATCGGGATAGGACTAAGACATGCTAGTTGAGCGCTTCCAAGCCATGAAGGAGGCGCGGCACACAGCTCAGTAGCACGTGGCTAACCTGCCCTTGGGACAGAGATACCCCCGGGAAACTGGGGCTAATCCCTGATAGGCGAAGAACCCTGGAATGAGTCTTCACTCAAAAGGCGCTTAAGTCATGCTCTTAGGCGCTGCCCAAGGATGGGGCCGCGACCGATCAGGTTGTTGGTGAGGTAACGGCCCACCAAGCCTTTAACCGGTGCGGGCCGTGGGAGCGGGAGCCCGGAGATGGGCACTGAGACAAGGGCCCAGGCCCTACGGGGCGCAGCAGTCGCGCAAACTTTGCAATACACGAAAGTGTGACAGGGCTATCCCGAGTGCCGTC…	Archaea	Thaumarchaeota	Bathyarchaeia	?	?	?	?		0.189127	0.14435	0.47299
YM21_31594	CGGCCACCGCTATTGGAGTCCGCTTAAGACATGCGAGTCGAGAGGGGTCATGCCCTCGGCGCACTGCTCAGTAACACGCGGATAATCTGCCCTAAGGCGGGGAATAATCTCGGGAAACTGAGGATAATGCCCCATAGTCCACGGAGGCTGGAACGCATCGTGGATGAAAGTTGCGGCGCCTTAGGATGAGTCTGCGGCCTATCAGGTTGTAGTGGGTGTAACGGACCCCCTAGCCTTCGACGGGTACGGGCTTTGAGAGAAGTTGCCCGGAGATGGGTTCTGAGACACGAACCCAGGCCCTACGGGGCGCAGCAGTTACGAAAACTTGGCAATGCGGGAAACCGCGACCAGGGGACTCCAAGTGCTGATACTTTGTATCAGCTGTTCTTCTGTCTAAAA…	Archaea	Thermoplasmatota	Thermoplasmata	?	uncultured archaeon WCHD3-16	?	?		0.188842	0.144966	0.47299
YM21_72562	ACCCCACTGCTATCGGGATAGGACTAAGACATGCTAGTCGTGCGCTTCCTAGCCAAATTGGAGGCGCGGCACACAGCTCAGTAACACGTGGCTAA	Archaea	Thaumarchaeota	Bathyarchaeia	uncultured archaeon	?	?	?		0.187872	0.147081	0.47299
PBG2_185766	ACCCCACTGCTATCGGGATGGGACTAAGACATGCTAGTCGTGCGCCTTCTAGCCATGCTGGAGGCGCGGCACACAGCTCAGTAACACGTGGCTAACCTGCCCTCGAGACGAGAACAACCCCGGGAAACTGGGGCTAATTCTCGATAGGTGAAGAACTCTGGAATGGGTTTTCGCCGAAAAAGCGTTTAGGTCATGCTTCTAGACGCCGCTCAAGGATGGGGCCGCGGCCGATCAGGTTGTTGGTGAGGTAACGGCTCACCAAGCCTTTAACCGGTTCGGGCCGTGGGAGCGGTAGCCCGGAGATGGGCACTGAGACAAGGGCCCAGGCCCTACGGGGCGCAGCAGTCGCGAAAACTTCGCAATAAGCGAAAGCTTGACGGGGCCATCCCGAGTGCCATC…	Archaea	Thaumarchaeota	Bathyarchaeia	?	?	?	?		0.186984	0.149037	0.47299
YM23_50639	AGATCGCTGCTATTGGAATTCGACTAAGCCATGCAAGTCTTTCTGAGCAATCAGAGGCATAAGGCTCAGTAACACGTCGGTAACCTGCCCTAAGGTCAGGGATAACCTCGCGAAAGTGAGGGTAACACCTGATAGAGAAGTTCTTCTGGAACGATTTCTTCTCAGAAATTCGTGCCTTAGGATGGGCCGGCGGCAGATTAGGCTGTTGGCGGTGTAATGGACCACCAAACCGAAGATCTGTACGGGCCATGAGAGTGGGAGCCCGGAGAGGGACACTGAGATACTGGTCCCAGCCCTACGGGGTGCAGCAGGCGCGAAACCTTTTCAATGCGCGCAAGCGTGAGAAGGGAATTCCAAGTGCTTAAGTTTTACTTAGGCTTTTGCCAAGTGTAAAAAGCT…	Archaea	Nanoarchaeota	Nanoarchaeia	Woesearchaeales	?	?	?		0.185907	0.151436	0.47299
PBG2_242825	ACCCCACTGCTATCGGGATGGGACTAAGACATGCTAGTCGTGCGCTTTCTAGCCATGCTGGAAGCGCGGCACACAGCTCAGTAGCACGTGGCTAACCTGCCCTTGGGACGGGAACAACCCCGGGAAACTGGGGCCAATTCCCGATAGGTGAAGATCCCTGGAATGGGTTTTCGCCCAAAAGACGTTTGGGTCATGCTTTCAGACGTTGCCCAAGGATGGGGCCGCGGCCGATCAGGTTGTTGGTGAGGTAACGGCTCACCAAGCCTTTGACCGGTTCGGGCCGTGAGAGCGGTAGCCCGGAGATGGGCACTGAGACAAGGGCCCAGGCCCTACGGGGCGCAGCAGTCGCGAAAACTTCGCAATAAGCGAAAGCTTGACGGGGCCATCCCGAGTGCCATC…	Archaea	Thaumarchaeota	Bathyarchaeia	uncultured archaeon	?	?	?		0.185489	0.152373	0.47299
YM23_45817	ACCCCACTGCTATCGGGATGGGACTAAGACATGTTAGTCGTGCGCCTCCTAGCCATGATGGAGGCGCGGCGCACAGCTCAGTAGCACGTGGCTAACCTGCCCTTGAGACGGGAGCACCCCCGGGAAACTGGGGCTAATTTCCGATAGGTGAAGACTCCTGGAATGGATTTTCGCCCAAAGGACGCTTAGATCATGCTTCTAGGCGTTGCTCAAGGATGGGGCCGCGGCCGATCAGGTTGTTGGTGAGGTAACGGCTCACCAAGCCTTTTACCGGTGCGGGCCGTGGGAGCGGTAGCCCGGAGATGGACACTGAGACAAGGGTCCAGGCCCTACGGGGCGCAGCAGTCGCGCAAACTTCGCAATAAGCGAAAGCTTGACGGGGCTATCCCGAGTGCCTTC…	Archaea	Thaumarchaeota	Bathyarchaeia	uncultured archaeon	?	?	?		0.184278	0.155116	0.474734
PBG3_291846	ACCCGACTGCTATCAGAGTGGGACTAAGCCATGCGAGTTAACGCAGCAATGCGTGGCATACGGCTCAGTAACACGTAGTCAACATGCCCAGGGGACGTGGATAACCTCGGGAAACTGAGGATAAACCGCGATAGGCCAAGGTTTCTGGAATGGATCATGGCTGAAACCTATATGGCCCCTGGATTGGACTGCGGCCGATCAGGCTGTTG	Archaea	Thaumarchaeota	Nitrososphaeria	Nitrososphaerales	Nitrososphaeraceae	?	?		0.183359	0.157222	0.482929
PBG4_222193	GGATTGCTGCTATCGGGATTCGATTAAGCCATGCAAGTCAGGTCAGTAATGGCCGGCGACAGGCTCAGTAACACGTCGATAATCTGCCCTTAGGTCAGGAATACCCACGGAAAACTGTGGCTAAATCCTGATATTGAATGGATTCTGGAACGAACTGTTCATTAAACGTAAGGCCTAAGGATGAGTCGGCGGCGGATTAGGCAGTTGGCGGTGTAACGGACCACCAAACCTTAGATCCGTAGGGGCCCTGAGAGGGGTAGCCCCGAGAGGGACACTGAAATACTGGTCCCAGCTCCACGGAGTGCAGCAGGCGCGTAACCTCCACAATGCGCGAAAGCGTGATGGGGGGATCCCGAGTGCTTACATATTTTTGTAAGCTTTTGCCAAGAGCAAACATCT…	Archaea	Nanoarchaeota	Nanoarchaeia	Woesearchaeales	?	?	?		0.181684	0.161113	0.482929
YM21_77877	AGATCACTGCTATTGGAATTCGAATTAGACATGCAAGTTATGGGGGTAGCAATACCACCGGCGTAAGGCTCAGTAACACGTTGATAATCTGTCCTTAGGTTCAGAATAACCTCGAGAAATTGAGGCTAAAACTGAATATGAGATTGAGGCTGGAATGCACTTTCTCTTAAACGTAAGGCCTAAGGGTGAGTCAGCGGCTGATTAGGTTGTTGGTGAGGTAACGGCTCACCAAGCCAACGATCAGTAGGGGAGATGAGAGTCTTGACCCCGAGAAGGACACGGAGGTACTGGTCCTAGTCCTAAGGGATGCAGCAGTCACGAAACCTTTACAATGCACGAAAGTGTGATAGGGGGATTCCAAGTGCTTTGCCAACGGCAAGGCTTTTGCCAAGTGTAAGA…	Archaea	Nanoarchaeota	Nanoarchaeia	?	?	?	?		0.181457	0.161646	0.482929
YM25_37489	ACCCCACTGCTATCGGGATAGGACTAAGACATGCTAGTCGAGCGCTTCCAGCCAAAACGGGAGCGCGGCACACAGCTCAGTAACACGTGGCTAACCTGCCCTTGGGATCGGAACACCCCCGGGAAACTGGGGCTAATTCTCAATAGGCGAAGAACTCTGGAATGAGTCTTCACCAAAAAGAAACCTAAGTTATGCTCTTAGGTCTCGCCCAAGGATGGGGCCGCGACCGATCAGGTTGTTGGTGAGGTAATGGCTCACCAAGCCTTTTACCGGTGCGGGCCGTGGGAGCGGGAGCCCGGAGATGGGCACTGAGACAAGGGCCCAGGCCCTACGGGGCGCAGCAGTCGCGAAAACTTTGCAATACACGAAAGTGTGACAGGGCTATCCCGAGTGCCATCC…	Archaea	Thaumarchaeota	Bathyarchaeia	uncultured archaeon	?	?	?		0.181189	0.162277	0.495255
PBG1_524706	CGGGCACCGCTATTGGAGTTCGCTTAAGCCATGCGAGTCGAGAGGGGTAAGCCCTCGGCGCACTGCTCAGTAACACGCGGACAATCTGCCCTCGAGACGGGGATAACCCCGGGAAACTGGGGATAATACCCGATGGGCCTGGGATGATGGAAGGCTTCCAGGTCGAAATCCTCCGGGGCTCGAGGATGGGTCTGCGGCCTATCAGGTAGTAGGGGGTTTCACGGACCCCCTAGCCGAAGACGGGTACGGGCTTTGGGAGAAGTCGCCCGGAGATGGATTCTGAGACACGAATCCAGGTCCTACGGGACGCAGCAGGCGCGAAACCTCCACAATGTGGGCCACCACGATGGGGGAACTCCAAGTGCCTACCCTATGGGTAGGCTGTTCTCGAGCCTAAAA…	Archaea	Thermoplasmatota	Thermoplasmata	?	?	?	?		0.179116	0.167219	0.496845
PBG2_738003	ACCTTACTGCTATCGGGTGGAGACTAAGCCATGCGAGTTATGCGTCCTCAAGCCATGTTGAGGGTGCAGCATACGGCTCAATAACACGTAGTTAATCTGCCCTTGGGACGGGAATAACCCTGGGAAACTGGGGCTAATTCCCGATAGACGCAGTGGCCTGGAATGGTACTGCACCTAAAGGGCTCCAGGAACATGCTCTTGGAGTCGCCCAAGGATGAGACTGCGGCCGATCAGGTTGTTGGTGGGGTAACGGCCTACCAAGCCTATAACCGGTACGGGCCCTGAGAGGGGAGGCCCGGAGATGGGAACTGAGACAAGGTCCCAGGTCCTACGGGGCGCAGCAGGCGCGAAAACTCCACAATGCGCGAATGCGTGATGGGGTCAGCCCGAGTGCCGTCC…	Archaea	Thaumarchaeota	Bathyarchaeia	uncultured archaeon	?	?	?		0.178231	0.169361	0.496845
YM22_34816	AGGCTGCCGCTATTAGGATTCGATTAAGCCATGCAAGTCAGGGAGTAGCAATACTACCGGCGACATGCTCAGTAACACGTCGATAATCTGCCCTTAGGCCTGGGATAACCTTGGGAAACTGAGGCTAAACCCGGATAAAGAACAGACGCTGGAATGCGCTATTCTTGAAAGGTTACACCTAAGGATGAGACGGCGGCGGATTAGGTTGTTGGTGAGGTAATGGCTCACCAAGCCATAGATCCGTACGGGCCATGAGAGTGGTAGCCCGGAGAGGGACACTGAGAAACTGGTCCCAGCCCTACGGGGTGCAGCAGGCGCGAAAACTTTACAATGCACGAAAGTGTGATAAGGGAATCCTAAGTGCTCATACACAGTATGGGCTTTTGCCAAGGGTAAATA…	Archaea	Nanoarchaeota	Nanoarchaeia	Woesearchaeales	?	?	?		0.178231	0.169361	0.507998
PBG2_574680	ACCCCACTGCTATCGGGATGGGACTAAGACATGCTAGTCGCGCGCCTCCAAGCATGTGGAGGAGCGGCGTACAGCTCAGTAACACGTGGCTAACCTGCCCTTAGGACGGGAACACCCCCGGGAAACTGGGGCTAATCCCCGATAGGTGAAGAACTCTGGAATGAGTCTTCGCCCAAAAGCCGTCGGAGCATCTTTTCGGCGGTGCCTAAGGATGGGGCCGCGACCGATCAGGTTGTTGGTGAGGTAATGGCCCACCAAGCCTATAACCGGTGCGGGCCGTGAGAGCGGGAGCCCGGAGATGGGCACTGAGACAAGGGCCCAGGTCCTACGGGGCGCAGCAGTCGCGAAAACTTTGCAATACACGAAAGTGTGACAGGGTCATCCCGAGTGCCGACCGCT…	Archaea	Thaumarchaeota	Bathyarchaeia	uncultured archaeon	?	?	?		0.176018	0.174804	0.515678
YM23_53925	CGGCTGCGGCTCTCTGGTTTGCACTTAGACATGCAAGTCTTTCGAAAGAAGGCGAACTGCTCAGTAACACGTAGCTAACCTGCCCTCAGGTTGAAGATAACCTCGGGAAACTGAGGCTAATACTCAATAAGAGATGTACCCTGGAAAGATTCATCTCCAAAATTCGGGCCTGAGGATGGGGCTGCGGTGGATTAGGTTGTTGGCGGGGTAAATGCCCACCAAGCCTGTGATCCATAAGGGCTCTTAGCGGAGAGGCCCTGAGAGGGAATCTGAGACACTATTCCCAGCCCTACGGGGTGCAGCAGTTAGGAATAATCTGCAATGCGCGAAAGCGTGACAGTTTGAGCCAGAGTGCTCCTCATAGAGGAGCTTTTGCCAAATGCAAAAAGTTTGGCGAAT…	Archaea	Nanoarchaeota	Nanoarchaeia	Woesearchaeales	?	?	?		0.174302	0.179113	0.523422
PBG2_435466	ACCCCACTGCTATCGGGATAGGACTAAGACATGCTAGTCGAGCGCTCTTTAGCCACGATAAGAGCGCGGCGCACAGCTCAGTAACACGTGGCTAACCTGCCCTTGGGACAGAGACACCCCCGGGAAACTGGGGCTAATCCCTGATAGGCGAAGAACTCTGGAATGAGTCTTCACCTAAAAGACGCCTAGGCCATGCTTCTAGGCCTCGCCCAAGGATGGGGCCGCGACCGATCAGGTTGTTGGTGAGGTAACGGCCCACCAAGCCTTTTACCGGTACGGGCCGTGAGAGCGGGAGCCCGGAGATGGGCACTGAGACAAGGGCCCAGGCCCTACGGGGCGCAGCAGTCGCGCAAACTTTGCAATACACGAAAGTGTGACAGGGCTATCCCGAGTGCCGTC…	Archaea	Thaumarchaeota	Bathyarchaeia	uncultured archaeon	?	?	?		0.172917	0.182648	0.530904
PBG2_746137	ACCTGACTGCTATCGGATTGGTACTAAGCCATGCGAGTCATTGTAGCAATACAAGGCGGACGGCTCAGTAACACGTAGTCAACCTAACCTATGGACGTGGATAACCTCGGGAAACTGAGAATAAAACACGATAGATCATTATGCCTGGAATGGCTTATGGTTCAAACAATTTATTGCCGTAGGATGGGACTGCGGCCTATCAGCTTGTTGGTGAGGTAATGGCCCACCAAGGCTATAACAGGTACGGGCTCTGAGAGGAGAAGCCCGGAGATGGGTACTGAGACACGGACCCAGGCCCTATGGGGCGCAGCAGGCGAGAAACCTTAGCAATGTGCGAAAGCACGACTAGGTTAATCCGAGTGGTTTCTGTTGAAGAAACCTTTTGTCAGTCGTAAAACC…	Archaea	Thaumarchaeota	Nitrososphaeria	Nitrosotaleales	Nitrosotaleaceae	?	?		0.171483	0.186357	0.530904
PBG2_293126	AGGTTACTGCTATCGAGGTCCGACTAAGCCATGCGAGTCGAATGTAGCAATACATGGCGAACTGCTCAGTAACACGTGGACAACCTACCCTCAGATCTGGGATAAACCTGGGAAACTGGGTATAATACCGGATAGGTCTTGGATGCTGGAATGCACCGAGGCCCAAAGTTCCGGCGTCTGAGGATGGGTCTGCGGCCTATCAGGGTAGTAGTGGGTGTAAAGTACCTACTAGCCTACGACGGGTACGGGTCGTGAGAGCGAGAGCCCGGAGATGGATTCTGAGACACGAATCCAGGCCCTACGGGGTGCAGCAGGCGCGAAAACTTTACAATGCCGGCAACGGCGATAAGGGGACCTCGAGTGCCAGGATACAATCCTGGCTGTCGTAATGCCTAAAAA…	Archaea	Halobacterota	Methanosarcinia	Methanosarciniales	Methanosaetaceae	Methanosaeta	Methanosaeta sp. ARCH		0.171247	0.186974	0.531651
PBG3_280528	CGGCCACCGCTATTGGAATTCGATTAAGACATGCGAGTCGAGAGAGTATTGGTCTCGGCGGACCGCTGAGTAACACGTGGATAACATGCCCT	Archaea	Thermoplasmatota	Thermoplasmata	Methanomassiliicoccales	Methanomassiliicoccaceae	Methanomassiliicoccus	uncultured archaeon		0.169851	0.190647	0.534343
PBG2_112188	CGGCCACCGCTATTGGAATACGATTAAGACATGCGAGTCGAGAGACATCTGGTCTCGGCAGACCGCTCAGTAACACGTGGACAACATGCCCTTGGGTGGGGGATAACCTCGGGAAACTGAGACTAATACCCCATAGACCTAGGATGCTGGAATGCTTCTAGCTCTAAAGCTCCGGCGCCCAAGGATTGGTCTGCGGCCTATCAGGTAGTAGTGGGTGTAACGGACCCACTAGCCTACGACGGGTATGGGCCTTGAAAGAGGGAGCCCAGAGATGGACTCTGAGACATGAGTCCAGGCCCTACGGGGTGCAGCAGTCGCGAAAACTTCGCAATGGGAGCAATCCCGACGAGGGGATTCCAAGTGCCAGCACTTAGTGTTGGCTGTTCTCCTGTCTAAAAA…	Archaea	Thermoplasmatota	Thermoplasmata	Methanomassiliicoccales	Methanomassiliicoccaceae	?	uncultured archaeon		0.168418	0.194471	0.534343
PBG3_190212	CGGCTACTGCTAGTAGGATTCGATTAAGCCATGCAAGTCAGGCAGCAATGCCGGCGCAATGCTCAGTAACACGTCATTAATCTGCCCTTGGGCCTGGGATATCTTCGGGAAACTGAAGGGAACACCGGATATGGGAGAATTACTGGAATGTTTTTTCCTTTAAAGGCAACACCCAAGGATGAGATGGCGGCGGATTAGGTAGTTGGTGAGGTAAAGGCTCACCAAGCCAGATATCCGTAGGGGCCTTGAGAGAGGTAGCCCCGAGAAGGACACTGAGATACTGGTCCTAGCTCCACGGAGTGCAGCAGGCGCGAAACCTCCCCAATGTGCGAAAGCGTGAGGGGGGAATCCTACGTGCATGTGCGATTTAGCATATGCTTTTGCCAAAGGCAAATACTT…	Archaea	Nanoarchaeota	Nanoarchaeia	?	?	?	?		0.168282	0.194837	0.534343
Arch7_47812	ACCCGACTGCTATCGGATTGAGATTTAGCCATGCGAGTCGAACGCTTTCCTGTTGCGGGAAGCGTGGCGTACGGCTCAGTAACACGTAGTCAACCTGCCCTGAGGACATGGACAACCCCGGGAAACTGGGATTAATCCGTGATAGGTCATCTCATCTGGAAGGAGAGATGGCTTAAAGGGGTACGAGGGCTTCTTCTTCGTATTCGCCTCAGGATGGGACTGCGTCCGATCAGGCTGTTGGCGGGGTAATGGCCCACCAAACCTGTAACCGGTACGGGCCTTGAGAGAGGTGGCCCGGAGATGGACACTGAGAGAAGGGTCCAGGTCCTACGGGGCGCAGCAGGCGCGAAACCTTCGCAATGCGCGAAAGCGTGACGAGGTTAATCCGAGTGACTTCCG…	Archaea	Thaumarchaeota	Nitrososphaeria	Group 1.1c	?	?	?		0.167989	0.195626	0.534343
YM21_18798	AGGTTGCTGCTATCTGGATTTGATTAAGCCATGCAAGTCTTTCCGCAAGGAAGGCAAACTGCTGAGTAACACGTCGATAACCTACCCTAAGGCTCGGGATACTCTCGGGAAACTGAGCATAAGACCGAATAGGGAAGAAATTCTGGAAGGAATTCTTCTTCAAACGCAGGGCCATAGGATGGGACGGCGGCGGATTAGGTAGTTGGTGAGGTAACGGCTCACCAAGCCAAAGATCCGTAGGGGTCCTGAAAGGGAGAGCCCCCAGAAGGGCACTGAGATACTGGCCCTAGCCCTACGGGGTGCAGCAGGCGCGAAAACTTTCCAATGCACGCAAGTGTGAGAAGGAAATCCAGAGTGCTTAGGATTAATCCTAGGCTTTTGCCATGGGTAAATACCATG…	Archaea	Nanoarchaeota	Nanoarchaeia	Woesearchaeales	?	?	?		0.167868	0.195955	0.549276
YM23_12747	AGATTGCTGCTATTAGGATTCGATTAAGCCATGCAAGTCATCTAGCAATAGAGGCACAAGGCTCAGCAACACGTCGCTAATCTGCCCTAAGGTCAGGGATAACTACGGGAAACTGTGGATAACACCTGATAGGGAAAGAATACTGGAATGTTTCTTTCTTTAAATTCGAGCCTTAGGATGAGGCGGCGGCCGATTAGGCTGTTGGCGGTGTAATGGACCACCAAACCAAAGATCGGTACGGGCCATGAGAGTGGTAGCCCGGAGAGGGACACTGAGATACTGGTCCCAGCCCTACGGGGTGCAGCAGGCGCGAAAACTTTACAATGCACGAAAGTGTGATAAGGGAATCCTAAGTGCTCAAGCTTTGCTTGGGCTTTTGCCATATGTAAATAGTATGGC…	Archaea	Nanoarchaeota	Nanoarchaeia	Woesearchaeales	uncultured euryarchaeote	?	?		0.165219	0.203206	0.560781
Arch6_13239	ACCCGACTGCTATCAGAGTGGGACTAAGCCATGCGAGTCAACGTAGCAATGCGTGGCGAACGGCTCAGTAACACGTAGTCAACATGCCCAGGGGACGTGGATAACCTCGGGAAACTGAGATTAAACCGCGATAGGTCAAGATTT	Archaea	Thaumarchaeota	Nitrososphaeria	Nitrososphaerales	Nitrososphaeraceae	uncultured archaeon	?		0.163138	0.209035	0.560781
PBG3_266728	GGGCTGCTGCTATCTGGTTTGCAATTAGACATGCAAGTCTTTTTTGTTTCGCAAGAAATGAAGGGCGAACTGCTCAGTAACACGTAGCTAACCTGCCCTAACATCGGAGATAACGTCGGGAAACTGACTCTAATATTCGATAGATGAAGGAGGCTGGAATGCACTTTCATTCAAGTTAGGATGGGGCTGCGGCTGATTAGCTTGTTGGCGGGGTAATAGCCCACCAAGGCGTCGATCAGTAAGGGCTCTTAGCGGAGAAGCCCTGAGAGGGAATCTGAGACACTATTCCCAGCCCTACGGGGTGCAGCAGTCGGGAAACTTCTGCAATACACGAAAGTGTGACAGAGCAAGCCAGAGTGCGTTTCTATAATTGAAACGCTTTTATGTGATGTAAAAAGT…	Archaea	Nanoarchaeota	Nanoarchaeia	?	?	?	?		0.162628	0.210482	0.560781
YM23_57662	AGGTTACTGCTATCGAGGTCCGACTAAGCCATGCGAGTCGAATGTAGCAATACATGGCGTACTGCTCAGTAACACGTGGACAACCTACCCTCAGCACGGGGATAAACCCGGGAAACTGGGTATAATACCCGATAGTTCTAAGCTGCTGGAATGCATTTAGGACG	Archaea	Halobacterota	Methanosarcinia	Methanosarciniales	Methanosaetaceae	Methanosaeta	uncultured archaeon		0.162098	0.211992	0.565645
Arch13_16120	CGGCCACCGCTATTGGGTTTCGCTTAAGCCATGCGAGTCGAGAGGGTTCGGCCCTCGGCAGACTGCTCAGTAACACGTGGAGAACTTGCCCTACGCTGGAGGATAACGTCGGGAAACTGACGATAATACTCCATAGCGCATCCGTCCTGGAACGGTGGATGCGTGAAAGCTCCGGCGGCGTAGGATAGCTCTGCGGCCTATCAGGTTGTAGCGAGGGTAACGTCCTCGCTAGCCTACGACGGGTATGGGTGTTGGGAGACATCGCCCAGAGATGGATTCTGAGACACGAATCCAGGCCCTACGGGGCGCAGCAGGCGCGAAAACTGCACAATGTGGGAAACCACGATGCGGGAAACCCAAGTGCCAGCGCTATGCGTTGGCTGTCCTCCAGTGTTCGTA…	Archaea	Thermoplasmatota	Thermoplasmata	Marine Group II	uncultured archaeon	?	?		0.160475	0.216664	0.565645
PBG1_342506	CGGTCACTGCTATCAGTGTTCGACTAAGCCATGCGAGTCAAATGTTCTTCGTGAACATGGCGTACTGCTCAGTAACACGTGGACAACCTGCCCTAAGGTCTGGAATAACCCCGGGAAACTGGGGATAATACCGGATAAGCCATAGATGCTGGAATGCTCTGTGGCTAAAAGCTCCGGCGCCTTAGGATGGATCTGCGGCCTATCAGGTAGTAGTGGGTGTAATGTACCTACTAGCCTACGACGGGTACGGGTTGTGAGAGCAAGAGCCCGGAGATGGATTCTGAGACATGAATCCAGGCCCTACGGGGCGCAGCAGGCGCGAAAACTTTACAATGCGGGAAACCGCGATAAGGGGACACTGAGTGCCAGCACCATGTGTTGGCTGTCCGCATGTATAAA…	Archaea	Halobacterota	Methanosarcinia	Methanosarciniales	Methanosarcinaceae	Methanolobus	Methanolobus psychrophilus R15		0.160272	0.217254	0.565645
PBG3_299324	AGCTTGTCTGGTAAAGTCTTCAGCTTGACCTTCATTCTGCTGTCTCCCCGGGTAAGATTCCTGGCGTTGACTCCAATTGAACCGCAGGCTTCACCCCTTGTGGTGCTCCCCCGCCAATTCCTTTAAGTTTCAGACTTGCGTCCGTACTTCCCAGGCGGCAAACTTAACGGCTTCCCTGCGGCACTGCATTGGCCATAAGCCAATGCATCACCGAGTTTGCATCGTTTACAGCTGGGACTACCCGGGTATCTAATCCGGTTTGCTCCCCCAGCTTTCATCCCTCACCGTCGAACGTGTTCTGGCAGACCGCCTTCGCCACTGGTGGTCCTCAATGGATCAGAGGATTTTACCCCTACCCACTGAATACCGTCTGCCTCTCCCACTCCCTAGCTCTGTAGT…	Archaea	Thaumarchaeota	Nitrososphaeria	Nitrosotaleales	Nitrosotaleaceae	Candidatus Nitrosotalea	?		0.160234	0.217365	0.565645
PBG2_181438	AGCTCGTCTGGCAAGACCTTTAATCTGGCCTTCACACTGCTGTCGCTCCCGGTGAGATTTCCGGCGTTGACTCCAATTAAACCGCAAGCTTCACCCCTTGTGGTGCTCCCCCGCCAATTCCTTTAAGTTTCAATCTTGCGATCGTACTCCCCAGGCGGCAGACTTAACAGCTTCCCTGCGGCACTAGAACGGCACGTGGCCGTCCAAACACCTAGTCTGCATCGTTTACAGCTGGGACTACCCGGGTATCTAATCCGGTTCGCTCCCCCAGCTTTCATCCCTCACCGTCGGGCGCGTTCTAGCAGACAGCCTTCGCCACTGGTGGTCTTCTCGGGATTATAGGATTTCACCCCTACCCCGGGAATACCGTCTGCCTCTCTCGTCCCCTAGCCGAGCAGT…	Archaea	Thaumarchaeota	Bathyarchaeia	uncultured archaeon	?	?	?		0.159943	0.218212	0.568364
PBG2_174321	AGGTCGCTGCTATCAGAGTTCGACTTAGCTAAGCTAGTCAAGGGGCCGCAAGGCACCGGCAAACAGTTCCGTAACACGTCGTTAATCTACCCTATGGTCTGGAATAACCTTGGGAAACTGAGGGTAACACCGGATAGGAGATTGGTGCTGGAACGCTCTTTCTCCCAAAAGCAATGCCCTAGGATGAGATGGCGGCCGATTAGGTTGTTGGTGGGGTAATGGCCCACCAAGCCCGCGATCGGTAGGGGCCCTGAAAGGGGTAGCCCCGAGGAGGACACTGAGATAAGGGTCCTGACTCTACGGAGTATAGCAAGCGCGAAAACTTTACAATACACGCAAGTGTGATAAGGGAACTCTGAGTGCTCATGCAACGCATGGGCTTTTGCCGAGTGTAAATAG…	Archaea	Nanoarchaeota	Nanoarchaeia	Woesearchaeales	GW2011	AR15	?		0.158583	0.222204	0.569094
YM23_50792	AGGTTACTGCTATCGAGGTTCGACTAAGCCATGCGAGTCGAATGCCGCAAGGCATGGCGTACTGCTCAGTAACACGTGGACAACCTACCCTCCGGACGGGGATAAACCCGGGAAACTGGGTATAATACCCGATAGTCCTCGAAGGCTGGAATGCATCGAGGGCCAAAGCTCCGGCGCCAGAGGATGGGTCTGCGGCCTATCAGGTAGTAGTGGGTGTAAAGTACCCACTAGCCTACGACGGGTACGGGTTGTGAGAGCAAGAGCCCGGAGATGGATTCTGAGACACGAATCCAGGCCCTACGGGGTGCAGCAGGCGCGAAAACTTTACAATGCCGGCAACGGCGATAAGGGAACCTCGAGTGCCAGGTTATAAATCTGGCTGTCGTGATGCCTAAAAAG…	Archaea	Halobacterota	Methanosarcinia	Methanosarciniales	Methanosaetaceae	Methanosaeta	?		0.158176	0.223408	0.569908
PBG3_378037	CGTCTGCGGCTCTCTGGTTTGCGCTTAGACATGCAAGTTATTGTTTTTAGAAATAGAGACAAGGCGAACTGCTCAGTAACACGTAGCTAACCTACGCTTAAGTCATGGATAATCTCGGGAAACTGAGGGTAAAACATGATAGGAGATGTACCCTGGAATGATGCATCTCTTAAACTCGCGCTTAAGAATGGGGCTGCGGCGGATTAGGTCTGTTGGCGGGGTAATGGCCCACCAAGCCGAAGATCCGTAAGGGCTCTTAGCGGAGAGGCCCTGAGAGGGAGTCTGAGACACTACTCCCAGCCCTACGGGGTGCAGCAGTTAGGAATATTCTGCAATGTGCGCAAGCATGACAGATTGAGCCAGAGTGCTTTTCAATTGAAAAGCTTTTGTGAAATGCAA…	Archaea	Nanoarchaeota	Nanoarchaeia	Woesearchaeales	?	?	?		0.157758	0.224649	0.578213
PBG3_416059	CGACCACAGCTATTGGAATACGCTTAAGCCATGCGAGTCGAGAGACTTAGGGTCTCGGCGCACTGCTCAGTAACACGTGGATAACCTAACCTCGGGAGGGGAATAACCTCGGGAAACTGAGACTAATACCCCATAAGCTCAGCAGGCTGGAATGCAGCTGAACTGAAAGCTCAGGCGCCTGAGGATGGGTCTGCGGCCTATCAGGTAGTAGTGAGGGTAACGTCCTCACTAGCCAATTACGGGTACGGGCCATGGGAGTGGTTGCCCGGAGATGGACTCTGAGACACGAGTCCAGGCCCTACGGGGCGCAGCAGGCGCGAAAACTTCACAATGCGGGAAACCGCGATGAGGGTATTCCAAGTGCCAATACTTTGTATTGGCTTTTCATCTGTCTAACAA…	Archaea	Thermoplasmatota	Thermoplasmata	?	uncultured archaeon	?	?		0.156076	0.229693	0.578213
PBG2_103151	ACCCCACTGCTATCGGGATAGGACTAAGACATGCTAGTCGAGCGCCTTCTAGCCAAAAGGAGGCGCGGCACACAGCTCAGTAACACGTGGCTAACCTGCCCTTGGGATAGGAACACCCCCGGGAAACTGGGGCTAATTCTCAATAGGCGAAGAACTCTGGAATGAGTCTTCACCAGAAAGGACACCTACACTATGCTTGTAGGTTTCGCCCAAGGATGGGGCCGCGACCGATCAGGTTGTTGGTGAGGCAATGGCTCACCAAGCCTTTTACCGGTGCGGGCCGTGAGAGCGGGAGCCCGGAGATGGGCACTGAGACAAGGGCCCAGGCCCTACGGGGCGCAGCAGTCGCGAAAACTTTGCAATAAGCGAAAGCTTGACAGGGCTATCCCGAGTGCCATC…	Archaea	Thaumarchaeota	Bathyarchaeia	uncultured archaeon	?	?	?		0.15416	0.235533	0.578213
PBG3_399580	ACCCCACTGCTATCGGGATAGGACTAAGACATGCTAGTCGAGCGCGTCAGCCAAAACGACGCGCGGCATACAGCTCAGTAACACGTGGCTAATCTGCCCTTGGGACGAGAACAACCCCGGGAAACTGGGGCTAACTCTCGATAGGCGAAGAACACTGGAATGTGTCTTTACCCAAAGAGCCTCACGTTATGCTCGTGAGGTCGCCCAAGGATGAGGCCGCGACCGATCAGGTTGTTGGTGAGGTAATGGCTCACCAAGCCTTTTACCGGTGCGGGCCGTGGGAGCGGGAGCCCGGAGATGGGTACTGAGACAAGGACCCAGGCCCTACGGGGCGCAGCAGTCGCGAAAACTTTGCAATAAGCGCAAGCTTGACAGGGCTATCCCGAGTGCCATCCGCTG…	Archaea	Thaumarchaeota	Bathyarchaeia	?	?	?	?		0.154067	0.235819	0.578213
YM26_28085	ACCCCACTGCTATCGGGATAGGACTAAGACATGCTAGTCGAGTGACTCAGGCAAAACGAGTCACGGCACACAGCTCAGTAACACGTGGCTAATCTGCCCTTAGGACGAGAACAACCCCGGGAAACTGGGGCTAACTCTTGATAGGTGAAGAACTCTGGAATGAGTCTTTGCCTAAAAAGATTCACGTTATCCTCGTGAACCTGCCTAAGGATGAGGCCGCGACCGATCAGGTTGTTGGCGAGGTAATGGCTCACCAAGCCTTTTACCGGTGCGGGCCGTGGGAGCGGGAGCCCGGAGATGGGTACTGAGACAAGGACCCAGGCCCTACGGGGCGCAGCAGTCGCGAAACCTTTGCAATACACGAAAGTGTGACAGGGCTATCCCGAGTGCCATCCGCTG…	Archaea	Thaumarchaeota	Bathyarchaeia	uncultured archaeon	?	?	?		0.153579	0.237323	0.578213
PBG2_499591	ACCCCACTGCTATCGGGATAGGACTAAGACATGCTAGTCAAGCGCTTACCAGCCAAAGGTAAGTGCGGCACACAGCTCAGTAGCACGTGGCTAACCTGCCCTTGGGATAGGGACAACCCCGGGAAACTGGGGCTAATCCCCAATAGGCGAAGGCTCCTGGAATGGACCTTTACCCGAAAGGATTTCTACACTATGCTTGTAGGATTCGCCCAAGGATGGGGCCGCGACCGATCAGGTTGTTGGTGAGGCAACGGCTCACCAAGCCTCTAACCGGTGCGGGCCGTGGGAGCGGGAGCCCGGAGATGGGCACTGAGACAAGGGCCCAGGCCCTACGGGGCGCAGCAGTCGCGCAAACTTTGCAATACACGAAAGTGTGACAGGGCTATCCCGAGTGCCGTC…	Archaea	Thaumarchaeota	Bathyarchaeia	uncultured crenarchaeote	?	?	?		0.153065	0.238916	0.578213
PBG2_487037	AGGTCACTGCTATCGGTGTTCGATTAAGCCATGCGAGTCGAGAGGGGTCATGCCCTCGGCGGACTGCTCAGTAACACGTGGACAACCTGACCAAAAGTCTGGGATAACCCCGGGAAACTGGGGATAATACCGGATAGATCACCCTTCCTGGAATGGTGGGTGGTTGAAACTTCAGGGGCTTTTGGGTGGGTCTGCGGCTGATTAGGTTGTTGCCGGTGTAACGTACCGTCAAGCCAGTTATCAGTACGGGTTGTGGGAGCAAGAGCCCGGAGATGGATTCTGAGACACGAATCCAGGCCCTACGGGGCGCAGCAGGCGCGAAAACTCTACAATGCAGGCAACTGCGATAGGGGAACATCGAGTGATACTCATATTGGGTGTCTGTCCTTCCGTCTAAAA…	Archaea	Halobacterota	Methanocellia	Methanocellales	Methanocellaceae	Rice Cluster I	uncultured archaeon		0.152996	0.239132	0.599296
Arch6_40549	ACCCGACTGCTATCAGAGTGGGACTAAGCCATGCGAGTTAACATAGCAATATGTGGCATACGGCTCAGTAACACGTAGTCAACATGCCCAGGGGACGTGGATAACCTCGGGAAACTGAGGATAAACCGCGATAAGTCACTACTTCTGGAATGGGTAATGACTAAAATCTACATGG	Archaea	Thaumarchaeota	Nitrososphaeria	Nitrososphaerales	Nitrososphaeraceae	uncultured crenarchaeote	?		0.149014	0.251724	0.604323
PBG3_386525	AGCGATTCAGGCAAGGTCTTCAGCCTGGCCTACATTTTGCTGTCGTCCCCGGTGAGTTGTCCGGCGTTGAGTCCAATTAAACCGCAGGCTCCACCCGTTGTTGTGCTCCCCCGCCAATTCCTTTAAGTTTCAGCCTTGCGGCCGTACTTCCCAGGTGGCTCGCTTCACGGCTTCCCTGCGGCACCAGACACGGTCGCGCCATGCCTGACACCTAGCGAGCATCGTTTACGGCTGGGACTACCCGGGTATCTAATCCGGTTCGTGCCCCCAGCTTTCGTCCCTCACCGTCGAACCCGTTCTGGTAAGACGCCTTCGCCACAGGTGGTCTCACAGGGATTACAAGATTTCACTCCTACCCCTGTAGTACCTCTTACCTCTCCCGGTTCCAAGCCTGGCAGT…	Archaea	Halobacterota	Methanosarcinia	Methanosarciniales	Methanosarcinaceae	Methanosarcina	uncultured archaeon		0.147718	0.255919	0.604323
PBG1_364948	ACCCCACTGCTATCGGGATAGGACTAAGACATGCTAGTCAAGCGCTCTCTAGCCAATTTGAGAGTGCGGCGCACAGCTCAGTAACACGTGGCTAACCTGCCCTTGGGACGAGGACAACCCCGGGAAACTGGGGCTAATCCTCGATAGGTGAAGAACTCTGGAATGAGTCTCCGCCAAAAAGACGCTTACGCTATGCTTGTAGGCACCGCCCAAGGATGGGGCCGCGACCGATCAGGTTGTTGGTGAGGTAACGGCTCACCAAGCCTTTTACCGGTGCGGGCCGTGGGAGCGGGAGCCCGGAGATGGGCACTGAGACAAGGGCCCAGGCCCTACGGGGCGCAGCAGTCGCGAAAACTTTGCAATACACGAAAGTGTGACAGGGCTATCCCGAGTGCCATC…	Archaea	Thaumarchaeota	Bathyarchaeia	uncultured archaeon	?	?	?		0.147458	0.256764	0.610455
PBG2_667692	ACCCCACTGCTATCGGGATAGGACTAAGACATGCTAGTCGAGTGGCTCAGCCAATACGAGCCACGGCATACAGCTCAGTAACACGTGGCTAATCTGCCCTTGGGACGAGAACAACCCCGGGAAACTGGGGCTAATTCTCGATAGGCGAAGAACACTGGAATGTGTCTTCACCCAAAAAGTTCAAGGTTATGCTCTTTGAATCGCCCAAGGATGAGGCCGCGACCGATCAGGTTGTTGGTGAGGTAATGGCTCACCAAGCCTTTTACCGGTGCGGGCCGTGAGAGCGGGAGCCCGGAGATGGGCACTGAGACAAGGGCCCAGGCCCTACGGGGCGCAGCAGTCGCGAAAACTTTGCAATAAGCGAAAGCTTGACAGGGCTATCCCGAGTGCCATCCGCTG…	Archaea	Thaumarchaeota	Bathyarchaeia	uncultured archaeon	?	?	?		0.146279	0.260631	0.610455
PBG3_170163	ACCCCACTGCTATCGGGATAGGACTAAGACATGCTAGTCGAGCGCGTCAGCCAATACGACGCGCGGCACACAGCTCAGTAACACGTGGCTAATCTGCCCTTAGGACGAGAACAACCCCGGGAAACTGGGGCTAACTCTCGATAGGCGAAGAACACTGGAATGTGTCTTCACCCAAACAATGCGGCGTTATGCTCGTTGCATCGCCTAAGGATGAGGCCGCGGCCGATCAGGTTGTTGGTGAGGTAATGGCTCACCAAGCCTTTTACCGGTGCGGGCCGTGAGAGCGGGAGCCCGGAGATGGGTACTGAGACAAGGACCCAGGCCCTACGGGGCGCAGCAGTCGCGAAAACTTTGCAATAGGCGAAAGCCTGACAGGGCTATCCCGAGTGCCATCCGCTG…	Archaea	Thaumarchaeota	Bathyarchaeia	uncultured archaeon	?	?	?		0.145747	0.262388	0.610455
YM25_84371	GGGCTGCTGCTATCTGGTTTGCAATTAGACATGCAAGTTTTTTTGTTTCGTAAGAGATGAAAAGCGGACTGCTCAGTAACACGTAGCTAACCTGCCCTATTGCTTGGAATAACCTCGGGAAACTGAGGCTAACACCGAATAGGAGATGAATTCTGGAATGGTTTATCTCTCAAAATAGGATGGGGCTGCGGCTGATTAGCTTGTTGGCGGGGTAATGGCCCACCAAGGCAGAGATCAGTAAGGGCTCTTAGCGGAGGGACCCTGAGAGGGAATCTGAGACACTATTCCCAGCCCTACGGGGTGCAGCAGTCGGGAAACTTCTGCAATGCGCGCAAGCGTGACAGAGCAAGCCAGAGTGCTTTCCTATTTTTGGAAAGCTTTTGCCAGATGTAAAAAGTC…	Archaea	Nanoarchaeota	Nanoarchaeia	?	?	?	?		0.145467	0.263314	0.612959
YM21_51218	AGATCGCTGCTATCTGGATTCGACTAAGCCATGCAAGTCAGGGGACGCAAGTCACCGGCGGAATGCTCAGTAACACGTCGATAATCTACCCTTAAGTCTGGGATAACCTTGGGAAACTGAGGCTAATACCGGATAAGAAAATAGATCTGGAACGATTATTTTCTCGAAAAGCAATGCTTAAGGATGAGTCGGCGGCAGATTAGGCTGTTGGCGAGGTAACGGCTCACCAAACCGAAGATCTGTAGGAGCTCTGAGAGGAGTAGCTCCGAGAAGGGCACTGAGATACTGGCCCTAGCCCTACGGGGTGCAGCAGGCGCGAAAACTTTGCAATGCACGAAAGTGTGACAAGGGAATCCAGAGTGCTATACTTACGTATGGCTTTTGCCAAGAGCAAATATC…	Archaea	Nanoarchaeota	Nanoarchaeia	?	?	?	?		0.144502	0.26653	0.612959
PBG2_568757	AGGTCACTGCTATCGGGGTTCGACTAAGCCATGCGAGTCGAGAGGGGTTAAGCCCTCGGCGTACTGCTCAGTAACACGTGGATAATCTACCCTGAGGTGGGGGATAACCCCGGGAAACTGGGGATAATACCCCATAGGTTATAGAGGTTGGAATACGCTATAACCCAAAGCTCCGGCGCCTCAGGATGAGTCTGCGGCCGATTAGGTTGTTGTTGGGGTAACGGCCCAACAAGCCGATAATCGGTACGGGTTGTGGGAGCAAGAGCCCGGAGATGGATTCTGAGACATGAATCCAGGCCCTACGGGGCGCAGCAGGCGCGAAAACTTTACAATGCGAGCAATCGTGATAAGGGGACCCCGAGTGCCTGTATACGCAGGCTGTTAAGATGTCCAAAAAAC…	Archaea	Halobacterota	Methanomicrobia	Methanomicrobiales	Methanomicrobiaceae	?	uncultured archaeon		0.143856	0.268695	0.614702
Arch11_59481	AGGTCACTGCTATCGGTGTTCGATTAAGCCATGCGAGTCGAGAGGCGTTATGGCCTCGGCGGACTGCTCAGTAACACGTGGATAACCTACCCAAGAGTCCGGGATAACCCCGGGAAACTGGGGATAATACCGGATAGATCAAACTTGCTGGAAGGCTGTTTGGTTGAAACTTCCGGGGCTTTTGGATGGGTCTGCGGCTGATTAGGTTGTTGCCGGTGTAATGTACCGTCAAGCCTGTAATCAGTACGGGTTGTGGGAGCAAGAGCCCGGAGATGGATTCTGAGACACGAATCCAGGCCCTACGGGGCGCAGCAGGCGCGAAAACTCTACAATGCAGGCAACTGCGATAGGGGAACATCGAGTGATCCTCATATTGGGGGTCTGTCCACCCGCCTAAAA…	Archaea	Halobacterota	Methanocellia	Methanocellales	Methanocellaceae	Rice Cluster I	?		0.142264	0.274084	0.616029
PBG4_204720	GGATTGCTGCTATCAGGATTCGATTAAGCCATGCAAGTCAGGTCAGTAATGGCCGGCGACAGGCTCAGTAACACGTCGATAATCTGCCCTTAGATTCAGGATACCCACGGGAAACTGTGGCTAAAACTGGATAGTGAAAGAGTTCTGGAATGAATCTTTCGTTAAACGCAAGGTCTAAGGATGAGTCGGCGGCGGATTAGGTAGTTGGCGGTGTAACGGACCACCAAGCCAAAGATCCGTAGGGGCCCTGAGAGGGGTAGCCCCGAGAGGGACACTGAAATACTGGTCCCAGCTCCACGGAGTGCAGCAGGCGCGAAACCTCCACAATGCGCGAAAGCGTGATGGGGGGATCCTGAGTGCTTACATTATATGTAAGCTTTTGTCAAGAGTAAACATCTT…	Archaea	Nanoarchaeota	Nanoarchaeia	Woesearchaeales	uncultured euryarchaeote	?	?		0.141799	0.27567	0.617462
YM21_58770	AGATTGCTGCTATTGGAATTCGACTAAGCCATGCAAGTCATCTGAGCAATCAGAGGCACAAGGCTCAGTAACACGTCGGTAACCTGCCCTAAGGTCAGGCATAACCTCGCGAAAGTGAGGGTAATACCTGATAGGGATTAGTCCTGGAACGGACTTTTCCCACAAACTCGTGCCTTAGGATGGGCCGGCGGCGGATTAGGCTGTTGGCGGTGTAATGGACCACCAAACCGAAGATCCGTACGGGCCATGAGAGTGGTAGCCCGGAGAGGGACACTGAGATACTGGTCCCAGCCCTACGGGGTGCAGCAGGCGCGAAACCTTTTCAATGCGCGAAAGCGTGAGAAGGGAATTCCAAGTGCTTAAGTTATACTTAGGCTTTTGCTAAGTGTAAAAAGCTTG…	Archaea	Nanoarchaeota	Nanoarchaeia	Woesearchaeales	?	?	?		0.141306	0.277361	0.62271
PBG1_464139	AGATTGCTGCTATTGGAATTCGACTAAGCCATGCAAGTTTTTTCCAGCAATGGGAAAGCACAAGGCTCAGTAACACGTCGGTAACCTGCCCTAAGGTCAGGGATAGCCTCGCGAAAGTGAGGGTAAAACCTGATAGGGAAATTCGTCTGGAATGATTTTTTCCCAGAAATTCGTGCCTTAGGATGGGCCGGCGGCAGATTAGGCTGTTGGCGGTGTAATGGACCACCAAACCGAAGATCTGTACGGGCCATGAGAGTGGGAGCCCGGAGAGGGACACTGAGATACTGGTCCCAGCCCTACGGGGTGCAGCAGGCGCGAAACCTTTTCAATGCGCGCAAGCGTGAGAAGGGAATTCCAAGTGCTCAAGTTTAACTTGGGCTTTTGCTAAGTGTAAAAAGC…	Archaea	Nanoarchaeota	Nanoarchaeia	Woesearchaeales	uncultured euryarchaeote	?	?		0.139458	0.283756	0.62271
PBG4_41027	AGGTTGCTGCTATCGGGATACGATTAAGCCATGCAAGTCTTTCCGCAAGGAAGGCAAACTGCTGAGTAACACGTCGATAACTTACCCTTTTGTTCGGGATACTCTCGGGAAACTGAGCATAAGACCGGATAGGGAAGGTGCTTTGGAATAAGCTCTTCTATAAACGCAAGGCAAAAGGATAGGACGGCGGCGGATTAGGTAGTTGGTGAGGTAACGGCTCACCAAGCCCGAGATCCGTAGGGGTCCTGAAAGGGAGAGCCCCCAGAAGGGCACTGAGATACTGGCCCTAGCCCTACGGGGTGCAGCAGGCGCGAAAACTTTCCAATGCACGCAAGTGTGAGAAGGGAATCCCGAGTGCTTATACACAGTATAGGCTTTTGCCAAGGGTAAATACCTTGG…	Archaea	Nanoarchaeota	Nanoarchaeia	Woesearchaeales	uncultured archaeon	?	?		0.139355	0.284116	0.622717
YM21_12415	ACCCCACTGCTATCGGGATGGGATTAAGACATGTTAGTCGAGCGCCTTCTAGCCATGGTGGAGGCGCGGCGCACTGCTCAGTAGCACGTGGCTAACTTGCCCTTGAGACGGAAACAACCCCGGGAAACTGGGGCTAATTTCCGATAGGTGAAGCTCCCTGGAATGGGATTTCGCTCAAAAGGCATCTAGAGCATGCTTCTAGGTGTCGCTCAAGGATAGGGCCGCGGCCGATCAGGTTGTTGGTGAGGTAACGGCTCACCAAGCCTTTTACCGGTGCGGGCCGTGAGAGCGGTGGCCCGGAGATGGGTACTGAGACAAGGGCCCAGGCCCTACGGGGCGCAGCAGTCGCGAAACCTTCGCAATACACGAAAGTGTGACGGGGCTATCCCGAGTGCCATC…	Archaea	Thaumarchaeota	Bathyarchaeia	uncultured archaeon	?	?	?		0.138473	0.287207	0.622717
PBG2_253429	AGGTTACTGCTATCGAGGTCCGACTAAGCCATGCGAGTCGAATGTAGCAATACATGGCGTACTGCTCAGTAACACGTGGACAACCTACCCTTAGGCCTGGGATAAACCTGGGAAACTGGGTATAATACCGGATAGTTCTCGAATGCTGGAATGCATCGAGGACCAAAGCTCCGACGCCTAAGGATGGGTCTGCGGCCTATCAGGGTAGTAGTGGGTGTAACGTACCTACTAGCCTACGACGGGTACGGGTTGTGAGAGCAAGAGCCCGGAGATGGATTCTGAGACACGAATCCAGGCCCTACGGGGTGCAGCAGGCGCGAAAACTTTACAATGCTGGAAACAGCGATAGGGGGACCTCGAGTGCCAAGATACAATCTTGGCTGTCGTTGTGTCTAAAAA…	Archaea	Halobacterota	Methanosarcinia	Methanosarciniales	Methanosaetaceae	Methanosaeta	uncultured archaeon		0.138327	0.287717	0.643597
PBG2_542172	ACCTGACTGCTATCGGATTGGTACTAAGCCATGCGAGTCATTGTAGCAATACAAGGCGGACGGCTCAGTAACACGTAGTCAACCTAACTCGTGGACGTGGATAACCTCGGGAAACTGAGAATAAACCACGATAGATCATAGTGCCTGGAATGGCTTATGGTCCAAACAGTTTACTGCCATGGGATGGGACTGCGGCCTATCAGCTTGTTGGTGAGGTAATGGCCCACCAAGGCGATTACAGGTACGGGCTCTGAGAGGAGAAGCCCGGAGATGGGTACTGAGACACGGACCCAGGCCCTATGGGGCGCAGCAGGCGAGAAACCTTAGCAATGTGCGAAAGCACGACTGGGTCAGTCCGAGTGATTCCTGATAAAGGAGTCTTTTGCCTGTCCTAAAAGC…	Archaea	Thaumarchaeota	Nitrososphaeria	Nitrosotaleales	Nitrosotaleaceae	Candidatus Nitrosotalea	?		0.135326	0.298405	0.648079
PBG3_486345	AGCTTGTCTGGTAAAGTCTTCAGCTTGACCTTCATTCTGCTGTCGCCCCCGGTAAGATTCCCGGCGTTGACTCCAATTGAACCGCAGGCTTCACCCCTTGTGGTGCTCCCCCGCCAATTCCTTTAAGTTTCAGTCTTGCGACCGTACTCCCCAGGCGGCAGACTTAACGGCTTCCCTGCGGCACTGAATAGGCACGAAGCCTATTCATCACCGAGTCTGCATCGTTTACAGCTGGGACTACCCGGGTATCTAATCCGGTTTGCTCCCCCAGCTTTCATCCCTCACCGTCGAGTGCGTTCTGGCAAGCCGCCTTCGCCACTGGTGGTCTTCAGTGGATCAACGGATTTTACCCCTACCCACTAAGTACCGCTTGCCTCTCCCGCCTCCTAGCTCTATAGT…	Archaea	Thaumarchaeota	Nitrososphaeria	Nitrososphaerales	Nitrososphaeraceae	?	?		0.134174	0.302576	0.660954
PBG1_626936	ACCCCACTGCTATCGGGATGGGACTAAGACATGCTAGTCGTGCGTCTTCCAGCAATGTGGGAGGCGCGGCGCACAGCTCAGTAACACGTGGCTAACCTGCCCTTGGGACGGGATCACCCCCGGGAAACTGGGGCTAATCCCCGATAGGTGAAGAACTCTGGAATGAGTCTTCGCCCAAAAGGCGTCGGATCATGCTTTCGGCGCCGCCCAAGGATGGGGCCGCGACCGATCAGGTTGTTGGTGAGGTAACGGCCCACCAAGCCTATAACCGGTGCGGGCCGTGAGAGCGGGAGCCCGGAGATGGGCACTGAGACAAGGGCCCAGGTCCTACGGGGCGCAGCAGTCGCGAAACCTTTGCAATACACGAAAGTGTGACAGGGTCATCCCGAGTGCCGACCG…	Archaea	Thaumarchaeota	Bathyarchaeia	uncultured archaeon	?	?	?		0.13109	0.313927	0.6622
YM25_80413	GGATCGCTGCTATTGGGATGCGACTAAGCCATGCAAGTCAGGCAGCAATGCCGGCGACATGCTCAATAACACGTCGATAATCTCCCCTTAGGTCGGGGATAGCCTCGGGAAACTGAGGGTAAACCCTGATAGAAGAGATGCTCTGGAACATAGCTCTCTTTTAAATTCGAGCCTAAGGATGAGTCGGCGGCCGATTAGGCAGTTGGCGGTGTAAAGGACCACCAAACCTATGATCGGTAGGGGCCTTGAAAGAGGTAGCCTCGAGAAGGACACTGCGATACTGGTCCTAGCCCTACGGGGTGCAGCAGGCGCGAAATTTTTACAATGCACGAAAGTGTGATAAGGGGATCCCAAGTGCTTGCACACAGTGCAGGCTTTTGCCTAGGGCAAACACCTAGG…	Archaea	Nanoarchaeota	Nanoarchaeia	?	?	?	?		0.130517	0.316063	0.6622
PBG2_355476	ACCCCACTGCTATCGGGATAGGACTAAGACATGCTAGTCATGCGCTTCCCAGCCAAAGGGGAGTGCGGCACACAGCTCAGTAGCACGTGGCTAACCTGCCCTCGAGACAGAGACAACCCCGGGAAACTGGGGCTAACCTCCGATAGGTGAAGAGCTCTGGAATGAGCCTTTGCCCAAATAGCAATCAGGCTATGCTTCTGGTTGTTGCTCGAGGATGGGGCCGCGACCGATCAGGTTGTTGGTGAGGTAACGGCTCACCAAGCCTATAACCGGTGCGGGCCGTGGGAGCGGGAGCCCGGAGATGGGCACTGAGACAAGGGCCCAGGCCCTACGGGGCGCAGCAGTCGCGCAAACTTTGCAATACACGAAAGTGTGACAGGGCTATCCCGAGTGCCGTCC…	Archaea	Thaumarchaeota	Bathyarchaeia	uncultured archaeon	?	?	?		0.130358	0.316658	0.664155
YM25_17205	GGGCTGCTGCTATCTGGTTAGCAATTAGACATGCAAGTCTTTTTTGTTTCGCAAGAAATGAAAGGCGCACCGCTCAGTAACACGTAGCTAACTTGCCCTAACATCGGAAATAATGTCGGGAAACTGACTGTAATATCCGATAGACGATGGTTACTGGAATGTACTATCGTTCAAGTTAGGATAGGGCTGCGGCTGATTAGCTTGTTGGCGGGGTAATAGCCCACCAAGGCATCGATCAGTAAGGGCTCTTAGCGGAGGAGCCCTGAGAGGGAATCTGAGATACCATTCCCAGCCTTACGGGGTGCAGCAGTCGGGAAACTTCTGCAATACACGAAAGTGTGACAGAGCTAGCCAGAGTGCGTTTCTATAATTGAAACGCTTTTATGCGATGTAAAAAGT…	Archaea	Nanoarchaeota	Nanoarchaeia	?	?	?	?		0.129552	0.319686	0.664155
PBG3_24414	ACCCGACTGCTATCAGAGTGGGACTAAGCCATGCGAGTCGACGTAGCAATACGTGGCGAACGGCTCAGTAACACGTAGTCAACATGCCCAGGGGACGTGGATAATCTCGGGAAACTGAGAATAAACCACGATAGGTCACGATTTCTGGAATGGATCTTGGCTTAAATCTACATGGCCCCTGGATTGGACTGCGGCCGATCAGGCTGTTGGTGAGGTAATGGCCCACCAAACCTATAACCGGTACGGGCTCTGAGAGGAGGAGCCCGGAGATGGGCACTGAGACAAGGGCCCAGGCCCTATGGGGCGCAGCAGGCGCGAAACCTCTGCAATAGGCGAAAGCCTGACAGGGTTACTCTGAGTGATTTCCGCTAAGGGGATCTTTTGGCACCTCTAAAAATG…	Archaea	Thaumarchaeota	Nitrososphaeria	Nitrososphaerales	Nitrososphaeraceae	uncultured archaeon	?		0.129538	0.319739	0.667092
PBG2_446853	ACCCGACCGCTATCCGGGTGGGACTAAGCCATGCAAGTCTAATGGGGCACCTAAACGTCCCATGGCAGACTGCTCAGTAACGCGTGGTCAACTTACCCTAAGGAGGGGTACAACCTCGGGAAACTGAGGACAATGCCCCATAGTTGAGAAGGCTTGGAATAGTTTCTCATCGAAAGAGTGCCATAAATGGTTGGCTTTTCGCCATAGGATAGGACCGCGTTCGATTATGGTAGTTGGTGAGGTAACGGCTCACCAAGCCTATAATCGATAAGGGCCGTGAGAGCGGTAGCCCTGAGATGGGTACTGAGACAAGGACCCAGGCCCTACGGGGTGCAGCAGGCGCGAAACCTTCGCAATGCGCGAAAGCGTGACGAGGCTACCCGGAGTGCTTCCTGAAGA…	Archaea	Asgardarchaeota	Lokiarchaeia	uncultured archaeon	?	?	?		0.128179	0.324887	0.667092
YM22_85503	ACCCCACTGCTATCGGGATAGGACTAAGACATGCTAGTCGTGCGCTTTCCAGCTATGTGGAGAGCGCGGCGCACAGCTCAGTAACACGTGGCTAACCTGCCCTTGGGACAAGGACACCCCCGGGAAACTGGGGCTAATCCTCGATAGGCGAAGAACTCTGGAATGAGTCTTCACCCAAAGGGCGCTTAGGTCATGCTCCTAGGTGTTGCCCAAGGATGGGGCCGCGACCGATCAGGTTGTTGGTGAGGTAATGGCTCACCAAGCCTATTACCGGTGCGGGCCGTGAGAGCGGGAGCCCGGAGATGGGCACTGAGACAAGGGCCCAGGCCCTACGGGGCGCAGCAGTCGCGAAAACTTTGCAATACACGAAAGTGTGACAGGGCTATCCCGAGTGCCGTC…	Archaea	Thaumarchaeota	Bathyarchaeia	uncultured archaeon	?	?	?		0.128027	0.325464	0.667974
PBG3_21224	AGCTAATCCGGCAAAGTCTTCAGCCTGGCCTTCATATTGCTGTCGGTCCCGGTAAGATTTCCGGCGTTGAATCCAATTAAACCGCAAGCTCCACCCGTTGTGGTGCTCCCCCGCCAATTCCTTTAAGTTTCAGCCTTGCGGCCGTACTTCCCAGGTGGCTCGCTTCACGGCTTCCCTACGGCACCGACAACGGTCGCACCGTGGCCGACACCTAGCGAGTATCGTTTACGGCTAGGACTACCCGGGTATCTAATCCGGTTCGTGCCCCTAGCTTTCGTCCCTTGCCGTCAGGTCCGTTCTGGTGAGACGCCTTCGCCACTGGTGGTCCTTCAAGGATTACAAGATTTCACCCCTACCCCTGAAGTACCTCTCACCTCTCCCGGCCTCGAGCCAGACAGT…	Archaea	Halobacterota	Methanosarcinia	Methanosarciniales	Methanosaetaceae	Methanosaeta	metagenome		0.127632	0.326973	0.675148
PBG1_651724	AGCTTGTCGAGTAAAGTCTTCAGCTTGACCTTCACACTGCTGTCGCCCCCGGTAAGATTTCCGGCGTTGACTCCAATTGAACCGCAGGCTTCACCCCTTGTGGTGCTCCCCCGCCAATTCCTTTAAGTTTCAGTCTTGCGACCGTACTCCCCAGGCGGTAGACTTAACGGCTTCCCTGCGGCACCGGGTTGGCACGAAGCCAGCCCATCACCGAGTCTGCATCGTTTACAGCTGGGACTACCCGGGTATCTAATCCGGTTTGCTCCCCCAGCTTTCATCCCTCACCGTCGAGCGCGTTCTGGCAAGCCGCCTTCGCCACTGGTGGTCTTCAATGGATCAGTGGATTTTACCCCTACCCATCGAGTACCGCTTGCCTCTCCCGCCTCCTAGCCCTGTAGT…	Archaea	Thaumarchaeota	Nitrososphaeria	Nitrososphaerales	Nitrososphaeraceae	uncultured archaeon	?		0.124662	0.338444	0.675148
PBG1_453705	AGGTCACTGCTATCGGGGTTCGACTAAGCCATGCAAGTCGAGAGGGGTAAAGCCCTCGGCGAACTGCTCAGTAACACGTGGATAACCTGACCTAGGGTGGAGGATAACCCCGGGAAACTGGGGATAATACTCCATAGGCTACGGAAGCTGGAATGCTCTGTAACCGAAAGCTCCGGCGCCCTAGGATGGGTCTGCGGCCGATTAGGTTGTTGTTGGGGTAACGGCCCAACAAGCCGATCATCGGTACGGGTTGTGGGAGCAAGAGCCCGGAGATGGATTCTGAGACATGAATCCAGGCCCTACGGGGCGCAGCAGGCGCGAAAACTTTACAATGCGGGAAACCGTGATAAGGGGACCCCGAGTGCCTGTACACGCAGGCTGTTCAGGTGTTTAAAACGC…	Archaea	Halobacterota	Methanomicrobia	Methanomicrobiales	Methanomicrobiaceae	?	?		0.124528	0.33897	0.675148
PBG1_566173	AGATCACTGCTATTGGAATTCGAATTAGACATGCAAGTTATGGGGACTCGCAAGAGTCACCGGCGTAAGGCTCAGTAACACGTTGATAATCTGTCCTTAGGTTCAGGATAACCTCGAGAAATTGAGGCTAACACTGAATATAAGATTGAGGCTGGAATGCGCTTTCTTTTAAACGCAAGGCCTAAGGGTGAGTCAGCGGCTGATTAGGTTGTTGGTGAGGTAACGGCTCACCAAGCCAGCGATCAGTAGGGGAGATGAGAGTCTTGACCCCGAGAAGGACACGGAGGTACTGGTCCTAGTCCTAAGGGATGCAGCAGTCACGGAACCTTTGCAATGCACGAAAGTGTGACAGGGGAATTCCAAGTGCTTTGCCAACGGCAAGGCTTTTGCCAAGTGTAA…	Archaea	Nanoarchaeota	Nanoarchaeia	?	?	?	?		0.124195	0.340271	0.675148
YM23_78575	AGGCTGCTGCTATCTGGTTTGCAATTAGACATGCAAGTTTTTTTGTTTCGTAAGAAGTGAAAAGCGAACTGCTCAGTAACACGTAGCTAACCTGCCCTATCGCTGGCAATAACCTCGGGAAACTGAGGCTAAGAGCCAATAGGAGAAGATTTCTGGAATGATTCCTCTCTGAAAGTTTGTGATAGGATGGGGCTGCGGCTGATTAGGTTGTTGGCGGGGTAATGGCCCACCAAGCCATTGATCAGTAAGGGCTCTTAGCGGAGAAGCCCTGAGAGGGAATCTGAGACACTATTCCCAGCCCTACGGGGTGCAGCAGTCGGGAAACTTCTGCAATGCGCGCAAGCGTGACAGAGCAAGCCAGAGTGCTTTCCTATAATTGGAAAGCTTTTGTGAGATGCA…	Archaea	Nanoarchaeota	Nanoarchaeia	Woesearchaeales	?	?	?		0.124188	0.340301	0.675359
PBG4_218389	GGCTCGTCAGATAAGCCCTTCAGACTGATCTTCATCCTGCCGTCGCTTCTAGTAAGGTGTTCTGCGTTGAGTTAGATTAAACCGCACGCCGCACTCCTGGTGTATTCC	Archaea	Nanoarchaeota	Nanoarchaeia	Woesearchaeales	uncultured euryarchaeote	?	?		0.123883	0.341498	0.677495
PBG3_82139	AGGTCACTGCTATCGGGGTTCGACTAAGCCATGCGAGTCGAGAGGGGTAAGCCCTCGGCGTACTGCTCAGTAACACGTGGATAACCTACCCTACGGAGGAGGATAATCCCGGGAAACTGGGGATAATACTCCATAGGTTATGGAAGCTGGAATGCTCTATAATCGAAAGCTCCGGCGCCGTAGGATGGGTCTGCGGCCGATTAGGTTGTTGTTGGGGTAACGGCCCAACAAGCCGATAATCGGTACGGGTTGTGGGAGCAAGAGCCCGGAGATGGATTCTGAGACATGAATCCAGGCCCTACGGGGCGCAGCAGGCGCGAAAACTTTACAATGCGGGAAACCGTGATAAGGGAACCCCGAGTGCCTGTATAAACAGGCTGTTCAGGTGTTTAAAACGCA…	Archaea	Halobacterota	Methanomicrobia	Methanomicrobiales	Methanomicrobiaceae	?	uncultured Methanomicrobiales archaeon		0.123053	0.344767	0.678458
PBG4_11748	GTTAAATCCACCTGCTTAACAGATGGGCTGCGGAGGATACTACAAGGCTAGGAGGCGGAAGAGGCAAGCGGTACTCAGTGGGTAGGGGTAAAATCCTCTGATCCATTGAAGACCACCAGTGGCGAAGGCGGCTTGCCAATACGCGCTCGACGGTGAGGGATGAAAG	Archaea	Thaumarchaeota	Nitrososphaeria	Nitrososphaerales	Nitrososphaeraceae	uncultured archaeon	?		0.122652	0.346353	0.682931
PBG1_242225	ACCCTACTGCTATCGGGATGGGGCTAAGACATGCGAGTCGAACGCTCCTAGCCATGAAGGAGCGCGGCATACGGCTCAGTAACACGTGGCTAACCTACCCTCCGGACGGAAACAACCCCGGGAAACTGGGGCTAATGTTCGATAGGCGAAGAGGCCTGGAATGGTTCTTCACCTAAAGGGCGTTGGAGTCATGCTTTTCAACGTCGCCAGAGGATGGGGCCGCGACCGATCAGGCTGTTGGCGAGGCAACGGCTCACCAAACCTATAACCGGTACGGGCCGCGGGAGCGGTAGCCCGGAGATGGGCACTTAGACAAGGGCCCAGGCCCTACGGGGCGCAGCAGTCGCGCAACCTCTGCAATACGCGAAAGCGTGACAGGGCTATCCCGAGTGCCGTCCG…	Archaea	Thaumarchaeota	Bathyarchaeia	?	?	?	?		0.121523	0.350843	0.688262
YM22_85190	ACCCTACTGCTATCGGGGTGGGACTAAGACATGCGAGTCGAACGACTTTCAGCCATGAGAAAGTCGTGGCATACGGCTCAGTAACACGTGGCCAACCCACCCTCAAGACAGAGACAACCCCGGGAAACTGGGGACAATCCCTGATAGGCGAAGACACCTGGAACGGATCTTCACCCAAAAGAAGTTAGAATCACGCTTTCTAACCTCGCTTGAGGACGGGGCCGCGACCGATCAGGCTGTTGGTGAGGCAACGGCTCACCAAACCTATAACCGGTACGGGCCGTGGGAGCGGGAGCCCGGAGATGGGAACTGAGACAAGGTCCCAGGCCCTACGGGGCGCAGCAGTCGCGAAAACTTGTCAATGCACGAAAGTGTGAACGGGCTACCCCGAGTGCCGTC…	Archaea	Thaumarchaeota	Bathyarchaeia	uncultured archaeon	?	?	?		0.120562	0.354694	0.691402
YM24_29446	AGGTTACTGCTATCGGTGTTCGATTAAGCCATGCGAGTCGAGAGGGGTCATGCCCTCGGCGTACTGCTCAGTAACACGTGGACAACCTGCCCAAAGGTCCGGGATAACCCCGGGAAACTGGGGATAATACCGGATAAATCATGAGTACTGGAAGGTCTTGTGGTTGAAACTTCCGGGGCCTTTGGATGGGTCTGCGGCTGATTAGGTTGTTGCCGGTGTAACGTACCGTCAAGCCTGTAATCAGTACGGGTTGTGGGAGCAAGAGCCCGGAGATGGATTCTGAGACACGAATCCAGGCCCTACGGGGCGCAGCAGGCGCGAAAACTCTACAATGCAGGCAACTGCGATAGGGGAACATCGAGTGATACTCATCTTGGGTGTCTGTCCTCCCGTCTAAAA…	Archaea	Halobacterota	Methanocellia	Methanocellales	Methanocellaceae	Methanocella	uncultured archaeon		0.119644	0.358399	0.693254
YM21_61062	CGGGCACCGCTATTGGAGTTCGCTTAAGCCATGCGAGTCGAGAGGGGTAAGCCCTCGGCGCACTGCTCAGTAACACGCGGACAATCTGCCCTCGAGACGGGGATAACCCCGGGAAACTGGGGATAATACCCGATCGGCCTGAGATGATGGAAGGCTCTCTGGCCCAAAT	Archaea	Thermoplasmatota	Thermoplasmata	?	?	?	?		0.119094	0.360626	0.696319
YM23_697	ACCCCACTGCTATCGGGATAGGACTAAGACATGCTAGTCAAGCGCTCCCCAGCCAAAGGGGAGTGCGGCATACAGCTCAGTAGCACGTGGCTAACCTGCCCTTGGGACAGGGACAACCCCGGGAAACTGGGGCTAATCCCCAATAGGCGAAGGCTTCTGGAATGAACTTTCACCCGAAAGGATACCTACGCTATGCTCGTAGGCTTCGCCCAAGGATGGGGCCGCGACCGATCAGGTTGTTGGTGAGGCAACGGCTCACCAAGCCTATAACCGGTGCGGGCCGTGGGAGCGGGAGCCCGGAGATGGGCACTGAGACAAGGGCCCAGGCCCTACGGGGCGCAGCAGTCGCGCAACCTTTGCAATACACGCAAGTGTGACAGGGCTATCCCGAGTGCCGTC…	Archaea	Thaumarchaeota	Bathyarchaeia	?	?	?	?		0.118426	0.363346	0.700141
PBG3_504025	AGGATGCCGCTATTAGGATTCGATTAAGCCATGCAAGTCAGGGAGTAGCAATACTACCGGCGACATGCTCAGTAACACGTCGATAATCTGCCCTTAAGCCTGGGATAACCTTGGGAAACTGAGGCTAAACCCGGATAGATGATGGAAACTGGAATGTTCCATCCTTTAAAGGCAACACTTAAGGATGAGTCGGCGGCGGATTAGGTTGTTGGTGAGGTAATGGCTCACCAAGCCAGAGATCCGTACGGGCCATGAGAGTGGTAGCCCGGAGAAGGACACTGAGAAACTGGTCCTAGCCCTACGGGGTGCAGCAGGCGCGAAAACTTTACAATGCACGAAAGTGTGATAAGGGAATCCTAAGTGCTCGTACACAGTACGGGCTTTTGCCAAGGGTAAATA…	Archaea	Nanoarchaeota	Nanoarchaeia	Woesearchaeales	?	?	?		0.117662	0.366471	0.705364
PBG1_153606	ACCCCACTGCTATCGGGATAGGACTAAGACATGCTAGTCGAGCGCTTCCAGCCAACACGGGAGCGCGGCATACAGCTCAGTAACACGTGGCTAATCTGCCCTTGGGACTGGAACA	Archaea	Thaumarchaeota	Bathyarchaeia	uncultured archaeon	?	?	?		0.116721	0.370344	0.706854
PBG2_492310	ACCCCACTGCTATCGGGATAGGACTAAGACATGCTAGTCAAGCGCTTCTCAGCCAAAGAGAAGTGCGGCACACAGCTCAGTAGCACGTGGCTAACCTGCCCTTGGGATAGGGACAACCCCGGGAAACTGGGGCTAATCCCCAATAGGTGAAGAACCCTGGAATGAGTTTTCACCGGAAAGGACACTTACACTATGCTTGTAGGCGTTGCCCAAGGATGGGGCCGCGACCGATCAGGTTGTTGGTGAGGCAATGGCTCACCAAGCCTATAACCGGTGCGGGCCGTGGGAGCGGGAGCCCGGAGATGGGCACTGAGACAAGGGCCCAGGCCCTACGGGGCGCAGCAGTCGCGCAAACTTTGCAATACACGAAAGTGTGACAGGGCTATCCCGAGTGCCGTC…	Archaea	Thaumarchaeota	Bathyarchaeia	?	?	?	?		0.11598	0.373411	0.713088
PBG1_387570	CGGTTGCGGCTCTTTGGTTTACACTTAGGCATGCAAGTCATTCGAAAGAAGGCGAACAGCTCAGTAACACGTAGCTAACCTGCCCTTAAGTCAAGGATACCGTCGGGAAACTGACATTAATACTTGATACGAGATTTGCCCTGGAATGGTTAATCTCAAAAATTCGCGCTTAAGGATGGGGCTGCGGCGGATTAGGTTGTTGGCGGGGTAACTGCCCACCAAGCCGACGATCCGTAGGGGCTCTTAGCGGAGAGACCCCGAGAGGGAGTCTGAGATACAACTCCCAGCCCTACGGGGTGCAGCAGCTGGGAATCTTCTGCAATATACGAAAGTATGACAGAGCGAACCAAAGTGCTCCTCATTGAGGAGCTTTTGCCAAATCTAAAAAGTTTGGCGAAT…	Archaea	Nanoarchaeota	Nanoarchaeia	?	?	?	?		0.113955	0.381867	0.713088
PBG3_414404	ACCCTACTGCTATCGGGTGAAGACTAAGCCATGCGAGTTGCGCGCCTCCTAGCTACGTTGGAGGCGCAGCGTACGGCTCAGTATCACGTAGTCAACCTGCCCTCGGGACGAGAACAACCCTGGGAAACTGGGGGTAATTCTCGATAGGCGCAGTGGCCTGGAATGGTACTGCACCTAAAGGACTTTAGGAACATGCTCTTAGAGTCGCCCTAGGATGGGACTGCGGCCGATCAGGTTGTTGGTGGGGTAACGGCCTACCAAGCCTATAACCGGTACGGGCCCTGAGAGGGGGAGCCCGGAGATGGGAACTGAGACAAGGTCCCAGGTCCTACGGGGCGCAGCAGGCGCGAAAACTCCACAATGTGCGAAAGCATGATGGGGTTAACCCGAGTGCCATCC…	Archaea	Thaumarchaeota	Bathyarchaeia	?	?	?	?		0.113455	0.383976	0.713088
PBG1_543404	GGGCTGCTGCTATCTGGTTTGCAATTAGACATGCAAGTTTTTTTGTTTCGTAAGAGATGAAAAGCGAACTGCTCAGTAACACGTAGCTAACCTGCCCTGCCGTCTGGAATACCCTCGGGAAACTGAGGTTAACACCGGATAGAAGAAAGTAACTGGAATGTGCATTCTTCCAAGTCAGGATGGGGCTGCGGCTGATTAGCTTGTTGGCGGGGTAATGGCCCACCAAGGCAACGATCAGTAAGGGCTCTTAGCGGAGAAGCCCTGAGAGGGAGTCTGAGACACTACTCCCAGCCTTACGGGGTGCAGCAGTCGGGAAACTTCTGCAATGCGCGCAAGCGTGACAGAGCAAGCCAGAGTGCGTTTCTATAATTGAAACGCTTTTATGCGATGCAAAAAGTC…	Archaea	Nanoarchaeota	Nanoarchaeia	?	?	?	?		0.113272	0.384749	0.713088
PBG2_234392	CGGGCACCGCTATGGGAGTTCGCTTAAGACATGCGAGTCGAGAGGTGCAAGACCTCGGCGGACGGCTCAGTAACACGCGGATAATCTGCCCTCGGGTGGAGGATAATCTCGGGAAACTGAGGATAATACTCCATAGGCCTGGGATGCTGGAACGCTTCCAGGTCGAAAGCTCCGGCGCCCGAGGATGGGTCTGCGGCCTATCAGCTTGTAGGGGGTTTTAAAGACCCCCTAGGCTTCGACGGGTACGGGCTATGGGAGTAGTCGCCCGGAGATGGATTCTGAGACACGAATCCAGGCCCTACGGGGCGCAGCAGTCGCGAAAACTCCGCAATGTGGGCAACCACGACGGGGGAACTCCCAGTGCGAACACTTTGTGTTCGCTGTTCTCGTGCCTAAAAA…	Archaea	Thermoplasmatota	Thermoplasmata	Methanomassiliicoccales	?	?	?		0.11055	0.396348	0.713088
PBG1_460840	CGGCCACCGCTATTGGAATACGATTAAGACATGCGAGTCGAGAGACGTAAGGTCTCGGCGGACCGCTCAGTAACACGTGGATAACATGCCCTAAGGTGGGGGATAATCTCGGGAAACTGAGGGTAATACCCCATAGGTCTGATGTGCTGGAATGCTTTCAGGCCGAAAACTCCGGTGCCTTAGGATTGGTCTGCGGT	Archaea	Thermoplasmatota	Thermoplasmata	Methanomassiliicoccales	Methanomassiliicoccaceae	Methanomassiliicoccus	uncultured archaeon		0.110125	0.398178	0.713088
YM23_107780	AGGTTGCGGCTATCTGGTTTGCGCTTATCTATGCAAGTCTTTTAGTTTCTTACGAAGTTAAAGGCGAACTGCTCAGTAACACGTAGCTAACCTGCCCTCAAGCCGGTGATATCCTCGGGAAACTGAGGCTAATAACCGATAGGAGAATTTTTCTGGAATGATTTTTCTCTGAAAGTTTGCGTGAGGATGGGGCTGCGGTCGATTAGGTTGTTGGCGGGGTAATGGCCCACCAAGCCGATGATCGATAAGGGCTTTTAGCGAAGGGGCCCTGAGAGGGAATCTGAGACACTATTCCCAGCCCTACGGGGTGCAGCAAGTAGGAATTTTCTGCAATGCGCGAAAGCGTGACAGAGCGAGCCAGAGTGCTTTTCCATATTAGGAAAAGCTTTTGTGCGATGT…	Archaea	Nanoarchaeota	Nanoarchaeia	Woesearchaeales	?	?	?		0.110123	0.398184	0.713088
YM26_51857	ACCCTACTGCTATCGGGTGGAGACTAAGCCATGCGAGTTGTGCGCCTCCTAGCTATGTTGGAGACGCAGCGTACGGCTCCGTAACACGTAGTTAATCTGCCCTTCGGACGGGAATAACCCTGGGAAACTGGGGCTAATTCCCGATAGGCGCAGTGGCCTGGAATGGTACTGCACTCAAAAGGCTCTAAGAACATGCTCTTGGAGCTGCCCAAGGATGAGACTGCGGCCGATCAGGTTGTTGGTGGGGTAACGGCCTACCAAGCCTATAACCGGTACGGGCCCTGAGAGGGGGAGCCCGGAGATGGGAACTGAGACAAGGTCCCAGGTCCTACGGGGCGCAGCAGGCGCGAAAACTCCGCAATGCGCGAATGCGTGACGGGGTTAACCCGAGTGCCGTCC…	Archaea	Thaumarchaeota	Bathyarchaeia	?	?	?	?		0.109681	0.400092	0.713088
YM25_51708	ACCCCACTGCTATCGGGATAGGACTAAGACATGCTAGTCGAGCGCCTTCCAGCCACGAAGAAGGCGCGGCACACAGCTCAGTAACACGTGGCTAACCTGCCCTCGGGACGAGAACACCCCCGGGAAACTGGGGCTAATTCTCGATAGGCGAAGAACTCTGGAATGAGTCTTTACCCAAAAGACGTTTAGATCATGCTTCTAGGCGTCGCCCAAGGATGGGGCCGCGACCGATCAGGTAGTTGGTGAGGCAATGGCTCACCAAGCCTTTAACCGGTGCGGGCCGTGGGAGCGGGAGCCCGGAGATGGGCACTGAGACAAGGGCCCAGGCCCTACGGGGCGCAGCAGTCGCGAAAACTTTGCAATAAGCGAAAGCTTGACAGGGCTATCCCGAGTGCCATC…	Archaea	Thaumarchaeota	Bathyarchaeia	uncultured archaeon	?	?	?		0.109344	0.40155	0.713088
PBG1_540116	CACCGCTATTGGAGTTCGCTTAAGCCATGCGAGTCGAGAGGGGTAAGCCCTCGGCGCACTGCTCAGTAACACGCGGAGAATCTGCCCTCAAGACGGGAATAACCCCGGGAAACTGGGGATAATGCCCGATGGACCTGAGACGCTGGAATGCCCTCAGGTCGAAATCCTCCGGGGCTTGAGGATGGCTCTGCGGCCTATCAGGTCGTAGGGGGTGTCACGGACCCCCTAGCCGAAGACGGGTACGGGCTTTGGGAGAAGTCGCCCGGAGATGGGTTCTGAGACACGAACCCAGGTCCTACGGGGCGCAGCAGGCGCGAAACCTCCACAATGTGGGAAACCACGATGGGGGAACTCCAAGTGCTTACACTATGTGTAAGCTGTTCTCGAGCCCAAAAAGCT…	Archaea	Thermoplasmatota	Thermoplasmata	?	?	?	?		0.109304	0.401722	0.713088
PBG3_141906	ACCCGACTGCTATCAGAGTGGGACTAAGCCATGCGAGTCAACGCCGCAAGGCGTGGCATACGGCTCAGTAACACGTAGTCAACATGCCCAAGGGACGTGGATAACCTCGGGAAACTGAGGATAAACCGCGATAGGCCAAGATTTCTGGAATGGATCATGGCTGAAATCTATATGGCCCTTGGATTGGACTGCGGCCGATCAGGCTGTTGGTGAGGTAATGGCCCACCAAACCTATAACCGGTACGGGCTTTGAGAGAAGGAGCCCGGAGATGGGCACTGAGACAAGGGCCCAGGCCCTATGGGGCGCAGCAGGCGCGAAAACTCTGCAATAGGCGAAAGCTTGACAGGGTTACTCTGAGTGATGCCCGCTAAGGGCATCTTTTGGTACCTCTAAAAATG…	Archaea	Thaumarchaeota	Nitrososphaeria	Nitrososphaerales	Nitrososphaeraceae	Candidatus Nitrososphaera	uncultured archaeon		0.108347	0.405882	0.713088
PBG3_512288	GGATTGCTGCTATCGGGATTCGATTAAGCCATGCAAGTCAGGTCAGCAATGGCCGGCAACAGGCTCAGTAACACGTCGATAATCTGCCCTTAGGTCTGGGATACCCACGGAAAACTGTGGCTAAACCCGGATATTGAATGAATTCTGGAACGAATTTTTTGAGAAACGCAAGGCCTAAGGATGAGTCGGCGGCGGATTAGGCAGTTGGCGGTGTAACGGACCACCAAACCTAAGATCCGTAGGGGCCCTGAGAGGGGTAGCCCCGAGAGGGACACTGAGATACTGGTCCCAGCTCCACGGAGTGCAGCAGGCGCGTAACCTCCACAATGCGCGAAAGCGTGATGGGGGGATCCCGAGTGCATATACAATGTATATGCTTTTGCCAAGAGCAAACATCTT…	Archaea	Nanoarchaeota	Nanoarchaeia	Woesearchaeales	?	?	?		0.107712	0.408655	0.713088
PBG2_239226	ACCCTACTGCTATCGGGATGGGACTAAGACATGCTAGTCGTGCGCCTCCTAGCCACGCTGGAGGCGCGGCACACAGCTCAGTAACACGTGGCTAACCTGCCCTTGGGACGGAAACATCCCCGGGAAACTGGGGCCAATGTCCGATAGGCGAAGACCTCTGGAACGAGTCTTCACCCAAAAGACGTTTGGGGCATGCTTCCAGACGTTGCCCAAGGATGGGGCCGCGGCCGATCAGGTTGTTGGTGAGGTAACGGCTCACCAAGCCTATTACCGGTACGGGCCGTGGGAGCGGTAGCCCGGAGATGGGCACTGAGACAAGGGCCCAGGCCCTACGGGGCGCAGCAGTCGCGAAAACTTCGCAATAAGCGAAAGCTTGACGGGGCCATCCCGAGTGCCATC…	Archaea	Thaumarchaeota	Bathyarchaeia	uncultured archaeon	?	?	?		0.107678	0.408806	0.713088
PBG2_259674	AGCTAATCCGGCAAGGTCTTCAGCCTGGCCTTCATATCGCTGTCGATCCCGGTAAGCTTCCCGGCGTTGAATCCAATTAAACCGCAGGCTCCACCCGTTGTAGTGCTCCCCCGCCAATTCCTTTAAGTTTCAGCCTTGCGGCCGTACTTCCCAGGTGGCTCGCTTCACGGCTTCCCTACGGCACCAACCACGGTCGCACCGTGGCTGACACCTAGCGAGTATCGTTTACGGCTAGGACTACCCGGGTATCTAATCCGGTTCGTGCCCCTAGCTTTCGTCCCTTGCCGTCAGGACCGTTCTGGTGAGACGCCTTCGCCACTGGTGGTCCTTCAAGGATTACAAGATTTCACCCCTACCCCTGAAGTACCTCTCACCTCTCCCGGCCTCGAGCCGAACAGT…	Archaea	Halobacterota	Methanosarcinia	Methanosarciniales	Methanosaetaceae	Methanosaeta	uncultured archaeon		0.1064	0.414422	0.713088
Arch6_11688	ACCCGACTGCTATCAGAGTGAGACTAAGCCATGCGAGTCAACGTATGAATAATACGTGGCGAACGGCTCAGTAACACGTAGTCAACATGCCCAAAGGACGTGGATAACCTCGGGAAACTGAGGATAAACCGCGATAGGTCATAAGTACTGGAATGTTTTATGGCTCAAATCTACATGGCCTCTGGATTGGACTGCGGCCGATCAGGCTGTTGGTGAGGTAATGGCCCACCAAACCTGTTACCGGTACGGGCTCTGAGAGGAGGAGCCCGGAGATGGGCACTGAGACAAGGGCCCAGGCCCTATGGGGCGCAGCAGGCGCGAAACCTCTGCAATAGGCGAAAGCTTGACAGGGTTACTCTGAGTGATTCCCGCTAAGGGAATCTTTTGGCATCTCTAAAA…	Archaea	Thaumarchaeota	Nitrososphaeria	Nitrososphaerales	Nitrososphaeraceae	uncultured archaeon	?		0.106292	0.414896	0.713088
YM25_12837	GGATTGCTGCTATCGGGATTCGCTTAAGCCATGCAAGTCAGGTCAGTAATGGCCGGCGACAGGCTCAGTAACACGTCGATAATCTGCCCTTAGATTGAGGATACCCACGGAAAACTGTGGTTAAAACTTGATAATGAAGAAATTCTGGAATTGAGCTCTTCATTAAACGCAAGGTCTAAGGATGAGTCGGCGGCGGATTAGGCAGTTGGCGGTGTAACGGACCACCAAACCTAAGATCCGTAGGGGCCCTGAGAGGGGTAGCCCCGAGAGGGACACTGAAATACTGGTCCCAGCTCCACGGAGTGCAGCAGGCGCGTAACCTCCACAATGCGCGAAAGCGTGATGGGGGGATCCCGAGTGCTTACATTATATGTAAGCTTTTGCCAAGAGCAAAAATCT…	Archaea	Nanoarchaeota	Nanoarchaeia	Woesearchaeales	uncultured euryarchaeote	?	?		0.106072	0.415871	0.713088
PBG1_9569	ACCCGACTGCTATCGGATTGAGATTTAGCCATGCGAGTCGAACGTCCTCCTGTTGCGGGGGGCGTGGCGTACGGCTCAGTAACACGTAGTCAACCTGCCCTGGAGACGCGAACAACCCCGGGAAACTGGGATTAATTCGTGATAGGTCATCCCATCTGGAAGGAGGGATGGCTTAAAGGGGTGCGCGGGCTTCTTCCGTGCATTCGCTCCAGGATGGGACTGCGTCCGATCAGGCTGTTGGCGGGGTAATGGCCCACCAAACCTGTAACCGGTACGGGCCTTGAGAGAGGTGGCCCGGAGATGGACACTGAGAGAAGGGTCCAGGTCCTACGGGGCGCAGCAGGCGCGAAACCTTCGCAATGCGCGAAAGCGTGACGAGGTTAATCCGAGTGGCCTCCG…	Archaea	Thaumarchaeota	Nitrososphaeria	Group 1.1c	?	?	?		0.106071	0.415872	0.715558
PBG2_468177	CGGTCACCGCTCTTGGAATCCGACTAAGCCATGCGAGTCGAGAGGGTTCGGCCCTCGGCATACTGCTCAGTAACACGTGGATAACCTAACCTAGGATGGGGGATAATCTCGGAAAACTGAGGATAATACCCCATAGGTCTGGGAGGCTGGAACGCATCCAGACTGAAAACTCCGGTGTCCTAGGATGGGTCTGCGGCCTATCAGGTCGTAGTGAGTGTAAAGGACTCACTAGCCGACAACGGGTACGGGCCATGGGAGTGGTAGCCCGGAGATGGATTCTGAGACACGAATCCAGGCCCTACGGGGCGCAGCAGGCGCGAAAACTTCGCAATGTGCGCAAGCGCGACGAGGGGATTCCAAGTGCATGCACTTAGTGCATGCTGTTTTCCAGTCTAAATA…	Archaea	Thermoplasmatota	Thermoplasmata	?	uncultured Thermoplasmata archaeon	?	?		0.105278	0.419387	0.715558
PBG3_185102	AGGCCACTGCTATCGGGGTTCGATTAAGCCATGCGAGTCGAGAGGTGCAAGACCTCGGCGCACTGCTCAGTAACACGTGGACAACCTACCCTGAGGAGAGGGATAACCCCGGAAAACTGGGGATAATACCTCATAGACCAGGGATGCTGGAATGCTTCCTGGTCCAAAGGTCCGCCGCCTCAGGATGGGTCTGCGGCCGATTAGGTTGTTGTTGGGGTAACGGCCCAACAAGCCTTTGATCGGTACGGGTTGTGGGAGCAAGAGCCCGGAGATGGATTCTGAGACACGAATCCAGGCCCTACGGGGCGCAGCAGGCGCGAAAACTTTACAATGCGAGAAATCGTGATAAGGGAACCCCGAGTGCCCGTAAATCCGGGCTGTCCGCCAGTGTAAATAACT…	Archaea	Halobacterota	Methanomicrobia	Methanomicrobiales	Methanoregulaceae	Methanolinea	uncultured archaeon		0.104965	0.420781	0.721256
YM25_47300	AGGTTGCTGCTATCAGGATTTGATTAAGCCATGCAAGTCTTTCCGCAAGGAAGGCAAACTGCTGAGTAACACGTCGATAACCTACCCTAAGGTTGGGAATACTCTCGGGAAACTGAGCATAAGACCCAATAGGGAAGAAATTCTGGAAGGAATTCTTCTTTAAACGTAAGGCCATAGGATGGGACGGCGGCGGATTAGGTAGTTGGTGAGGTAACGGCTCACCAAGCCAAAGATCCGTAGGGGCCCTGAAAGGGGGAGCCCCCAGAAGGGCACTGAGATACTGGCCCTAGCCCTACGGGGTGCAGCAGGCGCGAAAACTTTCCAATGCACGCAAGTGTGAGAAGGAAATCCTGAGTGCTTATGTTTTACATAGGCTTTTGCCATGGGTAAATACCATGG…	Archaea	Nanoarchaeota	Nanoarchaeia	Woesearchaeales	?	?	?		0.103174	0.428792	0.721763
PBG3_608633	AGGCTGCCGCTATTAGGATTCGACTTAGCCATGCAAGTCAGGGAGTAGCAATACTACCGGCGACATGCTCAGTAACACGTCGATAATCTGCCCTTAAGCTTAGGATAACCTTGGGAAACTGAGGCTAAACCTGAATAGAATAATATTGCTGGAATGCATTTTATTTGAAAGGCAACACTTAAGGATGAGTCGGCGCCGGATTAGGTTGTTGGTGGGGTAACGGCCCACCAAGCCAAAGATCCGTACGGGCCATGAGAGTGGTAGCCCGGAGAAGGACACTGAGAAACTGGTCCTAGCCCTACGGGGTGCAGCAGGCGCGAAAACTTTACAATGCACGAAAGTGTGATAAGGGAATCCTAAGTGCTCATACACAGTATGGGCTTTTGCCAAGGGTAAATA…	Archaea	Nanoarchaeota	Nanoarchaeia	Woesearchaeales	GW2011	AR15	?		0.102632	0.431235	0.721763
Arch11_7314	ACCTGACTGCTATCGGATTGGTACTAAGCCATGCGAGTCATTGTAGCAATACAAGGCATACGGCTCAGTAACACGTAGTCAACCTAACTCGCGGACGTGGATAACCTCGGGAAACTGAGAATAAACCACGATAGATCATTCTGCCTGGAATGGCTTATGGTCGAAATAGTTTACTGCCACGGGATGGGACTGCGGCCTATCAGCTTGTTGGCGGGGTAATGGCCCACCAAGGCTATAACAGGTACGGGCTCTGAGAGGAGAAGCCCGGAGATGGGTACTGAGACACGGACCCAGGCCCTATGGGGCGCAGCAGGCGAGAAACCTTAGCAATGTGCGAAAGCACGACTGGGTCAGTCCGAGTGATTCCTGCTAAAGGAATCTTTTGCTTGTCCTAAAAGC…	Archaea	Thaumarchaeota	Nitrososphaeria	Nitrosotaleales	Nitrosotaleaceae	?	?		0.102577	0.431485	0.722036
PBG2_254980	AGCTAGTCAAGCAGAGTCTTCAGCCCGGCTATCATTCCGCTGTCTTATCTGGTGAGCTTCCCGGCGTTGAGTCCGATTAAACCGCAGGCTCCACCCGTTGTGGTGCTCCCCCGCCAATTCCTTTAAGTTTCAGCCTTGCGACCGTACTTCCCAGGCGGCACGTTTCACGATTTCTCTTCGGCACCTCGGTGACTCGTGGTCACCGATACACCTAACGCGCATCGTTTACAGCTGGGACTACCCGGGTATCTAATCCGGTTTGCTCCCCCAGCTTTCGTCCCTCACTGTCGGAGCCGTTCTGGTGAGACGCCTTCGCCACAGGTGGTCCCCCAAGGATTACAGGATTTCACTCCTACCCCTGGAGTACCTCTCACCTCTCCCGGTCCCTAGATTGCCAGT…	Archaea	Halobacterota	Methanomicrobia	Methanomicrobiales	?	uncultured archaeon	?		0.102038	0.433921	0.724009
PBG4_13205	AGGTCGCTGCTATCAGAGTTCGATTTAGCTAAGCTTGTCATGGGGTCGCAAGACACCGGCGGAAAGTTCCGTAACACGTCGTTAATCTGCCCTTAGGTCTGGGATAACTTTGGGAAACTGAAGGTAACACCGGATAGGGAATTGGTGCTGGAATGCTCTTTTCCTCAAAAGTAATGCCAAAGGATGAGACGGCGGCCGATTAGGTAGTTGGTGGGGTAATGGCCCACCAAGCCTATGATCGGTAGGGGCCTTGAAAGAGGTAGCCCCGAGGAGGACACTGAGATAAGGGTCCTGACTCTACGGAGTATAGCAAGCGCGAAAACTTTACAATACACGCAAGTGTGATAAGGGAACTCTGAGTGCTCATGCAATGCATGGGCTTTTGCCGAGCTTAAATAA…	Archaea	Nanoarchaeota	Nanoarchaeia	Woesearchaeales	?	?	?		0.101518	0.436277	0.725538
PBG3_93288	AGGTCACTGCTATCGAGGTCCGACTAAGCCATGCGAGTCGAATGCCGCAAGGCATGGCGGACTGCTCAGTAACACGTGGATAACCTACCCTTGGGCCGGGTATAAACCCGGGAAACTGGGTATAATTCCCGATAGATCTGGAATGCTGGAATGCGTCTAGATTCAAAGCTCCGGCACCCAAGGATGGGTCTGCGGCCTATCAGGTTGTAGTGGGTGTAATGTACCTACTAGCCTAATACGGGTACGGGTTGTGAGAGCAAGAGCCCGGAGATGGATTCTGAGACACGAATCCAGGCCCTACGGGGTGCAGCAGGCGCGAAACCTTTACAATGCGGGCAACCGCGATAAGGGGACCTCGAGTGCCGACATCTAATGTCGGCTGTCGTGATGCCTAAAAAG…	Archaea	Halobacterota	Methanosarcinia	Methanosarciniales	Methanosaetaceae	Methanosaeta	uncultured archaeon		0.100912	0.439036	0.725538
PBG1_224185	AGGTGGCTGCTATAGGAATTCGCATTAGCCATGCAAGTCAGGGGCCGCAAGGCACCGGCGATAGGCTCAGTAACACGTCGATAATCTGCCCTAAGGTCAGTGAAAGCTACGCGAAAGTGTGGGTAAACACTGATAGACAATAGGCACTGCAAGGTCCTTTTGTTGAAACTCGTGCCTTAGGATGAGTCGGCGGCCGATTAGGTAGTTGGCGGGGTAAAGGCCCACCAAGCCTTGGATCGGTACGGGCGATGAAAGTCGTAGCCCGGAGAGGGACACTGAGATACTGGTCCCAGCCCTACGGGGTGCAGCAGGCGCGAAAACTCTCCAATGTGCGAAAGCGTGAGAGGGGAATTCCTAGTGCTTACGGTTCATCCGTAGGCTTTTGCCATGTGTAAATAG…	Archaea	Nanoarchaeota	Nanoarchaeia	Woesearchaeales	uncultured euryarchaeote	?	?		0.100613	0.440403	0.725538
Arch7_57322	ACCCCACTGCTATCGGGATAGGACTAAGACATGCTAGTCGCGTGCTTCAGCCAAAACGAGGCACGGCAAACAGCTCAGTAACACGTGGCTAATCTGCCCTTGGGACGAGAACAACCCCGGGAAACTGGGGCTAATTCTCGATAGGTGAAGAACTCTGGAATGAGTCTTTGCCAAAAAGAGCTTACGTTATGCTCGTAAGTTTCGCCCAAGGATGAGGCCGCGACCGATCAGGTTGTTGGCGAGGTAATGGCTCACCAAGCCTTTTACCGGTGCGGGCCGTGAGAGCGGGAGCCCGGAGATGGGTACTGAGACAAGGACCCAGGCCCTACGGGGCGCAGCAGTCGCGAAAACTTTGCAATACACGCAAGTGTGACAGGGCTATCCCGAGTGCCATCCGCT…	Archaea	Thaumarchaeota	Bathyarchaeia	uncultured archaeon	?	?	?		0.100544	0.440715	0.743184
YM24_63768	AGATTGCTGCTATCTGGGTTCGACTAAGCCATGCAAGTCTGGCCTCGCAAGAGACCGGCAAACTGCTCAGTAACACGTCGATAATCTACCCTTAAGTTTAGGATAACCTTGGGAAACTGAGGATAACACTGAATAGGGAAACATTCCTGGAAAGGTTGTTTCTTTAAAGGCAACGCTTAAGGACGAGTTGGCGGCGGATTAGGCTGTTGGTGAGGTAACGGCTCACCAAACCGAAGATCCGTAGGGGCTCTGAGAGGAGTAGCCCCGAGAAGGGCACTGAGACACTGGCCCTAGCCCTACGGGGTGCAGCAGGCGCGAAAACTTTACAATGCACGCAAGTGTGATAAGGGAACCCAGAGTGCTTATACAAAGTATAGGCTTTTGCCAAGAGCAAATATC…	Archaea	Nanoarchaeota	Nanoarchaeia	Woesearchaeales	uncultured archaeon	?	?		0.0958343	0.462523	0.743184
YM21_17099	ACCCCACTGCTATCGGGATGGGACTAAGACATGTTAGTCGTGCGCCTCCTAGTCATGGTGGAGGCGCGGCGCACAGCTCAGTAGCACGTGGCTAACCTACCCTTGGGACGGAAACAACCCCGGGAAACTGGGGCTAATTTCCGATGGGTGAAGAACCCTGGAATGGGTCTTCGCCTAAAGGGCGTTTAGGGCATGCTTCTAGGCGTTGCCCAAGGATGGGGCCGCGGCCGATCAGGTTGTTGGTGAGGTAATGGCTCACCAAGCCTTTTACCGGTGCGGGCCGTGGGAGCGGGAGCCCGGAGATGGGCACTGAGACAAGGGCCCAGGCCCTACGGGGCGCAGCAGTCGCGAAAACTTCGCAATAAGCGAAAGCTTGACGGGGCTATCCCGAGTGCCGTC…	Archaea	Thaumarchaeota	Bathyarchaeia	uncultured archaeon	?	?	?		0.0957948	0.462708	0.743184
PBG3_169758	ACCCTATTGCTATCGGGGTGAGACTAAGCCATGCGAGTTATGCGCTCCCTAGCCATGTTGGGAGAGCAGCAAACGGCTCAGTAACACGTGGTTAATCTACCCTTGGGACGGAGATACTCCTGGGAAACTGGGGCTAATATCCGATAGATGAGGATGCCTGGAATGGCTTTTCATCGAAAAGTTTTCAGCGACATGCCGCTGATGGCGCCCAAGGATGAAACTGCGCCCGATCAGGCTGTTGGTGGGGTAACGGCCCACCAAACCTATGACCGGTACGGGCCCTGAAAGGGGGAGCCCGGAGATGGGAACTGAGACAAGGTTCCAGGCCCTACGGGGCGCAGCAGGCGCGAAACCTCCGCAATGCGCGAAAGCGTGACGGGGTTACCCCGAGTGCCGTCC…	Archaea	Thaumarchaeota	Bathyarchaeia	?	?	?	?		0.0954877	0.464151	0.743184
PBG3_329140	AGGTTGCTGCTATGGGGATTCGATTAAGCCATGCAAGTCAGATCGCAAGATCGGCGACATGCTCAGTAACACGTCGTTAACGTGCCCTTTGGTCAGGGATACCCACGGGAAACTGTGGCTAATACCTGATAGAGGATGCAGCCTGGAATGGCGCATCCTTTGAAACTCGCGCCAAAGGATCGGACGGCGGCGGATTAGGCAGTTGGCGGTGTAACGGACCACCAAACCAGAGATCCGTACGGGCCATGAGAGTGGTAGCCCGGAGAGGGACACTGAGATACTGGTCCCAGCCCTACGGGGTGCAGCAGGCGCGAAACCTTTACAATGCACGCAAGTGTGATAAGGGGATCCCCAGTGCTCACGTACTGCGTGGGCTTTTGCAAAGTGTAAATAGCTTGG…	Archaea	Nanoarchaeota	Nanoarchaeia	Woesearchaeales	?	?	?		0.0953836	0.46464	0.744068
PBG2_543851	GGAAAATCAGGTAAAGTCATCGGCTTGACCTTCATATATCCGTCGCTCCTGGTGAGTTTTTCGGCGTTGAATCCAATTGAACCGCACGCTCCTCCCGTTGCGGTGCTCCCCCGCCAATTCCTTTAAGTTTCATCCTTGCGGACATACTCCCCAAGCAGCAGGCTTAACAACTTCTCTCCGGCACTGGGCGCCCACTAAGGACCCCCAACACCAAGCCCGCAGCGTTTACACCCTGGACTACCGGGGTATCTAATCCCGTTTGCGCCCCAGGGCTTCGTCCCTCACCGTCGGATCCGTTCTAGTCAGACGCCTTCGCCACCGGTGGTCCTTCCAGGATTACAGGATTTTACCCCTACCCCAGAAGTACCTCTGACCTCTCCCGGTCCCAAGTCTCCCAGT…	Archaea	Thermoplasmatota	Thermoplasmata	Methanomassiliicoccales	Methanomassiliicoccaceae	Methanomassiliicoccus	Methanomassiliicoccus luminyensis B10		0.0950109	0.466395	0.746824
Arch11_63313	ACCCGACTGCTATCAGAGTGGGACTAAGCCATGCGAGTTAACGTAGCAATACGTGGCATACGGCTCAGTAACACGTAGTCAACATGCCCAGGGGACGTGGATAACCTCGGGAAACTGAGGATAAACCGCGATAGGTCATGATTTCTGGAATGATTCATGGCCGAAATCTACATGGCCCCTGGATTGGACTGCGGCCGATCAGGCTGTTGGTGAGGTAATGGCCCACCAAACCTGTTACCGGTACGGGCTCTGAGAGGAGGAGCCCGGAGATGGGCACTGAGACAAGGGCCCAGGCCCTATGGGGCGCAGCAGGCGCGAAACCTCTGCAATAGGCGAAAGCCTGACAGGGTTACTCTGAGTGGTTTCCGCTAAGGGAATCTTTTGGCACCTCTACAAATG…	Archaea	Thaumarchaeota	Nitrososphaeria	Nitrososphaerales	Nitrososphaeraceae	uncultured soil archaeon	?		0.0943894	0.469329	0.747835
YM25_5732	AGGTTACTGCTATCGAGGTTCGACTAAGCCATGCGAGTCGAATGTAGCAATACATGGCGTACTGCTCAGTAACACGTGGACAACCTACCCTCCGGACGGGTATAAACCCGGGAAACTGGGTATAATCCCCGATAGATCTCGGTCGCTGGAATGCCCCGAGATCGAAAGCTCCGGCGCCAGAGGATGGGTCTGCGGCCTATCAGGTAGTAGTGGGTGTAGCGTACCTACTAGCCTACGACGGGTACGGGTTGTGAGAGCAAGAGCCCGGAGATGGATTCTGAGACACGAATCCAGGCCCTACGGGGTGCAGCAGGCGCGAAAACTTTACAATGCCGGCAACGGCGATAAGGGGACCTCGAGTGCCAGGTTACAAATCTGGCTGTCGTGATGCCTAAAAAG…	Archaea	Halobacterota	Methanosarcinia	Methanosarciniales	Methanosaetaceae	Methanosaeta	?		0.0934908	0.473589	0.75791
YM23_44338	AGGCCACTGCTATCGGAGTTCGATTAAGCCATGCGAGTCGAGAGGGGAAAGCCCTCGGCATACTGCTCAGTAACACGTGGATAACCTGCCCTGCGGTGGGAAATAACCCCGGGAAACTGGGGATAATGTCCCATAGGCTACGGATGCTGGAATGCTCTGTAGCTCAAAGATTTATCGCCACAGGATGGGTCTGCGGCCGATTAGGTAGTTGTTGGGGTAACGGCCCAACAAGCCTTTGATCGGTACGGGTTGTGGGAGCAAGAGCCCGGAGATGGATTCTGAGACACGAATCCAGGCCCTACGGGGCGCAGCAGGCGCGAAAACTTTACAATGCGGGAAACCGTGATAAGGGAACTCCGAGTGTCCGTAAATGCGGACTGTCCGTATGTCTAAAAAGCA…	Archaea	Halobacterota	Methanomicrobia	Methanomicrobiales	?	?	?		0.0908781	0.486091	0.761839
PBG2_736561	AGTATGCTGCTATTGGGATTCGATTAAGCCATGCAAGTCTGAGGAGTCTTTCGGGATTCCTGGCAAAATGCTCAGTAACACGTCGATAATCTGCCCTTTGGTGAGGGATAACCTCGGGAAACTGAGGATAAAACCTTATAGGGGATAGTTTCTGGAATGATCTTTCCTTTAAACTACGGGCCAAAGGATGAGTCGGCGGCGGATTAGGTAGTTGGAGAGGTAAAGGCTCACCAAGCCTAAGATCCGTAGGGGCCGTGAGAGCGGTAGCCCCGAGAAGGACACTGAGACACTGGTCCTAGCCCTACGGGGTGCAGCAGGCGCGAAACCTCTACAATGCACGAAAGTGTGATAGGGGAATCCCAAGTGCTTACACAATGTGTAGGCTTTTGCCAAGAGTAA…	Archaea	Nanoarchaeota	Nanoarchaeia	Woesearchaeales	uncultured euryarchaeote	?	?		0.0901012	0.489842	0.76332
PBG1_471991	ACCCCACTGCTATCGGGATAGGACTAAGACATGCTAGTTGAGCGTTTCCAGCCAACACGGAGACGCAGCGCACAGCTCAGTAACACGTGGCTAATCTGCCCTTGGGACAAGGATACCCCCGGGAAACTGGGGCTAATACTCGATGGGTGAAGAACTCTGGAATGAGTCTTCGCTTAAAAGACGCTAGAGTTATGCTCTTTGGCGTCGCCCAAGGATGAGGCCGCGACCGATCAGGTTGTTGGTGAGGTAATGGCTCACCAAGCCTTTTACCGGTGCGGGCCGTGAGAGCGGGAGCCCGGAGATGGGCACTGAGACAAGGGCCCAGGCCCTACGGGGCGCAGCAGTCGCGAAAACTTTGCAATACACGAAAGTGTGACAGGGCTATCCCGAGTGCCATCC…	Archaea	Thaumarchaeota	Bathyarchaeia	uncultured archaeon	?	?	?		0.0896499	0.492027	0.773578
Arch7_34372	ACCCGACTGCTATCGGATTGAGATTTAGCCATGCGAGTCTAACGTTCCCCTGTTGCGGGGAGCGTGGCGTACGGCTCAGTAACACGTAGTCAACCTGCCCTGGAGACATGGAAAACCCCGGGAAACTGGGATTAATCCGTGATAGGTCATCTCATCTGGAAGGAGAGATGGCTTAAAGGGGTGCGAGAGCTTCTTTCTTGCATTCGCTCCAGGATGGGACTGCGGCCGATCAGGCTGTTGGCGGTGTAATGGACCACCAAACCTGTAACCGGTACGGGCCTTGAGAGAGGGGGCCCGGAGATGGACACTGAGAGAAGGGTCCAGGTCCTACGGGGCGCAGCAGGCGCGAAACCTTCGCAATGCGCGAAAGCGTGACGAGGTTAATCCGAGTGATTCCCG…	Archaea	Thaumarchaeota	Nitrososphaeria	Group 1.1c	uncultured archaeon	?	?		0.0866861	0.506508	0.773578
YM22_74271	CGGCCACCGCTATTGGAATTCGATTAAGACATGCGAGTCGAGAGATATTTGGTCTCGGCGGACCGCTGAGTAACACGTGGATAACATGCCCTTGGGTGGAGGATAACCTCGGGAAACTGAGAATAATACTCCATAGATCTAGGAAACTGGAATGTTTCTAGCTCCAAAGCTCCGGCGCCCAAGGATTGGTCTGCGGCCTATCAGGTTGTAGTGGGTGTAATGGACCCACTAGCCTATGACGGGTATGGGCCTTGAGAGAGGGAGCCCACAGATGGACTCTGAGACATGAGTCCAGGCCCTACGGGGCGCAGCAGTCGCGAAAACTTCGCAATGGGGGCAACCCCGACGAGGGAATTCCAAGTGCGTGCACTTTTGTGTACGCTGTTCTCCTGTCTAAAA…	Archaea	Thermoplasmatota	Thermoplasmata	Methanomassiliicoccales	Methanomassiliicoccaceae	Methanomassiliicoccus	uncultured archaeon		0.0864204	0.507816	0.773578
PBG2_546393	AGATAGCTGCTATGAGTATCCGATTAAGCCATGCAAGTCTAGTAGCAATACTGGCGAACTGCTCAGTAACACGTCGGTAACCTGCCCTATGGTCAAGCATAACCTCGGGAAACTGAGGGTAATTCTTGATAGATGAAAATGCCTGGAATGGCCTTTCATTCAAACACGTGCCATAGGATGGGCCGGCGGCTGATTAGGCTGTTGGTGGGGTAATGGCCCACCAAACCTAAGATCAGTACGGGCCTTGAGAGAGGTAGCCCGGAGAGGGACACTGAGATACGGGTCCCAGCCCCACGGGGTGCAGCAGGCGCGAAACCTTTACAATGCACGAAAGTGTGATAGGGGGATACTCAGTGCTTACGACTATGTTGTAGGCTTTTGTCGATCGTAAATAGATCG…	Archaea	Nanoarchaeota	Nanoarchaeia	Woesearchaeales	uncultured euryarchaeote	?	?		0.086254	0.508637	0.778579
PBG2_445101	AGGTCACTGCTATTGGGATTCGACTAAGCCATGCGAGTCGAGAGGGTTCGGCCCTCGGCTGACGGCTCAGTAACACGTGGATAATCTGCCCTAAGGTGGAGGATAACCTCGGGAAACTGAGAATAATACTCCATAGGTCTAGGAAGCTGGAATGCACTTAGGCTGAAAACTTCGGTGCCTTAGGATGAGTCTGCGGACTATCAGGTTGTAGTCAGGGTAAAGACCTGACTAGCCTACGACGGATACGGGTTGTGAGAGCAATAACCCGGAGATGATATCTGAGACACGATATCAGGCCCTACGGGGCGCAGCAGGCGCGAAAACTTCGCACTGCGCGAAAGCGCGACGAGGGAATCCCAAGTGTATGCACGTAAGTGTATACTGTTTCTCTGTCTAAAA…	Archaea	Thermoplasmatota	Thermoplasmata	Marine Benthic Group D and DHVEG-1	uncultured archaeon	?	?		0.0848244	0.515713	0.778579
PBG3_273785	AGGCCACTGCTATCGGAGTTCGATTAAGCCATGCGAGTCGAGAGGTGCAAGACCTCGGCATACTGCTCAGTAACACGTGGATAACCTACCCTCAGGTGGGGGATAACCCCGGAAAACTGGGGATAATACCCCATAGATCAGGGACGCTGGAATGCCTCCTGGTCGAAAGGTGCGCCGCCTGAGGATGGGTCTGCGGCCGATTAGGTTGTTGTTGGGGTAACGGCCCAACAAGCCTGTAATCGGTACGGGTTGTGGGAGCAAGAGCCCGGAGATGGATTCTGAGACACGAATCCAGGCCCTACGGGGCGCAGCAGGCGCGAAAACTTTACAATGCGGGAAACCGTGATAAGGGAACTCCGAGTGCCCGTAAAATCGGGCTGTCCATCAGTGTAAAAAACT…	Archaea	Halobacterota	Methanomicrobia	Methanomicrobiales	Methanoregulaceae	Methanolinea	?		0.0845787	0.516935	0.778579
PBG2_567364	ACCCTACTGCTATCGGGGTGGGGCTAAGACATGCGAGTCGAACGTTTCACAGCCATGAGTGAAACGTGGCATACGGCTCAGTAACACGTGGCTAACCTACCCTCGAGACGGAGACAACCCCGGGAAACTGGGGCTAATCCCCGATAGGTGAAGACTCCTGGAACGGGTCTTCGCCCAAAAAGTGTTGGAATCATGCTTTCCAGCATCGCTCGAGGATGGAGCCGCGGCCGATCAGGTAGTTGGTGAGGCAATGGCTCACCAAGCCTTTAACCGGTACGGGCCGTGGGAGCGGGAGCCCGGAGATGGGAACTGAGACAAGGTCCCAGGCCCTACGGGGCGCAGCAGTCGCGAAAACTCCGCAATGCACGAAAGTGTGACGGGGCTACCCCGAGTGCCGTC…	Archaea	Thaumarchaeota	Bathyarchaeia	uncultured archaeon	?	?	?		0.0844755	0.517448	0.778579
PBG3_125692	GGGCTGCTGCTATCTGGTTTGCAATTAGACATGCAAGTCTTTTTTGTTTCGTAAGAAATGAAGGGCGAACTGCTCAGTAACACGTAGCTAACCTGCCCTAACGTCGGAGATACCGTCGGGAAACTGACATGAATATTCGATAGGAGATGGTGACTGGAATGTCCTATCTCCCAAGCTAGGATGGGGCTGCGGCTGATTAGCTTGTTGGCGGGGTAATGGCCCACCAAGGCGTCGATCAGTAAGGGCTCTTAGCGGAGAAGCCCTGAGAGGGAATCTGAGACACTATTCCCAGCCCTACGGGGTGCAGCAGTCGGGAAACTTCTGCAATACACGAAAGTGTGACAGAGCAAGCCAGAGTGCGTTTCTATAATTGAAACGCTTTTATGCGATGTAAAAAGT…	Archaea	Nanoarchaeota	Nanoarchaeia	?	?	?	?		0.0840692	0.519472	0.7833
PBG2_429468	AGGTCACTGCTATTGGGATTCGACTAAGCCATGCGAGTCGCGAGGGTTCGGCCCTCGGCTGACGGCTCAGTAACACACGGATAATCTGCCCTTAGGTGGAGGATACCCTCGGGAAACTGAGAATAATACTCCATAGGTCTAGGAGGCTGGAATGCACTTAGACTTAAAGCTTCGGTGCCTAAGGATGAGTCTGCGGACTATCAGGTTGTAGTCAGGGTAATGACCTGACTAGCCTATGACGGATACGGGTTGTGAGAGCAATAACCCGGAGATGATATCTGAGACACGATATCAGGCCCTACGGGGCGCAGCAGGCGCGAAAACTTCGCAATGTGCGAAAGCACGACGAGGGAATCCCAAGTGCTGGCTCGTTAGAGTCAGCTGTTTTTATGTCTAAAA…	Archaea	Thermoplasmatota	Thermoplasmata	Marine Benthic Group D and DHVEG-1	uncultured archaeon	?	?		0.0831855	0.523887	0.792446
PBG1_160728	AGCTCGTCTAGCAAGACCTTTAATCTGGCCTTCATACTGCTGTCGCTCCCGGTGAGATTTCCGGCGTTGACTCCAATTAAACCGCAAGCTTCACCCCTTGTGGTGCTCCCCCGCCAATTCCTTTAAGTTTCAATCTTGCGATCGTACTCCCCAGGCGGCAGGCTTAACAGCTTCCCTGCGGCACTAGAACGGCACGTGGCCGTCCAAACACCTAGCCTGCATCGTTTACAGCTGGGACTACCCGGGTATCTAATCCGGTTCGCTCCCCCAGCTTTCATCCCTCACCGTCGGGCGCGTTCTAGCAGACAGCCTTCGCCACTGGTGGTCTTCCCGGGATTATAGGATTTCACCCCTACCCCGGAAATACCGTCTGCCTCTCTCGTCCCCTAGCCAAGCAGT…	Archaea	Thaumarchaeota	Bathyarchaeia	uncultured archaeon	?	?	?		0.0812466	0.53364	0.792446
YM26_13111	AGGTCACTGCTATCCGAATCCGACTAAGCCATGCAAGTCCCGGTGTTCAATTCTGGACGCCGTGGCAGAAAGCTCAGTAACACGTAGTTAACATTCCCTCGAGTCTGGGATAATCTCGGGAAACTGAGGCTAATACCAGATAGACAAGGGGTACTGGAATGTCCCCTTGCCCAAAGTCCGCGCTCGAGGATTGGACTGCGACGGATTAGGTTGTTGCCAGGGTAACGTCCTGACAAGCCGATAATCTGTACGAGCCTTGAGAGAGGAAGCTCGGAGATGGATTCTGAGACAAGAATCCAGGTCCTACGGGACGCAGCAGGCGCGAAACTTTCCCAATGCACGAAAGTGTGAGGAAGGGATTTGGAGTGCTTTCCCTACTTTAGGGGAAGCTTTTGTGAA…	Archaea	Aenigmarchaeota	Deep Sea Euryarchaeotic Group(DSEG	uncultured archaeon	?	?	?		0.0807785	0.536008	0.792446
YM22_22735	ACCCTACTGCTATCGGGTGAAGACTAAGCCATGCGAGTTAAGCATCTCCTAGCCACGTTGGAGATGCAGCGTACGGCTCCGTAACACGTAGTTAATCTGCCCTCGGGACGAGAATAACCCTGGGAAACTGGGGCTAATTCTCGATAGGCGCAGTGGCCTGGAATGGTACTGCACCCAAAAGACTCTAGGAACATGCTTCTAGAGTCGCCCAAGGATGAGACTGCGGCCGATCAGGTTGTTGGTGGGGTAACGGCCTACCAAGCCTATAACCGGTACGGGCCCTGAGAGGGGGAGCCCGGAGATGGGAACTGAGACAAGGTCCCAGGTCCTACGGGGCGCAGCAGGCGCGAAAACTCCACAATGTGCGAAAGCATGATGGGGTTAACCCGAGTGCCGTCC…	Archaea	Thaumarchaeota	Bathyarchaeia	?	?	?	?		0.0805187	0.537325	0.792446
PBG2_582469	ACCCCACTGCTATCGGGATAGGACTAAGACATGCTAGTTGAGCGCTTCAAGCCAAAACGAAACGCAGCACACAGCTCAGTAACACGTGGCTAACCTGCCCTTGGGATAGGAACAACCCCGGGAAACTGGGGCTAATTCCCAATAGGTGAAGAACCCTGGAATGAGCCTCCACCAGAAAGGACACATACGTTATGCTCGTATGTTTCGCCCAAGGATGGGGCCGCGACCGATCAGGTTGTTGGTGAGGTAATGGCTCACCAAGCCTTTTACCGGTGCGGGCCGTGGGAGCGGGAGCCCGGAGATGGGCACTGAGACAAGGGCCCAGGCCCTACGGGGCGCAGCAGTCGCGAAAACTTTGCAATAAGCGAAAGCTTGACAGGGCTATCCCGAGTGCCATCC…	Archaea	Thaumarchaeota	Bathyarchaeia	uncultured archaeon	?	?	?		0.0801953	0.538965	0.795573
YM23_14038	AGGTTACTGCTATCGGTGTTCGCCTAAGCCATGCGAGTCATATGTTCTTCGTGAACATGGCGTACTGCTCAGTAACACGTGGATAACCTGCCCTTGGGTCCGGCATAA	Archaea	Halobacterota	Methanosarcinia	Methanosarciniales	Methanosarcinaceae	Methanosarcina	?		0.0785992	0.5471	0.795573
PBG1_561151	AGCTGGTCAAGCAAAGTCTTCAGCCTGGCTATCACTCCGCTGTCTTACCCGGTGAGCTTCCCGGCGTTGAGTCCAATTAAACCGCAGGCTCCACCCGTTGTGGTGCTCCCCCGCCAATTCCTTTAAGTTTCAGCCTTGCGACCGTACTTCCCAGGCGGCACGTTTCACGGTTTCCCTTCGGCACCTCGGTAACTCGTAGTCACCGATACACCTAACGCGCATCGTTTACAGCTGGGACTACCCGGGTATCTAATCCGGTTTGCTCCCCCAGCTTTCGTCCCTCACCGTCGGAGTCGTTCTGGTGAGACGCCTTCGCCACAGGTGGTCCCCCAAGGATTACAGGATTTCACTCCTACCCCTAGAGTACCTCTCACCTCCCCCGATCCCTAGATTGCCAGT…	Archaea	Halobacterota	Methanomicrobia	Methanomicrobiales	Methanomicrobiaceae	?	uncultured archaeon		0.0783962	0.548138	0.796181
PBG2_550511	ACCCGACTGCTATCAGAGTGGGACTAAGCCATGCGAGTCAACGCCGCAAGGCGTGGCATACGGCTCAGTAACACGTAGTCAACATGCCCAGGGGACGTGGATAACCTCGGGAAACTGAGGATAAACCGCGATAGGCCAAGGATTCTGGAATGGACCCTGGCTGAAA	Archaea	Thaumarchaeota	Nitrososphaeria	Nitrososphaerales	Nitrososphaeraceae	Candidatus Nitrososphaera	?		0.0779335	0.55051	0.804496
PBG2_408991	ACCCGACTGCTATCGGATTGAGATTTAGCCATGCGAGTCGAACGTTCCCCTGTTGCGGGGGGCGTGGCGTACGGCTCAGTAACACGTAGTCAACCTGCCCTGGAGACATGGATAACCCCGGGAAACTGGGATTAATACATGATAGGTCATCTCATCTGGAAGGAGAGATGGCTTAAAGGGGTGTGTGAGCTTCTTTCGTACACTTGCTCCAGGATGGGACTGCGACTGATCAGGCTGTTGGCGGGGTAATGGCCCACCAAACCAGTAACCAGTACGGGCCTTGAGAGAGGGGGCCCGGAGATGGACACTGAGAGAAGGGTCCAGGTCCTACGGGGCGCAGCAGGCGCGAAACCTTCGCAATGCGCGAAAGCGTGACGAGGTTAATCCGAGTGGTTCCCG…	Archaea	Thaumarchaeota	Nitrososphaeria	Group 1.1c	uncultured archaeon	?	?		0.0760506	0.560209	0.804496
PBG2_362578	AGGCCACTGCTATCAGGGTCCGATTAAGCCATGCGAGTCGAGAGGGGTAAGCCCTCGGCAAACGGCTCAGTAACACGTGGATAACCTACCCTCGGATCTGGAATAACCCCGGAAAACTGGGGATAATACCGGATAAGCCACGAAAGCTGGAATGCTTCGTGGTACAAAGCGTTAGCGTCCGAGGATGGGTCTGCGGCCGATTAGGTTGTTGCTGGGGTAACGTCCCAACAAGCCGATGATCGGTACGGGTTGTGAGAGCAAGAGCCCGGAGATGGATTCTGAGACACGAATCCAGGCCCTACGGGGCGCAGCAGGCGCGAAAACTTTACACTGCGCGAAAGCGCGATAAGGGGACCCTGAGTGCGTGCGCAATGCGTACGCTTTTCAGATGCCTAAAAA…	Archaea	Halobacterota	Methanomicrobia	Methanomicrobiales	Rice Cluster II	uncultured archaeon	?		0.0755305	0.562903	0.804496
PBG1_163412	CGGCCACCGCTATTGGAATACGATTAAGACATGCGAGTCGAGAGACGAAAGGTCTCGGCGGACCGCTCAGTAACACGTGGATAACATGCCCTAAGGTGGGGGATAATCTCGGGAAACTGAGGATAATACCCCATAGATCTAGAGCGCTGGAATGCCTTTAGGTCGAAAACTCCGGTGCCTTAGGATTGGTCTGCGGTCTATCAGGCAGTAGTGGGTGTAACGGACCCACTAGCCCGTGACGGATATGGGCCTTGAGAGAGGGTGCCCAGAGATGGACTCTGAGACATGAGTCCAGGCCCTACGGGGCGCAGCAGTCGCGAAAACTTCGCAATGGGGGAAACCCCGACGAGGGAATTCCAAGTGCTAGCACTTTGTGTTAGCTGTTCTTCTGTCTAAAAA…	Archaea	Thermoplasmatota	Thermoplasmata	Methanomassiliicoccales	Methanomassiliicoccaceae	Methanomassiliicoccus	?		0.0752939	0.56413	0.804496
Arch9_51937	AGATCGCTGCTATTGGAATTCGACTAAGCCATGCAAGTCTTCTAGTAATAGAGGCACAAGGCTCAGTAACACGTCGGTAACTTGCCCTAAGGTCAGGGATAACCTCGCGAAAGTGAGGGTAATACCTGATAGAGAAATTCGTCTGGAAAGATTTTTTCTCGCAAACTCGTGCCTTAGGATAGGCCGGCGGTGGATTAGGCTGTTGGCGGTGTAATGGACCACCAAACCAAAGATCCATACGGGCCATGAGAGTGGGAGCCCGGAGAGGGACACTGAGATACTGGTCCCAGCCCTACGGGGTGCAGCAGGCGCGAAACCTTTTCAATGCGCGCAAGCGTGAAAAGGGAATTCCAAGTGCTCAAGTTTTACTTGGGCTTTTGCCAAGCGTAAAAAGCTTGG…	Archaea	Nanoarchaeota	Nanoarchaeia	Woesearchaeales	?	?	?		0.0750212	0.565546	0.804496
YM21_92101	ACCCGACTGCTATCGGATTGAGATTTAGCCATGCGAGTCGAACGTCCCCCTGTTGCGGGGGGCGTGGCGTACGGCTCAGTAACACGTAGTCAACCTGCCCTGGAGACATGGACAACCCCGGGAAACTGGGATTAATCCGTGATAGGCCACCTCATCTGGAAGGAGAGATGGCTCAAAGGGGCGCGCGAGCTTCTTTCGTGCGTTCGCTCCAGGATGGGACTGCGTCCGATCAGGCTGTTGGCGGGGTAATGGCCCACCAAACCTGTAACCGGTACGGGCCTTGAGAGAGGGGGCCCGGAGATGGACACTGAGAGAAGGGTCCAGGTCCTACGGGGCGCAGCAGGCGCGAAACCTTCGCAATGCGCGAAAGCGTGACGAGGTTAATCCGAGTGATCCCCG…	Archaea	Thaumarchaeota	Nitrososphaeria	Group 1.1c	?	?	?		0.0749566	0.565882	0.823039
PBG3_207712	ACCCGACTGCTATCGGATTGGGATTTAGCCATGTTAGTTGTGCGTTCCTTGGCTACAGGGGACGCAGCATACGGCTCAGTAACACGTAGTCAACCTGCCCTGGAGACGTGGACAAACCCGGGAAACTGGGGCCTATCCGCGATAGATGACCTCATCTGGAAGGAGTGGTCGTCCAAAGGGCGGCACGGGTATGCTCCGTGCCTTTCGCTCCAGGATGGGACTGCGGCCGATCAGGCTGTTGGCGGGGTAATGGCCCACCAAACCTGTAACCGGTACGGGCTTTGAGAGAAGGAGCCCGGAGATGGACACTGAGACAAGGGTCCAGGCCCTACGGGGCGCATCAGGCGCGAAAACTTCGCAATGCGCGAAAGCGTGACGAGGCTAGTCCGAGTGCTTCCT…	Archaea	Thaumarchaeota	Nitrososphaeria	Group 1.1c	uncultured archaeon	?	?		0.0707964	0.587695	0.828691
PBG2_201218	ACCCCACTGCTATCGGGATAGGACTAAGACATGCTAGTCGTGCGCTCTTTAGCCATGAAGAGAGCGCGGCACACAGCTCAGTAACACGTGGCTAACCTGCCCTCGGGACAGAGACAACCCCGGGAAACTGGGGCTAATCCCTGATAGGTGAAGAACTCTGGAATGAGTCTCCGCCCAAAGGACGCTTACATCATGCTTGTAGGCGCCGCCCAAGGATGGGGCCGCGACCGATCAGGTTGTTGGTGAGGTAACGGCCCACCAAGCCTTTTACCGGTACGGGCCGTGAGAGCGGGAGCCCGGAGATGGGCACTGAGACAAGGGCCCAGGCCCTACGGGGCGCAGCAGTCGCGCAAACTTTGCAATACACGAAAGTGTGACAGGGCTATCCCGAGTGCCGCC…	Archaea	Thaumarchaeota	Bathyarchaeia	uncultured archaeon	?	?	?		0.0691858	0.59624	0.828691
PBG4_205798	GGATTGCTGCTATCGGGATTCGATTAAGCCATGCAAGTTAGGTCAGTAATGGCCAGCAACAGGCTCAGTAACACGTCGATAATCTGCCCTAAGGACGAGGATACCCACGGAAAACTGTGGTTAATACTTGATAGTGAATGGATTCTGGAATGAGCCATTTATTAAACGCAAGGCCTTAGGATGAGTCGGCGGCGGATTAGGCAGTTGGCGGTGTAACGGACCACCAAACCTAAGATCCGTAGGGGCCCTGAGAGGGGTAGCCCCGAGAGGGACACTGAAATACTGGTCCCAGCTCCACGGAGTGCAGCAGGCGCGAAACCTCCACAATGCGCGAAAGCGTGATGGGGGAATCCCGAGTGCTTACATTTTATGTAAGCTTTTGCCAAGAGTTCATATCTT…	Archaea	Nanoarchaeota	Nanoarchaeia	Woesearchaeales	uncultured euryarchaeote	?	?		0.0689638	0.597422	0.828691
PBG1_418624	CGGGCACCGCTATTGGAGTTCGCTTAAGCCATGCGAGTCGAGAGGGGTAAGCCCTCGGCGCACTGCTCAGTAACACGCGGACAATCTGCCCTCGAGACGGGGATAATCCCCGGGAAA	Archaea	Thermoplasmatota	Thermoplasmata	?	?	?	?		0.0688844	0.597845	0.838018
PBG3_468219	AGGTTACTGCTATCGAGGTTCGACTAAGCCATGCGAGTCGAATGTAGCAATACATGGCGTACTGCTCAGTAACACGTGGACAACCTACCCTGAGGACGGGAATAAACCCGGGAAACTGGGTATAATGCCCGATGGGCCTCGGCTGCTGGAATGCACCGAGGTCGAAAGCTCCGGCGCCTCAGGATGGGTCTGCGGCCTATCAGGGTAGTAGTGGGTGTAAAGTACCTACTAGCCAACGACGGGTACGGGTCGTGAGAGCGAGAGCCCGGAGATGGATTCTGAGACACGAATCCAGGCCCTACGGGGTGCAGCAGGCGCGAAAACTTTACAATGCTGGAAACAGCGATAAGGGAACCTCGAGTGCCTCGATACAATCGAGGCTGTCGTTCTGTCTAAAAA…	Archaea	Halobacterota	Methanosarcinia	Methanosarciniales	Methanosaetaceae	Methanosaeta	?		0.0656325	0.615285	0.838018
PBG1_513369	AGGTTACTGCTATCGGTGTTCGCCTAAGCCATGCGAGTCATATGTAGCAATACATGGCGTACTGCTCAGTAACACGTGGATAACCTGCCCTTGGGTCCGGCATAACCCCGGGAAACTGGGGATAATTCCGGATAACGCACATATGCTGGAATGCTTTATGCGTAAAATGGATTCGTCTGCCCAAGGATGGGTCTGCGGCCTATCAGGTAGTAGTGGGTGTAATGTACCTACTAGCCAACAACGGGTACGGGTTGTGAGAGCAAGAGCCCGGAGATGGATTCTGAGACATGAATCCAGGCCCTACGGGGCGCAGCAGGCGCGAAAACTTTACAATGCGGGAAACCGTGATAAGGGGACACCGAGTGCCAGCATCATATGCTGGCTGTCCAGGTGTGTAAA…	Archaea	Halobacterota	Methanosarcinia	Methanosarciniales	Methanosarcinaceae	Methanosarcina	uncultured archaeon		0.0654985	0.616008	0.838018
PBG1_95098	ACCCGACTGCTATCGGATTGAGATTTAGCCATGCGAGTCGAACGTCTCCCTGTTGCGGGAGGCGTGGCGTACGGCTCAGTAACACGTAGTCAACCTGCCCTGGAGACCTGGACAACCCCGCGAAAGTGGGATTAATCCGGGATAGGCCATCACATCTGGAAGGAGTGGTGGCCCAAAGGGGCGCGCGGGCTTCTTCTGCGCGCTTGCTCCAGGATGGGACTGCGGCCGATCAGGCTGTTGGCGGTGTAATGGACCACCAAACCTGTAACCGGTACGGGCTTTGAGAGAAGGAGCCCGGAGATGGACACTGAGATAAGGGTCCAGGTCCTACGGGGCGCAGCAGGCGCGGAACCTTCGCAATGCGCGAAAGCGTGACGAGGTTAGTCCGAGTGGCTTCCG…	Archaea	Thaumarchaeota	Nitrososphaeria	Group 1.1c	?	?	?		0.0644078	0.621909	0.838018
PBG1_204746	CGGGCACCGCTATTGGAGTTCGCTTAAGCCATGCGAGTCGAGAGGGGTAAGCCCTCGGCGCACTGCTCAGTAACACGCGGACAATCTGCCCTCGAGACGGGGATAACCCCGGGAAACTGGGAATAATACCCGATAGACCTGAGGTGATGGAAGGCTCCCAGGTCGAAATCCTGCGAGGCTCGAGGATGGGTCTGCGGCCTATCAGGTAGTAGGGGGTTTCACGGACCCCCTAGCCGAAGACGGGTACGGGCTTTGAGAGAAGTCGCCCGGAGATGGATTCTGAGACACGAATCCAGGTCCTACGGGACGCAGCAGGCGCGAAACCTCCACAATGTGGGAAACCACGATGGGGGAACTCCAAGTGCCTACACTAAGTGTAGGCTGTTCTCGAGCCTAAAA…	Archaea	Thermoplasmatota	Thermoplasmata	?	?	?	?		0.0642509	0.62276	0.838611
PBG2_492423	ACCCCACTGCTATCGGGATAGGACTAAGACATGCTAGTCGAGCGCTTCAGCCAAAAAGAAGCGCGGCATACAGCTCAGTAACACGTGGCTAATCTGCCCTTAGGATAGGAACAACCCCGGGAAACTGGGGCTAATTCCCAATAGGCGAAGAACTCTGGAATGAGTCTTCACCCGAAAAGAACCTGCGTTATGCGCGTGGGTTTCGCCTAAGGATGAGGCCGCGACCGATCAGGTTGTTGGTGAGGTAATGGCTCACCAAGCCTTTTACCGGTGCGGGCCGTGAGAGCGGGAGCCCGGAGATGGGCACTGAGACAAGGGCCCAGGCCCTACGGGGCGCAGCAGTCGCGAAAACTTTGCAATACACGCAAGTGTGACAGGGCTATCCCGAGTGCCATCCGC…	Archaea	Thaumarchaeota	Bathyarchaeia	uncultured crenarchaeote	?	?	?		0.0639201	0.624555	0.839753
YM23_20167	ACCCCACTGCTATCGGGATGGGACTAAGACATGCTAGTCAAGCGCCTTCCAGCCATGTGGGAGGTGCGGCGCACAGCTCAGTAACACGTGGCTAACCTGCCCTTGAGACGGGAACAACCCCGGGAAACTGGGGCTAATTCCTGATAGGTGAAGAACCCTGGAATGGGTCTCCGCCCAAAGGGCGTGCAGATCATGCTTCTGCGCGTTGCTCAAGGATGGGGCCGCGACCGATCAGGTTGTTGGTGAGGTAATGGCTCACCAAGCCTATAACCGGTGCGGGCCGTGAGAGCGGGAGCCCGGAGATGGGCACTGAGACAAGGGCCCAGGTCCTACGGGGCGCAGCAGTCGCGAAAACTTTGCAATACACGCAAGTGTGACAGGGTCATCCCGAGTGCCGAC…	Archaea	Thaumarchaeota	Bathyarchaeia	uncultured archaeon	?	?	?		0.0635139	0.626762	0.845969
YM21_69596	ACCCTACTGCTATCGGGATGGGACTAAGACATGCTAGTCGTGCGCCTTCTAGCCACGCTGGAGGCGCGGCACACAGCTCAGTAGCACGTGGCTAACCTGCCCTTGGGACGGGAACAACCCCGGGAAACTGGGGCTAATCCCCGATAGGTGAAGATTCCTGGAATGGGTTTTTGCCGAAAAGACGTTTAGGGCACGCTTCTAAGCGTTGCCCAAGGATGGGGCCGCGGCCGATCAGGTTGTTGGTGAGGTAATGGCTCACCAAGCCTTTAACCGGTTCGGGCCGTGGGAGCGGTAGCCCGGAGATGGGCACTGAGACAAGGGCCCAGGCCCTACGGGGCGCAGCAGTCGCGAAAACTTCGCAATAAGCGAAAGCTTGACGGGGCCATCCCGAGTGCCATC…	Archaea	Thaumarchaeota	Bathyarchaeia	uncultured crenarchaeote	?	?	?		0.0621616	0.634135	0.870543
YM25_78303	AGGGTACTGCTATCGGAGTTCGACTAAGCCATGCAAGTCTACTCACGGGCTTCCGTGGGTGGCACACTGCTGAGTAACACGTAGTCAACCTGCCCCAAGGAGGGGGATAACCTCGGGAAACTGAGGCTAACACCACATAGGCCATCTATGCTGGAATGCTTGATGGCCCAAAAGGCCGGCAAATTGCAGCCGGTCCGCCTTGGGATGGGACTGCGGGGGATTATGGTAGTTGGTAGGGTAACGGCCTACCAAGCCGATAATCTCTAGGGGCCATGAGAGTGGTGGCCCCCAGAAGGGCACTGAGACAAGGGCCCTAGTCCTACGGGATGCAGCAGGCGCGAAACCTCTGCAATGCGCGAAAGCGTGACAGGGGAACTCCGAGTGACGGAAACTTAGTTT…	Archaea	Micrarchaeota	Micrarchaeia	Micrarchaeales	?	?	?		0.0572885	0.660994	0.871753
YM25_1089	AGGTCACTGTTATCAGGGTTCGACTAAGCCATGCGAGGCGTGAGCTATTTGGGCTCGCCATACTGCTCAGTAACACGTAGTTAACTTACTCTTAGCAGGAGGATAATCCTGGAAAACTGGGGCTAATACTCCATAGCTGTCAAATGCTGGAATGCTTTGACAGTGAAAGCTTCGGCGGCTAAGAATAGGGCTGCGGCCTATCATGGTAGTTGTGAGTATAAGATACTCACAAACCTATAACGGGTAGGGGCCATGAGAGTGGAAGCCTCGAGATGCCTTCTGAGACATGAAGGCAGGTCCTACGGGACGCAGCAGGCGCGAAAACTTTCCAATGCCTTAACGGGTGAGAGGGGAACCCTGAGTGGATACGTTTTACGTATTCTTTTGTTTTGTCTAAAT…	Archaea	Aenigmarchaeota	Aenigmarchaeia	?	?	?	?		0.0562897	0.666553	0.871753
YM22_10236	ACCCCACTGCTATCGGGATAGGACTAAGACATGCTAGTCAAGCGCTCATCAGCCAAAGATGAGTGCGGCACACAGCTCAGTAACACGTGGCTAACCTGCCCTTGAGATAGGAACAACCCCGGGAAACTGGGGCTAATTCCTAATAGGCGAAGAACCCTGGAATGAGTCTTCACCCAAAGGAAACTTACACTATGCTTGTAGGTCTCGCTCAAGGATGGGGCCGCGACCGATCAGGTTGTTGGTGAGGCAACGGCTCACCAAGCCTATAACCGGTGCGGGCCGTGGGAGCGGGAGCCCGGAGATGGGCACTGAGACAAGGGCCCAGGCCCTACGGGGCGCAGCAGTCGCGCAAACTTTGCAATACACGAAAGTGTGACAGGGCTATCCCGAGTGCCGTCC…	Archaea	Thaumarchaeota	Bathyarchaeia	?	?	?	?		0.0554558	0.671208	0.871753
PBG1_466371	ACCCTATTGCTATCGGGGTGAGACTAAGCCATGCAAGTTGTGCGCTCCTTAGCCATGTTTGGAGAGCAGCGAACGGCTCAGTAACACGTAGTCAATCTGCCCTTAGGACGAGGATAACCCTGGGAAACTGGGGCTAATAATCGATAGATGGAAGCGCCTGGAATGGTCTTCCGTTGAAAAGTTTTCGGGAACATGCTTCCGAAAGCGCCTAAGGATGAGACTGCGGCCGATCAGGCTGTTGGTGGGGTAACGGCCCACCAAACCTATAACCGGTACGGGCCCTGAAAGGGGAAGCCCGGAGATGGGAACTGAGACAAGGTCCCAGGCCCTACGGGGCGCAGCAGGCGCGAAAACTCCGCAATGCGCGAAAGCGTGACGGGGTTACCCCGAGTGCCGTCC…	Archaea	Thaumarchaeota	Bathyarchaeia	?	?	?	?		0.0553549	0.671772	0.875909
PBG1_432433	ACCCTACTGCTGTCGGGATGGGACTAAGCCATGCGAGTTGCGCGCTTCCTAGCCACGGTGGAAGCGCAGCATACGGCTCAGTAACATGTGGCTAACTTAACCTCGGGACGGGGACAACCCCGGGAAACTGGGGCTAATCCCCGATAGGTGAGGAGGCCTGGAATGGTTCCTCATTCAAAGGGTGCTAGGGGCATGCTTCTTAGTATTGCTCGAGGATAGGGCCGCATCTGATCAGGTTGTTGGTGGGGTAATGGCTCACCAAGCCTATAACCAGTACGGGCTGTGAGAGCGGGAGCCCGGAGATGGGCACTGAGACAAGGGCCCAGGCCCTACGGGGCGCAGCAGGTGCGAAAACTCCACAATGCACGAAAGTGTGATGGGGCTATCCCGAGTGCTGTC…	Archaea	Thaumarchaeota	Bathyarchaeia	uncultured archaeon	?	?	?		0.0539792	0.679482	0.875909
Arch7_2542	ACCCGACTGCTATCGGATTGAGATTTAGCCATGCGAGTCGAACGTCTCCCTGTTGCGGGAGGCGTGGCGTACGGCTCAGTAACACGTAGTCAACCTGCCCTGGAGACATGGACAACCCCGGGAAACTGGGATTAATCCGTGATAGGTCATCTCATCTGGAAGGAGAGATGGCTTAAAGGGGTGCGCGGGCTTCTTCTGCGTATCTGCTCCAGGATGGGACTGCGTCCGATCAGGCTGTTGGCGGGGTAATGGCCCACCAAACCAGTAACCGGTACGGGCCTTGAGAGAGGTGGCCCGGAGATGGACACTGAGAGAAGGGTCCAGGTCCTACGGGGCGCAGCAGGCGCGAAACCTTCGCAATGCGCGAAAGCGTGACGAGGTTAATCCGAGTGGTCTCCG…	Archaea	Thaumarchaeota	Nitrososphaeria	Group 1.1c	?	?	?		0.0538372	0.680279	0.880613
PBG1_475629	ACCCGACTGCTATCGGATTGAGATTTAGCCATGCGAGTTGAACGTCCCCCTGTTGCGGGGGGCGTAGCGTACGGCTCAGTAACACGTAGTCAACCTGCCCTGGAGATGTGGACAACCCCGGGAAACTGGGATTAATTCCGCGATAGACCATCTCATCTGGAAGGAGAGATGGCTTAAAGGGGTGCGCGAGCTTCTTTTGTGTATCCGCTCCAGGATGGGACTGCGACCGATCAGGCTGTTGGCGGGGTAATGGCCCACCAAACCTGTAACCGGTACGGGCCTTGAGAGAGGGGGCCCGGAGATGGACACTGAGAGAAGGGTCCAGGTCCTACGGGGCGCAGCAGGCGCGAAACCTTCGCAATGCGCGAAAGCGTGACGAGGTTAATCCGAGTGGTCTCC…	Archaea	Thaumarchaeota	Nitrososphaeria	Group 1.1c	?	?	?		0.0528717	0.685712	0.885623
YM22_86134	AGGTTACTGCTATCAAGGTCCGACTAAGCCATGCGAGTCGAATGTAGCAATACATGGCGTACTGCTCAGTAACACGTGGACAACCTACCCTCAGGACTGGCATAAACCTGGGAAACTGGGTATAATACCGGATAGGGCTCGAATGCTGGAATGCATCGAGTCTTAAAGCTCCGGCGCCTGAGGATGGGTCTGCGGCCTATCAGGGTAGTAGTGGGTGTAATGTACCTACTAGCCTACGACGGGTACGGGTTGTGAGAGCAAGAGCCCGGAGATGGATTCTGAGACACGAATCCAGGCCCTACGGGGTGCAGCAGGCGCGAAAACTTTACAATGCTGGAAACAGCGATAGGGGGACCTTGAGTGCCAGGATACAATCTTGGCTGTCGTCGTGCCTAAAAA…	Archaea	Halobacterota	Methanosarcinia	Methanosarciniales	Methanosaetaceae	Methanosaeta	uncultured archaeon		0.0514208	0.693905	0.890347
YM26_41113	AGGTTACTGCTATCGGTGTTCGCCTAAGCCATGCGAGTCATATGTTCGTAAGAACATGGCGTACTGCTCAGTAACACGTGGATAACCTGCCCTTGGGTCCGGCATAA	Archaea	Halobacterota	Methanosarcinia	Methanosarciniales	Methanosarcinaceae	Methanosarcina	uncultured archaeon		0.0499456	0.702271	0.890347
PBG3_292273	ACCCCACTGCTATCGGGATAGGACTAAGACATGCTAGTCGAGCGTCTTCTAGCCAAAAGGAGACGCGGCATACAGCTCAGTAACACGTGGCTAATCTGCCCTTGGGATAGGAACAACCCCGGGAAACTGGGGCTAATTCCCAATAGGCGGAGAACTCTGGAATGAGTCTCCACCAGAAAGGACACCTACACTATGCTTGTAGGCTTCGCCCAAGGATGAGGCCGCGACCGATCAGGTTGTTGGCGAGGTAATGGCTCACCAAGCCTTTTACCGGTGCGGGCCGTGGGAGCGGGAGCCCGGAGATGGGTACTGAGACAAGGACCCAGGCCCTACGGGGCGCAGCAGTCGCGAAAACTTTGCAATAAGCGAAAGCTTGACAGGGCTATCCCGAGTGCCATC…	Archaea	Thaumarchaeota	Bathyarchaeia	uncultured archaeon	?	?	?		0.0497541	0.70336	0.898619
PBG1_224615	AGATAGCTGCTATAGGAATTCGATTTAGCCATGCAAGTCAGGGGCCGCAAGGCACCGGCGATAGGCTCAGTAACACGTCGATAATCTGCCCTGAGGTCAGTGAAAGCTACGCGAAAGTGTAGGTAAACACCGATAGGCAATAGGCACTGCAAGGTCCTATTGCTAAAACTCGTGCCTCAGGATGAGTTGGCGGCCGATTAGGTAGTTGGCGGGGTAAAGGCCCACCAAGCCTTGGATCGGTACGGGTCATGAAAGTGATAGCCCGGAGAGGGACACTGAGATACTGGTCCCAGCCCTACGGGGTGCAGCAGGCGCGAAAACTCTCCAATGTGCGAAAGCGTGAGAGGGGAATTCCTAGTGCTACGGGTTTATCCCGTGGCTTTTGCCATGTGTAAATAG…	Archaea	Nanoarchaeota	Nanoarchaeia	Woesearchaeales	uncultured euryarchaeote	?	?		0.0477305	0.7149	0.898619
PBG3_240505	ACCCCACTGCTATCGGGATAGGACTAAGACATGCTAGTCGAGCGCTTCCAGCCAAAACGGGAGCGCGGCACACAGCTCAGTAACACGTGGCTAACCTGCCCTTGGGATCGGAACA	Archaea	Thaumarchaeota	Bathyarchaeia	uncultured archaeon	?	?	?		0.0475904	0.715702	0.898653
PBG1_643236	ACCCCACTGCTATCGGGATGGGACTAAGACATGCTAGTCGCGCGCTTCCCAGCTATGTGGGAGGAGCGGCGTACAGCTCAGTAACACGTGGCTAACCTGCCCTTGGGACGAGAACACCCCCGGGAAACTGGGGCTAATTCTCGATAGGTGAAGAACTCTGGAATGAGTCTTCGCCCAAACACCATTTGGATCATGCTTCCAAGTGGCGCCCAAGGATGGGGCCGCGACCGATCAGGTTGTTGGTGAGGTAATGGCCCACCAAGCCTATAACCGGTGCGGGCCGTGAGAGCGGGAGCCCGGAGATGGGCACTGAGACAAGGGCCCAGGTCCTACGGGGCGCAGCAGTCGCGAAAACTTTGCAATACACGAAAGTGTGACAGGGTCATCCCGAGTGCCGAC…	Archaea	Thaumarchaeota	Bathyarchaeia	uncultured archaeon	?	?	?		0.0469259	0.719506	0.899299
PBG1_37798	AGGTCGCTGCTATCAGAATCCGATTTAGCTAAGCTAGTCCAGGGGGCGCAAGCCACCGGCAAACAGTTCCGTAACACGTCGTTAATCTACCCTATGGTCTGGGATAACCTTGGGAAACTGAGGGTAACACCGGATAGGAGATTGGTGCTGGAATGCTCTTTCTCCGAAAAGCAATGCCACAGGATGAGACGGCGGCCGATTAGGTAGTTGGTGGGGTAATGGCCCACCAAGCCCGCGATCGGTAGGGGCCTTGAGAGAGGTAGCCCCGAGGAGGACACTGAGATAAGGGTCCTGACTCTACGGAGTATAGCAAGCGCGAAAACTTTACACTACACGAAAGTGTGATAAGGGGATTCTGAGTGCTCATGCATTGCATGGGCTTTTGCTGTGTGTAAATAG…	Archaea	Nanoarchaeota	Nanoarchaeia	Woesearchaeales	GW2011	?	?		0.0464816	0.722054	0.903109
YM21_9632	AGAGCGCTGCTAGTAGGATTCGACTAAGCCATGCAAGTTAGGTAGCAATACCAGCACCAGGCTCAGTAACACGTCGGTAACTTGCCCTACGGTCAGGGATAAGCTCGGGAAACTGAGTGTAATACCTGATAGGGGATGGACACTGGAATGTTCCTTCCCTGAAACTCGTGCCGTAGGATAGGCCGGCGGCGGATTAGGCTGTTGGCGGGGTAACGGCCCACCAAACCTATGATCCGTACGGGCCATGAGAGTGGTAGCCCGGAGAGGGACACTGAAATACTGGTCCCAGCCCTACGGGGTGCAGCAGGCGCGAAAACTCCACACTGCACGAAAGTGCGATGGGGGAATCCTACGTGCTCATGTTTTTCATGGGCTTTTGCCGAGGCCAGAGACCTTGGC…	Archaea	Nanoarchaeota	Nanoarchaeia	Woesearchaeales	uncultured archaeon	?	?		0.0445767	0.733011	0.903109
PBG3_131048	AGGTTACTGCTATCGGGGTCCGACTAAGCCATGCGAGTCGAGAGGGTAAAGCCCTCGGCGTATTGCTCAGTAACACGCGGATAACCTGCCCTTGGGTCCGGGATAACCCCGGGAAACTGGGACTAATACCGGATAGATCAAAGATACTGGAATGTTCTCTGGTCCAAAACTCCGGTGCCCAAGGATGGGTCTGCGGCCTATCAGGTTGTAGTGGGTGTAACGTACCTACTAGCCTACGACGGGTAAGGGTTGTGAGAGCAAGATCCCTGAGATGGATTCTGAGACATGAATCCAGGCCCTACGGGGTGCAGCAGGCGCGAAACCTTTACACTGCGGGAAACCGCGATAAGGGGACCCCGAGTGCCAGCACCTAGTGCTGGCTGTCCCGCTGTCTAAATA…	Archaea	Halobacterota	Methanosarcinia	Methanosarciniales	Methanoperedenaceae	Candidatus Methanoperedens	?		0.0442275	0.735026	0.903109
PBG3_508756	ACCCTACTGCTATCGGGATGAGACTAAGCCATGCGAGTCATGCGCTCTCCAGCCATGTCGAGAGTGCGGCATACGGCTCAGTAACACGTAGCTAACCTACCCTTAGGATGAGAATAACCCCGGGAAACTGGGCCTAATTCTCAATAGGCGGAAATACCTGGAATGGCTTTCCACCCAAAAGACGTTAGAAACATGCTTCTGACTTTGCCTAAGGATGGGGCTGCGGCCGATCAGGTTGTTGGTGGGGTAACGGCCTACCAAGCCTATTACCGGTACGGGCCCTGAGAGGGGGAGCCCGGAGATGGGAACTGAGACAAGGTCCCAGGTCCTACGGGGCGCAGCAGGCGCGAAAACTCCACAATGCACAAACGTGCGATGGGGTCATCCCGAGTGCCGTCC…	Archaea	Thaumarchaeota	Bathyarchaeia	uncultured archaeon	?	?	?		0.0441106	0.735701	0.903109
PBG2_682654	GGAGAATCGGGCAAGGTCTTCAGCCTGGCTTTCATCCCTCCGTCGCCCCCGGTGAGTTTTCCGGCGTTGAATCCAATTGAACCGCACGCTCCTCCCGTTGCGGTGCTCTCCCGCCAATTCCTTTAAGTTTCAGTCTTGCGACCGTACTCCCCAAGCGGCAGACTTAACACCTTCGCTCCGGCACTGGGAGCCCACGCAGGACCCCCAACACCAAGTCTGCAGCGTTTACACCCTAGACTACCGGGGTATCTAATCCCGTTTGCGCCCTAGGGCTTCGTCCCTCACTGTCAGATTCGTTCTAGGAGAACGCCTTCGCCACTGGTGGTCCCCCCCGGATTACAGGATTTTACCCCTACCCAGGGAGTACCTTCTCCCTCTCCCGATCTCAAGCCAAGCAGT…	Archaea	Thermoplasmatota	Thermoplasmata	?	?	?	?		0.0440773	0.735893	0.903109
PBG2_120901	CGGGCACCGCTATTGGAGTTCGATTAAGCCATGCGAGTCGAGAGGGGTAAGCCCTCGGCGCACTGCTCAGTAACACGCGGACAATCTGCCCTCGAGACGGGGATAATCCCGGGAAACTGGGGATAATACCCGATAGGTCTAGGATGATGGAAGGCTCCTAGGCCCAAAT	Archaea	Thermoplasmatota	Thermoplasmata	?	uncultured archaeon	?	?		0.0428439	0.743026	0.903109
PBG2_85432	ACCCCACTGCTATCGGGATAGGACTAAGACATGCTAGTCGAGTGACTCAGCCAACACGAGTCACGGCATACAGCTCAGTAACACGTGGCTAATCTGCCCTTGGGATAGGAACAACCCCGGGAAACTGGGGCTAATTCCCAATAGGCGAAGAACTCTGGAATGAGTCTTCACCAGAAAC	Archaea	Thaumarchaeota	Bathyarchaeia	?	?	?	?		0.0417567	0.74933	0.903109
PBG1_646171	GGGCTGCTGCTATCTGGTTTGCAATTAGGCATGCAAGTCTTTTTGTTTCGCAAGAAATGAAGGGCGCACTGCTCAGTAACACGTAGCTAACTTACCCTAACGTTGGAGATAAGGTCGGGAAACTGACTCTAATATCCAATAGGAGAAGGATTCTGGAATGGTTTTTCTCTCAAGTTAGGATGGGGCTGCGGCTGATTAGCTTGTTGGCGGGGTAATAGCCCACCAAGGCGATGATCAGTATGGGTTCTTAGCGGAAGAGCCCAGAGAGGGAATCTGAGACACTATTCCCAGCCCTACGGGGTGCAGCAGCTAGGGAACTTCTGCAATGTACGAAAGTATGACAGAGCAAGCCAGAGTGCGTTCCTATAATTGGAACGCTTTTATAATATGTAAAAAGTA…	Archaea	Nanoarchaeota	Nanoarchaeia	?	?	?	?		0.040876	0.754449	0.903109
PBG2_164179	AGACCATTGCTATCCGAATTCGACTAAGCCATGCGAGCCGCGAGGTGTAAGACCTCGGCATACTGCTCTGTAATACGCAATCAACCTGCCCTTTTGTGGAAGATAATCTCGGGAAACTGAGGCTAATATTTCATAATCATTCTCTGCTGGAATGCTTGAATGATCAAAGCCACGGCGCAAAAGGATGGGATTGTGGAACATCAGGCTGTTGTGGAGGTAAAGGCTCCACAAACCGATAACGTTTACGGGCTATGGAAGTAGGAGCCTGGAGATGGATTCTGAGACATGAATCCAGGTACTACGGTACGCAGCAGGCGCGAAACCTTTGCAATCTGTTAGCGCAGGACAAGGGAATTTGGAGTGCTTTTGTTTTAACAAAAGCTTTTGTCCACTGAAAAC…	Archaea	Aenigmarchaeota	Aenigmarchaeia	?	?	?	?		0.0406522	0.755752	0.905953
YM21_64061	AGGTTACTGCTATCGAGGTTCGACTAAGCCATGCGAGTCGAATGTAGCAATACATGGCGTACTGCTCAGTAACACGTGGACAACCTACCCTGAGGACGGGGATAAACCCGGGAAACTGGGTATAATACCCGATAGGTATAGGATGCTGGAATGCACCTATTCCTAAAGCTTTTGCGCCTCAGGATGGGTCTGCGGCCTATCAGGGTAGTAGTGGGTGTAGAGTACCTACTAGCCTACGACGGGTACGGGTTGTGAGAGCAAGAGCCCGGAGATGGATTCTGAGACACGAATCCAGGCCCTACGGGGTGCAGCAGGCGCGAAAACTTTACAATGCTGGAAACAGCGATAAGGGAACCTCGAGTGCCGCGATACAATCGCGGCTGTCTAGTTGCCTAAAAA…	Archaea	Halobacterota	Methanosarcinia	Methanosarciniales	Methanosaetaceae	Methanosaeta	uncultured archaeon		0.0399899	0.75961	0.905953
PBG1_190729	AGATTGCTGCTATTGGGATTCGACTGAGACATGCAAGTTCGTCCGCAAGGACAGCACAAGGCTCAGTAACACGTCGGTAATCTGCCCTCAGGTCGGGGATAACCTCGGGAAACTGAGGATAATACCCGATAGGAGACGGTGCCTGGAATGGCCCATCTCCCAAACTCGCGCCTGAGGATGAGCCGGCGGCTGATTAGGCAGTTGGTGGGGTAATGGCCCACCAAACCGAAGATCAGTACGGGCCATGAAAGTGGTAGCCCGGAGAGGGACACTGAGATACTGGTCCCAGCCCTACGGGGTGCAGCAGTTGCGAAAACTTTACAATGCACGAAAGTGTGATAAGGGGATCCCAAGTGCTCATGCTTAGCATGGGCTTTTGCTAAGGGCAGGAACCTTGGC…	Archaea	Nanoarchaeota	Nanoarchaeia	Woesearchaeales	uncultured archaeon	?	?		0.0397415	0.761059	0.935269
YM22_56806	ACCCGACTGCTATCAGAGTGAGACTAAGCCATGCGAGTTAACGCCGTAAGGCGTGGCACACGGCTCAGTAACACGTAGTCAACATGCCCAGGGGACGTGGATAACCTCGGGAAACTGAGGATAAACCATGATAGGCCAAGGTTTCTGGAATGGACCCTGGCTGAAACCTACATGGCCCCTGGATTGGACTGCGGCCGATCAGGCTGTTGGTGAGGTAATGGCCCACCAAACCTGTAACCGGTACGGGCTTTGAGAGAAGGAGCCCGGAGATGGGCACTGAGACAAGGGCCCAGGCCCTATGGGGCGCAGCAGGCGCGAAAACTCTGCAATAGGCGAAAGCCTGACAGGGTTACTCTGAGTGATGTCCGCTAAGGGCATCTTTTGGCACCTCTAAAAATG…	Archaea	Thaumarchaeota	Nitrososphaeria	Nitrososphaerales	Nitrososphaeraceae	Candidatus Nitrososphaera	?		0.0329794	0.800796	0.935449
PBG1_117125	CGGGCACCGCTATTGGAGTTCGCTTAAGCCATGCGAGTCGAGAGGGGTAAGCCCTCGGCGCACTGCTCAGTAACACGCGGACAATCTGCCCTCGAGACGGGGATAACCCCGGGAAACTGGGGATAATACCCGATAGGCCGGAGATGATGGAAGGCCCTCCGGTCGAAATCCTGCGGGGCTCGAGGATGGGTCTGCGGCCTATCAGGTAGTA	Archaea	Thermoplasmatota	Thermoplasmata	?	?	?	?		0.0326263	0.802885	0.93735
PBG3_106608	GGATTGCTGCTATCGGGATTCGATTAAGCCATGCAAGTCAGGTCAGTAATGGCCGGCGACAGGCTCAGTAACACGTCGATAATCTGCCCTAAGGTTTAGGATACCCACGGAAAACTGTGGCTAATACTTGATAGTGAAGAGATTCTGGAACGAACTTTTCATGAAACGCAAGGCCTTAGGATGAGTCGGCGGCGGATTAGGCTGTTGGCGGTGTAACGGACCACCAAACCTAAGATCCGTAGGGGCCCTGAGAGGGGTAGCCCCGAGAGGGACACTGAAATACTGGTCCCAGCTCCACGGAGTGCAGCAGGCGCGAAACCTCAACAATGCGCGAAAGCGTGATTGGGGGATCCCGAGTGCTTACAATTTTATTGTAAGCTTTTGCCAAGGGTAAACACC…	Archaea	Nanoarchaeota	Nanoarchaeia	Woesearchaeales	?	?	?		0.031656	0.808635	0.944445
YM25_59478	AGGCTGCCGCTATTAGGATTCGAATTAGCCATGCAAGTCAGGGAGTAGCAATACTACCGGCGACATGCTCAGTAACACGTCGACAATCTGCCCTTAGATCTGGAATAACCTTGGGAAACTGAGGCTAATACCGGATAGAGAACGAAAGCTGGAATGCTTCATTCTTTAAAGGCAACGTCTAAGGATGAGTCGGCGGCGGATTAGGTTGTTGGTGAGGTAACGGCTCACCAAGCCGAAGATCCGTACGGGCCATGAGAGTGGTTGCCCGGAGAAGGACACTGAGAAACTGGTCCTAGCCCTACGGGGTGCAGCAGGCGCGAAAACTTTACAATGCACGAAAGTGTGATAAGGGAATCCTAAGTGCTCATACACAGTATGGGCTTTTGCCAAGGGTAAATA…	Archaea	Nanoarchaeota	Nanoarchaeia	Woesearchaeales	?	?	?		0.0301116	0.817807	0.94942
YM25_7698	AGATCGCTGCTATCGGGATTCGACTTAGCCATGCAAGTTAGGGGTAGCAATACCCCAGCAGAATGCTCAGTAACACGTCGATAATCTGCCCTTTGGTTCGGGATAACTTTGGGAAACTGAGGACAATACCGGATATGGAAAGGAGGCTGGAACGCGCCTTTCTTCAAAAGCAATGCCAAAGGATGAGTCGGCGGCCGATTAGGTAGTTGGCGGTGTAAAGGACCACCAAGCCTAAGATCGGTAGGGGCCCTGAGAGGGGTAGCCCCGAGAAGGGCACTGAGACACTGGCCCTAGCCCCACGGGGTGCAGCAGGCGCGAAAACTCCACAATACACGAAAGTGTGATGGGGGGATCCCGAGTGCTCATGTTTAACATGGGCTTTTGCCAAGTGTAAATAGC…	Archaea	Nanoarchaeota	Nanoarchaeia	Woesearchaeales	?	?	?		0.0285542	0.827081	0.94942
PBG2_449583	ACCCTACTGCTATCGGGGTGGGACTAAGACATGCGTGTCGAACGACCCCAAGCCAACATGAGGTCGTGGCGTACGGCTCAGTAACACGTGGCTAACCTACCCTCGAGACAGGGACAACCCCGGGAAACTGGGGCTAATCCCAGATAGATGAAGACCCCTGGAATGGGTCCTCGTCCAAAAGGCATCATGGTTATGCTCTGTGGTGTCGCTCAAGGATGGGGCCGCGTCCGATCAGGCTGTTGGTGAGGTAATGGCTCACCAAACCTTTAACCGGTACGGGCCGTGGGAGCGGGAGCCCGGAGATGGGAACTGAGACAAGGTCCCAGGCCCTACGGGGCGCAGCAGTTACGAAAACTTGTCAATGCACGAAAGTGTGAACGGGCTACCCCGAGTGCCGTC…	Archaea	Thaumarchaeota	Bathyarchaeia	uncultured archaeon	?	?	?		0.0278081	0.831533	0.94942
PBG4_283319	AGATGGCTGCTATGTGTATTCGACTAAGCCATGCAAGTCTGACAGCAATGTCGGCAAACTGCTCAGTAACACGTCGGTAACCTGCCCTATGGTCAAAGATAACCTCGGGAAACTGAGGGTAAACTTTGATAGGCGATGCAACCTGGAATGGTGCTTCGTTCAAACTCGTGCCATAGGATGGGCTGGCGGCGGATTAGGCTGTTGGTGGGGTAATGGCCCACCAAACCAAAGATCCGTACGGGCCATGAGAGTGGTAGCCCGGAGAGGGACACTGAGATACTGGTCCCAGCCCTACGGGGTGCAGCAGGCGCGAAAACTTTCCAATGCACGAAAGTGTGAGAAGGGAATACACAGTGCTTACGCTTCTGGTGTAGGCTTTTGTTGAGTGTAGATAGCTCA…	Archaea	Nanoarchaeota	Nanoarchaeia	Woesearchaeales	?	?	?		0.0275873	0.832851	0.952133
PBG3_153000	AGATTGCTGCTAGTAGGATTCGATTAAGCCATGCAAGTCAGGTCGCAAGACCGGCGACATGCTCAGTAACACGTCGATAACCTTCCCTACGGTCAGGCATAAGCTCGGGAAACTGAGTGTAACACCTGATAGGGGATGGGCACTGGAACGTCCCATCCCTCAAACTCGTGCCGTAGGATGGGTCGGCGGCGGATTAGGCAGTTGGTGGGGTAACGGCCCACCAAACCTTTGATCCGTACGGGCCATGAGAGTGGTAGCCCGGAGAGGGACACTGGAATACTGGTCCCAGCCCTACGGGGTGCAGCAGGCGCGAAACCTCCACAATGCACGAAAGTGTGATGGGGGGATCCTACGTGCTCATGTCTAACATGGGCTTTTGCCAAGAATAGATACCTTGGC…	Archaea	Nanoarchaeota	Nanoarchaeia	Woesearchaeales	?	?	?		0.0269315	0.836769	0.954927
PBG2_646948	ACCCGACTGCTATCGGATTGAGATTTAGCCATGCGAGTCGAACGTCCTCCTGTTGCGGAGGGCGTGGCGTACGGCTCAGTAACACGTAGTCAACCTGCCCTGGAGACATGGACAACCCCGGGAAACTGGGATTAATCCGTGATAGGTCATCTCATCTGGAAGGAGAGATGGTTCAAAGGGGTGTGCGGGCTTCTTCCGTGCACTTGCTCCAGGATGGGACTGCGTCCGATCAGGCTGTTGGCGGGGTAATGGCCCACCAAACCAGTAACCGGTACGGGCCTTGAGAGAGGTGGCCCGGAGATGGACACTGAGAGAAGGGTCCAGGTCCTACGGGGCGCAGCAGGCGCGAAACCTTCGCAATGCGCGAAAGCGTGACGAGGTTAATCCGAGTGGCCCCCG…	Archaea	Thaumarchaeota	Nitrososphaeria	Group 1.1c	uncultured archaeon	?	?		0.0260144	0.842255	0.954927
YM26_48346	ACCCCACTGCTATCGGGATAGGACTAAGACATGCTAGTTGAGCGCTCTCAAGCCAATATGAGAGCGCGGCGCACAGCTCAGTAACACGTGGCTAACCTGCCCTTGGGACGGGAACACCCCCGGGAAACTGGGGCTAATTCCAGATAGGCGAAGAACTCTGGAATGGGTCTTCACCCAAAGGACGTTTACATTATGCTTGTAGGCGTCGCCCAAGGATGGGGCCGCGACCGATCAGGTTGTTGGTGAGGTAACGGCCCACCAAGCCTTTTACCGGTGCGGGCCGTGGGAGCGGGAGCCCGGAGATGGGCACTGAGACAAGGGCCCAGGCCCTACGGGGCGCAGCAGTCGCGAAAACTTTGCAATAAGCGAAAGCTTGACAGGGCTATCCCGAGTGCCATC…	Archaea	Thaumarchaeota	Bathyarchaeia	?	?	?	?		0.0260052	0.842311	0.955858
YM25_5425	CGATCACCGCTATTGGAATCCGCTTAAGACATGCGAGTCGAGAGGGTTCAGACCCTCGGCATACTGCTCAGTAACACACGGATAATCTACCCTAAGGTGGGGCATAATCTCGGGAAACTGAGGACAATTCCCCATAGGTCATGGATGCTGGAATGCTTCATGGCTCAAAGTTCCGGCGCCTTAGGATGAGTCTGCGGCCTATCAGGTTGTAGTGGGTGTAACGGACCCACTAGCCAACGACGGGTACGGGCGTTGGGAGACGTCGCCCGGAGTTGGATTCTGAGACACGAATCCAGGCCCTACGGGGCGCAGCAGTCGCGAAAACTTGTCAATGGGGGAAACCCCGAACAGGGGAGTCCAAGTGCATGCGTTTTACGTATGCTGTTCAGTTGTCTAAAA…	Archaea	Thermoplasmatota	Thermoplasmata	SG8-5	uncultured archaeon	?	?		0.0256102	0.844676	0.959819
YM23_35088	AGGCTGCCGCTATTAGGATTCGATTAAGCCATGCAAGTCAGGGAGCAGCAATGCTACCGGCGACATGCTCAGTAACACGTCGTTAATCTGCCCTTAAGCCTGGGACAATCTTGGGAAACTGAGTCTAAACCCGGATAGGGAATGGATGCTGGAATGCGCCATTCTTTAAAGGCAACACTTAAGGATGAGACGGCGGCGGATTAGGTTGTTGGTGAGGTAATGGCTCACCAAGCCAGAGATCCGTACGGGCCATGAGAGTGGTAGCCCGGAGAAGGACACTGAAAAACTGGTCCTAGCCCTACGGGGTGCAGCAGGCGCGAAAACTTTACAATGCACGAAAGTGTGATAAGGGAATCCTAAGTGCTCATACTAAGTATGGGCTTTTGCCAAGAGTAAATA…	Archaea	Nanoarchaeota	Nanoarchaeia	Woesearchaeales	?	?	?		0.0247675	0.849727	0.959863
PBG1_208576	GGGCTGCTGCTATCTGGTTTGCAATTAGACATGCAAGTTTTTTTGTTTCGTAAGAAATGAAGAGCGAACTGCTCAGTAACACGTAGCTAACCTGCCCTATCATTGAGGATAACCTCGGGAAACTGAGGCTAATACTTGATAGGAGATGGATACTGGAATGTTCTATCTCCCAACGGTAGGATGGGGCTGCGGCTGATTAGCTTGTTGGCGGGGTAATAGCCCACCAAGGCCGTGATCAGTAAGGGTTCTTAGCGGAAGAGCCCTGAGAGGGAATCTGAGACACTATTCCCAGCCTTACGGGGTGCAGCAGTCGGGAAACTTCTGCAATGTACGCAAGTATGACAGAGCAAGCCAGAGTGCGTTCCTATAATTGGAACGCTTTTATAATATGTAAAAAGT…	Archaea	Nanoarchaeota	Nanoarchaeia	?	?	?	?		0.0243581	0.852182	0.964987
YM26_26740	AGGTTACTGCTATCGAGGTTCGACTAAGCCATGCGAGTCGAATGTAGCAATACATGGCGTACTGCTCAGTAACACGTGGACAACCTACCCTTGGGTCGGGGATAAACCCGGGAAACTGGGTATAATACCCGATAGATCTGCGAAGCTGGAATGCTCGCAGGTTCAAAGCTCCGGCACCCAAGGATGGGTCTGCGGCCTATCAGGTAGTAGTGGGTGTAGTGTACCCTCTAGCCTACGACGGGTACGGGTTGTGAGAGCAAGAGCCCGGAGATGGATTCTGAGACACGAATCCAGGCCCTACGGGGTGCAGCAGGCGCGAAAACTTTACAATGCTGGCAACAGCGATAAGGGAACCTCGAGTGCCAGGTTACAAATCTGGCTGTCGTGATGCCTAAAAAG…	Archaea	Halobacterota	Methanosarcinia	Methanosarciniales	Methanosaetaceae	Methanosaeta	?		0.022526	0.863189	0.96904
PBG1_480660	GGAGGATCGGGCAAGGTCTTCGGCCTGGCTTTCATCCCTCCGTCGCCCCCGGTGAGTTTTCCGGCGTTGAATCCAATTGAACCGCACGCTCCTCCCGTTGCGGTGCTCTCCCGCCAATTCCTTTAAGTTTCAGTCTTGCGACCGTACTCCCCAAGCGGCAGACTTAACATCTTCACTCCGGCACTGGGAGCCCACGCAGGACCCCCAACACCAAGTCTGCAGAGTTTACACCCTAGACTACCGGGGTATCTAATCCCGTTTGCGCCCTAGGGCTTCGTCCCTCACTGTCGGATTCGTTCTAGGTGAACGCCTTCGCCACTGGTGGTCCCCTCCGGATTACAGGATTTTACCCCTACCCCGAGAGTACCTTCACCCTCTCCCGATCCCAAGCCGAACAGT…	Archaea	Thermoplasmatota	Thermoplasmata	?	uncultured archaeon	?	?		0.0215857	0.868848	0.971185
YM26_8771	AGGTCGCTGCTATGAGAATTCGACTTAGCCATGCAAGTCAGGGGGTCGCAAGACCACCGGCGATAGGCTCAGTAACACGTCGATAACGTGCCCTCGGGTCAGTGATAGCCACGCGAAAGTGTGGGTAAACACCGATAGTGAAGTTGCTCTGGAATGACTTCTTCATGAAATTCGTGCCCGAGGATCGGTCGGCGGCCGATTAGGTAGTTGGCGGGGTAAAGGCCCACCAAGCCTTGGATCGGTACGGGCCATGAAAGTGGGAGCCCGGAGAGGGACACTGAGATACTGGTCCCAGCCCTACGGGGTGCAGCAGGCGCGAAAACTCTCCAATGTGCGAAAGCGTGAGAGGGGAATTCTCAGTGCTTCAGGTTTATCCTGAGGCTTTTGCCAAGTGTAAAT…	Archaea	Nanoarchaeota	Nanoarchaeia	Woesearchaeales	uncultured euryarchaeote	?	?		0.021006	0.872341	0.972223
PBG1_217305	AGATAGCTGCTATGGGAGTTCGATTTAGCCATGCAAGTCAGGGGCCGCAAGGCACCGGCGATAGGCTCAGTAACACGTCGATAATCTGCCGTGAGGTCGGTGAAAGCTACGCGAAAGTGTTGGTAAACACCGATAGGCAATAGGCACTGCAAGGTCCTTTTGCTCAAACTCGTGCCTCACGATGAGTCGGCGGCCGATTAGGTAGTTGGCGGGGTAAAGGCCCACCAAGCCTTGGATCGGTACGGGTCATGAAAGTGATAGCCCGGAGAGGGACACTGAGATACTGGTCCCAGCCCTACGGGGTGCAGCAGGCGCGAAAACTCTCCAATGTGCGAAAGCGTGAGAGGGGAACTCCCAGTGCTATAGGTTCATCCTATGGCTTTTGCCATGTGTAAAAAG…	Archaea	Nanoarchaeota	Nanoarchaeia	Woesearchaeales	uncultured euryarchaeote	?	?		0.0205908	0.874844	0.972292
YM25_77479	AGATTGCTGCTAGGAGGATTCGACTAAGCCATGCAAGTCAGGTCGTAAGACCGGCAACAGGCTCAGTAACACGTCGATAACCTACCCTACGGTCAGGGATAAGCTCGGGAAACTGAGTGTAACACCTGATAGGGGATGGGCACTGGAATGTCCCATCCTTGAAACTCGTGCCGTAGGATGGGTCGGCGGCGGATTAGGCAGTTGGCGGGGTAACGGCCCACCAAACCTTTGATCCGTACGGGCCATGAGAGTGGGAGCCCGGAGAGGGACACTGAAATACTGGTCCCAGCCCTACGGGGTGCAGCAGGCGCGAAACCTCCACAATGCACGAAAGTGTGATGGGGGGATCCTCCGTGCTCATGTCTGACATGGGCTTTTGCCAAGAATAGATACCTTGGC…	Archaea	Nanoarchaeota	Nanoarchaeia	Woesearchaeales	?	?	?		0.0201386	0.877571	0.972394
YM23_97432	AGGCTGCCGCTATTTGGATTCGATTTAGCCATGCAAGTCAGGGAGTAGCAATACTACCGGCGACATGCTCAGTAACACGTCGATAATCTGCCCTTAAGACTGGGAAAACCTTGGGAAACTGAGGCTAAACCCGGATAGGAGAAGGATGCTGGAATGCACCATCTTTTAAAGGAAACGCTTAAGGATGAGTCGGCGGCGGATTAGGTTGTTGGTGAGGTAACGGCTCACCAAGCCGAAGATCCGTACGGGCCTTGAGAGAGGTAGCCCGGAGAAGGACACTGAGAAACTGGTCCTAGCCCTACGGGGTGCAGCAGGCGCGAAAACTTTACAATGCACGAAAGTGTGATAAGGGAATCCAAAGTGCTCATGCACAGCATGGGCTTTTGCCAAGGGTAAATA…	Archaea	Nanoarchaeota	Nanoarchaeia	Woesearchaeales	?	?	?		0.0195899	0.880882	0.972394
PBG2_539670	ACCCCACTGCTATCGGGATAGGACTAAGACATGCTAGTCGCGCGCTTCAGCCAAAACGAAGCGCGGCACACAGCTCAGTAACACGTGGCTAACCTGCCCTTGGGACGAGAACAA	Archaea	Thaumarchaeota	Bathyarchaeia	uncultured archaeon	?	?	?		0.0192408	0.88299	0.972394
PBG1_160274	ACCCTACTGCTATCGGGGTGGGACTAAAACATGCGAGTCGAACGACTTCAAGCCATGATGGAGTCGTGGCGCACGGCTCAGTAACACGTGGCTAACCTACCCTTGAGACGGAGACACCCCCGGGAAACTGGGGCTAATCCCAGATAGACGAGAACTCCTGGAATGGGTCCTCGTCCAAAAGGCATCGAGATCATGCTTCTTGGTGTCGCTCAAGGATGGGGCCGCGGCCGATCAGGCTGTTGGTGAGGTAATGGCTCACCAAACCTATAACCGGTACGGGCCGTGGGAGCGGGAGCCCGGAGATGGGAACTGAGACAAGGTCCCAGGCCCTACGGGGCGCAGCAGTTGCGAAAACTCCGCAATGCACGAAAGTGTGACGGGGCTACCCCGAGTGCTGTC…	Archaea	Thaumarchaeota	Bathyarchaeia	uncultured archaeon	?	?	?		0.0191035	0.883819	0.972394
YM22_73118	AGGTTACTGCTATCGAGGTTCGACTAAGCCATGCGAGTCGAATGTAGCAATACATGGCGTACTGCTCAGTAACACGTGGACAACCTACCCTTAGGACGGGTATAAACCCGGGAAACTGGGTATAATCCCCGATAGTCCTCGACTGCTGGAATGCATCGAGGACGAAAGCTCCGGCGCCTATGGATGGGTCTGCGGCCTATCAGGTAGTAGTGGGTCTAATGTACCTACTAGCCTACGACGGGTACGGGTTGTGAGAGCAAGAGCCCGGAGATGGATTCTGAGACACGAATCCAGGCC	Archaea	Halobacterota	Methanosarcinia	Methanosarciniales	Methanosaetaceae	Methanosaeta	uncultured archaeon		0.0190035	0.884423	0.975951
PBG3_342813	ACCCGACTGCTATTGGGGTGAGGCTAAGCCATGCGAGTCAGCGCTTCTAGATGAGGAGGCGCGGCATACGGCTCAGTAACATGTGGTTAACCTACCCTCAGGACGGAGACAACCTCGGGAAACTGAGGCTAATCCCAGATAGATGATGGATCCTGGAATGGTTCTTCATCCAAAAAATATGCATTTCATGCTATGTATGTTGCCTGAGGATGGGACCGCACCCTATCAGGTAGTTGGTGGGGTAATGGCCCACCAAGCCTATAACGGGTACGGGCCCTGAGAGGGGGAGCCCGGAGATGGGCACTGAGACAAGGGCCCAGGCCCTACGGGGCGCAGCAGGCGCGGAACCTCTGCAATGCGCGAAAGCGCGACAGGGCCACCCCGAGTGCTATCCGCTGA…	Archaea	Thaumarchaeota	Methanomethylicia	Methanomethyliales	Methanomethyliaceae	Candidatus Methanomethylicus	uncultured crenarchaeote		0.0177265	0.892142	0.975951
PBG1_207553	AGGATGCCGCTATTAGGATTCGATTAAGCCATGCAAGTCAGGGAGCAGCAATGCTACCGGCGACATGCTCAGTAACACGTCGATAATCTGCCCTTAAGCCTGGGAAAATCTTGGGAAACTGAGTCTAAACCCGGATATGAGATGGATGTTGGAATACACCATCTTTCAAAGGCAACACTTAAGGATGAGTCGGCGGCGGATTAGGTTGTTGGTGAGGTAACGGCCCACCAAGCCAGAGATCCGTACGGGCCATGAGAGTGGTAGCCCGGAGAAGGACACTGAAAAACTGGTCCTAGCCCTACGGGGTGCAGCAGGCGCGAAAACTTTACAATGCACGAAAGTGTGATAAGGGAATCCTAAGTGCTCATACACAGTATGGGCTTTTGCCAAGGGTAAATA…	Archaea	Nanoarchaeota	Nanoarchaeia	Woesearchaeales	?	?	?		0.0170916	0.895983	0.976999
PBG2_609967	ACCCCACTGCTATCGGGATAGGACTAAGACATGCTAGTCAAGCGCTCTCAAGCCAACAAGAGAGTGCGGCACACAGCTCAGTAACACGTGGCTAACCTGCCCTCGAGACGGGAACAACCCCGGGAAACTGGGGCTAATTCCTGATAGGCGAAGAGCCCTGGAATGAGCCTTCACCAGAAAGGACGATTAGGTTATGCTCCTGGTCGTTGCTCGAGGATGGGGCCGCGGCCGATCAGGTTGTTGGTGAGGTAATGGCTCACCAAGCCTTTGACCGGTGCGGGCCGTGGGAGCGGGAGCCCGGAGATGGGCACTGAGACAAGGGCCCAGGCCCTACGGGGCGCAGCAGTCGCGCAAACTTTGCAATACACGAAAGTGTGACAGGGCTATCCCGAGTGCCGT…	Archaea	Thaumarchaeota	Bathyarchaeia	uncultured archaeon	?	?	?		0.0164842	0.89966	0.977533
YM23_22923	ACCCCACTGCTATCGGGATAGGACTAAGACATGCTAGTCAAGCGCTCACCAGCCAAAGGTGAGTGCGGCATACAGCTCAGTAACACGTGGCTAACCTGCCCTTGGGAAAGGGACAACCCCGGGAAACTGGGGCTAACCCCCAATAGGCGAAGAACTCTGGAATGAGTCTTCACCCGAAAGGACGCTTGCACTATGCTTGCAGGCTTCGCCCAAGGATGGGGCCGCGACCGATCAGGTTGTTGGTGAGGTAACGGCTCACCAAGCCTATAACCGGTGCGGGCCGTGGGAGCGGGAGCCCGGAGATGGGCACTGAGACAAGGGCCCAGGCCCTACGGGGCGCAGCAGTCGCGCAAACTTTGCAATACACGAAAGTGTGACAGGGCTATCCCGAGTGCCGTC…	Archaea	Thaumarchaeota	Bathyarchaeia	?	?	?	?		0.0160489	0.902297	0.977533
PBG4_294352	AGATCGCTGCTATTGGAATTCGACTAAGCCATGCAAGTCATTTCGAGCAATCGGAAGGCATAAGGCTCAGTAACACGTCGGTAACTTGCCCTAAGGTCAGGGATAACCTCGCGAAAGTGAGGGTAACACCTGATAGAGAAATTCGTCTGGAATGATGTTTTCTCAGAAACTCGTGCCTTAGGATAGGCCGGCGGCAGATTAGGCTGTTGGCGGTGTAATGGACCACCAAACCGAAGATCTGTACGGGCCATGAGAGTGGGAGCCCGGAGAGGGACACTGAGAAACTGGTCCCAGCCCTACGGGGTGCAGCAGGCGCGAAACCTTTTCAATGCACGCAAGTGTGAGAAGGGAATTCCAAGTGCTCAAGTTTTACTTGGGCTTTTGCCAAGTGTAAAAAGC…	Archaea	Nanoarchaeota	Nanoarchaeia	Woesearchaeales	uncultured euryarchaeote	?	?		0.0158816	0.90331	0.983765
YM25_51606	ACCCCACTGCTATCGGGATAGGACTAAGACATGCTAGTCGAGTGCTCTTTAGCCATGATGAGAGCACGGCATACAGCTCAGTAACACGTGGCTAACCTGCCCTTGGGATAGGAACAACCCCGGGAAACTGGGGCTAATTCCCAATAGGTGAAGAACTCTGGAATGAGTCTCCGCCAGAAAAGACGCTTACGCCATGCTTGTAGGCGCCGCCCAAGGATGGGGCCGCGACCGATCAGGTTGTTGGTGAGGTAACGGCCCACCAAGCCTTTTACCGGTACGGGCCGCGGGAGCGGGAGCCCGGAGATGGGCACTGAGACAAGGGCCCAGGCCCTACGGGGCGCAGCAGTCGCGCAAACTTTGCAATACACGAAAGTGTGACAGGGCTATCCCGAGTGCCGC…	Archaea	Thaumarchaeota	Bathyarchaeia	uncultured crenarchaeote	?	?	?		0.0146171	0.910976	0.983765
PBG3_149836	ACCCGACTGCTATCAGAGTGGGACTAAGCCATGCGAGTTAACACAGCAATGTGTAGCATACGGCTCAGTAACACGTAGTCAACATGCCCAGTGGACGTGGATAACCTCGGGAAACTGAGGATAAACCGCGATAGGCCAAGATTTCTGGAATGGATTTTGGCTGAAATCTACATGGCCGCTGGATTGGACTACGGCCGATCAGGCTGTTGGTGAGGTAATGGCCCACCAAACCTGTAACCGGTACGGGCTTTGAGAGAAGGAGCCCGGAGATGGGCACTGAGACAAGGGCCCAGGCCCTATGGGGCGCAGCAGGCGCGAAACCTCTGCAATAGGCGAAAGCTTGACAGGGTTACTCTGAGTGGTGATCGCTAAGATCATCTTTTGGCACCTCTAAAAATG…	Archaea	Thaumarchaeota	Nitrososphaeria	Nitrososphaerales	Nitrososphaeraceae	Candidatus Nitrososphaera	?		0.0141456	0.913837	0.987154
PBG2_571126	ACCCGACTGCTATCGGATTGAGATTTAGCCATGCGAGTCGAACGTCCTCCTGTTGCGGGGGGCGTGGCGTACGGCTCAGTAACACGTAGTCAACCTGCCCTGGAGACAAGGACAACCCCGGGAAACTGGGATTAATCCTTGATAGGTCATCTCATCTGGAAGGAGAGATGGCTTAAAGGGGTACGCGGGCTTCTTCCGCGAATCCGCTCCAGGATGGGACTGCGTCCGATCAGGCTG	Archaea	Thaumarchaeota	Nitrososphaeria	?	?	?	?		0.0128391	0.921769	0.987825
PBG1_620640	AGCTCGTCAGGTAAGGTCTTCAGCCTGACCCTCAATCTGCTGTCTCTCCTGGTAAGTTTCCTGGCGTTGACTCCAATTGAACCGCAGGCTTCACCCCTTGTGGTGCTCCCCCGCCAATTCCTTTAAGTTTCAGTCTTGCGACCGTACTCCCCAGGCGGCTAGCTTAACGGCTTCCCTGCGACACTTCATTCGCGACTTGCGAATGAATCATCTAGCTAGCATCGTTTACGGCTGGGACTACCCGGGTATCTAATCCGGTTCGCTCCCCCAGCTTTCATCCCTCACCGTCGAGCGCGTTCTGGCGGACCGCCTTCGCCACTGGTGGTCTTCCGCGGATCAAAGGATTTTACCCCTACACGCGGAGTACCGTCCGCCTCTCCCGCCTCCTAGTCCCGCGGT…	Archaea	Thaumarchaeota	Nitrososphaeria	Group 1.1c	?	?	?		0.0124732	0.923991	0.989912
PBG2_363249	ACCCTACTGCTATCGGGGTGGGACTAAGACATGCGTGTCGAACGACCCCAAGCCAACATGAGGTCGTGGCATACGGCTCAGTAACACGTGGCTAACCTACCCTCGAGACAGGGACAACCCCGGGAAACTGGGGCTAATCCCAGATAGATGAGAACCCCTGGAACGGGTTTTCGTCCAAAGGGCACTATGGTTATGCTCTGTGGTGCCGCTCAAGGATGGGGCCGCGTCCGATCAGGCTGTTGGTGAGGCAATGGCTCACCAAACCTATAACCGGTACGGGCCGTGGGAGCGGGAGCCCGGAGATGGGAACTGAGACAAGGTCCCAGGCCCTACGGGGCGCAGCAGTTACGAAAACTTGTCAATGCACGAAAGTGTGAACGGGCTACCCCGAGTGCCGTC…	Archaea	Thaumarchaeota	Bathyarchaeia	uncultured archaeon	?	?	?		0.011872	0.927645	0.989912
PBG1_353225	CGGGCACCGCTATTGGAGTTCGCTTAAGCCATGCGAGTCGAGAGGGGTAAGCCCTCGGCGCACTGCTCAGTAACACGCGGACAATCTGCCCTCGAGACGGGGATAACCCCGGGAAACTGGGGATAATACCCGATAGGCCGGAGACGATGGAAGGCCCTCCGACCGAAATCTTTCGGGGCTCGAGGATGGGTCTGCGGCCTATCAGGTAGTAGGGGGTTTCACGGACCCCCTAGCCGTAGACGGGTACGGGCTTTGGGAGAAGTCGCCCGGAGATGGATTCTGAGACACGAATCCAGGTCCTACGGGACGCAGCAGGCGCGAAACCTCCACAATGTGGGCAACCACGATGGGGGAACTCCAAGTGCCGACACTATGTGTCGGCTGTTCTCGAGCCTAAAA…	Archaea	Thermoplasmatota	Thermoplasmata	?	?	?	?		0.0116257	0.929142	0.991708
PBG2_744821	ACCCGACTGCTATCGGATTGAGATTTAGCCATGCGAGTCGAACGTCCCCCTGTTGCGGGGGGCGTGGCGTACGGCTCAGTAACACGTAGTCAACCTGCCCTAGAGACAAGGACAACCCCGGGAAACTGGGATTAATCCTTGATAGGTCATCTCATCTGGAAGGAGAGATGGCTTAAAGGGGTGTGCGGGCTTCTTCTGCACATTCG	Archaea	Thaumarchaeota	Nitrososphaeria	?	?	?	?		0.011085	0.93243	0.992058
PBG3_206123	ACCCCACTGCTATCGGGATAGGACTAAGACATGCTAGTCGAGCGCTTCCAGCCAATACGGGAGCGCGGCGCACAGCTCAGTAACACGTGGCTAATCTGCCCTTGGGACCGGAATA	Archaea	Thaumarchaeota	Bathyarchaeia	?	?	?	?		0.00743496	0.95465	0.992058
YM26_46618	AGGTCACCGTTATCAGGTTTCGACTTAGCCATGCGAGGCGTGAGTCATCTGGACTCGCCGAACTGCTCAGTAACACGTAGTTAACCTAACCTCAAGTGGAGGATAATCCCGCGAAAGTGGGGCTAATACTCCATAGCTGTTGAATGCTGGAATGCTTTAACAGCCAAAGCCTCGGCGCTTGAGGATGGGACTGCGACCTATCATGGTAGTTGTGAGTATAAAATACTCACAAGCCCGTAACGGGTAGGGGCCATGAGAGTGGAAGCCTCGAGATGCCTTCTGAGACATGAAGGCAGGTCCTACGGGACGCAGCAGGTACGAAAACTTTCCAATAGCTTAACGGCTGAGAGGGGAAGCCTGAGTGACTATGCACTGCATAGTCTTTTGCTTTGCTTAAAA…	Archaea	Aenigmarchaeota	Aenigmarchaeia	Aenigmarchaeales	?	?	?		0.00681558	0.958425	0.992058
YM22_77087	CGGGCACCGCTATTGGAGTTCGCTTAAGCCATGCGAGTCGAGAGGGGTAAGCCCTCGGCGCACTGCTCAGTAACACGCGGACAATCTGCCCTCGAGACGGGGATAACCCCGGGAAACTGGGGATAATACCCGATAGATCTGAGATGATGGAATGCTTTCAGGTCCAAATCCTGCGAGGCTCGAGGATGGGTCTGCGGCCTATCAGGTTGTAGGGGGTGTCACGGACCCCCTAGCCAAAGACGGGTACGGGCTTTGGGAGAAGTCGCCCGGAGATGGGTTCTGAGACACGAACCCAGGTCCTACGGGACGCAGCAGGCGCGAAACCTCCACAATGTGGGAAACCACGATGGGGGAACTCCAAGTGCCTAGACTTATGTCTAGGCTGTTCTCGAGCCCAAA…	Archaea	Thermoplasmatota	Thermoplasmata	?	?	?	?		0.00630632	0.961529	0.992058
YM25_11017	AGGTTACCGTTATCAGATTTCGACTAAGCCATGCGAGACGCGAGACATCTGGTCTCGTCGAACTGCTCAGTAACACGTAGTTAACCTAATCTAGAGTGGGGGATAATCCTGGGAAACTGGGGCTAATACCCCATAGCTGTCAGTCGCTGGAATGCTCTGACAGTCAAAACTCCGGTGCTCTAGAGTGGGACTGCGACTTATCACGGTCGTTGTGAGTATAAAATACTCACAAGCCTATAACGAGTAGGGGCCATGAGAGTGGGAGCCTCGAGATGCCTTCTGAGACATGAAGGCAGGTCCTACGGGACGCAGCAGGCGCGAAAACTTTCCAATAGCTTAACGGCTGAGAGGGGAAGTCTGAGTGGATACGTTTTACGTATTCTTTTGTTTTGCTTAAAC…	Archaea	Aenigmarchaeota	Aenigmarchaeia	?	?	?	?		0.00557117	0.966011	0.992058
PBG3_210132	AGGCCAATGCTATCGGGGTTCGATTAAGCCATGCGAGTCGAGAGGTGCAAGACCTCGGCATACTGCTCAGTAACACGTGGACAACCTACCCTAAGGAGGGGGATAACCCCGGAAAACTGGGGATAATACCCCATAGACTACGGGCGCTGGAATGCCCTGTAGTCGAAAGGTCCGCCGCCTTAGGATGGGTCTGCGGCTGATTAGGTTGTTGTTGGGGTAACGGCCCAACAAGCCTGTAATCAGTACGGGTTGTGGGAGCAAGAACCCGGAGATGGATTCTGAGACACGAATCCAGGCCCTACGGGGCGCAGCAGGCGCGAAAACTTTACAATGCGAGAAATCGTGATAAGGGAACCCCGAGTGCCCGTTAAATCGGGCTGTTAATCTGTACAAAAAGCA…	Archaea	Halobacterota	Methanomicrobia	Methanomicrobiales	?	?	?		0.00514347	0.968619	0.992058
PBG1_460995	ACCCGACTGCTATCGGATTGAGATTTAGCCATGCGAGTCGAACGTCCCCCTGTTGCGGGGGGCGTGGCGTACGGCTCAGTAACACGTAGTCAACCTGCCCTGGAGACGCGAACAACCCCGGGAAACTGGGATTAATCCGTGATAGGTCATCCCATCTGGAAGGAGGGATGGCTTAAAGGGATGCGCGGGCTTCTTCCGTGAATTCGCTCCAGGATGGGACTGCGTCCGATCAGGCTGTTGGCGGGGTAATGGCCCACCAAACCTGTAACCGGTACGGGCCTTGAGAGAGGTGGCCCGGAGATGGACACTGAGAGAAGGGTCCAGGTCCTACGGGGCGCAGCAGGCGCGAAACCTTCGCAATGCGCGAAAGCGTGACGAGGTTAATCCGAGTGGCCTCCG…	Archaea	Thaumarchaeota	Nitrososphaeria	Group 1.1c	uncultured archaeon	?	?		0.0050405	0.969247	0.992058
PBG3_531690	AGGTCACTGCTATCGGGGTTCGACTAAGCCATGCAAGTCGAGAGGGGTCAAGCCCTCGGCGTACTGCTCAGTAACACGTGGATAACCTGCCCTGAGGAAGGGGATAACCCCGGGAAACTGGGGATAATACCCTATAGGCTACCGAGGCTGGAATGCGCGGTAACCCAAAGCTCCGGCGCCTCAGGATGGGTCTGCGGCCGATTAGGTTGTTGTTGGGGTAACGGCCCAACAAGCCGGTAATCGGTACGGGTTGTGGGAGCAAGAGCCCGGAGATGGATTCTGAGACATGAATCCAGGCCCTACGGGGCGCAGCAGGCGCGAAAACTTTACAATGCGGGAAACCGTGATAAGGGAACCCCGAGTGCCTGTAACCACAGGCTGTTCAGGTGTTTAAAACGC…	Archaea	Halobacterota	Methanomicrobia	Methanomicrobiales	Methanomicrobiaceae	?	uncultured archaeon		0.00501693	0.96939	0.992058
PBG2_380120	CGGGCACCGCTATTGGAGTTCGCTTAAGCCATGCGAGTCGAGAGGGGTAAGCCCTCGGCGCACTGCTCAGTAACACGCGGACAACCTGCCCTCGAGACGGGGATAACCCCGGGAAACTGGGAATAATACCCGATAGATCTGGGATGATGGAAGGCCCCTAGGTCGAAATCCTGCGGGGCTCGAGGATGGGTCTGCGGCCTATCAGGTAGTAGGGGG	Archaea	Thermoplasmatota	Thermoplasmata	?	?	?	?		0.00496313	0.969718	0.992058
PBG2_124440	CGGGCACCGCTATTGGAGTTCGCTTAAGCCATGCGAGTCGAGAGGGGTAAGCCCTCGGCGCACTGCTCAGTAACACGCGGACAATCTGCCCTCGAGACGGGGATAACCCCGGGAAACTGGGAATAATACCCGATAGATTCGGGATGATGGAAGGCTCCCAAGTCGAAAT	Archaea	Thermoplasmatota	Thermoplasmata	?	uncultured crenarchaeote	?	?		0.00467601	0.971469	0.992058
YM25_78936	AGGTCACTGCTATCCGAATTCGACTAAGCCATGCAAGTCCCGGTGTTCATTTATGGACGCCGTGGCGGAAAGCTCAGTAACACGTAGTTAACATTCCCTCGAGTCTGGGATAATCTCGGGAAACTGAGGCTAACACCAGATAGACAAGGGGTACTGGAATGTCCCCTTATCAAAAGTCCGCGCTCGAGGATTGGACTGCGACGGATTAGGTTGTTGCCAGGGTAACGTCCTAGCAAGCCGATAATCTGTACGAGCCTTGAGAGAGGAAGCTCGGAGATGGATTCTGAGACAAGAATCCAGGTCCTACGGGACGCAGCAGGCGCGAAACTTTCCCAATGCACGAAAGTGTGAGGAAGGGATTTGGAGTGCTCTCCCTACTTTAGGGGGAGCTTTTGTGGA…	Archaea	Aenigmarchaeota	Deep Sea Euryarchaeotic Group(DSEG	uncultured archaeon	?	?	?		0.00453913	0.972304	0.992058
YM23_77327	ACCTGACTGCTATCGGATTGGTACTAAGCCATGCGAGTCATTGTAGCAATACAAGGCAGACGGCTCAGTAACACGTAGTCAATCTACCCTATGGACGTGGATAACCTCGGGAAACTGAGAATAATACACGATAGATCATAATGCCTGGAATGGTTTATGATTGAAATGATTTATCGCCGTAGGATGGGACTGCGGCCTATCAGCTTGTTGGTGGGGTAATGGCCCACCAAGGCTATAACAGGTACGGGCTCTGAGAGGAGAAGCCCGGAGATGGGTACTGAGACACGGACCCAGGCCCTATGGGGCGCAGCAGGCGAGAAACCTTAGCAATGTGCGAAAGCACGACTAGGTTAATCCGAGTGATTTCTGCTGAAGAAATCTTTTGTCAGTTTTAAAACC…	Archaea	Thaumarchaeota	Nitrososphaeria	Nitrosotaleales	Nitrosotaleaceae	uncultured archaeon	?		0.00450317	0.972524	0.992058
PBG1_459880	AGGTTACTGCTATCGAGGTTCGACTAAGCCATGCGAGTCGAATGTAGCAATACATGGCGTACTGCTCAGTAACACGTGGACAACCTACCCTTGGGACGGGGATAAACCCGGGAAACTGGGTATAATACCCGATAGGTCTCGGATGCTGGAATGCTTCGAGATTT	Archaea	Halobacterota	Methanosarcinia	Methanosarciniales	Methanosaetaceae	Methanosaeta	uncultured archaeon		0.00450086	0.972538	0.992058
PBG3_453289	ACCCCACTGCTATCGGGATAGGACTAAGACATGCTAGTCGTGCGCTTCCTAGCCAACTTGGAAGCGCGGCATACAGCTCAGTAACACGTGGCTAACCTGCCCTTGGGACGGGAACA	Archaea	Thaumarchaeota	Bathyarchaeia	uncultured archaeon	?	?	?		0.00398965	0.975656	0.992058
PBG3_554015	AGACTACCGCTATTGGAGTTCGACTAAGCCATGCACGTCGGGGTTTCAGGTATTGGGACCCGGCAGCCAGCTCAGTAACACGTGGACAACCTGCCCTTTGGAAGGGGACAACCTCGGGAAACTGAGGCTAATACCATATAGGCGACAAGCTCTGGAATGACTGTCGTTCAAATGGGGTCGAGATGTTACCTTTTGACTCCGCCAAAGGATGGGTCTGCGGCGGATTAGGCTGATGTTAGGGTAACGGCCTAACATACCTACAATCCGTACCGGCTATGAGAGTAGGAGCCGGGAGATGGACACTGAGACAAAGGTCCAGGCTCTACGGAGCGCAGCAGGCGCGGAAACTCTGCAATGCGCGTAAGCGTGACAGGGGAACTCCAAGTGTGCCTGTACAAC…	Archaea	Altiarchaeota	?	?	?	?	?		0.00358207	0.978142	0.992058
PBG2_574846	CGGGCACCGCTATCGGTATGCGATTAAGGCATGCGAGTCGAGAGGTGCAAGACCTCGGCTGACGGCTGAGTAACACGCGGATAATCTGCCCTGGAGTGGGGGATAATCTCGGGAAACTGAGGATAATACCCCATAGGTGTGGTATGCTGGAACGCTTCCACGCTGAAAGCCCCGGCGCTCCAGGATGAGTCTGCGGCCTATCAGGCTGTAGTGGGTGTAACGGACCCACTAACCTACGACGGGTAGGGGCGTTGAGAGACGGAGCCCCCAGATGGATTCTGAGACACGAATCCAGGCCCTACGGGGCGCAGCAGCTACGAAAACTGCACAATGTGGGAAACCACGATGCGGGCATACCGAGTGCCAAGGCATTGCTTTGGCTGTTCTTCCGCCTAAAAA…	Archaea	Thermoplasmatota	Thermoplasmata	Methanomassiliicoccales	?	uncultured archaeon	?		0.00337438	0.979409	0.992058
YM23_41131	AGATAGCTGCTATAGGAATTCGATTTAGCCATGCAAGTCAGGGGGCGCAAGCCACCGGCGATAGGCTCAGTAACACGTCGATAATCTGCCCTAAGGTCAGTGAAAGCTACGCGAAAGTGTAGGTAAACACTGATAGGCAATAGGCACTGCAAGGTCTTATTGCCCAAACTCGTGCCTTAGGATGAGTTGGCGGCCGATTAGGTAGTTGGCGGGGTAAAGGCCCACCAAGCCTTGGATCGGTACGGGTCATGAAAGTGATAGCCCGGAGAGGGACACTGAGATACTGGTCCCAGCCCTACGGGGTGCAGCAGGCGCGAAAACTCTCCAATGTGCGAAAGCGTGAGAGGGGAATTCCTAGTGCTATGGGTTTATCCCATGGCTTTTGCCAAGTGTAAATAG…	Archaea	Nanoarchaeota	Nanoarchaeia	Woesearchaeales	uncultured euryarchaeote	?	?		0.00330258	0.979847	0.992058
YM26_8818	ACCTTACTGCTGTCGGGATGGGGCTAAGCCATGCGAGTTGTGCGCTTCTTAGCCACGGTAGAGGCGCAGCGTACGGCTCAGTAACACGTGGCTAACTTAACCTCGGGACAGGGACAACCCCGGGAAACTGGGGCTAATCCCTGATAGGTGAGGGGGCCTGGAATGGTTCCTCATTTAAAGGGTGTCAGGGGCATGCTTTCTGATATTGCCCGAGGACAGGGCCGCGTCTGATCAGGTTGTTGGTGGGGCAATGGCTCACCAAGCCAGTAACCAGTACGGGCTGTGAGAGCGGAAGCCCGGAGATGGGCACTGAGACAAGGGCCCAGGCCCTACGGGGCGCAGCAGGTGCGAAAACTCCACAATGCACGAAAGTGTGATGGGGCCATCCCGAGTGCTGTC…	Archaea	Thaumarchaeota	Bathyarchaeia	uncultured archaeon	?	?	?		0.00324906	0.980174	0.992058
PBG4_241252	AGATCGCTGCTATCGGAATTCGACTAAGCCATGCAAGTCTTCCAGCAATGGAGGCACAAGGCTCAGTAACACGTCGGTAACCTGCCCTAAGGTCAGGGATAACCTCGCGAAAGTGAGGGTAACACCTGATATGGAAGGAATCCTGGAACTGGATTCTTCTTCAAACTCGTGCCTTAGGATGGGCCGGCGGCAGATTAGGCTGTTGGCGGTGTAATGGACCACCAAACCGAAGATCTGTACGGGCCATGAGAGTGGGAGCCCGGAGAGGGACACTGAGATACTGGTCCCAGCCCTACGGGGTGCAGCAGGCGCGAAACCTTTTCAATGCGCGCAAGCGTGAGAAGGGAATTCCGAGTGCTCAAGTTTTACTTGGGCTTTTGCCAAGTGTAAAAAGCTTGG…	Archaea	Nanoarchaeota	Nanoarchaeia	Woesearchaeales	?	?	?		0.00270464	0.983495	0.992058
PBG3_13803	ACCCCACTGCTATCGGGATGGGACTAAGACATGCTAGTCAAGCGCCTTCCAGCCATGTGGGAGGTGCGGCATACAGCTCAGTAACACGTGGCTAACCTGCCCTTGGGACGGGAACAATCCCGGGAAACTGGGGCTAATTCTCGATAGGTGAAGAACACTGGAATGTGTCTTTGCCCAAAGGACGTCGGATCATGCTTCTGGCGTTGCCCAAGGATGGGGCCGCGACCGATCAGGTTGTTGGTGAGGTAATGGCCCACCAAGCCTATAACCGGTGCGGGCCGTGAGAGCGGGAGCCCGGAGATGGGCACTGAGACAAGGGCCCAGGTCCTACGGGGCGCAGCAGTCGCGAAACCTTTGCAATACACGCAAGTGTGACAGGGTCATCCCGAGTGCCGACCG…	Archaea	Thaumarchaeota	Bathyarchaeia	uncultured archaeon	?	?	?		0.00235195	0.985647	0.995598
PBG3_652145	AGGTCGCTGCTATCAGAGTTCGACTTAGCTAAGCTAGTCATGGGGTCGCAAGACACCGGCACACAGTTCCGTAACACGTCGTTAATCTACCCTTTGGTCAGGGATAACCTTGGGAAACTGAGGGTAACACCTGATAGAAGATTGGTGCTGGAATGCTCTTTCTTCTAAAGGCAACGCCAAAGGATGAGACGGCGGCCGATTAGGTTGTTGGTGGGGTAATGGCCCACCAAGCCCGCGATCGGTAGGGGCCTTGAAAGAGGTAGCCCCGAGGAGGACACTGAGATAAGGGTCCTGACTCTACGGAGTATAGCAAGCGCGAAAACTTTACAATACACGCAAGTGTGATAAGGGAACTCTGAGTGCTCATGCAATGCATGGGCTTTTGCCGAGTGTAAATAG…	Archaea	Nanoarchaeota	Nanoarchaeia	Woesearchaeales	GW2011	AR15	?		-0.000721237	0.995598	0.994847
PBG4_10390	AGATTGCTGCTATTAGGATTCGATTAAGCCATGCAAGTCATCTAGCAATAGAGGCATAAGGCTCAGCAACACGTCGATAATCTGCCCTAAGGTCAGGGATAACCACGGGAAACTGTGGATAATACCTGATAAGAAAAAGATACTGGAATGTTCTATTTCTCAAACTCGAGCCTTAGGATGAGTCGGCGGCCGATTAGGCAGTTGGCGGTGTAACGGACCACCAAACCAAAGATCGGTACGGGCCCTGAGAGGGGTAGCCCGGAGAGGGACACTGAGATACTGGTCCCAGCCCTACGGGGTGCAGCAGGCGCGAAAACTTTACAATGCACGAAAGTGTGATAAGGGAATCCTAAGTGCTCAGGCATTGCCTGGGCTTTTGCTATATGTAAATAGTATGGC…	Archaea	Nanoarchaeota	Nanoarchaeia	Woesearchaeales	uncultured euryarchaeote	?	?		-0.0011078	0.993239	0.992396
PBG2_519347	ACCTGACTGCTATCGGAACGGGACTAAGCCATGCGAGTTTGCCAATCAGAGCACGTTGGTTGGCGGCGAACGGCTCAGTAACACGTAGTCAACCTGCCCTCGGGACGAGGATAATCTCGGGAAACTGAGGCTAATACTCGATAGATCAAGATTCCTGGAATGGGTTTTGGTCTCAAATGAGGTAACGACATCTTTGTTACATTTCGCCCGAGGATGGGACTGCGGCCGATCAGGCTGTTGGTGGGGTAAAGGCCCACCAAACCAGTAACCGGTACGGGCTTTGAGAGAAGGAGCCCGGAGATGGACACTGAGACAAGGGTCCAGGTCCTACGGGGCGCAGCAGGCGCGAAACCTTCGCAATGCGCGCAAGCGCGACGAGGTTATTCCGAGTGATTTCCG…	Archaea	Thaumarchaeota	Nitrososphaeria	Nitrosotaleales	Nitrosotaleaceae	?	?		-0.00177147	0.989189	0.992396
PBG3_282660	AGGCCACTGCTATCGGGGTTCGATTAAGCCATGCGAGTCGAGAGGTGCAAGACCTCGGCATACTGCTCAGTAACACGTGGACAACCTGCCCTGAGGAGGGGGATAACCCCGGGAAACTGGGGATAATACCCCATAGATTACAGATGCTGGAATGCTTTGTAGTCGAAAGGTCCGCCGCCTCAGGATGGGTCTGCGGCCGATTAGGTTGTTGTTGGGGTAACGGCCCAACAAGCCTGTAATCGGTACGGGTTGTGGGAGCAAGAACCCGGAGATGGATTCTGAGACACGAATCCAGGCCCTACGGGGCGCAGCAGGCGCGAAAACTTTGCAATGCGGGAAACCGTGACAAGGGAACCCCGAGTGCCCGTAAAATCGGGCTGTTCCGGTGTACAAAAAGCA…	Archaea	Halobacterota	Methanomicrobia	Methanomicrobiales	Methanoregulaceae	Methanoregula	uncultured archaeon		-0.00198119	0.98791	0.992058
PBG4_230407	CGGTTGCGGCTATCTGGTTTGACTTAGACATGCAAGTCTTCCGAAAGGAGGCGAACTGCTCAGTAACACGTAGATAACCTGCCCTATTGCCTGTAATACCCTCGGGAAACTGAGATTAAGAACAGATAGGTGCCGACTACTGGAATGTGTTGGCGCTCAAAATTTGCAATAGACTGGGTCTGCGGTGGATTAGGTTGTTGGCGGGGTAAAGGCCCACCAAGCCGATGATCCATACGGGTTTTTAGCGAAAGGGCCCGGAGAGGGAGTCTGAGACACTACTCCCAGCCCTACGGGGTGCAGCAGTCGAGTATTTTCTGCAATGTACGAAAGTATGACAGAGCGAGCCAGAGTGATTTTCTATAATTGAAAATCTTTTGTGACATGTAGATAGTGTTACGA…	Archaea	Nanoarchaeota	Nanoarchaeia	?	?	?	?		-0.00258391	0.984232	0.992058
YM26_57266	AGGCCACTGCTATCGGGGTTTGACTAAGCCATGCGAGTCGAGAGGTGCAAGACCTCGGCGAACTGCTCAGTAACACGTGGACAATCTGCCCTGAAGAAGAGAATAATCCCGGGAAACTGGGGGTAATGCTCTATAGTCCGGGAGGACTGGAATGTTCTCCGGATGAAAGATCCGTCGCTTCAGGATGAGTCTGCGGCCGATTAGGTAGTTGTTGGGGTAAAAGCCCAACAAGCCTGTCATCGGTACGGGTTGTGGGAGCAAGAGCCCGGAGATGGATTCTGAGACACGAATCCAGGCCCTACGGGGCGCAGCAGGCGCGAAAACTTTACAATGCGGGCAACCGTGATAAGGAAACCCCGAGTGCCACCACAGGGTGGCTGTCCACCAGTGTAAAAAACT…	Archaea	Halobacterota	Methanomicrobia	Methanomicrobiales	Methanospirillaceae	Methanospirillum	uncultured archaeon		-0.00280267	0.982897	0.992058
YM25_61094	AGATTGCTGCTATCGGGATTCGACTTAGCCATGCAAGTTAGGGGTAGCAATACCCCAGCGGAATGCTCAGTAACACGTCGATAATCTGCCCTTTGGTCAGGGATAACCTTGGGAAACTGAGGACAACACCTGATAGGGAATGGAGGCTGGAACGCGCCATTCCTGAAACGTAAGGCCTAAGGATGAGTCGGCGGCCGATTAGGTAGTTGGCGGTGTAACGGACCACCAAGCCAAAGATCGGTAGGGGCCTTGAGAGAGGGAGCCCCGAGAAGGGCACTGAGACACTGGCCCTAGCCCCACGGGGTGCAGCAGGCGCGAAAACTCCACAATGCGCGAAAGCGTGATGGGGGGATCCCGAGTGCTCAAGTTTTACTTGGGCTTTTGCCAAATGTAAATAGT…	Archaea	Nanoarchaeota	Nanoarchaeia	Woesearchaeales	uncultured archaeon	?	?		-0.002968	0.981889	0.992058
YM23_14875	CGGCCACCGCTATTGGAATACGATTAAGACATGCGAGTCGAGAGACTATGGTCTCGGCGGACCGCTGCAGTAACACGTGGATAACATGCCCTAGGGTGG	Archaea	Thermoplasmatota	Thermoplasmata	Methanomassiliicoccales	Methanomassiliicoccaceae	Methanomassiliicoccus	?		-0.00301016	0.981631	0.992058
PBG3_81093	AGGTCACTGCTATTAGAATCCGATTAAGCCATGCGAGTACTATGGTTCCTTCGGGGATTGTAGTGCGGATTGCTCAGTAACACATAGCTAACCTGCCCTTAGGCCTTCTATAATCCCGGGAAACTGGGGATAAGAGGAGATAGGATAAGAGTTCTGGAAAGAGCTTATTTGAACTAAGGATGGGGCTATGTCTGATTAGGTTGTTGTTTGGGGTAACTGCCCAACAAGCCGATAATCAGTACCGGTGGTGAGAGCTAGAACCGGGAGATGGATTCTGAGACATGAATCCAGGCCCTACGGGGCGCAGCAGGCGCGGAACCTTTGCAATGTACGCAAGTGCGACAGGGGGAATCTAAGTGCATAGCAGCAATGTTATGCTTTTGCCAAGACCAAAGACCT…	Archaea	Aenigmarchaeota	uncultured Methanococcales archaeon	?	?	?	?		-0.00316152	0.980708	0.992058
YM21_21196	ACCCCACTGCTATCGGGATGGGACTAAGACATGCTAGTCGTGCGCCTTCTAGCCATGCTGGAGGCGCGGCACACAGCTCAGTAGCACGTGGCTAACCTACCCTTGGGACGGGAACAACCCCGGGAAACTGGGGATAATTCTCGATAGGTGAAGCTCCCTGGAATGGG	Archaea	Thaumarchaeota	Bathyarchaeia	?	?	?	?		-0.00372686	0.977259	0.992058
YM23_106240	CGGGCACCGCTATTGGAATACGATTAAGCCATGCGAGTCGAGAGGGTTCGGCCCTCGGCGCACCGCTCAGTAACACGCGGATAATCTGACCTTGAGTCCGGGATAATCTCGCGAAAGTGAGCATAATACCGGATAGATCTCCTATGTTGGAATACTTGGAGGTCCAAAGCTGAGACGCTCAAGGATGAGTCTGCGGCCTATCAGGCAGTAGTGGGGGTAACGGCCCCACTAACCTATTACGGGTACGGGTCTTGGGAGAGATTGCCCGGAGATGGGTTCTGAGACATGAACCCAGGCCCTACGGGGCGCAGCAGGCGCGAAAACTTCGCACTGTGGGAAACCACGACGAGGGAATTCCAAGTGCTTATACATTGTATAAGCTGTTTATCTGTCTAAAAA…	Archaea	Thermoplasmatota	Thermoplasmata	?	uncultured Thermoplasmatales archaeon	?	?		-0.00443656	0.97293	0.992058
PBG3_106010	AGATTGCTGCTATCTGGGTTCGGTTTAGCCATGCAAGTCAAGGGGTCGCAAGACTACCGGCATAATGCTCAGTAACACGTCGATAATCTGCCCTTAGGTGGAGGATATCCTTGGGAAACTAAGGCCAACACTCCATAGAAAATATATACTGGAATGTTTTATTTTCTAAAGGTTACGCCTAAGGATGAGTCGGCGGCTGATTAGGTAGTTGGTGGGGTAATGGCCCACCAAGCCAAAGATCAGTAGGGGCCTTGAGAGAGGTTGCCCCGAGAAGGACACTTAGACACTGGTCCTAGCCCTACGGGGTGCAGCAGGCGCGAAAACTTTACAATGCACGAAAGTGTGATAAGGGAACCCAGAGTGCTTATGCTTAGCATAGGCTTTTGCCAAGAGTAAATA…	Archaea	Nanoarchaeota	Nanoarchaeia	?	?	?	?		-0.00450773	0.972496	0.992058
PBG1_330937	CGGGCACCGCTATTGGAGTTCGCTTAAGCCATGCGAGTCGAGAGGGGTAAGCCCTCGGCGCACTGCTCAGTAACACGCGGACAATCTGCCCTCGAGACGGGGATAACCCCGGGAAACTGGGAATAATACCCGATAGGCCTGAGATGATGGAAGGCTCTCAGGTTCAAACCCTGCGGGGCTCGAGGATGGGTCTGCGGCCTATCAGGTAGTAGGGGGTTTCACAGACCCCCTAGCCGTAGACGGGTACGGGCTTTGGGAGAAGTCGCCCGGAGATGGATTCTGAGACACGAATCCAGGTCCTACGGGACGCAGCAGGCGCGAAACCTCCACACTGTGGGAAACCACGATGGGGGAACTCCGAGTGCCTACACTGTGTGTAGGCTGTTCTCGAGCCTAAAA…	Archaea	Thermoplasmatota	Thermoplasmata	?	uncultured archaeon	?	?		-0.00461416	0.971847	0.992058
PBG3_187499	AGGCCACTGCTATCGGGGTTTGACTAAGCCATGCGAGTCGAGAGGTGCAAGACCTCGGCGAACTGCTCAGTAACACGTGGACAATCTACCCTGAAGAAGAGAATAATCCCGGGAAACTGGGGGTAATGCTCTATAGTCCGGGACGACTGGAATGTCTTCCGGATGAAAGATCCGTCGCTTCAGGATGAGTCTGCGGCCGATTAGGTAGTTGTTGGGGTAAAAGCCCAACAAGCCCGTAATCGGTACGGGTTGTGGGAGCAAGAGCCCGGAGATGGATTCTGAGACACGAATCCAGGCCCTACGGGGCGCAGCAGGCGCGAAAACTTTACAATGCGGGCAACCGTGATAAGGAAACCCCGAGTGCCAGCATAGGCTGGCTGTCCACCAGTGTAAACAACT…	Archaea	Halobacterota	Methanomicrobia	Methanomicrobiales	Methanospirillaceae	Methanospirillum	?		-0.00494326	0.96984	0.992058
YM25_83114	AGACTGCTGCTATTCGGATTCGGTTAAGCCATGCAAGTTACGGGGGAGCAATCCACCGGCACAAGGCTCAGTAACACGTCGATAATCTGCCCTTAGGTCAGGGACAGCCTTGGGAAACTGAGGGTAAACCCTGATAGGGGAAGAGTTCTGCAATGAACCTTCCTGTAAAAGCAATGCCTAAGGATGAGTCGGCGGCAGATTAGGTTGTTGGCGGGGTAACGGCCCACCAAGCCAAAGATCTGTAGGGGCTCTGAGAGGAGTTGCCCCGAGAAGGGCACTGAGATACTGGCCCTAGCCCTACGGGGTGCAGCAGGCGCGAAAACTCTGCAATGCACGCAAGTGTGACAGGGGAATCCGAAGTGCTTAGCTTAGCTAGGCTTTTGCCAAGTGTACATAACT…	Archaea	Nanoarchaeota	Nanoarchaeia	Woesearchaeales	uncultured archaeon	?	?		-0.00511724	0.968778	0.992058
YM26_24117	AGGTCACTGCTATCGGTGTTCGATTAAGCCATGCGAGTCGTGAGGGGTAAAGCCCTCGGCAGACTGCTCAGTAACACGTGGATAATCTACCCAAAGGTCTGGGATAACCCCGGGAAACTGGGGATAAGACCGGATAGGCCAATACGTCTGGAATGTGTGTTGGCTTAAAGGCAACGCCTTTGGATGGGTCTGCGGCGGATTAGGTAGACGCCGGTGTAACGTACCGGCGTGCCTGTAATCCGTACGGGTTGTGGGAGCAAGAGCCCGGAGATGGATTCTGAGACACGAATCCAGGCCCTACGGGGCGCAGCAGGCGCGAAAACTCTACAATGCAGGCAACTGCGATAGGGGGACATCGAGTGGCACCCACCTTGGGTGTCTGTCCAACCGTCT	Archaea	Halobacterota	Methanocellia	Methanocellales	Methanocellaceae	Methanocella	uncultured archaeon		-0.00829235	0.949427	0.992058
YM25_29823	GGATTGCTGCTATCGGGATTCGCTTAAGCCATGCAAGTCAGCTCAGCAATGGGCGGCGACAGGCTCAGTAACACGTCGATAATCTGCCCTAAGATCGGGTATACCCACGGAAAACTGTGGCTAAAACCTGATAGTGAAAGGATTCTGGAATGAACCTTTTACGAAACGTAAGGTCTTAGGATGAGTCGGCGGCGGATTAGGCAGTTGGCGGTGTAACGGACCACCAAACCAAAGATCCGTAGGGGCCCTGAGAGGGGTAGCCCCGAGAGGGACACTGAAATACTGGTCCCAGCTCCACGGAGTGCAGCAGGCGCGTAACCTCCACAATGCGCGAAAGCGTGATGGGGGGATCCCGAGTGCTTACATTTTTTGTAAGCTTTTGCCAAGGGCAAACACCTT…	Archaea	Nanoarchaeota	Nanoarchaeia	Woesearchaeales	uncultured euryarchaeote	?	?		-0.00856469	0.947768	0.992058
YM25_80012	GCAAGAGAGGCAAACTGCTCAGTAACACGTCGGTAACCTGCCCTAGAGTCAGGGATAACCTCGGGAAACTGAGGGTAAACCCAGATAGGCGAATTCTCCTGGAATGGTGTTTCGCCCAAACTCGTGCTCTAGGATGGGCCGGCGGCTGATTAGGCTGTTGGTGGGGTAACGGCCCACCAAACCGACGATCAGTACGGGCCATGAGAGTGGTAGCCCGGAGAGGGACACTGAGATACTGGTCCCAGCCCTACGGGGTGCAGCAGGCGCGAAAACTTCTCAATGCACGCAAGTGTGAAGAGGGGATACTCAGTGCTTACGCTTCTGGCGTAGGCTTTTGTCGAGCGTAGACAGCTCGATGAATAAGTGGTGGGCAAGACCGGTGCCAGCCGCCGCGGTAAC…	Archaea	Nanoarchaeota	Nanoarchaeia	Woesearchaeales	uncultured archaeon	?	?		-0.0103368	0.936981	0.985549
PBG2_161165	AGATCACCGTTATCAGAATTCGACTAAGCCATGCGAGGCGCGAGCTATTTGGGCTCGCCGAACTGCTCAGTAACACGTAGCTAACATGCCCTCAAGCGGGGGATAATCTTGGAAATCTGAGGCTAATACCCCATAGCTGTTGGATGCTGGAATGCTTCAACAGTCAAAGCTCCGGCACTTGAGGATTGGGCTGCGGCCTATCATGGCTGTTGTGAGTGTAAAGTACTCACAAACCTTTAACGGGTAGGGGTCATGAGAGTGGGAGCCTCGAGATGCCTTCTGAGACATGAAGGCAGGTCCTACGGGACGCAGCAGGCGCGAAAACTTTCCAATGGTTTAACGACTGAGAAGGGAATTCTGAGTGCATGCATTTTATGCATGCTTTTACCCTGCTCAAAA…	Archaea	Aenigmarchaeota	Aenigmarchaeia	Aenigmarchaeales	uncultured archaeon	?	?		-0.0133479	0.918679	0.985549
YM22_44468	ACCCGACTGCTATCGGATTGAGATTTAGCCATGCGAGTCGAACGTTCCCCTGTTGCGGGGAGCGTGGCGTACGGCTCAGTAACACGTAGTCAACCTGCCCTGGAGACATGGACAACCCCGGGAAACTGGGATTAATCCGTGATAGGTCATCTCATCTGGAAGGAGAGATGGCTTAAAGGGGTGCGAGAGCTTCTTTCTCGTATTTGCTCCAGGATGGGACTGCGGCCGATCAGGCTGTTGGCGGTGTAATGGACCACCAAACCTGTAACCGGTACGGGCCTTGAGAGAGGGGGCCCGGAGATGGACACTGAGAGAAGGGTCCAGGTCCTACGGGGCGCAGCAGGCGCGAAACCTTCGCAATGCGCGAAAGCGTGACGAGGTTAATCCGAGTGGTTCCCG…	Archaea	Thaumarchaeota	Nitrososphaeria	Group 1.1c	?	?	?		-0.0133546	0.918638	0.983765
YM25_79537	AGGTCGCTGCTATCAGAGTTCGACTTAGCTAAGCTAGTCATGGGGCCGCAAGGCACCGGCAAACAGTTCCGTAACACGTCGTTAATCTACCCTTAAGTCTGGGATAGCCTTGGGAAACTGAGGGTAAACCCGGATAGATGATTGGTGCTGGAATGCTCTTTCATCAAAAGGCAACGCTTCAGGATGAGACGGCGGCCGATTAGGTCGTTGGTGGGGTAATGGCCCACCAAGCCAACGATCGGTAGGGGCCCTGAAAGGGGTAGCCCCGAGGAGGACACTGAGATAAGGGTCCTGACTCTACGGAGTATAGCAAGCGCGAAAACTTTACAATACACGAAAGTGTGATAAGGGAACTCTGAGTGCTCATGCATTGCATGGGCTTTTGCCTAGTGTAAATAG…	Archaea	Nanoarchaeota	Nanoarchaeia	Woesearchaeales	GW2011	AR15	?		-0.0143562	0.912559	0.975951
PBG3_665251	CGGCTGCGGCTCTCTGGTTTGCACTTAGACATGCAAGTCTTTCGAGAGAAGGCGAACTGCTCAGTAACACGTAGCTAACCTACCCTTAAGTCAAGGATAACCTCGGGAAACTGAGGATAATACTTGATAGAGGTCACACCCTGGAACGATATGACCTTCAAACTCGCGCTTAAGGATGGGGCTGCGGCGGATTAGGTAGTTGGCGGGGTAATAGCCCACCAAGCCTGTGATCCGTAAGGGCTCTTAGCGGAGAGGCCCTGAGAGGGAATCTGAGATACTATTCCCAGCCCTACGGGGTGCAGCAGGTAGGAATCTTTTGCAATGCGCGCAAGCGTGACAAAGCGAGCCAGAGTGCTTTTCAATTGAAAAGCTTTTGCCAAATCCAAAAAGTTTGGCGAA…	Archaea	Nanoarchaeota	Nanoarchaeia	Woesearchaeales	SCGC AAA011-D5	Candidatus Pacearchaeota archaeon RBG_19FT_COMBO_34_9	?		-0.016904	0.897118	0.975951
YM22_23007	AGATCGCTGCTAGTAGGATTCGACTAAGCCATGCAAGTCAGGCAGCAATGCCGGCGACATGCTCAGTAACACGTCGATAACCTTCCCTACGGTCAGGGATAAGCACGGGAAACTGTGTGTAACACCTGATATGGAAAAGGCACTGGAACGTCCTCTTCCCCAAACTCGTGCCGTAGGATGGGTCGGCGGCGGATTAGGCTGTTGGTGGGGTAACGGCCCACCAAACCTTTGATCCGTACGGGCCATGAGAGTGGTAGCCCGGAGAGGGACACTGAAATACTGGTCCCAGCCCTACGGGGTGCAGCAGGCGCGAAACCTCCACAATGCACGAAAGTGTGATGGGGGGATCCTACGTGCTCATGTCTAACATGGGCTTTTGCCGAGATTAGACATCTTGGC…	Archaea	Nanoarchaeota	Nanoarchaeia	?	?	?	?		-0.0169309	0.896956	0.975951
PBG2_755925	ACCCGACTGCTATCGGATTGGGATTTAGCCATGTTAGTTGTGCGTTCCTGGCTACAGGCGCGCAGCGTACGGCTCAGTAACACGTAGTCAACCTGCCCTGGAGACGCGGACAAGCCCGGGAAACTGGGACCGATCCGCGATAGATGACCTCATCTGGAAGGAGAGGCCGTCCAAAGGGCTGCGCGAGTTTGCTTCGCGCATCCGCTCCAGGATGGGACTGCGGCCGATCAGGCTGTTGGCGGGGTAATGGCCCACCAAACCTGTAACCGGTACGGGCTTTGAGAGAAGGAGCCCGGAGATGGACACTGAGACAAGGGTCCAGGCCCTACGGGGCGCATCAGGCGCGAAAACTTCGCAATGCGCGAAAGCGTGACGAGGCTAGTCCGAGTGCCTTCCGCT…	Archaea	Thaumarchaeota	Nitrososphaeria	Group 1.1c	uncultured archaeon	?	?		-0.0175801	0.893027	0.972952
YM23_44053	CGGCCACCGCTATTGGAATTCGATTAAGACATGCGAGTCGAGAGACGTAAGGTCTCGGCGAACCGCTGAGTAACACGCGGACAACGTGCCCTAAGGTGGAGGATAACCTCGGGAAACTGAGAATAATACTCCATAGGCCTAGGATGCTGGAACGCTTCTAGGTCCAAAGCTCCGGCGCCTTAGGATCGGTCTGCGGCGTATCAGGTTGTAGTGGGTGTAACGGACCCACTAGCCTCTGACGCGTATGGGCCTTGAGAGAGGAAGCCCACAGATGGACTCTGAGACATGAGTCCAGGCCCTACGGGGCGCAGCAGTCGCGAAAACTTCACAATGGGGGCAACCCCGATGAGGGAATTCCAAGTGCCAGCACTATGTGTTGGCTGTTCTCCCGCCTAAAAA…	Archaea	Thermoplasmatota	Thermoplasmata	Methanomassiliicoccales	Methanomassiliicoccaceae	?	?		-0.0186594	0.886502	0.972292
PBG2_173503	ACCTGACTGCTATCGGAACGGGACTAAGCCATGCGAGTCTGCCAATCTAAGCACGTTGGTTGGCGGCGAACGGCTCATTAACACGTAGTCAACCTGCCCTTGGGTCGAGAACAATCTCGGGAAACTGAGGCTAATTCTCGATAGGTCAAGATTCCTGGAACGGGTTTTGGTCAAAACGAAGCAACAGCATCTTGTTGTTTTCGCCCGAGGATGGGACTGCGGCCGATCAGGCTGTTGGTGAGGTAAAGGCTCACCAAACCAGTAACCGGTACGGGCTTTGAGAGAAGGAGCCCGGAGATGGACACTGAGACAAGGGTCCAGGTCCTACGGGGCGCAGCAGGCGCGAAACCTTCGCAATGCGCGCAAGCGCGACGAGGTTATTCCGAGTGATCCCCGCTG…	Archaea	Thaumarchaeota	Nitrososphaeria	Nitrosotaleales	Nitrosotaleaceae	?	?		-0.0200596	0.878048	0.964987
PBG3_1044	AGATCGCTGCTATTGGAATTCGACTAAGCCATGCAAGTTTTCCAGCAATGGAAGCACAAGGCTCAGTAACACGTCGGTAACCTGCCCTAAGGTCAGGGATAGCCTCGCGAAAGTGAGGGTAACACCTGATAGGGAAATTCTTCTGGAAGGAGTTTTTTCTTAAACTCGTGCCTTAGGATGGGCCGGCGGCAGATTAGGCTGTTGGCGGTGTAATGGACCACCAAACCGAAGATCTGTACGGGCCATGAGAGTGGGAGCCCGGAGAGGGACACTGAGATACTGGTCCCAGCCCTACGGGGTGCAGCAGGCGCGAAACCTTTTCAATGCGCGCAAGCGTGAGAAGGGAATTCCAAGTGCTTAAGTTATACTTAGGCTTTTGCCAAGTGTAAAAAGCTTGGC…	Archaea	Nanoarchaeota	Nanoarchaeia	Woesearchaeales	uncultured archaeon	?	?		-0.0224485	0.863655	0.964987
YM22_76058	AGGTCACCGCTATTGGGATTCGATTAAGCCATGCGAGTCGAGAGGGTTCGGCCCTCGGCAGACGGCTCAGTAACACGTGGATAATCTGCCCTTAGGTGGGGGATACCCTCGGGAAACTGAGGATAATACCCCATAGATCCAGACTGCTGGAATGCTTTTGGATCGAAAGCTTCGGCGCCTAAGGATGAGTCTGCGGGCTATCAGGTAGTAGTCAGGGTAATGACCTGACTAGCCTACGACGGATACGGGTTGTGAGAGCACTAGCCCGGAGATGATATCTGAGACACGATATCAGGCCCTACGGGGCGCAGCAGGCGCGAAAACTTTGCACTGTGCGAAAGCACGACAAGGGAATCCCAAGTGCTAGCTCGTAAGAGTTAGCTGTTTCCCTGTCTAAAA…	Archaea	Thermoplasmatota	Thermoplasmata	Marine Benthic Group D and DHVEG-1	uncultured archaeon	?	?		-0.0225622	0.862971	0.959863
PBG1_479730	ACCCTATTGCTATCGGGTTGAGACTAAGCCATGCAAGTTGTGCGCTCCCCAGCCACGTTGGGAGAGCAGCGAACGGCTCAGTAACACGTAGTCAATCTGCCCTTAGGACGGATATAACCCTGGGAAACTAGGGCTAATAACCGATAGATGAAAGCGCCTGGAATGGTCTTTCGTCCAAAAGCTTTCGGGAACATGCTTCCGACGGCGCCTAAGGATGAGACTGCGGCCGATCAGGCAGTTGGTGGGGTAACGGCCCACCAAACCTATAACCGGTACGGGCCCTGAAAGGGGAAGCCCGGAGATGGAAACTGAGATAAGGTTCCAGGCCCTACGGGGCGCAGCAGGCGCGAAAACTCCGCAATGCGCGAAAGCGTGACGGGGTTAACCCGAGTGCCGTCC…	Archaea	Thaumarchaeota	Bathyarchaeia	uncultured archaeon	?	?	?		-0.0239857	0.854417	0.959863
YM23_96572	AGATCGCTGCTATTGGAATTCGACTAAGCCATGCAAGTCTTCCAGCAATGGAGGCATAAGGCTCAGTAACACGTCGGTAACCTGCCCTAAGGTCAGGGATAGCCTCGCGAAAGTGAGGGTAACACCTGATAGGGAAGTTCGCCTGGAAAGGCATCTTCCCACAAACTCGTGCCTTAGGATGGGCCGGCGGCGGATTAGGCTGTTGGCGGTGTAACGGACCACCAAACCGAAGATCTGTACGGGCCATGAGAGTGGGAGCCCGGAGAGGGACACTGAGATACTGGTCCCAGCCCTACGGGGTGCAGCAGGCGCGAAACCTTTTCAATGCGCGCAAGCGTGAGAAGGGAATTCCAAGTGCTTAAGTTTTACTTAGGCTTTTGCCAAGTGTAAAAAGCTTGG…	Archaea	Nanoarchaeota	Nanoarchaeia	Woesearchaeales	?	?	?		-0.024195	0.853161	0.94942
PBG3_131252	ACCCGACTGCTATCGGATTGAGATTTAGCCATGCGAGTCGAACGTCCCCCTGTTGCGGGGGGCGTGGCATACGGCTCAGTAACACGTAGTCAACCTGCCCTGGAGACATGGACAACCCCGGGAAACTGGGATTAATCCGTGATAGGTCATCTCATCTGGAAGGAGAGATGGCTTAAAGGGGTACGCAGGCTTCTTCTGCGTATTCGCTCCAGGATGGGACTGCGTCCGATCAGGCTGTTGGCGGGGTAATGGCCCACCAAACCTGTAACCGGTACGGGCCTTGAGAGAGGTGGCCCGGAGATGGACACTGAGAGAAGGGTCCAGGTCCTACGGGGCGCAGCAGGCGCGAAACCTTCGCAATGCGCGAAAGCGTGACGAGGTTAATCCGAGTGGCCCCCG…	Archaea	Thaumarchaeota	Nitrososphaeria	Group 1.1c	uncultured crenarchaeote	?	?		-0.0277253	0.832027	0.94942
PBG2_434730	ACCCGACTGCTATCGGATTGGGATTTAGCCATGTTAGTTGTGCGTGCTTGGCTACAGGCACGCAGCGTACGGCTCAGTAACACGTAGTCAACCTGCCCTGGAGACGCGGACAAACCCGGGAAACTGGGGCCTATCCGCGATAGATGACCTCATCTGGAAGGAGAAGTCGTCCAAAAGGACGCACGGGTATGCTCTGTGCGGACCGCTCCAGGATGGGACTGCGGCCGATCAGGCTGTTGGCGGGGTAATGGCCCACCAAACCTGTAACCGGTACGGGCTTTGAGAGAAGGAGCCCGGAGATGGACACTGAGACAAGGGTCCAGGCCCTACGGGGCGCATCAGGCGCGAAAACTTCGCAATGCGCGCAAGCGTGACGAGGCTAGTCCGAGTGCTTCCTGC…	Archaea	Thaumarchaeota	Nitrososphaeria	Group 1.1c	?	?	?		-0.0282873	0.828673	0.94942
PBG3_91987	ACCCGACTGCTATCGGATTGAGATTTAGCCATGCGAGTCGAACGTCTCCCTGTTGCGGGAGGCGTGGCGTACGGCTCAGTAACACGTAGTCAACCTGCCCTAGAGACGAGAACAA	Archaea	Thaumarchaeota	Nitrososphaeria	Group 1.1c	uncultured archaeon	?	?		-0.0285542	0.827081	0.949373
PBG1_551341	ACCCCACTGCTATCGGGATAGGACTAAGACATGCTAGTTGAGCGCTTCCAGCCAACACGGGAGCGCAGCGCACAGCTCAGTAACACGTGGCTAATCTGCCCTTGGGACCGGAACACCCCCGGGAAACTGGGGCTAATTCTCGATAGGTGAAGAACTCTGGAATGAGTCTTTGCCAAAAAGACGTTTACGTTATGCTCGTAGGCGTCGCCCAAGGATGAGGCCGCGACCGATCAGGTTGTTGGTGAGGTAATGGCTCACCAAGCCTTTTACCGGTGCGGGCCGTGAGAGCGGGAGCCCGGAGATGGGCACTGAGACAAGGGCCCAGGCCCTACGGGGCGCAGCAGTCGCGAAAACTTTGCAATACACGAAAGTGTGACAGGGCTATCCCGAGTGCCATCC…	Archaea	Thaumarchaeota	Bathyarchaeia	uncultured archaeon	?	?	?		-0.029137	0.823608	0.944268
PBG2_744427	ACCTGACTGCTATCGGAACGGGATTAAGCCATGCGAGTTTGCCAATCAGAGCATGTTGGTTGGCGGCGAACGGCTCAGTAACACGTAGTCAACCTGCCCTTGGGCCGAGAATAATCTCGGGAAACTGAGGCTAATGAACGATAGGTCAAGACTCCTGGAATGGGTTTTGGTCTAAATGGCGTGACAGCATCTTGTCATGTCCGCCCAAGGATGGGACTGCGGCCGATCAGGCTGTTGGTGGGGTAAAGGCCCACCAAACCAGTAACCGGTACGGGCTTTGAGAGAAGGAGCCCGGAGATGGACACTGAGACAAGGGTCCAGGTCCTACGGGGCGCAGCAGGCGCGAAACCTTCGCAATGCGCGCAAGCGCGACGAGGTTATTCCGAGTGATTTCCGCTG…	Archaea	Thaumarchaeota	Nitrososphaeria	Nitrosotaleales	Nitrosotaleaceae	uncultured archaeon	?		-0.0303941	0.816128	0.936086
YM24_25181	AGATTGCTGCTAGTAGGATTCGATTAAGCCATGCAAGTCAGGTCGCAAGACCGGCGGCATGCTCAGTAACACGTCGATAACCTTCCCTATGGTCAGGGATAATCTCGGGAAACTGAGTGTAACACCTGATAGGGGATCGGCACTGGAATGTCCGATCCCTGAAACTCGTGCCGTAGGATGGGTCGGCGGCGGATTAGGCAGTTGGTGGGGTAACGGCCCACCAAACCTTTGATCCGTACGGGCCATGAGAGTGGTAGCCCGGAGAGGGACACTGAAATACTGGTCCCAGCCCTACGGGGTGCAGCAGGCGCGAAACCTCCACAATGCACGAAAGTGTGATGGGGGGATCCTACGTGCTCATGTCTAACATGGGCTTTTGCCAAGAATAGACACCTTGGC…	Archaea	Nanoarchaeota	Nanoarchaeia	?	?	?	?		-0.032095	0.806032	0.935449
PBG3_397076	GGATTGCTGCTATCGGGATTCGCTTAAGCCATGCAAGTCAGGTCAGTAATGGCCGGCGACAGGCTCAGTAACACGTCGATAATCTGCCCTAAGGTTAGGGATACCCACGGAAAACTGTGGCTAAACTCTGATATTGAAGGGATTCTGGAACGAACCCTTTGCTAAACGTAAGGCCTTAGGATGAGTCGGCGGCGGATTAGGCAGTTGGCGGTGTAATGGACCACCAAACCTGAGATCCGTAGGGGCCCTGAGAGGGGTAGCCCCGAGAGGGACACTGAAATACTGGTCCCAGCTCCACGGAGTGCAGCAGGCGCGTAACCTCCACAATGCGCGAAAGCGTGATGGGGGGATCCCGAGTGCTTACATTTTTTGTAAGCTTTTGCCAAGAGCAAACATCTT…	Archaea	Nanoarchaeota	Nanoarchaeia	Woesearchaeales	uncultured euryarchaeote	?	?		-0.0324428	0.803972	0.930082
PBG3_477953	ACCCCACTGCTATCGGGATGGGACTAAGACATGCTAGTTGAGCGCCTTCCAGCCATGTGGGAGGCGCAGCGCACAGCTCAGTAACACGTGGCTAACCTGCCCTTGGGACAAGAACAACCCCGGGAAACTGGGGTTAATTCTCGATAGGTGAAGAACTCTGGAATGAGTCTTTGCCTAAAAGGCGTCGGATCATGCTTTCGACGTCGCCCAAGGATGGGGCCGCGACCGATCAGATTGTTGGCGAGGTAATGGCTCACCAAGTCTATAACCGGTGCGGGCCGTGAGAGCGGGAGCCCGGAGATGGGCACTGAGACAAGGGCCCAGGTCCTACGGGGCGCAGCAGTCGCGAAACCTTTGCAATACACGCAAGTGTGACAGGGTCATCCCGAGTGCCGACCG…	Archaea	Thaumarchaeota	Bathyarchaeia	uncultured archaeon	?	?	?		-0.033985	0.794852	0.928204
PBG2_148784	GGATTGCTGCTATCAGGATTCGATTAAGCCATGCAAGTCAGGTCAGTAATGGCCGGCGACAGGCTCAGTAACACGTCGATAATCTGCCCTAAGGTTGAGGATACCCACGGAAAACTGTGGTTAATACTTGATACTGAATGGATTCTGGAACGAACCATTTATTAAACGTAAGGCCTTAGGATGAGTCGGCGGCGGATTAGGCAGTTGGCGGTGTAACGGACCACCAAACCTAAGATCCGTAGGGGCCCTGAGAGGGGTAGCCCCGAGAGGGACACTGAAATACTGGTCCCAGCTCCACGGAGTGCAGCAGGCGCGAAACCTCCACAATGCGCGAAAGCGTGATGGGGGGATCCTGAGTGCTTACACTTCGGTGTAAGCTTTTGCCAAGAGTTCACATCT…	Archaea	Nanoarchaeota	Nanoarchaeia	Woesearchaeales	uncultured euryarchaeote	?	?		-0.0345109	0.791748	0.927983
PBG2_578561	CGGCTGCGGCTCTCTGGTTTGCACTTAGACATGCAAGTTCTTTCACTTAGCAATAGGTGGAAAGCGAACTGCTCAGTAACACGTAGCTAACCTGCCCTTAAGTCGATGATAACCTCGGGAAACTGAGACTAAAAATCGATAGAAGACATACCCTGGAAAGATTTGTCTTTGAAATTCGTGCTTAAGGATGGGGCTGCGGCGGATTAGGTAGTTGGCGGGGTAATAGCCCACCAAGCCTTTGATCCGTAAGGGCTCTTAGCGGAGAGGCCCTGAGAGGGAATCTGAGACACTATTCCCAGCCCTACGGGGTGCAGCAGTTAGGAATCATTTGCAATGCGCGAAAGCGTGACAATTTGAACCAGAGTGCTTTTCATTTGAAAAGCTTTTGCCAAATGTAAA…	Archaea	Nanoarchaeota	Nanoarchaeia	Woesearchaeales	SCGC AAA011-D5	?	?		-0.0347972	0.790059	0.927983
YM26_46974	CGGCTGCGGCTCTCTGGTTTGCACTTAGACATGCAAGTCTTTCGAAAGAAGGCGTACTGCTCAGTAACACGTAGCTAACCTGCCCTTAGGTCAAGGATACCCTCGGGAAACTGAGGCTAATACTTGATAAGAGATATACCCTGGAAAGATTTATCTCACAAATTCGAGCCTAAGGATGGGGCTGCGGTGGATTAGGTTGTTGGCGGGGTAACTGCCCACCAAGCCTGTGATCCATAAGGGCTCTTAGCGGAGAGGCCCTGAGAGGGAATCTGAGACACTATTCCCAGCCCTACGGGGTGCAGCAGTTAGGAATCATTTGCAATGCGCGCAAGCGTGACAATTTGAGCCAGAGTGACTTTCATTTGAAAGTCTTTTGCCAAATGCAAAAAGTTTGGCGAA…	Archaea	Nanoarchaeota	Nanoarchaeia	Woesearchaeales	?	?	?		-0.0349327	0.789261	0.927983
PBG3_81119	AGGTTACTGCTATCGAGGTTCGACTAAGCCATGCGAGTCGAATGTAGCAATACATGGCGTACTGCTCAGTAACACGTGGACAACCTACCCTGAGGCCTGGGATAAACCCGGGAAACTGGGTATAATACCGGATAGATCTCGGATGCTGGAATGCTCCGAGGTCCAAAGTTCCGACGCCTCAGGATGGGTCTGCGGCCTATCAGGGTAGTAGTGGGTGTAAAGTACCTCCTAGCCAACGACGGGTACGGGTTGTGAGAGCAAGAGCCCGGAGATGGATTCTGAGACACGAATCCAGGCCCTACGGGGTGCAGCAGGCGCGAAAACTTTACAATGCTGGAAACAGCGATAAGGGAACCTCGAGTGCCGAGATACAATCTTGGCTGTCGTCGTGTCTAAAAA…	Archaea	Halobacterota	Methanosarcinia	Methanosarciniales	Methanosaetaceae	Methanosaeta	?		-0.0351603	0.78792	0.921145
PBG2_688801	ACCCGACTGCTATCGGATTGAGATTTAGCCATGCGAGTCGAACGTCCCCCTGTTGCGGGGGGCGTGGCGTACGGCTCAGTAACACGTAGTCAACCTGCCCTCGAGACGTGGACAACCCCGGGAAACTGGGATTAATTCCATGATAGGCCATCTCATCTGGAAGGAGAGACGGCTTAAAGGGGTGAGCGAGCTTCTTTTGTTCGCCCGCTCGAGGATGGGACTGCGGCCGATCAGGCTGTTGGCGGGGTAATGGCCCACCAAACCTGTTACCGGTACGGGCCTTGAGAGAGGGGGCCCGGAGATGGACACTGAGAGAAGGGTCCAGGTCCTACGGGGCGCAGCAGGCGCGAAACCTTCACAATGCGCGAAAGCGTGATGAGGTTAATCCGAGTGGCTCCC…	Archaea	Thaumarchaeota	Nitrososphaeria	Group 1.1c	uncultured archaeon	?	?		-0.036545	0.779774	0.912304
YM25_64534	AGATTGCTGCTATTGGGATTCGACTAAGCCATGCAAGTCCAGGGGTCGCAAGACACCGGCAGACTGCTCAGTAACACGTCGATAATCTGCCCTCAGATCCGTGACAACCTTGGGAAACTGAGGCTAAACATGGATAGGGGATGGAGGCTGGAATGCGCCATCCCTGAAACGCAAGGTCTGAGGATGAGTCGGCGGCTGATTAGGTAGTTGGAGAGGTAACGGCTCACCAAGCCGAAGATCAGTACGGGCCATGAGAGTGGTAGCCCGGAGAAGGGTCCTGAGACACAGACCCTAGCCCTACGGGGTGCAGCAGGCGCGAAAACTTTACAATGCACGAAAGTGTGATAAGGGAATCCCGAGTGCGTGTGTACTGCACACGCTTTTGCCACGAGTAAACAT…	Archaea	Nanoarchaeota	?	?	?	?	?		-0.0380723	0.770816	0.912304
YM25_41268	AGAGTGCTGCTATTGGGATTCGATTAAGCCATGCAAGTCTTCTAGCAATAGAGGCATAAGGCTCAGTAACACGTCGTTAATCTGCCCTAAGGTCAGGGATACCTACGGGAAACTGTGGTTAATACCTGATAAGGATAAGATACTGGAATGTACTTATCTCCAAACTAGAGCCTTAGGATGAGGCGGCGGCCGATTAGGCTGATGGCGGTGTAATGGACCACCATACCTGAGATCGGTACGGGCCATGAGAGTGGTAGCCCGGAGAGGGACACTGAGATACTGGTCCCAGCCCTACGGGGTGCAGCAGGCGCGAAAACTCTGCAATGCACGCAAGTGTGACAGGGGGATCCCAAGTGCTTAAGCATTGCTTAGGCTTTTGCTTAGTGTAAATAGCTAGGC…	Archaea	Nanoarchaeota	Nanoarchaeia	Woesearchaeales	?	?	?		-0.0381746	0.770217	0.908888
PBG1_164464	ACCCCACTGCTATCGGGATAGGACTAAGACATGCTAGTCGTGTGCTTCAGCCAAAACGAAGCACGGCATACAGCTCAGTAACACGTGGCTAACCTGCCCTTGGGACGAGAACAACCCCGGGAAACTGGGGCTAACTCTCGATAGGCGAAAATCTCTGGAATGAGTTTTCACCCAAAAAGTTTGAGGTTATGCTCTTCAAACCGCCCAAGGATGGGGCCGCGACCGATCAGGTTGTTGGTGAGGTAATGGCTCACCAAGCCTTTTACCGGTGCGGGCCGTGGGAGCGGGAGCCCGGAGATGGGCACTGAGACAAGGGCCCAGGCCCTACGGGGCGCAGCAGTCGCGAAAACTTTGCAATAAGCGAAAGCTTGACAGGGCTATCCCGAGTGCCATCCGCTG…	Archaea	Thaumarchaeota	Bathyarchaeia	uncultured archaeon	?	?	?		-0.0390677	0.764993	0.903109
YM22_25405	CGGTTGCGGCTCTTTGGTTTACACTTAGGCATGCAAGTCATTCGAAAGAAGGCGAACAGCTCAGTAACACGTAGCTAACCTGCCCTTAAGTCAAGGATACCGTCGGGAAACTGACATTAATACTTGATACGGGATTTGCCCTGGAATGGTTAATCCCAAAAATTAGCGCTTAAGGATGGGGCTGCGGTGGATTAGGTTGTTGGCGGGGTAAATGCCCACCAAGCCGACGATCCATAAGGGCTCTTAGCGGAGAGGCCCTGAGAGGGAGTCTGAGACACTACTCCCAGCCCTACGGGGTGCAGCAGCTGGGAATCTTCTGCAATATACGAAAGTATGACAGAGCGAACCAAAGTGTTCCTCATTGAGGAACTTTTGCCAAATCCAAAACGTTTGGCGAAT…	Archaea	Nanoarchaeota	Nanoarchaeia	?	?	?	?		-0.0407311	0.755293	0.903109
YM22_67025	AGGCTGCCGCTATTAGGATTCGATTAAGCCATGCAAGTCAGGGAGTAGCAATACTACCGGCGACATGCTCAGTAACACGTCGATAATCTACCCTTAAGCCTGGGAAAATCTTGGGAAACTGAGTCTAAACCCGGATATAGAATGGATGCTGGAATGCGCCATTCTTCAAAGGCAACACTTAAGGATGAGTCGGCGGCGGATTAGGTTGTTGGTGAGGTAACGGCCCACCAAGCCAAAGATCCGTACGGGCCATGAGAGTGGTAGCCCGGAGAAGGACACTGAAAAACTGGTCCTAGCCCTACGGGGTGCAGCAGGCGCGAAAACTTTACAATGCACGAAAGTGTGATAAGGGAATCCTAAGTGCTCATACACAGTATGGGCTTTTGCCAAGGGTAAATA…	Archaea	Nanoarchaeota	Nanoarchaeia	Woesearchaeales	?	?	?		-0.0411046	0.75312	0.903109
YM25_41470	AGATTGCTGCTATTGGGATTCGATTAAGCCATGCAAGTCATCTAGCAATAGAGGCACAAGGCTCAGCAACACGTCGCTAATCTGCCCTAAGGTCAGGGATAACCACGGGAAACTGTGGCTAATATCTGATAAGGAATGAATACTGGAATGTTTCATTTCTCAAATTCGAGCCTTAGGATGAGGCGGCGGCCGATTAGGCTGTTGGCGGTGTAACGGACCACCAAACCAAAGATCGGTACGGGCCCTGAGAGGGGTAGCCCGGAGAGGGACACTGAGATACTGGTCCCAGCCCTACGGGGTGCAGCAGGCGCGAAACCTCTACAATGCACGAAAGTGTGATAGGGGAATCCCAAGTGCTCAAGCACTGCTTGGGCTTTTGCCATATGTAAATAGTATGGC…	Archaea	Nanoarchaeota	Nanoarchaeia	Woesearchaeales	?	?	?		-0.0411387	0.752921	0.903109
PBG2_280728	AGATGGCTGCTATGAGTATTCGACTAAGCCATGCAAGTCTGGTAGCAATACCGGCACACTGCTCAGTAACACGTCGGTAACCTGCCCTATAGTCGGGGATAACCTCGGGAAACTGAGGGTAAACCCCGATAGGCGAGTCCTCCTGGAATGGAATCTCGCCCAAACTCGTGCTATAGGATGGGCCGGCGGCTGATTAGGCTGTTGGTGGGGTAACGGCCCACCAAACCGACGATCAGTACGGGCCTTGAGAGAGGTAGCCCGGAGAGGGACACTGAGATACTGGTCCCAGCCCTACGGGGTGCAGCAGGCGCGAAAACTTTCCAATGCACGAAAGTGTGAGAAGGGAATACTCAGTGCTTACGCTTCTGGCGTAGGCTTTTGTTGAGCGTAGACAGCTCG…	Archaea	Nanoarchaeota	Nanoarchaeia	Woesearchaeales	uncultured archaeon	?	?		-0.041245	0.752303	0.903109
PBG2_414851	AGGTCGCTGCTATCAGAGTTCGACTTAGCTAAGCTAGTCATGGGGTCGCAAGACACCGGCACACAGTTCCGTAACACGTCGTTAATCTAACCTTAGATCTGGGATAACCTTGGGAAACTGAGGGTAACACCGGATAGGAGATCGGTACTGGAATGTTCTTTCTCCGAAAGGTAACGTCTAAGGATGAGACGGCGGCCGATTAGGTTGTTGGTGGGGTAATGGCCCACCAAGCCCACGATCGGTAGGGGCCTTGAAAGAGGTAGCCCCGAGGAGGACACTGAGATAAGGGTCCTGACTCTACGGAGTATAGCAAGCGCGAAAACTTTACAATACACGAAAGTGTGATAAGGGAACTCTGAGTGCTCATGCAATGCATGGGCTTTTGCCGAGTGCAAACAG…	Archaea	Nanoarchaeota	Nanoarchaeia	Woesearchaeales	GW2011	AR15	?		-0.0415919	0.750288	0.903109
PBG2_191858	AGGCCACCGCTATTGGGGTTCGGCTAAGCCATGCGAGTGGTGGGCGCGTCGCAAGACGTGGCCCCGCACACGGCTCAGTAACACGTAGTCAACTTACCCTCGGGACGGGGACAACCTCGGGAAACTGAGGACAATCCCCGATGGGTGAGGGACGCTGGAATGCCTCCTCACCGAAATCCTCCGGGGCCCGAGGATAGGACTGCGGCCTATCAGGCTGTTGGTGGTGTAACGGACCACCAAACCTACAACGGGTACGGGCGATGGGAGTCGGAGCCCGGAGATGGGGACTGAGACAAGGCCCCAGGCCCTACGGGGCGCAGCAGGCGCGAAAACTTCGCAATGCGCGAAAGCGTGACGAGGGAACCCCAAGTGCCGTTGGACTTCTTGTTCGACGGCTTT…	Archaea	Hadarchaeota	Hadarchaeia	Hadarchaeales	uncultured archaeon	?	?		-0.0416651	0.749862	0.903109
PBG4_91861	AGATTGCTGCTAGTGGGATTCGATTAAGCCATGCAAGTCAGGTAGCAATACCGGCGACATGCTCAGTAACACGTCGATAACCTTCCCTATGGTCAGGGATAAGCTCGGGAAACTGAGTGTAACACCTGATGGGGAATAGGCACTGGAACGTCCTATTCCTAAAACTCGTGCCATAGGATGGGTCGGCGGCGGATTAGGCTGTTGGCGGGGTAACGGCCCACCAAACCTTTGATCCGTACGGGCCATGAGAGTGGTAGCCCGGAGAGGGACACTGAAATACTGGTCCCAGCCCTACGGGGTGCAGCAGGCGCGAAACCTCCACAATGCACGAAAGTGTGATGGGGGGATCCTACGTGCTCATGTTTTACATGGGCTTTTGCCGAGATTAGACATCTTGGC…	Archaea	Nanoarchaeota	Nanoarchaeia	?	?	?	?		-0.0422684	0.746361	0.903109
PBG2_47290	AGATAGTCCGGCAAGGTCTTCAGCCTGGCCTTCATACAACTGTCGATCCCGGTAAGCTTCCCGGCGTTGAGTCCAATTAAACCGCAGGCTCCACCCGTTGTGGTGCTCCCCCGCCAATTCCTTTAAGTTTCAACCTTGCGGTCGTACTTCCCAAGTGGCTCGCTTCACGGCTTCCCTACGGCACCACAACAGTTCACGACTGTTGTGACACCTAGCGAGCATCGTTTACGGCTAGGACTACCCGGGTATCTAATCCGGTTCGTGCCCCTAGCTTTCGTCCCTCACCGTCGGACCTGTTCTGGTAGGACGCCTTCGCCACCGGTGGTCCCCAAAGGATTACAGGATTTCACTCCTACCCCCTGAGTACCTCCTACCTCTCCCAGTCCCAAGCAATGTAGT…	Archaea	Halobacterota	Methanocellia	Methanocellales	Methanocellaceae	Rice Cluster I	?		-0.0433284	0.740221	0.903109
PBG3_169003	AGGTCACTGCTATTGGGATTCGACTAAGCCATGCGAGTCGTGAGGGTTCGGCCCTCGGCAGACGGCTCAGTAACACGTAGATAATTTGCCCTTAGGTGGAGGATACCCTCGGGAAACTGAGAATAATACTCCATAGATCTAGACTGCTGGAATGCTTTTAGATTGAAAGATTTATCGCCTAAGGATAAGTCTGCGGACTATCAGGTTGTAGTCAGGGTAACTACCTGACTAGCCTACGACGGATACGGGTTGTGAGAGCACTAGCCCGGAGATGATATCTGAGACACGATATCAGGCCCTACGGGGCGCAGCAGGCGCGAAAACTTCGCACTGTGCGAAAGCACGACGAGGGAATCCCAAGTGCTGGCTCGTAAGAGTCAGCTGTTTCTCTGTCTAAAA…	Archaea	Thermoplasmatota	Thermoplasmata	Marine Benthic Group D and DHVEG-1	uncultured archaeon	?	?		-0.043412	0.739738	0.903109
PBG2_437135	ACCCTACTGCTATCGGGATGGGGCTAAGACATGTTAGTCGTGCGTTTCCTAGCCACGGAGGAGACGCGGCGCACAGCTCAGTAGCACGTGGCTAACCTACCCTTGGGACGGAAGAACCCCCGGGAAACTGGGGCTAATTTCCGATAGGTGATGATACCTGGAATGGTTTTTTGCTCAAAGGGCGTTTAGGGCATGCTTCTAGGCGTTGCCCAAGGATGGGGCCGCGGCCGATCAGGTTGTTGGTGAGGTAACGGCTCACCAAGCCTTTAACCGGTGCGGGCCGTGGGAGCGGAAGCCCGGAGATGGGCACTGAGACAAGGGCCCAGGCCCTACGGGGCGCAGCAGTCGCGAAAATTTCGCAATAAGCGAAAGCTTGACGGAGCTATCCCGAGTGCCATC…	Archaea	Thaumarchaeota	Bathyarchaeia	uncultured archaeon	?	?	?		-0.0436501	0.738361	0.903109
PBG4_288165	GGATTGCTGCTATCAGGATTCGATTAAGCCATGCAAGTCAGGTCAGTAATGGCCGGCGACAGGCTCAGTAACACGTCGATAATCTGCCCTAAGATTGAGGATACCCACGGAAAACTGTGGCTAATACTTAATATTGAATGGATTCTGGAATGAGCCATTCATTAAACGTAAGGTCTTAGGATGAGTCGGCGGCAGATTAGGCAGTTGGCGGTGTAACGGACCACCAAACCAAAGATCTGTAGGGGCCCTGAGAGGGGTAGCCCCGAGAGGGACACTGAAATACTGGTCCCAGCTCCACGGAGTGCAGCAGGCGCGAAACCTCCACAATGCGCGAAAGCGTGATGGGGGGATCCTGAGTGCTTACATATTTTTGTAAGCTTTTGCCAAGAGTTCACATCT…	Archaea	Nanoarchaeota	Nanoarchaeia	Woesearchaeales	uncultured euryarchaeote	?	?		-0.0446461	0.732612	0.903109
PBG2_70377	ACCCTACTGCTATCGGGGTGGGACTAAGACAGGCGAGTTGAACGACTTCTAGCCATGGTGAAGTCGTAGCGTACGGCTCAGTAACACGTGGCTAACCTACCCTTGAGACGGAGACAACCCCGGGAAACTGGGGCTAATCCCCGATAGATGAGAACTCCTGGAACGGGTTCTCGTTCAAAAGGCGTCTAGGCCATGCTTCTAGATGTTGCTCAAGGATGGGGCCGCGGCCGATCAGGCTGTTGGTGAGGTAACGGCTCACCAAACCTTTAACCGGTACGGGCCGTGGGAGCGGGAGCCCGGAGATGGGAACTTAGACAAGGTCCCAGGCCCTACGGGGCGCAGCCGTTGCGAAAACTTGTCAATGCACGAAAGTGTGAACGGGCTACCCCGAGTGCTGTC…	Archaea	Thaumarchaeota	Bathyarchaeia	uncultured archaeon	?	?	?		-0.0447167	0.732205	0.903109
PBG1_328691	AGATAGCTGCTATGAGTATCCGATTAAGCCATGCAAGTCTAGTAGCAATACTGGCGAACTGCTCAGTAACACGTCGGTAACCTGCCCTATGGTCGAGCATAACCTCGGGAAACTGAGGGTAATTCTCGATAGATGATTTCACCTGGAATGGTATTTCATCCAAACACGTGCCATAGGATGGGCCGGCGGCTGATTAGGCTGTTGGTGGGGTAACGGCCCACCAAACCAAAGATCAGTACGGGCCTTGAGAGAGGTAGCCCGGAGAGGGACACTGAGATACGGGTCCCAGCCCCACGGGGTGCAGCAGGCGCGAAACCTTTACAATGCACGAAAGTGTGATAGGGGGATACTCAGTGCTTACGCTTATGGTGTAGGCTTTTGTCGATCGTAAATAGATCG…	Archaea	Nanoarchaeota	Nanoarchaeia	Woesearchaeales	uncultured euryarchaeote	?	?		-0.0449198	0.731034	0.898653
PBG3_392351	AGATTGCTGCTATTGGGATTCGACTAAGCCATGCAAGTCCAGGGGTCGCAAGACACCGGCAGACTGCTCAGTAACACGTCGATAATCTGCCCTTAGATCCGTGACAACCTTGGGAAACTGAGGCTAAACATGGATAGAGGATTGAGGCTGGAATGCGCTTTCCTCCGAAACGCAAGGTCTAAGGATGAGTCGGCGGCTGATTAGGTAGTTGGAGAGGTAACGGCTCACCAAGCCTAAGATCAGTACGGGCCATGAGAGTGGTAGCCCGGAGAAGGGTCCTGAGACACAGACCCTAGCCCTACGGGGTGCAGCAGGCGCGAAAACTTTACAATGCACGAAAGTGTGATAGGGGGATCCCAAGTGCTCATGTACTGCATGGGCTTTTGCTATGAGTAAATA…	Archaea	Nanoarchaeota	Nanoarchaeia	?	?	?	?		-0.0468251	0.720084	0.898653
PBG2_40410	ACCCTACTGCTATCGGGATGGGACTAAGACATGCTAGTTGTGCGTCTCCTAGCCATGCTGGAGACGCGGCGCACAGCTCAGTAACACGTGGCTAACCTGCCCTTGGGACGGAAACACCCCCGGGAAACTGGGGCTAATTTCCGATAGGTGAAGACTCCTGGAATGGATTTTCGCCTAAAGGGCGCCTAGGTCATGCTTCTAGGTGTTGCCCAAGGATGGGGCCGCGGCCGATCAGGTTGTTGGTGAGGTAATGGCTCACCAAGCCTTTAACCGGTACGGGCCGTGGGAGCGGTAGCCCGGAGATGGGCACTGAGACAAGGGCCCAGGTCCTACGGGGCGCAGCAGTCGCGAAAACTTCGCAATAAGCGAAAGCTTGACGGGGCCATCCCGAGTGCCGTC…	Archaea	Thaumarchaeota	Bathyarchaeia	uncultured archaeon	?	?	?		-0.046977	0.719213	0.898591
PBG2_622470	AGATCGCTGCTATAGGAATTCGCTTTAGCCATGCAAGTCAGGGGCCGCAAGGCACCGGCGATAGGCTCAGTAACACGTCGATAATCTGCCCTCGAGTCGGTGATAGCCACGCGAAAGTGTGGGTAAACACCGATAGGCAATAGGCACTGGAAGGTCCTTTTGCTCAAACTCGTGCTCGAGGATGAGTCGGCGGCCGATTAGGTAGTTGGCGGGGTAAAGGCCCACCAAGCCTTGGATCGGTACGGGCCATGAAAGTGGTAGCCCGGAGAGGGACACTGAGATACTGGTCCCAGCCCTACGGGGTGCAGCAGGCGCGAAAACTCTCCAATGTGCGAAAGCGTGAGAGGGGAATTCCTAGTGCTCAGGCATTAGCCTGGGCTTTTGCCATGTGTAAATAGC…	Archaea	Nanoarchaeota	Nanoarchaeia	Woesearchaeales	uncultured euryarchaeote	?	?		-0.0481021	0.712776	0.894717
PBG3_217097	ACCCGACTGCTATCGGATTGAGATTTAGCCATGCGAGTCGAACGCCTTCCTGTTGCGGGAGGCGTGGCGTACGGCTCAGTAACACGTAGTCAACCTGCCCTAGAGACATGAATAACCCCGGGAAACTGGGATTAATACATGATAGATCATCTCATCTGGAAGGAGAGATGGTTTAAAGGGGTGCGCGAGCTTCTTTTGTGCACCCGCTCTAGGATGGGACTGCGGCCGATCAGGCTGTTGGTGGGGTAATGGCCCACCAAACCTGTAACCGGTACGGGCCTTGAGAGAGGGGGCCCGGAGATGGACACTGAGAGAAGGGTCCAGGTCCTACGGGGCGCAGCAGGCGCGAAACCTTCGCAATGCGCGAAAGCGTGACGAGGTTAATCCGAGTGGTTCCCG…	Archaea	Thaumarchaeota	Nitrososphaeria	Group 1.1c	uncultured archaeon	?	?		-0.0488939	0.708257	0.890347
PBG2_52358	AGGTCACTGCTATCGGTGTTCGATTAAGCCATGCGAGTCGTGAGGGGTAAAGCCCTCGGCGGAGTGCTCAGTAACACGTGGACAACCTACCCAAGAGTCAGGGATAACCCCGGGAAACTGGGGATAATACCTGATAGGCCATGACATCTGGAATCGAGTTGTGGTTTAAACGTAAGGCTCTTGGATGGGTCTGCGGCGGATTAGGTTGTTGCCGGTGTAACGTACCAGCAAGCCTGTAATCCGTACGGGTTGTGGGAGCAAGAGCCCGGAGATGGATTCTGAGACACGAATCCAGGCCCTACGGGGCGCAGCAGGCGCGAAAACTCTACAATGCAGGCAACTGCGATAGGGGAACATCGAGTGGCATCCACCATGGATGTCTGTCCAATCGTCTAAAAA…	Archaea	Halobacterota	Methanocellia	Methanocellales	Methanocellaceae	Methanocella	uncultured archaeon		-0.0498623	0.702745	0.890347
YM22_66667	AGATTGCTGCTATTGGGATTCGACTAAGCCATGCAAGTCCAGGGGTCGCAAGACACCGGCAGACTGCTCAGTAACACGTCGATAATCTGCCCTCAGATTGGTGATAACCTTGGGAAACTGAGGCTAAAAACCGATAGGGGATTGAGGCTGGAATGCGCTTTCCCTTAAACGTAAGGTCTGAGGATGAGTCGGCGGCTGATTAGGTAGTTGGAGAGGTAACGGCTCACCAAGCCTTCGATCAGTACGGGCCATGAGAGTGGTAGCCCGGAGAAGGGTCCTGAGACACAGACCCTAGCCCTACGGGGTGCAGCAGGCGCGAAAACTTTGCAATGCACGAAAGTGTGACAAGGGGATCCCAAGTGCGTGTGTACTGCACACGCTTTTGCCAAGAGCAAATAT…	Archaea	Nanoarchaeota	Nanoarchaeia	Woesearchaeales	?	?	?		-0.0502612	0.700478	0.882665
YM22_28622	CGGGCACCGCTATTGGAGTTCGCTTAAGCCATGCGAGTCGAGAGGGGTAAGCCCTCGGCGCACTGCTCAGTAACACGCGGACAATCTGCCCTCGAGACGGGGATAACCCCGGGAAACTGGGGATAATACCCGATAGATCTGAGATGATGGAACGCTCCCAGGTCGAAATCCTGCGGGGCTCGAGGATGGGTCTGCGGCCTATCAGGTTGTAGGGGGTGTCACGGACCCCCTAGCCGAAGACGGGTACGGGCTTTGGGAGAAGTCGCCCGGAGATGGATTCTGAGACACGAATCCAGGTCCTACGGGACGCAGCAGGCGCGAAACCTCCACAATGTGGGAAACCACGATGGGGGAACTCCAAGTGCTTGCACTTAGTGCAAGCTGTTCTCGAGCCTAAAA…	Archaea	Thermoplasmatota	Thermoplasmata	?	?	?	?		-0.0520829	0.690161	0.882665
PBG2_449185	AGGTCACTGCTATCGAGGTTCGACTAAGCCATGCGAGTCGAATGCCGCAAGGCATGGCGTACTGCTCAGTAACACGTGGATAACCTACCCTTGGGACGGGCATAAACCCGGGAAACTGGGTATAATTCCCGATAGGTCTGGGAGGCTGGAATGCATTCAGACTGAAAGCTCCGGCACCCAAGGATGGGTCTGCGGCCTATCAGGTAGTAGTGGGTGTAACGTACCTACTAGCCTACTACGGGTACGGGTTGTGAGAGCAAGAGCCCGGAGATGGATTCTGAGACACGAATCCAGGCCCTACGGGGTGCAGCAGGCGCGAAAACTTTACAATGCGGGCAACCGCGATAAGGGAACCTCGAGTGCCGACATCAAATGTCGGCTGTCGTGATGCCTAAAAAG…	Archaea	Halobacterota	Methanosarcinia	Methanosarciniales	Methanosaetaceae	Methanosaeta	uncultured archaeon		-0.0522957	0.68896	0.875909
PBG2_109572	ACCCGACTGCTATCGGATTGAGATTTAGCCATGCGAGTCGAACGTCCTCCTGTTGCGGGGGGCGTGGCGTACGGCTCAGTAACACGTAGTCAACCTGCCCTGGAGACATGGACAACCCCGGGAAACTGGGATTAATTCCAAGATAGGTCATCTCATCTGGAAGGAGAGATGGCTTAAAGGGGTGCGTGAGCTTCTTTCGTGCACTTGCTCCAGGATGGGACTGCGACCGATCAGGCTGTTGGCGGGGTAATGGCCCACCAAACCTGTAACCGGTACGGGCTTTGAGAGAAGGAGCCCGGAGATGGACACTGAGACAAGGGTCCAGGTCCTACGGGGCGCAGCAGGCGCGAAACCTTCGCAATGTGCGAAAGCATGACGAGGTTAATCCGAGTGGCATCC…	Archaea	Thaumarchaeota	Nitrososphaeria	Group 1.1c	uncultured archaeon	?	?		-0.0537741	0.680634	0.871753
PBG2_408454	ACCCCACTGCTATCGGGATAGGACTAAGACATGCTAGTCGAGTGGCTCAGCCAAAACGAGTCACGGCGTACAGCTCAGTAACACGTGGCTAACCTGCCCTTGGGACGAGAACAA	Archaea	Thaumarchaeota	Bathyarchaeia	uncultured archaeon	?	?	?		-0.0551035	0.673179	0.871753
YM26_9665	ACCTAACTGCTATCAGAGTGGGGCTAAGCCATGCGAGTCGAACGTCCTTCAACCATGTGAAGGGCGTGGCAGACGGCTCAGTAACACGTAGCAAACCTACCTTGGAGACGTGAATAACCCCGGGAAACTGGGACTAATTCGCGATAGACCAAGATTCCTGGAACGGGTCTCGGTTCAAAAGATGAGCAAGCATGTTTGATTATCTGCTCCAAGATGGTGCTGCGGCCGATCAGGTTGTTGGTGGGGTAATGGCCTACCAAGCCTACAACCGGTACGGGCTTTGAGAGAAGGAGCCCGGAGATGGACACTGAGACAAGGGTCCAGGCCCTACGGGGCGCAGCAGGCGCGAAAACTTCGCAATGTGCAAAAGCACGACGAGGCTACTCTGAGTGCTACCCG…	Archaea	Thaumarchaeota	Nitrososphaeria	Marine Benthic Group A	uncultured archaeon	?	?		-0.0554677	0.671142	0.871753
YM22_78506	GAGATGGCTGCTATGAGTATCCGACTAAGCCATGCAAGTCGAGTAGTAATACTGGCGAACTGCTCAGTAACACGTCGGTAACCTGCCCTATGGTCGAGCATAACCTCGGGAAACTGAGGGTAATTCTCGATAGGAGATCGTTCCTGGAATGGTCGTTCTCCCAAACACGTGCCATAGGATGGGCCGGCGGCTGATTAGGCTGTTGGTGGGGTAACGGCCCACCAAACCTAAGATCAGTACGGGCCTTGAGAGAGGTAGCCCGGAGAGGGACACTGAGATACGGGTCCCAGCCCCACGGGGTGCAGCAGGCGCGAAAACTTTCCAATGCACGAAAGTGTGAGAAGGGGATACTCAGTGCTTACGATTATGTCGTAGGCTTTTGTCAATCGTAAATAGATC…	Archaea	Nanoarchaeota	Nanoarchaeia	Woesearchaeales	uncultured euryarchaeote	?	?		-0.0560448	0.667919	0.871753
PBG2_184597	ACCTGACTGCTATCAGAACGGGACTAAGCCATGCGAGTCTACCAATCAGAGCATGTTGATTGGCGGCGAACGGCTCAGTAACACGTAGTCAACCTGCCCTCGGGTCAAGTATAATCTCGGGAAACTGAGGCTAATTCTTGATAGGTCAAGATTCCTGGAATGGGTTTTGGTCTAAATGGCGTAACAGCATCTTGTTATTTTCGCCCGAGGATGGGACTGCGGCCGATCAGGCTGTTGGTGGGGTAAAGGCCCACCAAACCTGTAACCGGTACGGGCTTTGAGAGAAGGAGCCCGGAGATGGACACTGAGACAAGGGTCCAGGTCCTACGGGGCGCAGCAGGCGCGAAACCTTCGCAATGCGCGAAAGCGCGACGAGGTTATTCTGAGTGATTTCCGCTG…	Archaea	Thaumarchaeota	Nitrososphaeria	Nitrosotaleales	Nitrosotaleaceae	?	?		-0.056464	0.665582	0.871479
PBG3_499969	ACCCCACTGCTATCGGGATAGGACTAAGACATGCTAGTCGAGCGCGTCGGCATGACGCGCGGCACACAGCTCAGTAACACGTGGCTAATCTGCCCTTGGGACGAAAACAACCCCGGGAAACTGGGGCTAATTCTCGATAGGCGAAGAACACTGGAATGTGTCTTCACCTAAATGGTGCAAGGTAATGCTCTTTGCATTGCCCAAGGATGAGGCCGCGGCCGATCAGGTTGTTGGTGAGGTAATGGCTCACCAAGCCTTTTACCGGTGCGGGCCGTGGGAGCGGGAGCCCGGAGATGGGTACTGAGACAAGGACCCAGGCCCTACGGGGCGCAGCAGTCGCGAAAACTTTGCAATAGGCGAAAGCCTGACAGGGCTATCCCGAGTGCCATCCGCTGAGGA…	Archaea	Thaumarchaeota	Bathyarchaeia	uncultured archaeon	?	?	?		-0.0569074	0.663113	0.855492
YM22_73573	AGGTTACTGCTATCGAGGTTCGACTAAGCCATGCGAGTCGAATGTAGCAATACATGGCGTACTGCTCAGTAACACGTGGACAACCTACCCTTAGGTCGGGGATAAACCCGGGAAACTGGGTATAATACCCGATAGATCTCGACTGCTGGAATGCATCGAGATCGAAAGCTCCGGCGCCTAAGGATGGGTCTGCGGCCTATCAGGTAGTAGTGGGTGTAGCGTACCTACTAGCCTACGACGGGTACGGGTTGTGAGAGCAAGAGCCCGGAGATGGATTCTGAGACACGAATCCAGGCCCTACGGGGTGCAGCAGGCGCGAAAACTTTACAATGCTGGAAACAGCGATAAGGGGACCTCGAGTGCCAGGTTACAAATCTGGCTGTCGTGATGCCTAAAAAG…	Archaea	Halobacterota	Methanosarcinia	Methanosarciniales	Methanosaetaceae	Methanosaeta	metagenome		-0.0596026	0.648184	0.848865
YM23_87716	AGGTCACTGCTATCGGTGTTCGATTAAGCCATGCGAGTCGTGAGGTGTAAGACCTCGGCGGACTGCTCAGTAACACGTGGACAATCTACCCAAGAGTCTGGGATAACCCCTGGGAAACTGGGGATAATACCGGATAGGCCATCTTTCCTGGAATGGTTGGTGGTTGAAACGCGAGGCTTTTGGATGGGTCTGCGGCTGATTAGGTTGTTGCCGGTGTAACGTACCGTCAAGCCTGTAATCAGTACGGGTTGTGGGAGCAAGAGCCCGGAGATGGATTCTGAGACACGAATCCAGGCCCTACGGGGCGCAGCAGGCGCGAAAACTCTACAATGCAGGCAACTGCGATAGGGGAACATCGAGTGATCATCATATTGGTGGTCTGTCCAGTCGTCTAAAAAA…	Archaea	Halobacterota	Methanocellia	Methanocellales	Methanocellaceae	Rice Cluster I	?		-0.0607642	0.641791	0.848865
PBG1_618074	AGCTAGTCAAGTAGAGTCTTCAGCCCGACTATCATTCAGCTGTCTTATCCGGTGAGATTTCCGGCGTTGAGTCCGATTAAACCGCAGGCTCCACCTGTTGTGGTGCTCCCCCGCCAATTCCTTTAAGTTTCAGCCTTGCGACCGTACTTCCCAGGCGGCACGTTTCACGATTTCTCTTCGGCACCTCGATGACTCGTGGTCATCGATACACCTAACGCGCATCGTTTACGGCTGGGACTACCCGGGTATCTAATCCGGTTTGCTCCCCCAGCTTTCGTCCCTCACTGTCGGAGCCGTTCTGGTGAGACGCCTTCGCCACAGGTGGTCCCCCAAGGATTACAGGATTTCACTCCTACCCCTGGAGTACCTCTCACCTCTCCCGGTCCCTAGTCTGCCAGT…	Archaea	Halobacterota	Methanomicrobia	Methanomicrobiales	Methanoregulaceae	Methanoregula	uncultured archaeon		-0.0608072	0.641555	0.846269
YM26_38153	AGGTCACCGCTATTGGTATTCGCTTAAACCATGCGAGTCGAGAGGGTTCGGCCCTCGGCGGACTGCTCAGTAACACGCGGACAACATGCCCTTGGGTGGGGAATAACCTCGGGAAACTGAGAACAATGCCCCATAGGCCATCTCTGCTGGAACGCTTGATGGCCCAAAGCTCCGGCGCCCAAGGATTGGTCTGCGGCCTATCAGGTAGTAGTGGGTGTAACGGACCCACTAGCCTACGACGGGTACGGGCCTTGAGAGAGGTCGCCCGGAGATGGACTCTGAGACACCAGTCCAGGCCCTACGGGGCGCAGCAGGTGCGAAAACTTCGCAATGTGGGAAACCACGACGAGGGGATACCAAGTGCTTACACTATGTGTAGGCTGTTTTCGTGTCTAAAAA…	Archaea	Thermoplasmatota	Thermoplasmata	?	uncultured archaeon	?	?		-0.0616207	0.637094	0.846269
PBG3_329739	AGCTAGTCTAGCAAGGTCATCAGCCTGGCCCTCATCCCGCTGTCGTCTCCGGTGAGCTTTCCGGCGTTGAGTCCAATTAAACCGCAGGCTCCACCCGTTGTGGTGCTCCCCCGCCAATTCCTTTAAGTTTCAGCCTTGCGGCCGTACTTCCCAGGCGGCGAGCTTCACGGTTTCCCTACGGCACCACATGGATTCGCAATCCACGTGACACCTAGCTCGCATCGTTTACGGCTAGGACTACCCGGGTATCTAATCCGGTTCGTGCCCCTAGCTTTCGTCCCTCACCGTCGGACCCGTTCTAGCAAGACGCCTTCGCCACTGGCGGTCCCTCAAGGATTACAGGATTTCACTCCTACCCCTGAAGTACCTCTTGCCTCTCCCGGTCCCAAGACCAGCAGT…	Archaea	Halobacterota	Methanomicrobia	Methanomicrobiales	Rice Cluster II	?	?		-0.0618135	0.636039	0.843451
PBG3_667053	ACCCGACTGCTATCGGAGTGAGATTAAGCCATGCGAGTCGTACGCTTTTTGACTGCAAAAAGCGTGGCAAACGGCTCAGTAACACGTAGTTAACCTACCCTGGAGATGCAGATAACCCCGGGAAACTGGGACTAATCCGCAATAGATCATCGTTTCTGGAATGAACTTTGACCCAAAAGGATAGGTAAGTATGTTTATCTATTCGCTCCAGGATGGGACTGCGGCCGATCAGGTTGTTGGTGGGGTATTGGCCCACCAAGCCTATAACCGGTACGGGCTTTGAGAGAAGGAGCCCGGAGATGGACACTGAGAAAAGGGTCCAGGTCCTACGGGGCGCAGCAGGCGCGAAACCTTCGCAATGCGCGAAAGCGCGACGAGGTTACTCCGAGTGTTACCCGC…	Archaea	Thaumarchaeota	Nitrososphaeria	?	?	?	?		-0.0627569	0.630885	0.838018
PBG2_22782	ACCCGACTGCTATTGGGGTTAGGCTAAGCCATGCGAGTCAGCGCTTCTAGCCATGATGGAGCGCGGCATACGGCTCAGTAACATGTGGTTAACCTACCCTCAGGAGGGGGACACCCTCGGGAAACTGAGGCTGATCCCACATAGATGATGGATCCTGGAATGGTTCTTCATCAAAATGGTATGCGACTCATGCGTCGCGTGCCGCCTGAGGATGGGACCGCACCCTATCAGGTAGTTGGTGGGGTAATGGCCCACCAAGCCTATAACGGGTACGGGCCCTGAGAGGGGGAGCCCGGAGATGGGCACTGAGACAAGGGCCCAGGCCCTACGGGGCGCAGCAGGCGCGAAACCTCTGCAATGCGCGAAAGCGCGACAGGGCAACCCCGAGTGCTAGGCGCT…	Archaea	Thaumarchaeota	Methanomethylicia	Methanomethyliales	Methanomethyliaceae	Candidatus Methanomethylicus	uncultured crenarchaeote		-0.0643808	0.622055	0.838018
YM24_97927	ACCCGACTGCTATCGGATTGAGATTTAGCCATGCGAGTCGAACGCTTCCCTGTTGCGGGAGGCGTGGCGTACGGCTCAGTAACACGTAGTCAACCTGCCCTGGAGACAAGTATAACCCCGGGAAACTGGGATTAATCCTTGATAGGTCATCTCATCTGGAAGGAGAGATGGCTTAAAGGGGTGCGAGAGCTTCTTTCTCGTATCCGCTCCAGGATGGGACTGCGGCCGATCAGGCTGTTGGTGGGGTAATGGCCCACCAAACCTGTAACCGGTACGGGCCTTGAGAGAGGGGGCCCGGAGATGGACACTGAGAGAAGGGTCCAGGTCCTACGGGGCGCAGCAGGCGCGAAACCTTCACAATGTGCGAAAGCATGATGAGGTTAATCCGAGTGGTCCCCG…	Archaea	Thaumarchaeota	Nitrososphaeria	Group 1.1c	?	?	?		-0.0644003	0.621949	0.838018
Arch12_54597	CGGGCACCGCTATTGGAGTTCGCTTTAACCATGCGAGTCGAGAGGGGTAAGCCCTCGGCGCACTGCTCAGTAACACGCGGACAATCTGCCCTCGAGACGGGGATAACCCCGGGAAACTGGGGATAATACCCGATAGGTCAGGGATGATGGAAGGCTCCCTGGCCGAAATCTTTCGGGGCTCGAGGATGGGTCTGCGGCCTATCAGGTTGTAGGGGGTTTCACGGACCCCCTAGCCGAAGACGGGTACGGGCTTTGGGAGAAGTCGCCCGGAGATGGATTCTGAGACACGAATCCAGGTCCTACGGGACGCAGCAGGTACGAAACCTCCACAATGTGGGAAACCACGATGGGGGAACTCCAAGTGCCTACACTAAGTGTAGGCTGTTCTCGAGCCTAAAA…	Archaea	Thermoplasmatota	Thermoplasmata	?	?	?	?		-0.0651018	0.618152	0.838018
YM24_37045	ACCCGACTGCTATCGGATTGAGATTTAGCCATGCGAGTCGAACGTCCCCCTGTTGCGGGGGGCGTGGCGTACGGCTCAGTAACACGTAGTCAACCTGCCCTCGAGACGTGGACAACCCCGGGAAACTGGGATTAATTCCATGATAGGCCATCTCATCTGGAAGGAGAGATGACTTAAAGGGGTGTGCGAGCTTCTTTCGTGCATCTGCTCGAGGATGGGACTGCGTCCGATCAGGCTGTT	Archaea	Thaumarchaeota	Nitrososphaeria	Group 1.1c	uncultured archaeon	?	?		-0.0653411	0.616859	0.838018
YM25_54088	AGATTGCTGCTATTGGGATTCGATTAAGCCATGCAAGTCCAGGGGTCGCAAGACACCGGCAGACTGCTCAGTAACACGTCGATAATCTGCCCTCAGATCCGTGATAACCTTGGGAAACTGAGGCTAAACATGGGCAGGGGATGGAGGCTGGAATGCGCCTTCCCCAGAAACGCAAGGTCTGAGGATGAGTCGGCGGCTGATTAGGTAGTTGGAGAGGTAACGGCTCACCAAGCCAAAGATCAGTACGGGCCATGAGAGTGGTAGCCCGGAGAAGGGTCCTGAGACACAGACCCTAGCCCTACGGGGTGCAGCAGGCGCGAAAACTTTACAATGCACGAAAGTGTGATAGGGGTATCCCAAGTGCTCATGTACTGCATGAGCTTTTGCCATGAGTAAATA…	Archaea	Nanoarchaeota	Nanoarchaeia	?	?	?	?		-0.0654789	0.616114	0.838018
PBG3_537118	ACCCGACTGCTATCGGATTGGGATTTAGCCATGTTAGTTGTGCGCGCTCGGCTACGAGAGGCGCAGCATACGGCTCAGTAACACGTGGTCAACCTACCCTGGAGACGCGAACAATCGCGGGAAACTGCGTCTAATTCGCGATAGATGACCTCCTCTGGAAGGAGAGGTCGTCCAAAAGGGTGCACGGGTATGCTCCGTGCATTCGCTCCAGGATGGGACTGCGGCCGATCAGGCTGTTGGCGGGGCAATGGCCCACCAAACCTGTAACCGGTACGGGCTTTGAGAGAAGGAGCCCGGAGATGGACACTGAGACAAGGGTCCAGGCCCTACGGGGCGCATCAGGCGCGAAAACTTCGCAATGCGCGAAAGCGTGACGAGGCTAGTCCGAGTGCTTCCCGC…	Archaea	Thaumarchaeota	Nitrososphaeria	Group 1.1c	uncultured archaeon	?	?		-0.0662845	0.611771	0.832195
PBG4_127933	AGAGCGCTGCTGGTTGGATTCGACTAAGCCATGCAAGTCTGGTAGCAATACCGGCGCCAGGCTCAGTAACACGTCGGTAACCTGCCCTATGGTCAGGCATAATCACGGGAAACTGTGTGTAACACCTGATAGGGGATTGATACTGGAAAGTTCTTTCCCTTAAACTCGTGCCATAGGATGGGCCGGCGGCGGATTAGGCAGTTGGTGGGGTAACGGCCCACCAAACCTTTGATCCGTACGGGCCATGAGAGTGGGAGCCCGGAGAGGGACACTGAAATACTGGTCCCAGCCCTACGGGGTGCAGCAGGCGCGAAAACTCCACACTGCACGCAAGTGCGATGGGGGAATCCAACGTGCTCACGTCTAACGTGGGCTTTTGCCAAGACCAGAGACCTTGGC…	Archaea	Nanoarchaeota	Nanoarchaeia	Woesearchaeales	?	?	?		-0.0675476	0.604988	0.832195
YM23_38867	ACCTGACTGCTATCGGATCGAGACTAAGCCATGCGAGTCTGCCAATCAGAGCATGTTGGTTGGCGGCATACGGCTCAGTAACACGTAGTCAACCTGCCCTTGGGTCGAGAACAATCTCGGGAAACTGAGGCTAATTCTCGATAGATCAAGATTCCTGGAATGGGTTTTGGTCAAAATGGTGTAACAGCATCTTGTTATTTTCGCCCAAGGATGGGACTGCGGCCGATCAGGCTGTTGGTGGGGTAAAGGCCCACCAAACCAGTAACCGGTACGGGCTTTGAGAGAAGGAGCCCGGAGATGGACACTGAGACAAGGGTCCAGGTCCTACGGGGCGCAGCAGGCGCGAAACCTTCGCAATGCGCGCAAGCGCGACGAGGTTATTCCGAGTGATTTCCGCTG…	Archaea	Thaumarchaeota	Nitrososphaeria	Nitrosotaleales	Nitrosotaleaceae	uncultured archaeon	?		-0.0675964	0.604727	0.829212
YM22_75253	AGGTTACTGCTATCGAGGTTCGACTAAGCCATGCGAGTTGAATGTCGCAAGACATGGCGGACTGCTCAGTAACACGTGGATAACCTACCCTTGGGTCGGGGATAAACCCGGGAAACTGGGTATAATACCCGATAGTGCTCGAATGCTGGAATGCATCGAGTGCGAAAGCTCCGACGCCCAAGGATGGGTCTGCGGCCTATCAGGTAGTAGTGGGTGTAATGGACCTACTAGCCTACAACGGGTACGGGTTGTGAGAGCAAGAGCCCGGAGATGGATTCTGAGACACGAATCCAGGCCCTACGGGGTGCAGCAGGCGCGAAACCTTTACAATGCTGGCAACAGCGATAGGGGGACCTCGAGTGCCTTGGTACAACCAAGGCTGTCGTTATGCCTAAAAAG…	Archaea	Halobacterota	Methanosarcinia	Methanosarciniales	Methanosaetaceae	Methanosaeta	?		-0.0684541	0.600141	0.828691
PBG2_155912	AGCTAGTCCGGCAAGGTCTTCAGCCTGGCCTTCATACAACTGTCGATCCCGGTAAGCTTCCCGGCGTTGAATCCAATTAAACCGCAGGCTCCACCCGTTGTGGTGCTCCCCCGCCAATTCCTTTAAGTTTCAACCTTGCGGTCGTACTTCCCAAGTGGCCCGCTTCGCGGCTTCCCTACGGCACCACGACGATTCACGACCGTCGTGACACCTAGCGGGCATCGTTTACGGCTAGGACTACCCGGGTATCTAATCCGGTTCGTGCCCCTAGCTTTCGTCCCTCACCGTCGGACCTGTTCTGGTAGGACGCCTTCGCCACCGGTGGTCCCCGAAGGATTACAGGATTTCACCCCTACCCCTCGAGTACCTCCTACCTCTCCCAGTCCCAAGCAATGTAGT…	Archaea	Halobacterota	Methanocellia	Methanocellales	Methanocellaceae	Methanocella	?		-0.0687757	0.598425	0.828691
PBG1_105782	ACCCGACTGCTATCGGATTGAGATTTAGCCATGCGAGTCGAACGTCCCCCTGTTGCGGGGGGCGTGGCGTACGGCTCAGTAACACGTAGTCAACCTGCCCTGGAGACGTGGACAACCCCGGGAAACTGGGATTAATTCCATGATAGGTCATCTCATCTGGAAGGAGAGATGGCTTAAAGGGGTGTGCGAGCTTCTTTTGTACACCTGCTCCAGGATGGGACTGCGGCCGATCAGGCTGTTGGCGGGGTAATGGCCCACCAAACCTGTAACCGGTACGGGCCTTGAGAGAGGGGGCCCGGAGATGGACACTGAGAGAAGGGTCCAGGTCCTACGGGGCGCAGCAGGCGCGAAACCTTCACAATGCGCGAAAGCGTGATGAGGTTAATCCGAGTGGCCTCC…	Archaea	Thaumarchaeota	Nitrososphaeria	Group 1.1c	uncultured archaeon	?	?		-0.0697607	0.593184	0.817006
YM22_29793	AGACCACCGCTATTGGTGTTCGATTAAGCCATGCACGTCAGGGCCGTCGGTAAGATGGCCCGGCAGACAGCTCAGTAACACGTGGACAACCTACCCTTAGGAGGGGGATAATCTCGGGAAACTGAGGATAATACCCCATAGGCGGCAGATTCTGGAATGATTGCTGCTTAAATGCGCTAACCTATATCCCGGTTGGTATTGCCTAAGGATGGGTCTGCGGCGGATTAGGCTGATGTTAGGGTAACTGCCTAACATACCTAAAATCTGTACCGGCTATGAGAGTAGGAGCCGGGAGATGGATACTGAGACAAGGATCCAGGCTCTACGGAGCGCAGCAGGCGCGGAAACTCTGCAATGCGCGCAAGCGTGACAGGGGAACACCAAGTGTCCCCCATAAAG…	Archaea	Altiarchaeota	Altiarchaeia	?	?	?	?		-0.0718629	0.582067	0.810837
YM22_47260	AGAGTGCTGCTATTGGGATTCGATTAAGCCATGCAAGTCTTCTAGCAATAGAGGCGGAAGGCTCAGTAACACGTCGTTAATCTGCCCTAAGGTCAGGGATACCTACGGGAAACTGTTGTTAATACCTGATAAGGAATGGATACTGGAATGTTCCATTCTATAAACTCGAGCCTTAGGATGAGACGGCGGCCGATTAGGCAGATGGCGGTGTAATGGACCACCATACCTTAGATCGGTACGGGCCATGAGAGTGGTAGCCCGGAGAGGGACACTGAGATACTGGTCCCAGCCCTACGGGGTGCAGCAGGCGCGAAAACTCTTCAATGCACGAAAGTGTGAAAGGGGGATCCCAAGTGCTCAGGCTATGCCTGGGCTTTTGCTATGTGTAAATAGCATGGC…	Archaea	Nanoarchaeota	Nanoarchaeia	Woesearchaeales	?	?	?		-0.0729487	0.576362	0.80617
PBG3_212331	AGGTCGCTGCTATCAGACTTCGACTTAACTAAGCTAGTTTGGGGGTCGCAAGACCACCGGCACACAGTTCCATAACACGTCGGTAATCTACCCTTAGGACAGGGATACCCTTGGGAAACTGAGGCTAACACCTGATAGAAGAAGGAAACTGGAATGTACCTTCTTTTAAAGGCAACGCCTAAGGATGAGCCGGCGCCCGATTAGGTTGTTGGTGGGGTAATGGCCCACCAAGCCATAGATCGGTGGGGGCCTTGAGAGAGGTAGCCCCGAGGAGGACACTGAGATAAGGGTCCTGACTCTACGGAGTATAGCAAGTGCGAAAACTTTACACTACACGAAAGTGTGATAAGGGGAGTCTGAGTGCTCATGCATTGCATGGGCTTTTGCCGAACGTAAAAA…	Archaea	Nanoarchaeota	Nanoarchaeia	?	?	?	?		-0.0738317	0.571742	0.805223
YM23_78523	AGGTCACTGCTATCGGTGTCCGATTAAGCCATGCGAGTCGTGAGGGGTTATGCCCTCGGCGGACTGCTCAGTAACACGTGGATAACCTGCCCAAAGGTCTGGAATAACCCCGGGAAACTGGGGATAATACCGGATAGATCACCAGTGCTGGAATGCTAGGTGGTTTAAAGAGCGATCGCCTTTGGATGGGTCTGCGGCGGATTAGGTTGACGCCGGTGTAACGTACCGGCGTGCCTGTAATCCGTACGGGTTGTGGGAGCAAGAGCCCGGAGATGGATTCTGAGACACGAATCCAGGCCCTACGGGGCGCAGCAGGCGCGAAAACTCTACAATGCAGGCAACTGCGATAGGGGGACATCGAGTGGCATCCACCTTGGGTGCCTGTCCAACCGTCTAAAA…	Archaea	Halobacterota	Methanocellia	Methanocellales	Methanocellaceae	Methanocella	?		-0.0742097	0.56977	0.804496
PBG4_43948	AGATCGCTGCTATTAGAATTCGACTAAGCCATGCAAGTCTTCCAGCAATGGAGGCGTAAGGCTCAGTAACACGTCGGTAACTTGCCCTAAGGTCAGGGATAGCCTCGCGAAAGTGAGGGTAACACCTGATAGAGAAATTTATCTGGAATGATTTTTTCTCAGAAATTCGTGCCTTAGGATAGGCCGGCGGCGGATTAGGCTGTTGGCGGTGTAATGGACCACCAAACCGAAGATCCGTACGGGCCATGAGAGTGGGAGCCCGGAGAGGGACACTGAGATACTGGTCCCAGCCCTACGGGGTGCAGCAGGCGCGAAACCTTTTCAATGCACGCAAGTGTGAGAAGGGAATTCTAAGTGCTCAAGTTTTACTTGGGCTTTTGTCAAGTGTAAAAAGCTTGG…	Archaea	Nanoarchaeota	Nanoarchaeia	Woesearchaeales	uncultured euryarchaeote	?	?		-0.0745579	0.567956	0.804496
PBG2_389836	AGGCTGCCGCTATTAGGATTCGACTAAGCCATGCAAGTCAGGGAGCAGCAATGCTACCGGCGACATGCTCAGTAACACGTCGATAATCTGCCCTTAAGACTGGAATAACCTTGGGAAACTGAGGCTAATGCCGGATAGAATATTATTGCTGGAATGCATTTTATTTGAAAGGTAACACTTAAGGATGAGTCGGCGCCGGATTAGGTTGTTGGTGGGGTAACGGCCCACCAAGCCAAAGATCCGTACGGGCCATGAGAGTGGTAGCCCGGAGAAGGACACTGAGAAACTGGTCCTAGCCCTACGGGGTGCAGCAGGCGCGAAAACTTTACAATGCACGAAAGTGTGATAAGGGAATCCTAAGTGCTAATACACAGTATTGGCTTTTGCCAAGGGTAAATA…	Archaea	Nanoarchaeota	Nanoarchaeia	Woesearchaeales	GW2011	AR15	uncultured archaeon		-0.0746289	0.567586	0.804496
PBG3_201415	GGTTCACCGCTATTGGAGTTCGCCTAAGCCATGCAAGTCGAGAGGGGTAAGCCCTCGGCGTACCGCTCAGTAACACGCGGATAATCTGCCCTATGGTGAGGGATAATCTCGGGAAACTGAGGCTAATACCTTATAGATCAGATATGCTGGAATCGCTTTCTGGTCGAAAGCTGAGGCGCCATAGGATGAGTCTGCGGCCTATCAGGTAGTAGTGAGTGTAACGTACTCACTAGCCGACGACGGGTACGGGCTGTGGAAGCAGTCGCCCGGAGATGGATTCTGAGACACGAATCCAGGCCCTACGGGGCGCAGCAGGCGCGAAAACTTTACACTGCAGGAAACTGCGATAAGGGAACTCCAAGTGTCTATGCATCGCATAGTCTGTTTTCCTGTCCAAAA…	Archaea	Thermoplasmatota	Thermoplasmata	?	uncultured archaeon	?	?		-0.0746521	0.567466	0.804496
PBG1_223478	AGATAGCTGCTATGCGAATTCGATTTAGCCATGCAAGTCAGGGGCCGCAAGGCACCGGCGATAGGCTCAGTAACACGTCGATAATCTGCCCTACAGTCAATGAAAGCTACGCGAAAGTGTGGGTAAACATTGATAGACAAGGATGGCTGCAATGCCACGTTGTCGAAACTCGTGCTGTAGGATGAGTCGGCGGCTGATTAGGTAGTTGGCGGGGTAACGGCCCACCAAGCCTTGGATCAGTACGGGCCATGAAAGTGGTAGCCCGGAGAGGGACACTGAGATACTGGTCCCAGCCCTACGGGGTGCAGCAGGCGCGAAAACTCTCCAATGTGCGAAAGCGTGAGAGGGGAATTCGCAGTGCTTACGGTTTAGCCGTAGGCTTTTGCCATGTGTAAATAG…	Archaea	Nanoarchaeota	Nanoarchaeia	Woesearchaeales	metagenome	?	?		-0.0747522	0.566944	0.795573
PBG1_52738	AGGGCAACGCTATCGGATTGAGACTAAGACATGCAAGTCAAAGCACTCACTTGAGTGCTTGGCGAACGGCTGAGTAACACGTAGTCAACCTTCCCTTCGGAGGGGCATAACCTCGAGAAATTGAGGTGAATTCCCCGTAGGCCACGATGGCTGGAACGCCTTGTGGCCAATAAAGCCATGAATTGGAATGATACTGCCGAAGGATGGGACTGCGGCTGATTAGGCTGTTGGTGGGGTAACGGCCCACCAAACCAATAATCAGTAGGGGTTATGGGAGTAATAGCCTCCAGATGGGCACTGCGACAAGGGCCCAAGCCCTACGGGGTGCAGCAGTTACGAAAATTCCGCAATGCGCGAAAGCGTGACGGGGTTAATCCGAGTGATAGGCGAAAGCCTTTC…	Archaea	Micrarchaeota	Micrarchaeia	Micrarchaeales	CG1-02-32-21	uncultured archaeon	?		-0.0782662	0.548804	0.795573
PBG2_34526	ACCCGACTGCTATCGGATTGAGATTTAGCCATGCGAGTCGAACGCTTCCCTGTTGCGGGAGGCGTGGCGTACGGCTCAGTAACACGTAGTCAACCTGCCCTGAAGACACGCATAACCCCGGGAAACTGGGATTAATTCGTGATAGGCCATCTCATCTGGAAGGAGAGATGACTTAAA	Archaea	Thaumarchaeota	Nitrososphaeria	Group 1.1c	?	?	?		-0.0784985	0.547615	0.795421
YM26_66132	ACCCTACTGCTATCGGGTGAAGACTAAGCCATGCGAGTTAAGCATCTTCTAGCCACGTTGAAGATGCAGCGTACGGCTCCGTAACACGTAGTTAATCTGCCCTCGGGACAAGAATAACCCTGGGAAACTGGGGCTAATTCTCGATAGATGCAGTGGCCTGGAATGGTACTGCATCCAAAAGACTTTAGGAACATGCTCTTAGAGTCGCCCAAGGATGAGACTGCGGCCGATCAGGCTGTTGGTGGGGTAACGGCCTACCAAACCTATAACCGGTACGGGCCCTGAGAGGGGTAGCCCGGAGATGGGAACTGAGACAAGGTCCCAGGTCCTACGGGGCGCAGCAGGCGCGAAAACTCCACAATGTGCGAAAGCATGATGGGGTTAACCCGAGTGCTGTCC…	Archaea	Thaumarchaeota	Bathyarchaeia	?	?	?	?		-0.0792925	0.543559	0.795421
PBG3_190814	ACCCCACTGCTATCGGGATGGGACTAAGACATGCTAGTCAAGCGCCTTCCAGCCATGTGGGAGGTGCGGCATACAGCTCAGTAACACGTGGCTAACCTGCCCTTGGGACGGGATCAACCCCGGGAAACTGGGGCTAATCCCCGATAGGTGAAGAACACTGGAATGTGTCTTCGCCCAAAGGACGTCAGATCATGCTTTTGGCGTTG	Archaea	Thaumarchaeota	Bathyarchaeia	uncultured archaeon	?	?	?		-0.0795219	0.54239	0.792446
PBG2_197571	ACCCTACTGCTATCGGGGTGGGACTAAGACAGGCGAGTTTAACGACTTCTAGCCATGATGAAGTCGTAGCATACGGCTCAGTAACACGTGGCTAACCTACCCTTGAGACGGGGACAACCCCGGGAAACTGGGGCTAATCCCAGATAGATGAGAACTCCTGGAACGGGTTCTCGTCCAAAAAGCATCAAGATCATGCTTCTTGGTGTTGCTCAAGGATGGGGCCGCGACCGATCAGGCTGTTGGTGAGGTAACGGCTCACCAAACCTTTAACCGGTACGGGCCGTGGGAGCGGGAGCCCGGAGATGGGAACTGAGACAAGGTCCCAGGCCCTACGGGGCGCAGCCGTTGCGAAAACTTGTCAATGCACGAAAGTGTGAGCAGGCTACCCCGAGTGCTGTC…	Archaea	Thaumarchaeota	Bathyarchaeia	uncultured archaeon	?	?	?		-0.0802709	0.538582	0.792446
PBG2_524352	GGATTGCTGCTATCGGGATTCGATTAAGCCATGCAAGTCAGGTCAGCAATGGCCGGCGACAGGCTCAGTAACACGTCGATAATCTGCCCTAAGGTTGAGGATACCCACGGGAAACTGTGGCTAACACTTGATAGTCAAGGGATTCTGGAATGAACCCTTGATCAAACGCAAGGCCTTAGGATGAGTCGGCGGCGGATTAGGCAGTTGGCGGTGTAACGGACCACCAAACCTTAGATCCGTAGGGGCCCTGAGAGGGGTAGCCCCGAGAGGGACACTGAAATACTGGTCCCAGCTCCACGGAGTGCAGCAGGCGCGAAACCTTCACAATGCGCGAAAGCGTGATGGGGGGATCCCGAGTGCTTACGGTTTATCTGTAAGCTTTTGCCAAGAGTTCACATC…	Archaea	Nanoarchaeota	Nanoarchaeia	Woesearchaeales	?	?	?		-0.0802763	0.538554	0.792446
PBG2_167503	ACCCCACTGCTATCGGGATGGGACTAAGACATGCTAGTCGTGCGCTTCCTAGCTATGTTGGAGGCGCGGCATACAGCTCAGTAACACGTGGCTAACCTGCCCTTGGGACGGAAACACCCCCGGGAAACTGGGGCTAATTTCCGATAGGCGAAGAACTCTGGAATGAGTTTTCACCTAAACGGCGTATAGGTCATGCTTCTATGCGTTGCCCAAGGATGGGGCCGCGACCGATCAGGTTGTTGGTGAGGTAATGGCTCACCAAGCCTATAACCGGTGCGGGCCGTGAGAGCGGGAGCCCGGAGATGGGCACTGAGACAAGGGCCCAGGCCCTACGGGGCGCAGCAGTCGCGAAAACTTTGCAATACACGAAAGTGTGACAGGGTCATCCCGAGTGCCGTC…	Archaea	Thaumarchaeota	Bathyarchaeia	?	?	?	?		-0.0808576	0.535607	0.778579
YM25_56381	CGGGCACCGCTATTGGAGTTCGATTAAGCCATGCGAGTCGAGAGGGGTAAGCCCTCGGCGCACTGCTCAGTAACACGCGGACAATCTGCCCTCGAGACGGGGATAACCCCGGGAAACTGGGAATAATACCCGATAGACGTGAGATGATGGAAGGCTCACACGTCCAAATCCTGCGAGGCTCGAGGATGGGTCTGCGGCCTATCAGGTAGTAGGGGGTTTCACGGACCCCCTAGCCAGAGACGGGTACGGGCTTTGGGAGAAGTCGCCCGGAGATGGATTCTGAGACACGAATCCAGGACCTACGGGTCGCAGCAGGCGCGAAACCTCCACAATGTGGGAAACCACGAT	Archaea	Thermoplasmatota	Thermoplasmata	?	?	?	?		-0.0842039	0.518801	0.778579
PBG4_33022	AGATCGCTGCTATCGGAATTCGACTAAGCCATGCAAGTCATCTGAGCAATCAGAGGCATAAGGCTCAGTAACACGTCGGTAACCTGCCCTAAGGTCAGGGATAACCTCGCGAAAGTGAGGGTAACACCTGATAAGGAAGTTTTTCTGGAAAGATTTCTTTCCCAAACTCGTGCCTTAGGATGGGCCGGCGGCGGATTAGGCTGTTGGCGGTGTAATGGACCACCAAACCTAAGATCCGTACGGGCCATGAGAGTGGTAGCCCGGAGAGGGACACTGAGATACTGGTCCCAGCCCTACGGGGTGCAGCAGGCGCGAAAACTTTTCAATGCGCGAAAGCGTGAGAAGGGAATTCCGAGTGCTCAAGTTTAACTTGGGCTTTTGCCAAGTGTAAAAAGCTTG…	Archaea	Nanoarchaeota	Nanoarchaeia	Woesearchaeales	?	?	?		-0.0845368	0.517143	0.773578
PBG2_288049	ACCCCACTGCTATCGGGGTGGGATTAAGCCATGCGAGTTTGTGTCTCTTAGCCATGGTGGAGATACGGCGGACGGCTCAGTAACACGTAGCTAACCTGCTCTCGGGACGGGGACAACCCCGGGAAACTGGGGCTGACACCCGATGGGTGATTAGGCCTGTAATGGTTTCTCGCCTAAAAGATGATAAAACCATGCTTTCGTCATCGCCCGAGAATGGGGCTGCGGCCGATCAGGTAGTTGGTGAGGTAACGGCTCACCAAGCCTATAACCGGTACGGGCCGTGAGAGCGGTAGCCCGGAGATGGACACTGAGACAAGGGTCCAGGCCCTACGGGGCGCAGCAGGCGCGAAAACTCCGCAATGCGCGAAAGCGTGACGGGGCTACCCCGAGTGCTATCCG…	Archaea	Thaumarchaeota	Bathyarchaeia	uncultured archaeon	?	?	?		-0.0868168	0.505865	0.768729
PBG1_228054	ACCCCACTGCTATCGGGATAGGACTAAGACATGCTAGTCGAGCGCTTTCGAGCCATGTTGAGAGCGCGGCATACAGCTCAGTAACACGTGGCTAACCTGCCCTTGGGACGGGATCA	Archaea	Thaumarchaeota	Bathyarchaeia	uncultured archaeon	?	?	?		-0.0879142	0.500481	0.768729
PBG3_272171	ACCCGACTGCTATCGGATCGAGATTTAGCCATGCGAGTTGAACGTTCCTTGATTGCAGGGAGCGTAGCATACGGCTCAGTAACACGTAGTCAACCTGCCCTGAAGACACTGATAACCCCGGGAAACTGGGACTAATCCGTGATAGGCCACTTCATCTGGAAGGAGAGGTGGCTCAAAGGGGAATTGTGGGCTTCCACTTTTCTCGCTCCAGGATGGGACTGCGGCCGATCAGGCTGTTGGCGGGGTAATGGCCCACCAAACCTGTAACCGGTACGGGCCTTGAGAGAGGTGGCCCGGAGATGGACACTGAGACAAGGGTCCAGGTCCTACGGGGCGCAGCAGGCGCGAAACCTTCGCAATGCGCGAAAGCGTGACGAGGTTAATCCGAGTGGCTTCCGC…	Archaea	Thaumarchaeota	Nitrososphaeria	Group 1.1c	uncultured archaeon	?	?		-0.0881189	0.49948	0.768729
PBG2_128517	AGATTGCTGCTATTGGGATTCGACTAAGCCATGCAAGTCCAGGGGTCGCAAGACACCGGCAGACTGCTCAGTAACACGTCGATAATCTGCCCTCGGATCCATGACAACCTTGGGAAACTGAGGCTAAACATGGGCAGGGGATTGAGGCTGGAATGCGCTTTCCCCGAAACGCAAGGTCCGAGGATGAGTCGGCGGCTGATTAGGTAGTTGGAGAGGTAACGGCTCACCAAGCCTAAGATCAGTACGGGCCATGAGAGTGGTAGCCCGGAGAAGGGTCCTGAGACACAGACCCTAGCCCTACGGGGTGCAGCAGGCGCGAAAACTTTACAATGCACGAAAGTGTGATAAGGGGATCCCAAGTGCTCATGTACTGCATGAGCTTTTGCCATGAGTAAATAT…	Archaea	Nanoarchaeota	?	?	?	?	?		-0.0883025	0.498583	0.765225
PBG3_425242	ACCCCACTGCTATCGGGATAGGACTAAGACATGCTAGTCGCGTGCTTCAGCCAACACGAAGCACGGCACACAGCTCAGTAACACGTGGCTAACCTGCCCTTAGGATCGGAATA	Archaea	Thaumarchaeota	Bathyarchaeia	uncultured archaeon	?	?	?		-0.0891424	0.494491	0.752872
PBG2_618132	AGGTCGCTGCTATCAGAGTTCGACTTAGCTAAGCTAGTCATGGGGTCGCAAGACACCGGCAAACAGTTCCGTAACACGTCGTTAATCTAACCTTTGGTTCGGGATAACCTTGGGAAACTGAGGGTAACACCGGATAGGAGATTGGTGCTGGAATGCTCTTTCTCCGAAAGGCAACGCCTAAGGATGAGACGGCGGCCGATTAGGTAGTTGGTGGGGTAATGGCCCACCAAGCCCGCGATCGGTAGGGGCCCTGAAAGGGGTAGCCCCGAGGAGGACACTGAGATAAGGGTCCTGACTCTACGGAGTATAGCAAGCGCGAAAACTTTACAATACACGTAAGTGTGATAAGGGAACTCTGAGTGCTCATGCAAAGCATGGGCTTTTGCCTAGTGTAAATAG…	Archaea	Nanoarchaeota	Nanoarchaeia	Woesearchaeales	GW2011	AR15	?		-0.0918033	0.481644	0.752872
YM23_54781	AGGTTACTGCTATCGAGGTTCGACTAAGCCATGCGAGTCGAATGTAGCAATACATGGCGTACTGCTCAGTAACACGTGGATAACCTACCCTTCGGACGGGGATAAACCCGGGAAACTGGGTATAATACCCGATAGCGCTCGAAAGCTGGAATGCGTCGAGCGCGAAAGCTCCGGCGCCGAAGGATGGGTCTGCGGCCTATCAGGTAGTAGTGGGTGTAATGTACCTACTAGCCTACAACGGGTACGGGTTGTGAGAGCAAGAGCCCGGAGATGGATTCTGAGACACGAATCCAGGCCCTACGGGGTGCAGCAGGCGCGAAACCTTTACAATGCTGGCAACAGCGATAGGGGGACCTCGAGTGCCAGGTTACAAATCTGGCTGTCGTTGTGTCTAAAAAA…	Archaea	Halobacterota	Methanosarcinia	Methanosarciniales	Methanosaetaceae	Methanosaeta	uncultured Methanosaeta sp.		-0.0918388	0.481474	0.752872
PBG2_516214	CGGCTGCGGCTCTCTGGTTTGCGCTTAGACATGCAAGTTATTTCGTTTAGCAATAAGCGGAAAGCGAACTGCTCAGTAACACGTAGCTAACCTACCCTTAGGTCAAGGATACCCTCGGGAAACTGAGGTTAAACCTTGATAGGAGACATACCCTGGAAAGATTTGTCTCTCAAACTCGTGCCTAAGGATGGGGCTGCGGCGGATTAGGTTGTTGGCGGGGTAATAGCCCACCAAGCCTGTGATCCGTAAGGGCTCTTAGCGGAGAGGCCCTGAGAGGGAATCTGAGACACTATTCCCAGCCCTACGGGGTGCAGCAGTTAGGAATCATCTGCAATGCGCGAAAGCGTGACAGTTTGAACCAGAGTGCTTTTCATTTGAAAAGCTTTTGCCAAATGTAAA…	Archaea	Nanoarchaeota	Nanoarchaeia	Woesearchaeales	SCGC AAA011-D5	?	?		-0.092138	0.48004	0.752348
PBG3_614354	AGGTTACTGCTATCGAGGTTCGACTAAGCCATGCGAGTCGAATGTAGCAATACATGGCGTACTGCTCAGTAACACGTGGACAACCTACCCTGAGGTCGGGGATAAACCCGGGAAACTGGGTATAATACCCGATAGATCTAGATTGCTGGAATGCTTTTAGGTCTAAAGTTCCGACGCCTCAGGATGGGTCTGCGGCCTATCAGGGTAGTAGTGGGTGTAAAGTACCTACTAGCCTACGACGGGTACGGGTTGTGAGAGCAAGAGCCCGGAGATGGATTCTGAGACACGAATCCAGGCCCTACGGGGTGCAGCAGGCGCGAAACCTTTACAATGCTGGCAACAGCGATAAGGGGACCTCGAGTGCTACGATACAATCGTGGCTGTCTAGTTGCCTAAAAA…	Archaea	Halobacterota	Methanosarcinia	Methanosarciniales	Methanosaetaceae	Methanosaeta	uncultured archaeon		-0.0926355	0.477662	0.747835
PBG2_421989	ACCCGACTGCTATCGGATTGGGATTTAGCCATGTTAGTTGAGCGTCTTCCGGCCATACGGGAGGCGCAGCGCACGGCTCAGTAACACGTAGTCAACCTACCCTGGAGACGCGGATAAACCCGGGAAACTGGGGCTAATACGCGATAGGTGATGTCATCTGGAAGGAGATATCGCCTAAAGGGTGGTGCGGGTATGTTCCGCATCAAGCGCTCCAGGATGGGACTGCGGCCGATCAGGCTGTTGGCGGGGTAATGGCCCACCAAACCTGTAACCGGTACGGGCTTTGAGAGAAGGAGCCCGGAGATGGACACTGAGACAAGGGTCCAGGCCCTACGGGGCGCATCAGGCGCGGAAACTTCGCAATGCGCGAAAGCGTGACGAGGCTAATCCGAGTGCCGC…	Archaea	Thaumarchaeota	Nitrososphaeria	Group 1.1c	uncultured archaeon	?	?		-0.0936455	0.472854	0.747835
YM21_9242	GGATTGCTGCTATCGGGATTCGATTAAGCCATGCAAGTCAGGTCAGCAATGGCCGGCGACAGGCTCAGTAACACGTCGATAATCTGCCCTAAGGATTAGGATACCCACGGAAAACTGTGGCTAAAACTTAATAGTGAATGGATTCTGGAACGAGCCATTCATCAAACGCAAGGCCTTAGGATGAGTCGGCGGCAGATTAGGCAGTTGGCGGTGTAACGGACCACCAAACCAAAGATCTGTAGGGGCCCTGAGAGGGGTAGCCCCGAGAGGGACACTGAAATACTGGTCCCAGCTCCACGGAGTGCAGCAGGCGCGAAACCTCCACAATGCGCGAAAGCGTGATGGGGGGATCCCGAGTGCTTACATTATTTGTAAGCTTTTGCCAAGAGTTCACATCTT…	Archaea	Nanoarchaeota	Nanoarchaeia	Woesearchaeales	uncultured euryarchaeote	?	?		-0.0936852	0.472666	0.743184
PBG2_593537	ACCCGACTGCTATCGGATTGAGATTTAGCCATGCGAGTCGAACGTCTCCCTGTTGCGGGGGGCGTGGCGTACGGCTCAGTAACACGTAGTCAACCTGCCCTAGAGACATGGACAACCCCGGGAAACTGGGATTAATCCGTGATAGGTCATCTCATCTGGAAGGAGAGATGGCTTAAAGGGGTGTATGAGCTTCTTTTGTGCATCCGCTCTAGGATGGGACTGCGACCGATCAGGCTGTTGGCGAGGTAATGGCTCACCAAACCTGTAACCGGTACGGGCCTTGAGAGAGGGGGCCCGGAGATGGACACTGAGACAAGGGTCCAGGTCCTACGGGGCGCAGCAGGCGCGAAACCTTCGCAATGCGCGAAAGCGTGACGAGGTTAATCCGAGTGGTTCCCG…	Archaea	Thaumarchaeota	Nitrososphaeria	Group 1.1c	?	?	?		-0.0958472	0.462462	0.743184
PBG3_398654	GGATTGCTGCTATCGGGATTCGATTAAGCCATGCAAGTCAGGTCAGCAATGGCCGGCAACAGGCTCAGTAACACGTCGATAATCTGCCCTAAGGTCGAGGATACCCACGGAAAACTGTGGCTAAAACTTGATATTGAATGAATTCTGGAACGAATCATTCATTAAACGCAAGGCCTTAGGATGAGTCGGCGACGGATTAGGCAGTTGGCGGTGTAATGGACCACCAAACCTAAGATCCGTAGGGGCCCTGAGAGGGGTAGCCCCGAGAGGGACACTGAAATACTGGTCCCAGCTCCACGGAGTGCAGCAGGCGCGAAACCTCCACAATGCGCGAAAGCGTGATGGGGGTATCCCGAGTGCTTACATTATTTGTAAGCTTTTGCCAAGAGTTCATATCTT…	Archaea	Nanoarchaeota	Nanoarchaeia	Woesearchaeales	uncultured euryarchaeote	?	?		-0.09606	0.461465	0.73392
PBG2_52000	AGGCCATTGCTATCCGAATTCGACTAAGCTATGCGAGCCGTGAGGGGTAAGCCCTCGGCGAACTGCTCCGTAATACGCAGATAACATACCCTTGAGAGGGGGATAATCACGGGAAACTGTGGCTAATACCCCATAGGCATTAGGTACTGGAATGTCCTGATGCCCAAAGCTCCGGTGCTCAAGGATTGGTCTGCGCCCGATCAGGCTGTTGTTGGTGTAAAGAACCAACAAACCGATAACCGGTACGGGCTATGGAAGTAGGTGCCCGGAGATGGATTCTGAGACATGAATCCAGGTACTATGGTATGCAGCAAGCGCGAAACCTTTACAATGCATTCACGTGTGATAAGGGGATTCGGAGTGCTCCAGCAATGCTGGAGCTTTTGCCGACTGTAAACA…	Archaea	Aenigmarchaeota	Aenigmarchaeia	Aenigmarchaeales	?	?	?		-0.0981487	0.451734	0.732964
PBG2_264836	ACCCCACTGCTATCGGGATGGGACTAAGACATGCTAGTCGTGCGCCTTCCAGCCATGTGGGAGGCGCGGCAGACAGCTCAGTAACACGTGGCTAACCTGCCCTTAGGATGGGAACAACCCCGGGAAACTGGGGCTAATTCCCGATAGGTGAAGAACTCTGGAATGAGTCTTTGCCCAAAAGGTGTCGGATCATGCTTTCGGCATCGCCTAAGGATGGGGCCGCGACCGATCAGGTTGTTGGTGAGGTAATGGCCCACCAAGCCTATAACCGGTGCGGGCCGTGAGAGCGGGAGCCCGGAGATGGGCACTGAGACAAGGGCCCAGGTCCTACGGGGCGCAGCAGTCGCGAAACCTTTGCAATACACGAAAGTGTGACAGGGTCATCCCGAGTGCCGACCG…	Archaea	Thaumarchaeota	Bathyarchaeia	uncultured archaeon	?	?	?		-0.0985319	0.449962	0.732964
PBG3_20046	ACCCTACTGCTATCGGGATGAGACTAAGCCATGCGAGTCAAGCGCTCTCTAGCCATGTTGAGAGTGCGGCATACGGCTCCATAAAACGTAGCTAATCTGCCCTTAGGATGGATATAACCCCGGGAAACTGGGGCTAATATTCAATAGGCGGAAATACCTGGAATGGCTTTCCACTGAAAAGATGTTAGAAACATGCTTCTGATATTGCCTAAGGATGAGGCTGCGTCCGATCAGGTTGTTGGTAGGGTAATGGCCTACCAAGCCTATAACCGGTACGGGCCCTGAGAGGGGGAGCCCGGAGATGGAAACTGAGACAAGGTTCCAGGTCCTACGGGGCGCAGCAGGCGCGAAAACTCCACAATGCACAAATGTGTGATGGGGTCATCCCGAGTGCCGTCC…	Archaea	Thaumarchaeota	Bathyarchaeia	uncultured archaeon	?	?	?		-0.0986331	0.449494	0.729983
YM22_89528	AGACCACCGCTATTGGTGTTCGACTAAGCCATGCACGTCTACCCAGCCGGTAAGGTTGGGTGGCAGACAGCTCAGTAACACGTGGACAACCTACCCTTAGGAGGGGGACAACCTCGGGAAACTGAGGCTAATACCCCATAGGCGACAGATTCTGGAATGATTGCCGCTTAAATGCGCTATTCTATTACCGAGTAGTATCGCCTAAGGATGGGTCTGCGGCGGATTAGGCTGATGTTAGGGTAACTGCCTAACATACCTAAAATCTGTATCAGCTATGAGAGTAGGAGCTGGGAGATGGATACTGAGACAAGGATCCAGGCTCTACGGAGCGCAGCAGGCGCGCAAACTCTGCAATGCGCGAAAGCGTGACAGGGGAACTCCAAGTGTCACCCTAAAAGT…	Archaea	Altiarchaeota	?	?	?	?	?		-0.0994405	0.445773	0.729471
YM26_13719	CGGTTGCGGCTCTTTGGTTTGCACTTAGGCATGCAAGTCATTCGAAAGAAGGCGAACGGCTCAGTAACGCGTAGCTAACCTACCCTTAAGTCAAGGATACCCTCGGGAAACTGAGACTAATACTTGATACATGTAAATCCCTGGAATGAATTTACGTTGAAATTCGCGCTTAAGGATGGGGCTGCGATGGATTAGGTTGTTGGCGGGGTAAATGCCCACCAAGCCTGTGATCCATAGGGGCTCTTAGCGGAGAAGCCCCGAGAGGGAGTCTGAGATACTACTCCCAGCCCTACGGGGTGCAGCAGCTGGGAATCTTCTGCAATATACGAAAGTATGACAGAGCGAACCAAAGTGTTTCTCATTGAGAGACTTTTGCCAAATCCAAAACGTTTGGCGAAT…	Archaea	Nanoarchaeota	Nanoarchaeia	?	?	?	?		-0.0997652	0.444282	0.721763
PBG3_615225	AGACTGCTGCTATTTGGATTCGCCTAAGCCATGCAAGTCGGGTGTCCGCAAGGACTTCCGGCACAAGGCTCAGTAACACGTCGATAATCTGCCCTTAGGTCTATGCGAACCTCGGGAAACTGAGGCTAAACTTGATAGGGGTTATGGACTGGAATGTTCTTTCCCTAAATCTAAGGATGAGTCGGCGGCAGATTAGGTAGATGGAGAGGTAACGGCTCACCATGCCTAAGATCTGTACGGGCCATGAGAGTGGTTGCCCGGAGAGGAGTACTGAGATACTGACTCCAGCCCTACGGGGTGCAGCAGGCGCGGAAACTTTACAATGCACGCAAGTGTGATAAGGGAATCCAAAGTGCTTACGCTTTGCGTAGGCTTTTGCCAAGTCTAAACAGCTTGGAG…	Archaea	Nanoarchaeota	Nanoarchaeia	Woesearchaeales	GW2011	AR15	?		-0.102332	0.432591	0.719425
YM25_49250	AGGGTACTGCTATCGGAGTTCGACTAAGCCATGCAAGTCTACCTTTGGACTTCCAAAGGTGGCACACTGCTGAGTAACACGTAGTCAATCTACCCTAAGGACGGGGACAACCTCGGGAAACTGAGGACAATACCCGATATTCCATCTATGCTGGAATGCTTGATGGTTAAAACGGGCGGCGAATTGGAGCCGTTCCGCCATAGGACGAGACTGCGGGGGATTATGGTAGTTGGTAGGGTAACGGCCTACCAAGCCGATAATCTCTAGGGGCCATGAGAGTGGTGGCCCCCAGAAGGGCACTGAGACAAGGGCCCTAGTCCTACGGGATGCAGCAGGCGCGAAACCTCTACAATGCCCGCAAGGGTGATAGGGGAACTCCGAGTGGCGTCAACTTAGTTG…	Archaea	Micrarchaeota	Micrarchaeia	Micrarchaeales	uncultured euryarchaeote	?	?		-0.103675	0.426541	0.719425
PBG2_697666	AGCTCGTCTGGCAAGACCTTTAATCTGGCCTTCATACTGCTGTCGCTCCCGGTGAGATTTCCGGCGTTGACTCCAATTAAACCGCAAGCTTCACCCCTTGTGGTGCTCCCCCGCCAATTCCTTTAAGTTTCAATCTTGCGATCGTACTCCCCAGGCGGCAGACTTAACAGCTTCCCTGCGGCACTAGAACGGCACGTGGCCGTCCAAACACCTAGTCTGCATCGTTTACAGCTGGGACTACCCGGGTATCTAATCCGGTTCGCTCCCCCAGCTTTCATCCCTCACCGTCGGGCGCGTTCTAGCAGACAGCCTTCGCCACTGGTGGTCTTCCCGGGATTATAGGATTTCACCCCTACCCCGGAAATACCGTCTGCCTCTCTCGTCCCCTAGCCAAGCAGT…	Archaea	Thaumarchaeota	Bathyarchaeia	uncultured archaeon	?	?	?		-0.103693	0.426463	0.719425
PBG2_10118	AGGTCGCTGCTATCAGAGTTCGACTTAGCTAAGCTAGTCATGGGGTCGCAAGACACCGGCACACAGTTCCGTAACACGTCGTTAATCTAACCTTAAGTTCGGGATAACCTTGGGAAACTGAGGGTAACACCGGATAGAAGATTGGTGCTGGAACGCTCTTTCTTTGAAAGGCAACGCTTAAGGATGAGACGGCGGCCGATTAGGTTGTTGGTGGGGTAATGGCCCACCAAGCCCGCGATCGGTAGGGGCCTTGAAAGAGGTAGCCCCGAGGAGGACACTGAGATAAGGGTCCTGACTCTACGGAGTATAGCAAGCGCGAAAACTTTACAATACACGCAAGTGTGATAAGGGAACTCTGAGTGCTCATGCAAAGCATGGGCTTTTGCCGAGTGTAAATAG…	Archaea	Nanoarchaeota	Nanoarchaeia	Woesearchaeales	GW2011	AR15	?		-0.10405	0.424864	0.715558
PBG2_500547	AGGCCACTGCTATCGGAGTTCGATTAAGCCATGCGAGTCGAGAGGTGTAAGACCTCGGCATACTGCTCAGTAACACGTGGATAATCTACCCTGTGGAAGAGGATAACCCCGGGAAACTGGGGATAATACTCTATAGACTATGGATGCTGGAATGCTCTGTAGCCGAAAGGTCCGCCGCCACAGGATGAGTCTGCGGCCGATTAGGTTGTTGTTGGGGTAACGGCCCAACAAGCCTGTAATCGGTACGGGTTGTGGGAGCAAGAGCCCGGAGATGGATTCTGAGACACGAATCCAGGCCCTACGGGGCGCAGCAGGCGCGAAAACTTTGCAATGCGGGAAACCGTGACAAGGGAACTCCGAGTGCCCGTAAATTCGGGCTGTCCGCCAGTTTAAATAACT…	Archaea	Halobacterota	Methanomicrobia	Methanomicrobiales	Methanoregulaceae	Methanoregula	uncultured archaeon		-0.1051	0.420178	0.713088
YM23_52507	CGGCTGCTGCTAGTAGGATTCGGTTTAGCCATGCAAGTCAGGTAGCAATACCGGCGCAATGCTCAGTAACACGTCATTAATCTGCCCTTAGGCAGGGAATAACCTTGGGAAACTGAGGCTAAGACCCTATGATGGACGGACACTGGAATGTTCCATCCATGAAAGGCAACACCTAAGGATGAGATGGCGGCGGATTAGGTAGTTGGTGAGGTAACGGCCCACCAAGCCAAAGATCCGTAGGGGCCTTGAGAGAGGTAGCCCCGAGAAGGGCACTGAGATACTGGCCCTAGCTCCACGGAGTGCAGCAGGCGCGAAACCTTCCCAATGTGCGAAAGCGTGAGGAGGGAATCCTACGTGCTTATGATTTTTTTCATAGGCTTTTGCCAAAGGCAAATACTT…	Archaea	Nanoarchaeota	Nanoarchaeia	?	?	?	?		-0.106439	0.41425	0.713088
YM23_107861	AGATGGCTGCTATGAGTATCCGATTAAGCCATGCAAGTCGAGTAGCAATACTGGCGAACTGCTCAGTAACACGTCGGTAACCTGCCCTGTGGTCGAGAATAACCTCGGGAAACTGAGGGTAATGCTTGATAGGAGATGCTGCCTGGAATGGTGCTTCTCCAAAACACGTGCCATAGGATGGGCCGGCGGCTGATTAGGCTGTTGGTGGGGTAATGGCCCACCAAACCACAGATCAGTACGGGCCTTGAGAGAGGTAGCCCGGAGAGGGACACTGAGATACGGGTCCCAGCCCCACGGGGTGCAGCAGGCGCGAAACCTTTACAATGCACGAAAGTGTGATAGGGGGATACTCAGTGCTTACGATTATGTCGTAGGCTTTTGTCGATCGTAAATAGATCG…	Archaea	Nanoarchaeota	Nanoarchaeia	Woesearchaeales	?	?	?		-0.106646	0.413338	0.713088
PBG3_382742	AGCTTGTCTGGCAAGACCTTTAATCTGGCCTTCACTCTGCTGTCGCTCCCGGTGAGATTTCCGGCGTTGACTCCAATTAAACCGCAAGCTTCACCCCTTGTGGTGCTCCCCCGCCAATTCCTTTAAGTTTCAATCTTGCGATCGTACTCCCCAGGCGGCAGACTTAACAGCTTCCCTGCGGCACTAGAACGGCACGTGGCCGTCCAAACACCTAGTCTGCATCGTTTACAGCTGGGACTACCCGGGTATCTAATCCGGTTCGCTCCCCCAGCTTTCATCCCTCACCGTCGGGCGCGTTCTAGCAGACAGCCTTCGCCACTGGTGGTCTTCCCGGGATTATAGGATTTCACCCCTACCCCGAAAATACCGTCTGCCTCTCTCGTCCCCTAGCCAAGCAGT…	Archaea	Thaumarchaeota	Bathyarchaeia	uncultured archaeon	?	?	?		-0.107315	0.410395	0.713088
PBG3_613360	AGAGCGCTGCTAGTGGGATTCGACTTAGCCATGCAAGTCAGGTCGCAAGACCGGCAACAGGCTCAGTAACACGTCGGTAACTTGCCCTACGGTCAGGGATAAGCTCGGGAAACTGAGTGTAATACCTGATATGGGATGGACACTGGAATGTTCCTTCCTTGAAACTCGTGCCGTAGGATAGGCCGGCGGCGGATTAGGCAGTTGGTGAGGTAACGGCTCACCAAACCTATGATCCGTACGGGCCATGAGAGTGGTCGCCCGGAGAGGGACACTGAAATACTGGTCCCAGCCCTACGGGGTGCAGCAGGTTCGAGTTCTCCACACTGCATGAAAATGCGATGGGGGAATCCCACGTGCTTATGTCTAACATAGGCTTTTGCCAAGACCAGAAGCCTTGGC…	Archaea	Nanoarchaeota	Nanoarchaeia	Woesearchaeales	?	?	?		-0.107459	0.409763	0.713088
YM26_50372	AGATAGCTGCTATGAGTATCCGATTAAGCCATGCAAGTCTAGTAGCAATACTGGCGAACTGCTCAGTAACACGTCGGTAACCTGCCCTATGGTCGAGCATAACCTCGGGAAACTGAGGGTAATTCTCGATAGGTGATACAGCCTGGAATGGCTCGTCACCGAAACACGTGCCGTAGGATGGGCCGGCGGCTGATTAGGCTGTTGGTGGGGTAATGGCCCACCAAACCTAAGATCAGTACGGGCCTTGAGAGAGGTAGCCCGGAGAGGGACACTGAGATACGGGTCCCAGCCCCACGGGGTGCAGCAGGCGCGAAACCTTTACAATGCACGAAAGTGTGATAGGGGGATACTCAGTGCTTACGCTTATGGTGTAGGCTTTTGTCGATCGTAAATAGATCG…	Archaea	Nanoarchaeota	Nanoarchaeia	Woesearchaeales	uncultured euryarchaeote	?	?		-0.107615	0.409081	0.713088
PBG2_703679	AGATTGCTGCTAGTAGGATTCGACTAAGCCATGCAAGTCAGGTAGCAATACCGGCGACATGCTCAGTAACACGTCGATAACCTTCCCTACGGTCAGGGATAATCTCGGGAAACTGAGTGTAATACCTGATAGGGGATGGGCACTGGAATGTCCCTTCCCTGAAACTCGTGCCGTAGGATGGGTCGGCGGCGGATTAGGCTGTTGGTGGGGTAACGGCCCACCAAACCTTTGATCCGTACGGGCCATGAGAGTGGTAGCCCGGAGAGGGACACTGGAATACTGGTCCCAGCCCTACGGGGTGCAGCAGGCGCGAAACCTCCACAATGCACGAAAGTGTGATGGGGGGATCCTACGTGCTCATGTCTAACATGGGCTTTTGCCAAGGCCAGAGATCTTGGC…	Archaea	Nanoarchaeota	Nanoarchaeia	Woesearchaeales	uncultured archaeon	?	?		-0.108052	0.407169	0.713088
PBG2_209569	AGGTCACTGCTATCCAAATTCGACTAAGCCATGCAAGTCTAACCGAAAGGTTGGCGCAAAGCTCAATAACACGTAGATAATCTAACCTTAGGAGGGGGATAATCTCGGGAAACTGAGGCTAATACCCCATAGGTGTTATATGCTGGAATGCTTTAACACTGAAAGCTTCGGCACCTAAGGATGAGTCTGCGGCTGATCAGGTTGTTGGTAAGCTAAAGCCTTATCAAGCCTATAATCAGTACGGGCCTTGAGAGAGGAAGCCCGGAGATGGACTCTGACACAACAGTCCAGGTCCTACGGGACGCAGCAGGCGCGAAACTTTCGCAATGCACGCAAGTGTGACGAAGGAACTTGGAGCGTATTTTCCGTTTAGGAAGATACTTTTGCCGAGTCTAAAAA…	Archaea	Aenigmarchaeota	Deep Sea Euryarchaeotic Group(DSEG	uncultured euryarchaeote	?	?	?		-0.108413	0.405593	0.713088
YM23_89981	ACCACACTGCTATCGGGATGGGACTAAGACATGCTAGTCGCGCGCCTTCTAGCCACGCTGGAGGCGCGGCGCACAGCTCAGTAGCACGTGGCTAACCTACCCTTGGGACGAGAACATCCCCGGGAAACTGGGGCTAATTCTCGATAGGTGAAGTATCCTGGAATGGATTTTCGCCTAAAGGGCGCTTGGGGCATGCTTTCAGGTGTTGCCCAAGGATGGGGCCGCGGCCGATCAGGTTGTTGGTGAGGTAATGGCTCACCAAGCCTTTTACCGGTGCGGGCCGTGAGAGCGGGAGCCCGGAGATGGGTACTGAGACGAGAACCCAGGCCCTACGGGACGCAGCAGTCGCGCAAACTTCGCAATACACGAAAGTGTGACGGGGCTATCCCGAGTGCCATC…	Archaea	Thaumarchaeota	Bathyarchaeia	uncultured archaeon	?	?	?		-0.109417	0.401235	0.713088
PBG2_278453	AGGTCACCGCTCTTGGAATACGCTTAAGCCATGCGAGTCGCGAGGGGTAAGCCCTCGGCGTACTGCTCAGTAACACGCGGATAATCTGCCCTGAGGTGGGGAATAAGCTCGGGAAACTGAGTATAATGACCCATAGTCTTCGGTAACTGGAATGTTCTGATGACGAAAGCTCCGGCGCCTCAGGATGAGTCTGCGGCCTATCAGCCTGTAGTTGGTGTAACGGACCAACTAAGCATTGACGGGTACGGGCTTTGGGAGAAGTTGCCCGGAGATGGGTTCTGAGACACGAACCCAGGCCCTACGGGGCGCAGCAGGCGCGAAAACTTCGCAATGTGGGAAACCACGACGAGGGAATTCCAAGTACTAGTACTTTGTACTAGTGGTTTTCCAGTCCAAAGA…	Archaea	Thermoplasmatota	Thermoplasmata	?	?	?	?		-0.110021	0.398625	0.713088
PBG3_122438	AGGCTGCCGCTATTTGGATTCGATTTAGCCATGCAAGTCAGGGAGTAGCAATACTACCGGCGACATGCTCAGTAACACGTCGATAATCTACCCTTAAGACTGGGATAACCTTGGGAAACTGAGGCTAATACCGGATAGAGAACGAAAGCTGGAATGCTTCATTCTTGAAAGGCAACACTTAAGGATGAGTCGGCGGCGGATTAGGTTGTTGGTGAGGTAACGGCTCACCAAGCCAAAGATCCGTACGGGCCTTGAGAGAGGTAGCCCGGAGAAGGACACTGAGAAACTGGTCCTAGCCCTACGGGGTGCAGCAGGCGCGAAAACTTTACAATGCACGAAAGTGTGATAAGGGAATCCAAAGTGCTTATGTTTAACATAGGCTTTTGCCAAGGGTAAAAA…	Archaea	Nanoarchaeota	Nanoarchaeia	Woesearchaeales	?	?	?		-0.110335	0.39727	0.713088
PBG3_148480	AGGTTACTGCTATCGAGGTCCGACTAAGCCATGCGAGTCGAATGTAGCAATACATGGCGTACTGCTCAGTAACACGTGGACAACCTACCCTTGGGCCTGGGATAAACCCGGGAAACTGGGTATAATACCGGATAATTCTCAATTGCTGGAATGCATCGAGAATGAAAGCTCCGGCGCCCAAGGATGGGTCTGCGGCCTATCAGGGTAGTAGTGGGTGTAACGTACCTACTAGCCTACGACGGGTACGGGTCGTGAGAGCGAGAGCCCGGAGATGGATTCTGAGACACGAATCCAGGCCCTACGGGGTGCAGCAGGCGCGAAAACTTTACAATGCTGGAAACAGCGATAGGGGGACCTCGAGTGCCTTGGTACAACCAAGGCTGTCGTGATGTCTAAATA…	Archaea	Halobacterota	Methanosarcinia	Methanosarciniales	Methanosaetaceae	Methanosaeta	uncultured archaeon		-0.111158	0.393739	0.713088
PBG2_17353	ACCCCACTGCTATCGGGATAGGACTAAGACATGCTAGTCGAGTGGCTCAGGCAAAACGAGTCACGGCACACAGCTCAGTAACACGTGGCTAATCTGCCCTTAGGACGAGAACAACCCCGGGAAACTGGGGCTAATTCACGATAGGCAAAGAACACTGGAATGTGTCTTTGCTTAAATGGGCTTACGTTATCCTCGTAAGCTTGCCTAAGGATGAGGCCGCGACCGATCAGGTTGTTGGCGAGGCAATGGCTCACCAAGCCTTTTACCGGTGCGGGCCGTGGGAGCGGGAGCCCGGAGATGGGCACTGAGACAAGGGCCCAGGCCCTACGGGGCGCAGCAGTCGCGAAAACTTTGCAATAAGCGAAAGCTTGACAGGGCTATCCCGAGTGCCATCCGCTG…	Archaea	Thaumarchaeota	Bathyarchaeia	?	?	?	?		-0.11124	0.393388	0.713088
PBG2_144701	ACCCGACTGCTATCGGATTGGGATTTAGCCATGTTAGTTGCGCGTTCCTTGGCTACAGGGGACGCAGCGCACGGCTCAGTAACACGTAGTCAACCTGCCCTGGAGACGTGGACAAACCCGGGAAACTGGGGCTGATCCACGATAGATGACTTCATCTGGAAGGAGAGGTCGTCCAAAAGGCGGCGCGAGTATGCTTCGCGTCTTCCGCTCCAGGATGGGACTGCGGCCGATCAGGCTGTTGGCGGGGTAATGGCCCACCAAACCTGTAACCGGTACGGGCTTTGAGAGAAGGAGCCCGGAGATGGACACTGAGACAAGGGTCCAGGCCCTACGGGGCGCATCAGGCGCGAAAACTTCGCAATGCGCGAAAGCGTGACGAGGCTAGTCCGAGTGCCTTCC…	Archaea	Thaumarchaeota	Nitrososphaeria	Group 1.1c	uncultured archaeon	?	?		-0.111992	0.390178	0.713088
PBG3_132322	AGATCGCTGCTATTGGAATTCGACTAAGCCATGCAAGTCTTTCTGAGCAATCAGAGGCACAAGGCTCAGTAACACGTCGGTAACCTGCCCTAAGGTCGGGGATAACCTCGCGAAAGTGAGGGTAACACCCGATAGGGAAATTCGTCTGGAATGATTTTTTCCCAGAAACTCGTGCCTTAGGATGGGCCGGCGGCGGATTAGGCTGTTGGCGGTGTAATGGACCACCAAACCGAAGATCCGTACGGGCCATGAGAGTGGGAGCCCGGAGAGGGACACTGAGATACTGGTCCCAGCCCTACGGGGTGCAGCAGGCGCGAAACCTTTTCAATGCGCGCAAGCGTGAGAAGGGAATTCCAAGTGCTTAAGTTTTACTTAGGCTTTTGCCAAGTGCAAAAAGCT…	Archaea	Nanoarchaeota	Nanoarchaeia	Woesearchaeales	?	?	?		-0.112136	0.389565	0.713088
YM23_23638	AGGGCACCGCTATCAGAGTCCGACTTAACCATGCAAGTTTGCTCACCGAGCTTCGGTGGGCGGCGCACTGCTCAGTAACACGTAGTCAACCTGCCCTAAGGACGGGGATACCCTCGAGAAATTGAGGCTAATACCAGATGGGCCACCTATGCTGGAATGCTTGGTGACTTAAAGAGCGCGGTGAAATGCAGCCGCGTCTGCCTTAGGATGGGACTGCGGCCGATTAGGTTGTTGGTGGGGTAACGGCCCACCAAGCCGATAATCGGTGGGGGCAATGGGAGTTGGAGCCCCGAGAAGGGTACTGAGACACTGACCCTAGTCCTACGGGATGCAGCAGGTGCGAAACCTCTGCAATGCGCGAAAGCGTGACAGGGGGACTCTGAGTGCTACACCACGCGT…	Archaea	Micrarchaeota	?	?	?	?	?		-0.11269	0.387211	0.713088
YM24_72321	AGATGGCTGCTATGAGTATCCGATTAAGCCATGCAAGTCAAGTAGCAATACTGGCGAACTGCTCAGTAACACGTCGGTAACCTGCCCTGTGGTCGGAAATAACCTCGGGAAACTGAGGGTAATGTCCGATAGGAGATATTCTCTGGAATGGGATGTCTCCCAAACACGTGCCATAGGATGGGCCGGCGGCTCATTAGGCTGTTGGTGGGGTAATGGCCCACCAAACCAAAGATGAGTACGGGCCTTGAGAGAGGTAGCCCGGAGAGGGACACTGAGATACGGGTCCCAGCCCCACGGGGTGCAGCAGGCGCGAAACCTTTACAATGCACGAAAGTGTGATAGGGGGATACTCAGTGCTTACGGCTCTGCTGTAGGCTTTTGTCGATCGTAAATAGATCG…	Archaea	Nanoarchaeota	Nanoarchaeia	Woesearchaeales	uncultured archaeon	?	?		-0.113207	0.385021	0.713088
PBG3_470534	AGGTCACCGTTATCAGGTTTCGACTAAGCCATGCGAGGCGCGAGATATCTGGTCTCGCCGAACTGCTCAGTAACACGTAGTCAACCTAACCTCAAGAGGGGGATAATCTTGGGAAACTGAGGCTAATACCCCATAGTTGTCAAATGCTGGAATGCGTTGACGATCAAACCCACGGGGCTTGAGGATGGGACTGCGACCTATCATGGTTGTTGTGAGTATAAGATACTCACAAGCCTATAACGGGTAGGGGCCATGAGAGTGGAAGCCTCGAGATGCCTTCTGAGACATGAAGGCAGGTCCTACGGGACGCAGCAGGCGCGAAAACTTTCCAATAGCTTAACGGCTGAGAGGGGAAGCCTGAGTGGATACGTTTTACGTATTCTTTTGTTTTGTTTAAAC…	Archaea	Aenigmarchaeota	Aenigmarchaeia	Aenigmarchaeales	?	?	?		-0.114183	0.380909	0.707172
YM22_49909	ACCCCACTGCTATCGGGATGGGACTAAGACATGCTAGTCGAGCGCTTTCCAGCCATGTGGAAGGCGCGGCATACAGCTCAGTAACACGTGGCTAACCTGCCCTTGGGACGAGTGCACCCCCGGGAAACTGGGGCTAATCCTCGATAGGTGAAGAACACTGGAATGTGTCTTCGCCCAAAAGCCGCCGGATCATGCTTTCGGCGGTGCCTAAGGATGGGGCCGCGACCGATCAGGTTGTTGGTGAGGTAATGGCCCACCAAGCCTATAACCGGTGCGGGCCGTGAGAGCGGGAGCCCGGAGATGGGCACTGAGACAAGGGCCCAGGTCCTACGGGGCGCAGCAGTCGCGAAACCTTTGCAATACACGCAAGTGTGACAGGGTCATCCCGAGTGCCGACCG…	Archaea	Thaumarchaeota	Bathyarchaeia	uncultured archaeon	?	?	?		-0.115664	0.374721	0.706854
PBG1_633946	ACCCCACTGCTATCGGGATAGGACTAAGACATGCTAGTCGAGCGCTTCAGCCAAAACGAGGCGCGGCACACAGCTCAGTAACACGTGGCTAACCTGCCCTTGGGACCGGAATACCCCCGGGAAACTGGGGCTAATTCTCGATAGGTGAAGAACTCTGGAATGAGTCTTCGCCCAAAAGATCCTGCGTTATGCTCGTAGGTATCGCCCAAGGATGGGGCCGCGGCCGATCAGGTTGTTGGTGAGGTAATGGCTCACCAAGCCTTTTACCGGTGCGGGCCGTGGGAGCGGGAGCCCGGAGATGGGCACTTAGACAAGGGCCCAGGCCCTACGGGGCGCAGCAGTCGCGAAAACTTTGCAATAAGCGAAAGCTTGACAGGGCTATCCCGAGTGCCATCCGCT…	Archaea	Thaumarchaeota	Bathyarchaeia	?	?	?	?		-0.116083	0.372985	0.691402
PBG2_493995	AGCTCGTCTGGCAAGACCTTTAATCTGGCCTTCACACTGCTGTCGCTCCCGGTGAGATTTCCGGCGTTGACTCCAATTAAACCGCAAGCTTCACCCCTTGTGGTGCTCCCCCGCCAATTCCTTTAAGTTTCAATCTTGCGATCGTACTCCCCAGGCGGCAGGCTTAACAGCTTCCCTGCGGCACTAGAACGGCACGTGGCCGTCCAAACACCTAGCCTGCATCGTTTACAGCTGGGACTACCCGGGTATCTAATCCGGTTCGCTCCCCCAGCTTTCATCCCTCACCGTCGGGCGCGTTCTAGCAGACAGCCTTCGCCACTGGTGGTCTTCCCGGGATTATAGGATTTCACCCCTACCCCGAAAATACCGTCTGCCTCTCTCGTCCCCTAGCCAAGCAGT…	Archaea	Thaumarchaeota	Bathyarchaeia	uncultured archaeon	?	?	?		-0.119607	0.358546	0.679434
PBG4_184688	AGGTCGCTGCTATCAGAGTTCGATTTAGCTAAGCTAGTCATGGGGTCGCAAGACACCGGCGCACAGTTCCGTAACACGTCGTTAATCTAACCTTAAGTCTGGGATAACCTTGGGAAACTGAGGGTAACACCGGATAGGAGATTGGTGCTGGAATGCTCTTTCTCTTAAAAGCAATGCTTAAGGATGAGACGGCGGCCGATTAGGTTGTTGGTGGGGTAATGGCCCACCAAGCCCGCGATCGGTAGGGGCCCTGAAAGGGGTAGCCCCGAGGAGGACACTGAGATAAGGGTCCTGACTCTACGGAGTATAGCAAGCGCGAAAACTTTACAATACACGCAAGTGTGATAAGGGAACTCTGAGTGCTCATGCAAAGCATGGGCTTTTGCCGAGTGTAAATAG…	Archaea	Nanoarchaeota	Nanoarchaeia	Woesearchaeales	GW2011	?	?		-0.12225	0.347949	0.677495
YM22_84580	AGGCTGCCGCTATTAGGATTCGATTTAGCCATGCAAGTCAGGGAGTAGCAATACTACCGGCGACATGCTCAGTAACACGTCGATAATCTGCCCTTAGGCCTGGAATAATCTTGGGAAACTGAGACTAAGACCGGATAGAAGATGATTGCTGGAATGCACCATCTTTTAAAGGCAACACCTAAGGATGAGTCGGCGGCGGATTAGGTTGTTGGTGGGGTAACGGCCCACCAAGCCATAGATCCGTACGGGCCATGAGAGTGGTAGCCCGGAGAAGGACACTGAGAAACTGGTCCTAGCCCTACGGGGTGCAGCAGGCGCGAAAACTTTACAATGCACGAAAGTGTGATAAGGGAATCCTAAGTGCTCATACACAGTATGGGCTTTTGCCAAGGGTAAATA…	Archaea	Nanoarchaeota	Nanoarchaeia	Woesearchaeales	GW2011	?	?		-0.123326	0.343691	0.675148
YM23_63329	CGGCTGCGGCTCTCTGATTTGCACTTAGGCATGCAAGTCTTTCGCAAGAAGGCACACTGCTCAGTAACACGTAGCTAATCTGCCCTTGAGTCGGGAATAACCTCGGGAAACTGAGGCTAATGCCCGATACGGGACATACCCTGGAATGGTTCGTCCCTGAAATTCGTGCTCAAGGATGAGGCTGCGGCGGATTAGGTTGTTGGCGGGGTAAATGCCCACCAAGCCGACGATCCGTAAGGGCTCTTAGCGGAGAGGCCCTGAGATGGAGTCTGAGATACTACTCCAAGCCCTACGGGGTGCAGCAGCTGGGAATCTTCTGCAATACACGAAAGTGTGACAGAGCGAATCAGAGTGTTTCTCATTGAGAAACTTTTGCCAAATCTAAAAAGTTTGGCGAAT…	Archaea	Nanoarchaeota	Nanoarchaeia	Woesearchaeales	?	?	?		-0.124563	0.338832	0.675148
PBG2_407248	AGGTCACTGCTATCGGTGTCCGATTAAGCCATGCGAGTCGTGAGGTGTAAGACCTCGGCGTACTGCTCAGTAACACGTGGATAACCTGCCCAAGGGTCCGGGATAACCCCGGGAAACTGGGGATAATACCGGATAGGCCACCACTTCTGGAAGAGGGTGGTGGTTTAAACGTGAGGCCCTTGGATGGGTCTGCGGCGGATTAGGTTGACGCCGGTGTAACGTACCGGCGTGCCTGTAATCCGTACGGGTTGTGGGAGCAAGAGCCCGGAGATGGATTCTGAGACACGAATCCAGGCCCTACGGGGCGCAGCAGGCGCGAAAACTCTACAATGCAGGCAACTGCGATAGGGGGACATCGAGTGGCATCCACCTTGGGTGCCTGTCCAGCCGTCTAAAAAA…	Archaea	Halobacterota	Methanocellia	Methanocellales	Methanocellaceae	Methanocella	?		-0.124864	0.337658	0.675148
YM25_16994	ACCCCACTGCTATCGGGATAGGACTAAGACATGCTAGTTGATGCGCTTCCTAGCCACACTGGGAGCGCAGGCACACAGCTCAGTAACACGTGGCTAATCTGCCCTTGGGA	Archaea	Thaumarchaeota	Bathyarchaeia	?	?	?	?		-0.125015	0.337068	0.675148
YM23_53604	GGATTGCTGCTATCGGGATTCGCTTAAGCCATGCAAGTCAGGTCAGTAATGGCCGGCGACAGGCTCAGTAACACGTCGATAATCTGCCCTTAGGTTGAGGATACCCACGGAAAACTGTGGCTAAAACTCGATACTGAAAGGATTCTGGAACGAACTTTTCGTTAAACGTAAGGCCTAAGGATGAGTCGGCGGCGGATTAGGCAGTTGGCGGTGTAACGGACCACCAAACCTTAGATCCGTAGGGGCCCTGAAAGGGGTAGCCCCGAGAGGGACACTGAAATACTGGTCCCAGCTCCACGGAGTGCAGCAGGCGCGTAACCTCCACAATGCGCGAAAGCGTGATGGGGGGATCCCGAGTGCTTACATTAATGTAAGCTTTTGCCAAGAGCAAATATCTTG…	Archaea	Nanoarchaeota	Nanoarchaeia	Woesearchaeales	?	?	?		-0.125636	0.334655	0.675148
YM23_112582	AGGTCACTGCTATCGGTGTTCGATTAAGCCATGCGAGTCGTGAGGTGTAAGACCTCGGCGGACTGCTCAGTAACACGTGGATAACCTACCCAATGGTCTGGGATAACTCCTGGGAAACTGGGGATAATACCGGATAAGTCATTCTTGCTGGAATGCTGTTTGGCTGAAACGCGAGGCGGTTGGATGGGTCTGCGGCTGATTAGGTTGTTGCCGGTGTAATGTACCGTCAAGCCTGTAATCAGTACGGGTTGTGGGAGCAAGAGCCCGGAGATGGATTCTGAGACACGAATCCAGGCCCTACGGGGCGCAGCAGGCGCGAAAACTCTACAATGCAGGCAACTGCGATAGGGGAACATCGAGTGATCCTCATATTGGGGGTCTGTCCACCCGCCTAAAAAG…	Archaea	Halobacterota	Methanocellia	Methanocellales	Methanocellaceae	Rice Cluster I	?		-0.126072	0.332966	0.667092
YM26_24064	CGGCTGCGGCTCTCTGGTTTGCACTTAGACATGCAAGTCTTTCGCGAGAAGGCGAACTGCTCAGTAACACGTAGCTAACCTACCCTTAAGTCAAGGATAACCTCGGGAAACTGAGGATAATACTTGATACGAGATATACCCTGGAAAGATTTATCTCACAAATTCGAGCTTAAGGATGGGGCTGCGGCGGATTAGGTAGTTGGCGGGGTAATAGCCCACCAAGCCTGTGATCCGTAAGGGCTCTTAGCGGAGAGGCCCTGAGAGGGAATCTGAGACACTATTCCCAGCCCTACGGGGTGCAGCAGGTAGGAATCTTTTGCAATGCGCGCAAGCGTGACAAAGCGAGCCAGAGTGATTTTCAATGAAAATCTTTTGCTAAATCTAAAAAGTTTGGCGAAT…	Archaea	Nanoarchaeota	Nanoarchaeia	Woesearchaeales	SCGC AAA011-D5	Candidatus Pacearchaeota archaeon RBG_19FT_COMBO_34_9	?		-0.128057	0.32535	0.667092
PBG2_62523	AGATTGCTGCTAGCTGAGTTCGACTTAGCCATGCAAGTTCAGGGATCCGCAAGGAGACCGGCACAATGCTTAGTAACACGTCAGTAATCTGCCCACAAGTCTGGAATAGCCTTGGGAAACTGAGGGTAATACCGGATAACGAATATCACCTGGAATGAGATGTTCGTCAAAAGTAATGCTTGTGGATGAGCTGGCGGCTGATTAGGTAGTTGGTAGGGTAATGGCCTACCAAGCCAATGATCAGTAGGGGCCATGAAAGTGGGAGCCCCAAGAAGGACACTGAGATACTGGTCCTAGCCCCACGGGGTGCAGCAGGCGCGAAAACTTTACAATGCACGAAAGTGTGATAGGGGAACTCAGCGTGCTCATGGAAACCATGGGCTTTTCTTTAGGGTAAAT…	Archaea	Nanoarchaeota	?	?	?	?	?		-0.128643	0.323122	0.660954
PBG2_324913	CGGCTGCGGCTCTCTGGTTTGCACTTAGACATGCAAGTCTTTCGAGAGAAGGCGAACTGCTCAGTAACACGTAGCTAACCTACCCTTAAGTCAAGGATAACCTCGGGAAACTGAGGATAATACTTGATAGGAGATATACCCTGGAAAGATTTATCTCTCAAACTCGCGCTTAAGGATGGGGCTGCGGCGGATTAGGCAGTTGGCGGGGTAAAGGCCCACCAAACCTATGATCCGTAAGGGCTCTTAGCGGAGAGGCCCTGAGAGGGAATCTGAGATACTATTCCCAGCCCTACGGGGTGCAGCAGGTAGGAATCTTTTGCAATGCGCGCAAGCGTGACAAAGCGAGCCAGAGTGCTTTTCAATTGAAAAGCTTTTGCCAAATCTAAAAATTTTGGCGAA…	Archaea	Nanoarchaeota	Nanoarchaeia	Woesearchaeales	SCGC AAA011-D5	?	?		-0.131211	0.313477	0.659215
PBG2_601716	AGATGGCTGCTATGAGTATCCGATTAAGCCATGCAAGTCAAGTAGCAATACTGGCGAACTGCTCAGTAACACGTCGGTAACCTGCCCTGTGGTCGGAAATAACCTCGGGAAACTGAGGGTAATGTCCGATAGGAGATCTGCCCTGGAATGGCGGTTCTCCCAAACACGTGCCATAGGATGGGCCGGCGGCTGATTAGGCTGTTGGTGGGGTAACGGCCCACCAAACCAAAGATCAGTACGGGCCTTGAGAGAGGTAGCCCGGAGAGGGACACTGAGATACGGGTCCCAGCCCCACGGGGTGCAGCAGGCGCGAAACCTTTACAATGCACGAAAGTGTGATAGGGGGATACTCAGTGCTTACGGCTCTGCTGTAGGCTTTTGTCGATCGTAAATAGATCG…	Archaea	Nanoarchaeota	Nanoarchaeia	Woesearchaeales	uncultured archaeon	?	?		-0.131886	0.310971	0.654615
PBG3_531285	ACCCCACTGCTATCGGGATAGGACTAAGACATGCTAGTCGCGTGGCTCAGCCAAAACGAGTCACGGCATACAGCTCAGTAACACGTGGCTAACCTGCCCTTGGGATAGGAACACCCCCGGGAAACTGGGGCTAATTCCCAATAGGCGAAGAACTCTGGAATGAGTCTTCACCAGAAAAGAGCTTACGTTACGCTCGTAAGTTTCGCCCAAGGATGGGGCCGCGACCGATCAGGTTGTTGGTGAGGTAATGGCTCACCAAGCCTTTTACCGGTGCGGGCCGTGGGAGCGGGAGCCCGGAGATGGGCACTGAGACAAGGGCCCAGGCCCTACGGGGCGCAGCAGTCGCGAAAACTTTGCAATAAGCGCAAGCTTGACAGGGCTATCCCGAGTGCCATCCGC…	Archaea	Thaumarchaeota	Bathyarchaeia	uncultured archaeon	?	?	?		-0.132761	0.307743	0.653331
PBG2_98208	AGATCACCGTTATCAGAATTCGACTAAGCCATGCGAGGCGCGAGCTATTTGGGCTCGCCGAACTGCTCAGTAACACGTAGCTAACATCCCCTCAAGTGGAGGATAATCTTGGAAATCTGAGGCTAATACTCCATAGCTGTTAGATGCTGGAATGCTTTAACAGCAAAAGCTCCGGCGCTTGAGGATTGGGCTGCGGCCTATCATGGCTGTTGTGAGTGTAAAGTACTCACAAACCTGTAACGGGTAGGGGTCATGAGAGTGGGAGCCTCGAGATGCCTTCTGAGACATGAAGGCAGGTCCTACGGGACGCAGCAGGCGCGAAAACTTTCCAATGGTTTAACGACTGAGAAGGGAATTCTGAGTGGATACGTTTTACGTATTCTTTTATCCTGCTCAAAA…	Archaea	Aenigmarchaeota	Aenigmarchaeia	Aenigmarchaeales	uncultured archaeon	?	?		-0.133213	0.306084	0.64753
YM22_84925	AGGCCACTGCTATCGGGGTCCGATTAAGCCATGCGAGTCGAGAGGGGTTAAGCCCTCGGCGAACGGCTCAGTAACACGTGGATAACCTACCCTCAGATCTGGAATAA	Archaea	Halobacterota	Methanomicrobia	Methanomicrobiales	Rice Cluster II	uncultured archaeon	?		-0.134533	0.301274	0.622717
YM24_98972	AGGCTGCTGCTATTAGGATTCGACTAAGCCATGCAAGTCCAGGCCTCGCAAGAGACCGGCAAACTGCTCAGTAACACGTCGATAATCTAACCTTAGATTCGGGATAACCTTGGAAAACTGAGGATAAAACCGAATAGGAGAAGATATCTGGAATGACTCTTCTTTAAAACGTAAGGTCTAAGGATGAGTCGGCGGCGGATTAGGTTGTTGGTGGGGTAATGGCCCACCAAGCCAATGATCCGTAGGGGCCTTGAGAGAGGTAGCCCCGAGAAGGGTACTGAGACACTGACCCTAGCCCCACGGGGTGCAGCAGGCGCGAAACCTTTACACTACACGCAAGTGTGATAAGGGGATCCTAAGTGCTTACACAATGTGTAGGCTTTTGCCGAGAGTAAATAT…	Archaea	Nanoarchaeota	Nanoarchaeia	?	?	?	?		-0.138778	0.286135	0.62271
YM26_28115	CGGCTGCGGCTATCTGGTTTGCAATTAGACATGCAAGTTCCTTGTCAGCAATGATAAGAGCGAACTGCTCAGTAACACGTAGCTAACCTACCCTTAAGTCGGGAATAACCTCGGGAAACTGAGGCTAAAACCTGATAGGAGATATACCCTGGAAAGATTTATCTCAAAAATTCGAGCTTAAGGATGGGGCTGCGGCGGATTAGGCAGTTGGCGGGGTAATAGCCCACCAAACCGATGATCCGTAAGGGCTCTTAGCGGAGAGGCCCTGAGAGGGAATCTGAGACACTATTCCCAGCCCTATGGGGTGCAGCAGTTAGGAATCTTTTGCAATGCGCGCAAGCGTGACAAAGCGAGCCAGAGTGATTTTCAATTTGAAAATCTTTTGCCAAATGCAAAAAG…	Archaea	Nanoarchaeota	Nanoarchaeia	Woesearchaeales	?	?	?		-0.139189	0.284696	0.62271
YM26_51327	AGATGGCTGCTATGAGTATCCGATTAAGCCATGCAAGTCTAGTAGCAATACTGGCGAACTGCTCAGTAACACGTCGGTAACCTGCCCTATGGTCGAGCATAACCTCGGGAAACTGAGGGTAATTCTCGATAGGAGATTCGGCCTGGAATGGTGATTCTCCCAAACATGTGCCATAGGATGGGCCGGCGGCTGATTAGGCAGTTGGTGGGGTAACGGCCCACCAAACCTAAGATCAGTACGGGCCATGAGAGTGGTAGCCCGGAGAGGGACACTGAGATACGGGTCCCAGCCCCACGGGGTGCAGCAGGCGCGAAACCTTTACAATGCACGAAAGTGTGATAGGGGGATACTCAGTGCTTACGACTCTGTTGTAGGCTTTTGTCGATCGTAAACAGATCG…	Archaea	Nanoarchaeota	Nanoarchaeia	Woesearchaeales	uncultured archaeon	?	?		-0.139583	0.283322	0.617462
PBG3_141195	ACCCGACTGCTATCAGAGTGAGACTAAGCCATGCGAGTCAACGCAGCAATGCGTGGCAAACGGCTCAGTAACACGTAGTCAACATGCCCAGAGGACGTGGATAATCTCGGGAAACTGAGAATAAACCAAGATAGGTCAAGATTTCTGGAATGGATTTTGGCTGAAACCTATATGGCCTTTGGATTGGACTGCGGCCGATCAGGCTGTTGGTGAGGTAATGGCCCACCAAACCTATAACCGGTACGGGCTCTGAGAGGAGAAGCCCGGAGATGGGCACTGAGACAAGGGCCCAGGCCCTATGGGGCGCAGCAGGCGCGAAACCTCTGCAATAGGCGAAAGCCTGACAGGGTTACTCTGAGTGATTTCCGCTAAGGTGATCTTTTGGCACCTCTAAAAACG…	Archaea	Thaumarchaeota	Nitrososphaeria	Nitrososphaerales	Nitrososphaeraceae	?	?		-0.141031	0.278307	0.612959
YM26_66664	AGGTTACTGCTATCGAGGTTCGACTAAGCCATGCGAGTCGAATGTAGCAATACATGGCGTACTGCTCAGTAACACGTGGACAACCTACCCTTAGGCCTGGGATAACCCCGGGAAACTGGGAATAATACCGGATATATCGCGAATGCTGGAATGCGTCGCGATAGAAAGCTCCGACGCCTAAGGATGGGTCTGCGGCCTATCAGGGTAGTAGTGGGTGTAATGTACCTACTAGCCTACGACGGGTACGGGTTGTGAGAGCAAGAGCCCGGAGATGGATTCTGAGACACGAATCCAGGCCCTACGGGGTGCAGCAGGCGCGAAAACTTTACAATGCTGGCAACAGCGATAAGGGGACCTCGAGTGCCAGGATACAATCCTGGCTGTCGTAATGCCTAAAAA…	Archaea	Halobacterota	Methanosarcinia	Methanosarciniales	Methanosaetaceae	Methanosaeta	uncultured archaeon		-0.142784	0.272316	0.612959
PBG1_409850	AGGCCACTGCTATTGGGATTCGACTAAGCCATGCGAGTCGTGAGGGTTCGGCCCTCGGCTGACGGCTCAGTAACACGCGGATAATCTGCCCTTAGGTGGAGGATAACCTCGGGAAACTGAGAATAACACTCCATAGATCTAGGATGCTGGAATGCACTTAGATTGAAAACTTTATAGCGCCTAAGGATGAGTCTGCGGACTATCAGGCAGTAGTCAGGGTAATGACCTGACTAACCTACGACGGATAAGGGTTGTGAGAGCAATAACCCTGAGATGATATCTGAGACACGATATCAGGCCCTACGGGGCGCAGCAGGCGCGAAAACTTCGCACTGTGCGAAAGCACGACGAGGGAATCCCAAGTGCTGGCTCGTTAGAGTCAGCTGTTTCTCTGTCTAA…	Archaea	Thermoplasmatota	Thermoplasmata	Marine Benthic Group D and DHVEG-1	uncultured euryarchaeote	?	?		-0.142902	0.271916	0.612959
YM25_41407	AGGTCACCGTTATCAGGTTTCGACTAAGCCATGCGAGGCGCGAGATATCTGGTCTCGCCGAACTGCTCAGTAACACGTAGTCAACCTAACCTCAAGTGGGGGATAATCTCGGGAAACTGAGGCTAATACCCCATAGTCGTCGAATGCTGGAATGCATCGACAACCAAAGTCACGGCGCTTGAGGGTGGGACTGCGACCTATCATGGTAGTTGTGAGTATAAGATACTCACAAGCCTATAACGGGTAGGGGCCATGAGAGTGGGAGCCTCGAGATGCATTCTGAGACATGAATGCAGGTCCTACGGGACGCAGCAGGCGCGAAAACTTTCCAATAGCTTAACGGCTGAGAGGGGAAGCCTGAGTGGATACGTTTTACGTATTCTTTTGCTTTGTCTAAAC…	Archaea	Aenigmarchaeota	Aenigmarchaeia	Aenigmarchaeales	?	?	?		-0.142982	0.271644	0.612959
YM22_34174	ACCCCACTGCTATCGGGATAGGACTAAGACATGCTAGTCGAGCGCGTCAGCCAAAACGACGCGCGGCACACAGCTCAGTAACACGTGGCTAACCTGCCCTTGGGACAAGAACACCCCCGGGAAACTGGGGCTAACTCTTGATAGGCGAAGAACTCTGGAATGAGTCTTCACCCAAAAAGTTCAACGTTACGCTCGTTGAACCGCCCAAGGATGGGGCCGCGACCGATCAGGTTGTTGGTGAGGTAATGGCTCACCAAGCCTTTTACCGGTGCGGGCCGTGGGAGCGGGAGCCCGGAGATGGGCACTGAGACAAGGGCCCAGGCCCTACGGGGCGCAGCAGTCGCGAAAACTTTGCAATAAGCGAAAGCTTGACAGGGCTATCCCGAGTGCCATCCGCTG…	Archaea	Thaumarchaeota	Bathyarchaeia	uncultured archaeon	?	?	?		-0.143513	0.26985	0.612959
YM24_72243	CGGGCACCGCTATTGGAGTTCGCTTAAGCCATGCGAGTCGAGAGGGGTAAGCCCTCGGCGCACTGCTCAGTAACACGCGGACAATCTGCCCTCGAGACGGGGATAACCCCGGGAAACTGGGGATAATACCCGATAGATCTGGGATGATGGAAGGCTCTCAGGTCCAAATCCTACGGGGCTCGAGGATGGGTCTGCGGCCTATCAGGTAGTAGGGGGTTTCACGGACCCCCTAGCCGTAGACGGGTACGGGCTTTGGGAGAAGTCGCCCGGAGATGGATTCTGAGACACGAATCCAGGTCCTACGGGACGCAGCAGGCGCGAAACCTCCACAATGTGGGCAACCACGATGGGGGAACTCCAAGTGCCTACACTTTTGTGTAGGCTGTTCTCGAGCCTAAA…	Archaea	Thermoplasmatota	Thermoplasmata	?	uncultured archaeon	?	?		-0.143695	0.269236	0.612959
PBG3_251041	AGGCCACTGCTATCAGAGTTCGATTAAGCCATGCGAGTCGAGAGGTGCAAGACCTCGGCATACTGCTCAGTAACACGTGGACAACCTACCCTCCAGAAGGGGATAACCCCGGGAAACTGGGGATAATACCCTATAGACTATGGATGCTGGAATGCTTCGTAGTTGAAAGGTCCGCCGCTGGAGGATGGGTCTGCGGCCGATTAGGTTGTTGTTGGGGTAACGGCCCAACAAGCCTGTAATCGGTACGGGTTGTGGGAGCAAGAGCCCGGAGATGGATTCTGAGACACGAATCCAGGCCCTACGGGGCGCAGCAGGCGCGAAAACTTTGCAATGCGGGAAACCGTGACAAGGGAACTCTGAGTGCCCGTAAAATCGGGCTGTCCATCGGTTTAAATAACC…	Archaea	Halobacterota	Methanomicrobia	Methanomicrobiales	Methanoregulaceae	Methanoregula	uncultured archaeon		-0.14405	0.268045	0.610455
YM26_68843	CGGGCACCGCTATTGGAATGCGCTTAAGCCATGCGAGTCGAGAGGTGCAAGACCTCGGCATACGGCTCAGTAACACGCGGATAATCTGCCCTTGGGTGGAGGATAATCTCGGGAAACTGAGAATAATACTCCATAGGTTTGGAATGCTGGAATGCGTCCAAGCCAAAAGCTCCGGCGCCCAAGGATGAGTCTGCGGCCTATCAGGTTGTAGTGGGTGTAACGGACCCACTAGCCTACGACGGGTACGGGTCATGAGAGTGATTGCCCGGAGATGGGCTCTGAGACACGAGCCCAGGGTCTACGGACCGCAGCAGGCGCGAAAACTTCGCAATGCGCTCACGCGCGACGAGGGTATTCCAAGTGTTGCAACTTAGTTGCAACTGTTTTTCTGCCTAAAAA…	Archaea	Thermoplasmatota	Thermoplasmata	?	?	?	?		-0.145921	0.261811	0.602002
YM26_12163	AGGTTGCTGCTATTGGGATTCGACTGAGACATGCAAGTTAGCCTCGCAAGAGGCGGCACAAGGCTCAGTAACACGTCGGTAATCTGCCCTATGGTCGGGGATAACCTCGGGAAACTGAGGATAATACCCGATAGGAGATTGGTCCTGGAATGGTCTTTCTCTTAAACTCGTGCCGTAGGATGAGCCGGCGGCTGATTAGGCTGTTGGTGGGGTAATGGCCCACCAAACCAAAGATCAGTACGGGCCATGAAAGTGGTAGCCCGGAGAGGGACACTGAGAAACTGGTCCCAGCCCTACGGGGTGCAGCAGTTGCGAAAACTTTACAATGCACGAAAGTGTGATAAGGGGATCCCAAGTGCTCATGTTTTACATGGGCTTTTGCCAAGGGCAGGAACCTTG…	Archaea	Nanoarchaeota	Nanoarchaeia	Woesearchaeales	uncultured archaeon	?	?		-0.148361	0.253833	0.595423
YM22_95845	ACCCCACTGCTATCGGGATAGGACTAAGACATGCTAGTCGTGCGCTTCCTAGCCAATTTGGGAGCGCGGCACACAGCTCAGTAACACGTGGCTAACCTGCCCTTGGGACAAGAATA	Archaea	Thaumarchaeota	Bathyarchaeia	?	?	?	?		-0.149821	0.249135	0.593576
YM22_1883	AGGCCACTGCTATCGGGGTTTGACTAAGCCATGCGAGTCGAGAGGTGTAAGACCTCGGCGAACTGCTCAGTAACACGTGGACAATCTGCCCTGAAGAAGAGGATAATCCCGGGAAACTGGGGGTAATACTCTATATTCCGGTATGACTGGAATGTCATCTGGATGAAAGATCCGTCGCTTCAGGATGAGTCTGCGGCCGATTAGGTTGTTGTTGGGGTAAAGGCCCAACAAGCCTGTAATCGGTACGGGTTGTGGGAGCAAGAGCCCGGAGATGGATTCTGAGACACGAATCCAGGCCCTACGGGGCGCAGCAGGCGCGAAAACTTTACAATGCGGGCAACCGTGATAAGGAAACCCCGAGTGCCAGCACAGGCTGGCTGTCCACCAGTGTAAATAACT…	Archaea	Halobacterota	Methanomicrobia	Methanomicrobiales	Methanospirillaceae	Methanospirillum	?		-0.150365	0.247403	0.581829
YM26_18853	ACCCCACTGCTATCGGGATAGGACTAAGACATGCTAGTTGAACGCTCCAGCCAAAACGGAGCGTAGCGCACAGCTCAGTAACACGTGGCTAACCTGCCCTTGGGACAAGAACAACCCCGCGAAAGTGGGGCTAACTCTCGATAAGCGAAGAACTCTGGAATGAGTCTTCACTAAAAAAGCTTCAAGTTACGCTCTTGAAACCGCCCAAGGATGGGGCCGCGACCGATCAGGTTGTTGGTGAGGCAATGGCTCACCAAGCCATTAACCGGTGCGGGCCGTGGGAGCGGGAGCCCGGAGATGGGCACTGAGACAAGGGCCCAGGCCCTACGGGGCGCAGCAGTCGCGAAACCTTTGCAATAAGCGAAAGCTTGACAGGGCTATCCCGAGTGCCATCCGCTA…	Archaea	Thaumarchaeota	Bathyarchaeia	uncultured archaeon	?	?	?		-0.152215	0.241567	0.578213
PBG1_162637	GGATTGCTGCTATCGGGATTCGCTTAAGCCATGCAAGTCAGGTCAGTAATGGCCGGCAACAGGCTCAGTAACACGTCGATAATCTGCCCTTTGGTCGAGTATACCCACGGAAAACTGTGGCTAAAACTCGATAGTAAACGGATTTTGGAATAAACTGTTTGCGAAACGTAAGGCCGAAGGATGAGTCGGCGGCGGATTAGGCAGTTGGCGGTGTAACGGACCACCAAACCTAAGATCCGTAGGGGCCCTGAGAGGGGTAGCCCCGAGAGGGACACTGAAATACTGGTCCCAGCTCCACGGAGTGCAGCAGGCGCGTAACCTCCACAATGCGCGAAAGCGTGATGGGGGGATCCCGAGTGCTTACAATTTATTTGTAAGCTTTTGCCAAGAGCAAACATC…	Archaea	Nanoarchaeota	Nanoarchaeia	Woesearchaeales	?	?	?		-0.153093	0.238828	0.578213
PBG1_31242	AGATTGCTGCTATTGGGATTCGACTGAGACATGCAAGTTCGTCCGCAAGGACAGCACAAGGCTCAGTAACACGTCGGTAATCTGCCCTTAGGTCGGGGATAACCTCGGGAAACTGAGGCTAAACCCTGATAGGAGACGGCGCCTGGAATGGTCCATCTCTTAAACTCGCGCCTAAGGATGAGCCGGCGGCTGATTAGGCTGTTGGTGGGGTAATGGCCCACCAAACCGAAGATCAGTACGGGCCATGAAAGTGGTAGCCCGGAGAGGGACACTGAGATACTGGTCCCAGCCCTACGGGGTGCAGCAGTTGCGAAAACTTTACAATGCACGCAAGTGTGATAAGGGGATCCCAAGTGCTCATGTTTTACATGGGCTTTTGCCAAGGGCAGGAACCTTGGC…	Archaea	Nanoarchaeota	Nanoarchaeia	Woesearchaeales	uncultured archaeon	?	?		-0.153351	0.238031	0.578213
PBG2_323615	AGGTCACTGCTATCGGTGTCCGATTAAGCCATGCGAGTCGTGAGGGGTAAGCCCTCGGCATACTGCTCAGTAACACGTGGACAATCTACCCAAAGGTCTGGGATAACCCCGGGAAACTGGGGATAATACCGGATAAACCAATACTTCTGGAATGAGTGTTGGTTGAAATGTAAAGCCTTTGGATGGGTCTGCGGCGGATTAGGTTGACGCCGGTGTAACGTACCGGCGTGCCTGTCATCCGTACGGGTTGTGGGAGCAAGAGCCCGGAGATGGATTCTGAGACACGAATCCAGGCCCTACGGGGCGCAGCAGGCGCGAAAACTCTACAATGCAGGCAACTGCGATAGGGGGACATCGAGTGGCATCCACCTTGGGTGCCTGTCCAACCGTCTAAAAAAC…	Archaea	Halobacterota	Methanocellia	Methanocellales	Methanocellaceae	Methanocella	uncultured archaeon		-0.154733	0.233777	0.578213
PBG3_328909	AGATTGCTGCTATTGGAGTTCGATTAAGCCATGCAAGTCAGGGGGTCGCAAGACCACCGGCGGATCGCTCAGTAACACGTCGATAATCTGCCCTTAGATCGGAGATAGCCTTGGGAAACTGAGGGTAATATCCGATAGGAAATTTGTTCTGGAAATGATTTATTTCTGAAAGGCAACGTCTAAGGATGAGTCGGCGGCAGATTAGGCAGTTGGTGAGGTAACGGCCCACCAAACCTAAGATCTGTAGGGGCCATGAAAGTGGTAGCCTCGAGAAGGTCACTGAGATACTGGACCTAGCCCTACGGGGTGCAGCAGGCGCGAAACCTTTACAATGCGCTAACGCGTGATAAGGGTACTCCAAGTGCTTATGCTTAGCATAGGCTTTTGCCAAGGGCGAAT…	Archaea	Nanoarchaeota	Nanoarchaeia	Woesearchaeales	uncultured euryarchaeote	?	?		-0.154787	0.23361	0.578213
PBG2_27803	AGCTAGTCCGGCAAGGTCTTCAGCCTGGCCTTCATACAACTGTCGATCCCGGTAAGCTTTCCGGCGTTGAATCCAATTAAACCGCAGGCTCCACCCGTTGTGGTGCTCCCCCGCCAATTCCTTTAAGTTTCAACCTTGCGGTCGTACTTCCCAAGTGGCTCGCTTCACGGCTTCCCTACGGCACCACGACAATTCACGACTGCCGTGACACCTAGCGAGCATCGTTTACGGCTAGGACTACCCGGGTATCTAATCCGGTTCGTGCCCCTAGCTTTCGTCCCTCACCGTCGGACCTGTTCTGGTAGGACGCCTTCGCCACCGGTGGTCCCCAAAGGATTACAGGATTTCACCCCTACCCCCTGAGTACCTCCTACCTCTCCCAGTCCCAAGCAATGTAGT…	Archaea	Halobacterota	Methanocellia	Methanocellales	Methanocellaceae	Methanocella	uncultured archaeon		-0.155047	0.232817	0.578213
PBG3_7088	ACCCTACTGCTATCGGGATGGGACTAAGACATGCTAGTCGCGCGCTTCCTAGCCATGCTGGAGGAGCGGCGCACAGCTCAGTAACACGTGGCCAACCTGCCCTTGCGACGGAAACACCCCCGGGAAACTGGGGCTAATTTCCGATAGGTGAAGACTCCTGGAATGGATTTTCGCTCAAAGGGCGCCTGGGGCATGCTCTCAGGCGTTGCACAAGGATGGGGCCGCGGCCGATCAGGTTGTTGGTGAGGTAATGGCCCACCAAGCCTTTAACCGGTACGGGCCGTGGGAGCGGTAGCCCGGAGATGGGCACTGAGACAAGGGCCCAGGCCCTACGGGGCGCAGCAGTCGCGAAAACTTCGCAATAAGCGAAAGCTTGACGGGGCCATCCCGAGTGCCATC…	Archaea	Thaumarchaeota	Bathyarchaeia	uncultured archaeon	?	?	?		-0.155207	0.232329	0.568364
PBG4_127233	AGATGGCTGCTATGAGTATCCGATTAAGCCATGCAAGTCTAGTAGCAATACTGGCGAACTGCTCAGTAACACGTCGGTAACCTGCCCTGTGGTCGAGCATAACCTCGGGAAACTGAGGGTAATTCTCGATAGGAGATTTCACCTGGAATGGTATTTCTCCCAAACACGTGCCATAGGATGGGCCGGCGGCTGATTAGGCTGTTGGTGGGGTAACGGCCCACCAAACCAAAGATCAGTACGGGCCTTGAGAGAGGTAGCCCGGAGAGGGACACTGAGATACGGGTCCCAGCCCCACGGGGTGCAGCAGGCGCGAAACCTTTACAATGCACGAAAGTGTGATAGGGGGATACTCAGTGCTTACGGCTCTGCTGTAGGCTTTTGTCGATCGTAAATAGATCG…	Archaea	Nanoarchaeota	Nanoarchaeia	Woesearchaeales	?	?	?		-0.1587	0.221859	0.565645
YM22_87491	ACCCCACTGCTATCGGGATAGGACTAAGACATGCTAGTCTGAGCGCTTCCTAGCCAAATTGGGAGCGCAGGCACACAGCTCAGTAACACGTGGCTAAT	Archaea	Thaumarchaeota	Bathyarchaeia	uncultured archaeon	?	?	?		-0.159566	0.219313	0.565645
YM25_3153	AGGTTGCTGCTATTAGGGTTCGACTAAGCCATGCAAGCCACGGGACCCGCAAGGGGACCGGCAAACTGCTCAGTAACACGTCGATAATCTGCCTTCGGGTCTGGGAAAACCTTGGGAAACTGAGGCTAAACCCGGATAGAGGATTTGTCCTGGAACGGTTCATCCTCCAAAAGCGATGCCCGAAGATGGGTCGGCGGCTGATTAGGTAGTTGGTGAGGTAAAGGCCCACCAAGCCTTAGATCAGTAGGGGCCTTGAGAGAGGGAGCCCCGAGAAGGGCACTGAGATACTGGCCCTAGCCCTACGGGGTGCAGCAGGCGCGAAAACTCTACAATGCACGAAAGTGTGATAGGGGAACCCTAAGTGCTTATGCTTAGCATAGGCTTTTGCCAAGAGTAAAT…	Archaea	Nanoarchaeota	?	?	?	?	?		-0.15976	0.218745	0.560781
PBG3_403014	AGATTGCTGCTATCGGAATTCGACTAAGCCATGCAAGTATTCCAGCAATGGATGCGTAAGGCTCAGTAACACGTCGGTAACCTGCCCTAAGGTCAGGGATAGCCTCGCGAAAGTGAGGGTAAGACCTGATATGGAATCTGTCCTGGAAAGGACTTTTCCTTAAACTTGTGCCTTAGGATGGGCCGGCGGCGGATTAGGCAGTTGGCGGTGTAATGGACCACCAAACCAAAGATCCGTACGGGCCATGAGAGTGGTAGCCCGGAGAGGGACACTGAGATACTGGTCCCAGCCCTACGGGGTGCAGCAGGCGCGCAAACTTTCCAATGCACGAAAGTGTGAGAAGGGAATTCCGAGTGCTCAAGCATTGCTTGGGCTTTTGCCAAGTGCAAATAGCTTGGC…	Archaea	Nanoarchaeota	Nanoarchaeia	?	?	?	?		-0.162117	0.211938	0.560781
YM24_47717	AGATCGCTGCTAGTAGGATTCGACTAAGCCATGCAAGTCAGGCCGCAAGGCCGGCGACATGCTCAGTAACACGTCGACAACCTCCCCTACGGTCAGGGATAAGCACGGGAAACTGTGTGTAACACCTGATAAGGAACGGGCACTGGAACGTCCCATTCCTCAAACTCGTGCCGTAGGATGGGTCGGCGGCGGATTAGGCTGTTGGTGGGGTAACGGCCCACCAAACCTTTGATCCGTACGGGCCATGAGAGTGGTAGCCCGGAGAGGGACACTGAAATACTGGTCCCAGCCCTACGGGGTGCAGCAGGCGCGAAACCTCCACAATGCACGAAAGTGTGATGGGGGGATCCTACGTGCTCATGTCTAACATGGGCTTTTGCTGAGACTAGACATCTCGGC…	Archaea	Nanoarchaeota	Nanoarchaeia	?	?	?	?		-0.162429	0.211047	0.546147
PBG3_590887	ACCCCACTGCTATCGGGATAGGACTAAGACATGCTAGTCGTGCGCTTCAGCCAACACGAGGCGCGGCATACAGCTCAGTAACACGTGGCTAATCTGCCCTTGGGACAAGAACAACCCCGGGAAACTGGGGCTAATTCTTGATAGGCGAAGAACTCTGGAATGAGTCTTCACTTAAACAGTTTAGAGTTATGCTCTTTAAACCGCCCAAGGATGAGGCCGCGACCGATCAGGTTGTTGGTGAGGTAATGGCTCACCAAGCCTTTTACCGGTGCGGGCCGTGAGAGCGGGAGCCCGGAGATGGGCACTGAGACAAGGGCCCAGGCCCTACGGGGCGCAGCAGTCGCGAAAACTTTGCAATACACGAAAGTGTGACAGGGCTATCCCGAGTGCCATCCGCTG…	Archaea	Thaumarchaeota	Bathyarchaeia	uncultured archaeon	?	?	?		-0.165957	0.201166	0.534343
YM24_87805	AGGATACTGCTATCAGAGTACGCCTAAGCCATGCAAATCTGCCCGGCGACCTCGCCGGACGGTGTACGGCTCAGTAACAAGTAGTCAATCTGCCCTTCGGACTGGCATACCCTCGGGAAACTGAGGTTAATTCCGGATGGCCCGCCTATGCTGGAATGCTTGGCGGGCAAAACGGCGCGTGAATTGGAGCGCGTCCGCCGAAGGATGAGACTGCTCCTGATCAGGTAGTTGGTGAGGTAACGGCTCACCAAGCCGATAATCAGTAGGGGCAATGGGAGTTGGAGCCCCGAGAAGGGCACTGAGACAAGGGCCCTAGTCCTACGGGATGCAGCAGGCGCGAAACCTTTACAATGCGCGAAAGCGTGATAAGGGAACTCTGAGTGGCAGCCGGCTTTTGCC…	Archaea	Micrarchaeota	Micrarchaeia	Micrarchaeales	uncultured archaeon	?	?		-0.168138	0.195224	0.531651
PBG1_551918	ACCATACTGCTATCGGGATGAGACTAAGCCATGCGAGTCATGCGCTCTCCAGCCACGTGGAGAGTGCGGCAGACGGCTCAATAACACGTAGCTAACCTGCCCTAAGGATGGGGATAACCCCGGGAAACTGGGGCTAATAACCAATAGGCGGTAGTACCTGGAATGGTCATCCGCCTAAAGGGCGTTAGAAACATGCTTTTAACGTCGCCTTAGGATGGAGCTGCGGCCGATCAGGTTGTTGGTAGGGTAACGGCCTACCAAGCCTACAACCGGTACGGGCCCTGAGAGGGGGAGCCCGGAGATGGGAACTGAGACAAGGTCCCAGGTCCTACGGGGCGCAGCAGGCGCGAAAACTCCACAATGCACAAAAGTGTGATGGGGTCATCCCGAGTGCCGTCC…	Archaea	Thaumarchaeota	Bathyarchaeia	uncultured archaeon	?	?	?		-0.169841	0.190673	0.531651
YM22_62335	AGGATACTGCTATTGGAATTCGAATTAGACATGCAAGTCAGGGGGTCTCGTGCCACCGGCATAAGGCTCAGTAACACGTCGATAATCTGCCCTTAGGTTCAGAATACCCTCGGGAAACTGAGGTTAAATCTGAATAGTGGATTGGTGCTGGAATGCTCTTTCCATTAAACGTAAGGCCTAAGGATGAGTCGGCGGCTGATTAGGCTGTTGGTGGGGTAATGGCTCACCAAACCGAGAATCAGTAGGGGAGATGAGAGTCTTGGCCCCGAGAAGGACACTGAGATACTGGTCCTAGCCCTAAGGGGTGCAGCAGTCACGAAAACTTTACAATGCGCGAAAGCGTGATAAGGGGATTCCAAGTGCTTTACCAATGGTATGGCTTTTGCCAAGTGCAAGAAG…	Archaea	Nanoarchaeota	?	?	?	?	?		-0.169995	0.190267	0.531651
YM26_42217	GCAAGAGAGGCGACATGCTCAGTAACACGTCGTTAATCTGCCCTAAGGTCAGGGATACCCACGGGAAACTGTGATTAATACCTGATAGGAAATGAACACTGGGATGTGTCATTTCTTAAACTCGTGCCTTAGGATGAGACGGCGGCCGATTAGGTAGTTGGCGGTGTAACGGACCACCAAGCCGTTGATCGGTACGGGCCATGAGAGTGGTAGCCCGGAGAGGGACACTGAGGTACTGGTCCCAGCCCTACGGGGTGCAGCAGGCGCGAAAACTTTCCAATGCACGCAAGTGTGAGAAGGGAATCCTAAGTGCTCAAGCAAAGCTTGGGCTTTTGCTATGTGTAAATAACATGGCGAATAAGTGGTGGGTAAGACTGGTGCCAGCCGCCGCGGTAACCC…	Archaea	Nanoarchaeota	Nanoarchaeia	Woesearchaeales	uncultured euryarchaeote	?	?		-0.170576	0.188734	0.511203
PBG4_292431	CGGCCACCGCTATTGGAATTCGATTAAGACATGCGAGTCGAGAGTCGTAAGGACTCGGCGGACCGCTCAGTAACACGCGGATAACATGCCCTAAGGTGGAGGATAATCTCGGGAAACTGAGGATAATACTCCATAGATCTAGAATGCTGGAATGCTTTTAGGTCGAAAACTCCGGTGCCTTAGGATTGGTCTGCGGCGTATCAGGTTGTAGTGGGTGTAATGGACCCACTAGCCGATGACGCGTATGGGCCTTGAGAGAGGAAGCCCAGAGATGGACTCTGAGACATGAGTCCAGGCCCTACGGGGCGCAGCAGTCGCGAAAACTTCACAATGGGGGCAACCCCGATGAGGGAATTCCAAGTGCTAGCACTTTTTGTGTTAGCTGTTCTTTTGTCTAAA…	Archaea	Thermoplasmatota	Thermoplasmata	Methanomassiliicoccales	Methanomassiliicoccaceae	?	metagenome		-0.175247	0.176733	0.499222
PBG3_125031	CGGCTGCGGCTCTCTGGTTTGCACTTAGACATGCAAGTCTTTCGCGAGAAGGCGAACTGCTCAGTAACACGTAGCTAATCTACCCTTAAGTCAAGGATAACCTCGGGAAACTGAGGATAATACTTGATAAGAGACATTCCCTGGAATGAATTGTCTCACAAATTCGAGCTTAAGGATGAGGCTGCGGCGGATTAGGTAGTTGGCGAGGTAAACGCTCACCAAGCCTATGATCCGTAAGGGCTCTTAGCGGAGAGGCCCTGAGAGGGAATCTGAGACACTATTCCCAGCCCTACGGGGTGCAGCAGGTAGGAATCTTTTGCAATGCGCGCAAGCGTGACAAAGCGAGCCAGAGTGCTCTTCATTGAAGAGCTTTTGCTAAATCTAAAAAGTTTGGCGAAT…	Archaea	Nanoarchaeota	Nanoarchaeia	Woesearchaeales	SCGC AAA011-D5	?	?		-0.177568	0.170978	0.474734
PBG2_229154	AGCTTGTCTGGCAAGACCTTTAATCTGGCCTTCACTCTGCTGTCGCTCCCGGTGAGATTTCCGGCGTTGACTCCAATTAAACCGCAAGCTTCACCCCTTGTGGTGCTCCCCCGCCAATTCCTTTAAGTTTCAATCTTGCGATCGTACTCCCCAGGCGGCAGACTTAACAGCTTCCCTGCGGCACTAGAACGGCACGTGGCCGTCCAAACACCTAGTCTGCATCGTTTACAGCTGGGACTACCCGGGTATCTAATCCGGTTCGCTCCCCCAGCTTTCATCCCTCACCGTCGGGCGCGTTCTAGCAGACAGCCTTCGCCACTGGTGGTCTTCCCGGGATTATAGGATTTCACCCCTACCCCGGAAATACCGTCTGCCTCTCTCGTCCCCTAGCCAAGCAGT…	Archaea	Thaumarchaeota	Bathyarchaeia	uncultured archaeon	?	?	?		-0.183548	0.156787	0.47299
PBG3_255059	AGGTCACTGCTATCGGTGTCCGATTAAGCCATGCGAGTCGGGAGGGGTCATGCCCTCGGCGGACTGCTCAGTAACACGTGGATAACCTGCCCAAGAGTCCGGGATACCCCCGGGAAACTGGGGTTAAGACCGGATGGGCCACTACGTCTGGAATGTGTGGTGGTTTAAACGCGAGGCTTTTGGATGGGTCTGCGGCGGATTAGGTGGACGCCGGTGTAACGTACCGGCGTGCCGGTCATCCGTACGGGTTGTGGGAGCAAGAGCCCGGAGATGGATTCTGAGACACGAATCCAGGCCCTACGGGGCGCAGCAGGCGCGAAAACTCTACAATGCAGGCAACTGCGATAGGGGGACATCGAGTGATACCCACCTTGGGTATCTGTCCCACCGTCTAAAAAA…	Archaea	Halobacterota	Methanocellia	Methanocellales	Methanocellaceae	Methanocella	?		-0.184425	0.15478	0.47299
PBG2_640523	ACCCGACTGCTATTGGGGTGAGGCTAAGCCATGCGAGTCAGCGCTTCTAGCCATGATGGAGCGCGGCATACGGCTCAGTAACATGTGGTTAATCTACCCTCAGGACGGGGACACCCTCGGGAAACTGAGGCTGATCCCAGATAGATAATGGATCCTGGAATGGTCTTTTATCGAAATGTTACGTGGCTCATGCGTCATGTGGCGCCTGAGGATGAGACCGCACCCTATCAGGTAGTTGGTGGGGTAACGGCCCACCAAGCCTATAACGGGTACGGGCCCTGAGAGGGGGAGCCCGGAGATGGGCACTGAGACAAGGGCCCAGGCCCTACGGGGCGCAGCAGGCGCGAAACCTCTGCAATGCACGAAAGTGCGACAGGGCCACCCCGAGTGCTAGACGCT…	Archaea	Thaumarchaeota	Methanomethylicia	Methanomethyliales	Methanomethyliaceae	Candidatus Methanomethylicus	?		-0.184623	0.154331	0.47299
PBG2_426706	ACCCCACTGCTATCGGGATAGGACTAAGACATGCTAGTCGAGCGCTTCCTAGCCAATTTGGGAGCGCGGCGCACAGCTCAGTAACACGTGGCTAACCTGCCCTTGGGACGAGAACA	Archaea	Thaumarchaeota	Bathyarchaeia	uncultured archaeon	?	?	?		-0.185116	0.153215	0.47299
PBG3_215254	AGGCCACTGCTATCGGGGTTCGATTAAGCCATGCGAGTCGAGAGGTGCAAGACCTCGGCATACTGCTCAGTAACACGTGGACAACCTACCCTAAGGAGGGGGATAACCCCGGAAAACTGGGGATAATACCCCATAGACTACAGAATCTGGAATGATCTGTAATTGAAAGGTCCGCCGCCTTAGGATGGGTCTGCGGCAGATTAGGTTGTTGTTGGGGTAACGGCCCAACAAGCCTGTAATCTGTACGGGTTGTGGGAGCAAGAACCCGGAGATGGATTCTGAGACACGAATCCAGGCCCTACGGGGCGCAGCAGGCGCGAAAACTTTACAATGCGGGAAACCGTGATAAGGGAACCCCGAGTGCCCGTAAATTCGGGCTGTTAACCTGTTTAAAAAGCA…	Archaea	Halobacterota	Methanomicrobia	Methanomicrobiales	?	uncultured archaeon	?		-0.186253	0.150661	0.47299
PBG1_511819	CGGTTGCGGCTCTTTGGTTTGCACTTAGGCATGCAAGTCATTCGAAAGAAGGCGAACGGCTCAGTAACGCGTAGTTAACCTGCCCTTGAGTCAAGGATATCCTCGGGAAACTGAGACTAATACTTGATACGTGATTTACCCTGGAATGGTTAATCACCAAAATTCGCGCTCAAGGATGGGACTGCGATGGATTAGGTTGTTGGCGGGGTAAATGCCCACCAAGCCTGTGATCCATAGGGGCTCTTAGCGGAGAAGCCCCGAGAGGGAGTCTGAGATACTACTCCCAGCCCTACGGGGTGCAGCAGCTGGGAATCTTCTGCAATATACGAAAGTATGACAGAGCGAACCAAAGTGTTTCTCATTGAGAAACTTTTGCCAAATCTAAAAAGTTTGGCGAAT…	Archaea	Nanoarchaeota	Nanoarchaeia	?	?	?	?		-0.186488	0.150138	0.47299
PBG2_309239	AGGTCACTGCTATCGGTGTCCGATTAAGCCATGCGAGTCGGGAGACGAAAGGTCTCGGCGGACTGCTCAGTAACACGTGGACAACCTGCCCAAGAGTCCGGGATATCCCCGGGAAACTGGGGTTAAGACCGGATGGGCCACCCTTGCTGGAAGGCTGGGTGGTTTAAACGAGAGGCTCTTGGATGGGTCTGCGGCGGATTAGGTGGACGCCGGTGTAACGTACCGGCGTGCCTGTAATCCGTACGGGTTGTGGGAGCAAGAGCCCGGAGATGGATTCTGAGACACGAATCCAGGCCCTACGGGGCGCAGCAGGCGCGAAAACTCTACAATGCAGGCAACTGCGATAGGGGGACATCGAGTGGCACCCACCTTGGGTGTCTGTCCCACCGTCTAAAAAAC…	Archaea	Halobacterota	Methanocellia	Methanocellales	Methanocellaceae	Methanocella	uncultured archaeon		-0.187161	0.148646	0.47299
YM22_12020	GGGCTGCTGCTATCAGGGTTCGAATAAGCCATGCAAGTCTGACAGCAATGTCGGCAAACTGCGCAGTAACACGTCGGTAATCTGCCCTACGGTGGGGGATAACCTTGGGAAACTGAGGATAAAACCCCATAGGAAAAGGATACTGGAATGTTCCTTTTTTCAAAGGTAACGCCATAGGATGAGCCGGCGGCCGATTAGGTTGTTGGTGAGGTAACTGCTCACCAAGCCTTAGATCGGTAGGGGCATTGAAAGATGTCGCCTCGCGAAGGGCACGGAGGTACTGGCCCTAGCCCTACGGGGTGCAGCAGGCGCGAAGTCTTTACACTACACGAAAGTGTGATAAGGGAACCCTGAGTGCTCATGCATTGCATGGGCTTTTGCCAAGAGCAAATATCTTGG…	Archaea	Nanoarchaeota	Nanoarchaeia	Woesearchaeales	GW2011	?	?		-0.187291	0.148359	0.47299
PBG3_329866	AGGTTACTGCTATCGAGGTTCGACTAAGCCATGCGAGTCGAATGTAGCAATACATGGCGAACTGCTCAGTAACACGTGGACAACCTACCCTTAGGTCAGGGATAACCCCGGGAAACTGGGAATAATACCTGATATGGCGCGAAGGCTGGAATGCATCGCGCAAGAAAGCTCCGGTGCCTAAGGATGGGTCTGCGGCCTATCAGGGTAGTAGTGGGTGTAACGTACCTACTAGCCTACGACGGGTACGGGTTGTGAGAGCAAGAGCCCGGAGATGGATTCTGAGACACGAATCCAGGCCCTACGGGGTGCAGCAGGCGCGAAAACTTTACAATGCCGGCAACGGCGATAAGGGAACCTCGAGTGCCAGGATACAATCCTGGCTGTCGTAATGCCTAAAAA…	Archaea	Halobacterota	Methanosarcinia	Methanosarciniales	Methanosaetaceae	Methanosaeta	uncultured archaeon		-0.187501	0.147897	0.47299
PBG2_675960	ACCCGACTGCTATCGGATTGAGATTTAGCCATGCGAGTCGAACGCCTTCCTGTTGCGGGAGGCGTGGCGTACGGCTCAGTAACACGTAGTCAACCTGCCCTCGAGACGTGGACAACCCCGGGAAACTGGGATTAATTCCATGATAGGTCATCTCATCTGGAAGGAGAGATGGCTTAAAGGGGTGAGCGAGCTTCTTTTGTTTATCTGCTCGAGGATGGGACTGCGGCCGATCAGGCTGTTGGCGGGGTAATGGCCCACCAAACCTGTTACCGGTACGGGCCTTGAGAGAGGGGGCCCGGAGATGGACACTGAGAGAAGGGTCCAGGTCCTACGGGGCGCAGCAGGCGCGAAACCTTCGCAATGCGCGAAAGCGTGACGAGGTTAATCCGAGTGGTCCCC…	Archaea	Thaumarchaeota	Nitrososphaeria	Group 1.1c	?	?	?		-0.187676	0.14751	0.47299
PBG2_289818	ACCTGACTGCTATCGGTATGGGATTAAGCCATGCGAGTCGAACGTCTCCCGGCTGTGGGAGGCGTGGCACACGGCTCAGTAACACGTAGTCAACCTACCTTAAAGACACGGGCAATCCCGGGAAACTGGGGCTAATCCGTGACAGGTTTAGAGTTCTGGAATGGCTCTAAGCTCAAAGGGTCGGGCGAGCATGCTCGTCCAGTCGCTTTAAGACGGGACTGCGGCCGATCAGGTTGTTGGTGGGGTAGTGGCCCACCAAGCCAGTAACCGGTGCGGGCTCTGAGAGGAGGGGCCCGGAGATGGACACTGAGACAAGGGTCCAGGCCCTACGGGGCGCAGCAGGCGCGAAACCTTTACACTGCACGAAAGTGCGATAAGGCTATACCGAGTGCCATCCGC…	Archaea	Thaumarchaeota	Nitrososphaeria	SCGC AB-179-E04	uncultured archaeon	?	?		-0.18778	0.147282	0.47299
YM24_41074	ACCCCACTGCTATCGGGTTGAGACTAAGCCATGCGAGTTGAGCGTTTCTGGCCATAGTAGAGACGCAGCATACGGCTCAGTAACACGTGGCTAACCTACCCTTGAGACGAGGACAACCCCGGAAACCTGGGGCTAATCCGCGATAAATGGAAATGCTTGGAATGGTTTTCCGTTCAAAAGGTGTTAGGGTCATGCTTCCTAACATCGCTCAAGGATGGGGCCGCGACTGATCAGGTTGTTGGCGGGGAAACGGCCCACCAAGCCTATAACCAGTACGGGCCATGATAGTGGTAGCCCGGAGATGGGCACTGAGATAAGGGCCCAGGCCCTACGGGGCGCAGCAGGCGCGAAAACTTCGCAATGCGCGAAAGCGTGACGAGGTTAGCCCGAGTGCCGTCC…	Archaea	Thaumarchaeota	Bathyarchaeia	uncultured crenarchaeote	?	?	?		-0.188543	0.145616	0.47299
PBG3_292851	CGGCTGCGGCTATCTGCTTTGCACTTAGACATGCAAATCTTTTTGTTTCGCAAGAGATGAAAGGTGTACTGCTCAGTAACACGTAGCTAACCTGCCCTAATGCCGGTCATAACTTCGGGAAACTGAAGGTAATAACCGATAGTTGAAGTTCTCTGGAATGATTCTTCAATCAAATTTAGTGTTAGGATGGGGCTGCGGCTGATTAGGTTGTTGGCGGGGTAATGGCCCACCAAGCCGATGATCAGTAAGGGCCTTTAGCGAGGAAGCCCTGAGAGGGAGTCTGAGACACTACTCCCAGCCCTACGGGGTGCAGCAGTCGGGAATTTTCTGCAATGCGCGCAAGCGTGACAGAGCGAGGCAGAGTGATTTTCCGTATTGGAAAATCTTTTGCCACATGTA…	Archaea	Nanoarchaeota	Nanoarchaeia	?	?	?	?		-0.189157	0.144285	0.47299
PBG2_239265	CGGCCACCGCTATTGGAATACGCTTAAGACATGCGAGTCGAGAGACGAAAGGTCTCGGCGAACCGCTCAGTAACACGTGGATAACATGCCCTTGGGTGGAGGATAATCTCGGGAAACTGAGAATAATACTCCATAGATCTAGGATGCTGGAATGCTTCTAGGTCCAAAACTCCGGTGCCCAAGGATTGGTCTGCGGCCTATCAGGTTGTAGTGGGTATAATTGACCCACTAGCCCGCGACGGGTATGGGCCTTGAGAGAGGGTGCCCAGAGATGGACTCTGAGACATGAGTCCAGGCCCTACGGGGCGCAGCAGTCGCGAAAACTTCGCAATGGGGGAAACCCCGACGAGGGAATTCCAAGTGTCAGCACTTAGTGTTGACTGTTCTTCTGTCTAAAAA…	Archaea	Thermoplasmatota	Thermoplasmata	Methanomassiliicoccales	Methanomassiliicoccaceae	Methanomassiliicoccus	Methanomassiliicoccus luminyensis B10		-0.189162	0.144274	0.47299
PBG3_273679	GGGCTGCGGCTATTTGGTTTGCAATTAGACATGCAAGTTACTCGCAAGAGAGCGAACTGCTCAGTAACACGTAGCTAACCTGCCCTATGGCCTGGGACACCCTCGGGAAACTGAGGCTAAACCCGGATAGAAGACGATCACTGGAATGTATTGTCTTCCAAAGGTAACACCATAGGATGGGGCTGCGGCTGATTAGGTGGTTGGCGGGGTAATGGCCCACCAAGCCGATGATCAGTAAGGGCTCTTAGCGGAGAAGCCCTGAGAGGGAATCTGAGACACTATTCCCAGCCCTACGGGGTGCAGCAGTCGGGAAACTTCTGCAATGCGCGCAAGCGTGACAGAGCAAGCCAAAGTGCTTTCCTATAATTGGAAAGCTTTTGTGAGATGCAAAAAGTCTCA…	Archaea	Nanoarchaeota	Nanoarchaeia	?	?	?	?		-0.189252	0.14408	0.47299
PBG3_56288	GGGTTGCTGCTATTAGGATTCGACTTAGACATGCAAGTCAGGTAGTAATACCGGCGACATGCTCAGTAACACGTCGATAATCTGCCCTTAAGTCTGGAATAACCTCGGAAACCTGAGGGTAAGACCGGATGAATGAAATTTTCTGGAATGAATTTTCATTTAAAGGTAACGCTTAAGGATGAGTCGGCGGCTGATTAGGCTGTTGGTGAGGTAACGGCTCACCAAACCTTTGATCAGTAGGAGCCTTGAGAGAGGTAGCTCCGAGAAGGGCACTGAGAAACTGGCCCTAGTCCTACGGGGTGCAGCAGTCGCGAAACCTTTACAATGCACGAAAGTGTGATAAGGGAATCCTAAGTGCCAATGTTTTACATTGGCTTTTGTCGAGAGTAAATATCTCGG…	Archaea	Nanoarchaeota	Nanoarchaeia	?	?	?	?		-0.18928	0.144021	0.47299
PBG3_186151	CGGTCACCGCTATTGGGATTCGATTAAGCCATGCGAGTCGCGAGGGTTCGGCCCTCGGCTGACGGCTCAGTAACACGTGGATAATCTACCCTAAGGAGGAGGATAATCTCGGGAAACTGAGAATAATACTCCATAGATCTAGAATGCTGGAATGCTTTTAGGTCCAAAGCTTCACGGCGCCTTAGGATGAGTCTGCGGACTATCAGGTAGTAGTCAGGGTAATGACCTGACTAGCCTACGACGGATACGGGTCGCGGGAGCGATAACCCGGAGATGATATCTGAGACACGATATCAGGCCCTACGGGGCGCAGCAGGCGCGAAAACTTCGCACTGTGCGAAAGCACGACGAGGGGATCCCAAGTGCTGGCTCGTTAGAGTCAGCTGTTTCTCTGTCTAA…	Archaea	Thermoplasmatota	Thermoplasmata	Marine Benthic Group D and DHVEG-1	uncultured archaeon	?	?		-0.189623	0.143282	0.47299
PBG2_15824	AGGTCGCTGCTATCTGAGTTCGATTTAGCTAAGCTAGTCATGGGGCCGCAAGGCACCGGCAAACAGTTCCGTAACACGTCGTTAATCTAACCTTAAGTCAGGGATAGCCTTGGGAAACTGAGGGTAAGCCCTGATAGGAGATTGGTGCTGGAACGCTCTTTCTCCTAAAGGCAACGCTTAAGGATGAGACGGCGGCCGATTAGGTTGTTGGTGGGGTAATGGCCCACCAAGCCCGCGATCGGTAGGGGCCCTGAAAGGGGTAGCCCCGAGGAGGACACTGAGATAAGGGTCCTGACTCTACGGAGTATAGCAAGCGCGAAAACTTTACAATACACGAAAGTGTGATAAGGGAACTCAGAGTGCTCATGCATTGCATGGGCTTTTGCCAAGTGTAAATAG…	Archaea	Nanoarchaeota	Nanoarchaeia	Woesearchaeales	GW2011	?	?		-0.189665	0.14319	0.47299
PBG2_317013	GGATTGCTGCTATCGGAATTCGATTAAGCCATGCAAGTCAGGTCAGTAATGGCCGGCGACAGGCTCAGTAACACGTCGATAATCTGCCCTAAGATTGAGGATACCCACGGAAAACTGTGGTTAATACTCGATATTGAACGGATTCTGGAACGAACCGTTCGCCAAACGTAAGGTCTTAGGATGAGTCGGCGCCAGATTAGGCAGTTGGCGGTGTAACGGACCACCAAACCAAAGATCTGTAGGGGCCCTGAGAGGGGTAGCCCCGAGAGGGACACTGAAATACTGGTCCCAGCTCCACGGAGTGCAGCAGGCGCGAAACCTTCGCAATGCGCGAAAGCGTGACGAGGGGATTCCGAGTGCTTACATTTTTTGTAAGCTTTTGCCAAGAGTTAACATCTT…	Archaea	Nanoarchaeota	Nanoarchaeia	Woesearchaeales	uncultured euryarchaeote	?	?		-0.19056	0.141279	0.47299
YM26_66087	CGGGCACCGCTATTGGAGTTCGCTTAAGACATGCGAGTCGAGAGGTGCAAGACCTCGGCGTACGGCTCAGTAACACGCGGACAACCTACCCTATGGTGGGGGATAATCTCGGGAAACTGAGAATAATACCCCATAGATCACCCGTGCTGGAATGCTGGGTGGTTCAAATCTCCGGAGCCATAGGATGGGTCTGCGGCCTATCAGCTTGTAGTGGGTGTAACGGACCCACTAGGCGGTGACGGGTACGGGCTTTGAGAGAAGTCGCCCGGAGATGGATTCTGAGACACGAATCCAGGTCCTACGGGGTGCAGCAGTCGCGAAAACTCCACAATGTGGGAAACCACGATGGGGGAACTCCAAGTGCACATACTTTGTATGTGCTTTTCTTCTGCCTAAAAA…	Archaea	Thermoplasmatota	Thermoplasmata	?	uncultured archaeon	?	?		-0.194095	0.133908	0.462227
PBG3_57636	AGCTAATCCGGCAAGGTCTTCAGCCTGGCCTTCATATCGCTGTCGGTCCCGGTGAGATTTCCGGCGTTGAATCCAATTAAACCGCAAGCTCCACCCGTTGTAGTGCTCCCCCGCCAATTCCTTTAAGTTTCAGCCTTGCGGCCGTACTTCCCAGGTGGCTCGCTTCACGGCTTCCCTACGGCACCGACCACGGTCGCACCGTGGCCGACACCTAGCGAGTATCGTTTACGGCTAGGACTACCCGGGTATCTAATCCGGTTCGTGCCCCTAGCTTTCGTCCCTTGCCGTCAGATCCGTTCTGGTGAGACGCCTTCGCCACTGGTGGTCCCTCAAGGATTACAAGATTTCACCCCTACCCCTGAGGTACCTCTCACCTCTCCCGGTCTCGAGCCGATCAGT…	Archaea	Halobacterota	Methanosarcinia	Methanosarciniales	Methanosaetaceae	Methanosaeta	uncultured archaeon		-0.196195	0.129671	0.462227
YM22_74234	AGGTTACTGCTATCGAGGTTCGACTAAGCCATGCGAGTTGAATGTAGCAATACATAGCGTACTGCTCAGTAACACGTGGATAACCTACCCTTGGGTCGGGGATAAACCCGGGAAACTGGGTATAATACCCGATAGTTCTCGTTTTCTGGAATGAGATGAGTTCGAAAGCTCCGACGCCCAAGGATGGGTCTGCGGCCTATCAGGTAGTAGTGGGTGTAATGGACCTACTAGCCTACAACGGGTACGGGTTGTGAGAGCAAGAGCCCGGAGATGGATTCTGAGACACGAATCCAGGCCCTACGGGGTGCAGCAGGCGCGAAACCTTTACAATGCTGGAAACAGCGATAGGGGAACCTCGAGTGCCATCGTACAACGATGGCTGTCGTCGTGTCTAAAAAA…	Archaea	Halobacterota	Methanosarcinia	Methanosarciniales	Methanosaetaceae	Methanosaeta	uncultured Methanosaeta sp.		-0.196885	0.128301	0.462227
PBG3_362498	AGCTCGTCTAGCAAGACCTTCAATCTGGCTTTCATACTGCTGTCGCTCCCGGTGAGATTTCCGGCGTTGACTCCAATTAAACCGCAAGCTTCACCCCTTGTGGTGCTCCCCCGCCAATTCCTTTAAGTTTCAATCTTGCGATCGTACTCCCCAGGCGGCAGACTTAACAGCTTCCCTGCGGCACTAGAACGGCACGTGGCCGTCCAAACACCTAGTCTGCATCGTTTACAGCTGGGACTACCCGGGTATCTAATCCGGTTCGCTCCCCCAGCTTTCATCCCTCACCGTCGGGCGCGTTCTAGCAGACAGCCTTCGCCACTGGTGGTCTTCCCGGGATTATAGGATTTCACCCCTACCCCGAAAATACCGTCTGCCTCTCTCGTCCCCTAGCCAAGCAGT…	Archaea	Thaumarchaeota	Bathyarchaeia	uncultured archaeon	?	?	?		-0.197619	0.126855	0.462227
YM25_57748	AGGGCACTGCTATCAGAGTACGCCTAAGCCATGCAAATCTGCCCGTTGACTTCAACGGACGGTATACGGCTCAGTAACAAGTAGTCAATCTGCCCTAAGGACGGGTATACCCTCGGGAAACTGAGGTTAATCCCCGATGCTCCACCTGTGCTGGAATGCTTGGTGGGGAAAACGCGCGGTGAATTGGAGCCGTTGCGCCTTAGGATGAGACTGCTCCTGATTAGGTAGTTGGTGAGGTAACGGCTCACCAAGCCGATAATCAGTAGGGGCAATGGGAGTTGGCGCCCCGAGAAGGGCACTGAGACAAGGGCCCTAGTCCTACGGGATGCAGCAGGCGCGAAACCTTTACAATGCGCGAAAGCGTGATAAGGGAACTCTGAGTGGCAGCCGGCTTTTGCC…	Archaea	Micrarchaeota	Micrarchaeia	Micrarchaeales	uncultured archaeon	?	?		-0.197802	0.126497	0.462227
PBG3_524661	GGAATGCTGCTATCGGGATTCGATTAAGCCATGCAAGTCAGGTCAGCAATGGCCGGCGACAGGCTCAGTAACACGTCGATAATCTGCCCTTAGATTGAGGATACCCACGGAAAACTGTGGCTAAAACTTGATATAGAAAGGATTCTGGAACGAACCTTTCACTAAACGTAAGGTCTAAGGATGAGTCGGCGGCGGATTAGGCAGTTGGCGGTGTAATGGACCACCAAACCTTAGATCCGTAGGGGCCCTGAGAGGGGTAGCCCCGAGAGGGACACTGAAATACTGGTCCCAGCTCCACGGAGTGCAGCAGGCGCGTAACCTCCACAATGCGCGAAAGCGTGATGGGGGGATCCCGAGTGCTTACATATTTTGTAAGCTTTTGCCAACAGCAAATATGTT…	Archaea	Nanoarchaeota	Nanoarchaeia	Woesearchaeales	?	?	?		-0.198549	0.125041	0.456731
YM24_94467	ACCTGACTGCTATCAGAACGGGACTAAGCCATGCGAGTCTGCCAATCAAAGCATGTTGGTTGGCGGCGAACGGCTCAGTAACACGTAGTCAACCTGCCCTCGAGCCGAGAATAATCTCGGGAAACTGAGGCTAATGTTCGATAGATCAAGATTCCTGGAATGGGTTTTGGTCTAAATGGCGTAACAGCATCTTGTTATTGCCG	Archaea	Thaumarchaeota	Nitrososphaeria	Nitrosotaleales	Nitrosotaleaceae	?	?		-0.200578	0.121152	0.456731
PBG2_99405	AGGTCACTGCTATCGGTGTCCGATTAAGCCATGCGAGTCGTGAGGGGTAAAGCCCTCGGCAGACTGCTCAGTAACACGTGGACAATCTACCCAAAGGTCTGGGATAACCCCGGGAAACTGGGGATAATACCGGATAGGCCAAGACACCTGGAATTTGAGTTTTGGTTTAAAGAGTGATCGCCTTTGGATGGGTCTGCGGCGGATTAGGTAGACGCCGGTGTAACGTACCGGCGTGCCTGTCATCCGTACGGGTTGTGGGAGCAAGAGCCCGGAGATGGATTCTGAGACACGAATCCAGGCCCTACGGGGCGCAGCAGGCGCGAAAACTCTACAATGCAGGCAACTGCGATAGGGGGACATCGAGTGGCGCTCACTTTGGGCGCCTGTCCCACCGTCTAA…	Archaea	Halobacterota	Methanocellia	Methanocellales	Methanocellaceae	Methanocella	uncultured archaeon		-0.200822	0.120691	0.456731
YM25_62619	ACCCCACTGCTATCGGGATAGGACTAAGACATGCTAGTCGTAGCGCTTCCTAGCCAACATTGGGAGCGCAGGCACACAGCTCAGTAACACGTGGCTAAT	Archaea	Thaumarchaeota	Bathyarchaeia	uncultured archaeon	?	?	?		-0.20118	0.120017	0.456731
PBG2_446176	AGGTCGCTGCTATCAGAGTTCGATTTAGCTAAGCTAGTCATGGGGTCGCAAGACACCGGCAAACAGTTCCGTAACACGTCGTTAATCTACCCTTAGGTCTGGGATAGCCTTGGGAAACTGAGGGTAAGCCCGGATAGAAGATTGGTGCTGGAATGCTCTTTCTTCTAAAGGCAACGCCTAAGGATGAGACGGCGGCCGATTAGGTTGTTGGTGGGGTAATGGCCCACCAAGCCCACGATCGGTAGGGGCCCTGAAAGGGGTAGCCCCGAGGAGGACACTGAGATAAGGGTCCTGACTCTACGGAGTATAGCAAGCGCGAAAACTTTACAATACACGAAAGTGTGATAAGGGAACTCTGAGTGCTCATGCAATGCATGGGCTTTTGCTGAGTGTAAATAG…	Archaea	Nanoarchaeota	Nanoarchaeia	Woesearchaeales	GW2011	AR15	?		-0.201472	0.11947	0.456665
PBG3_656949	AGGTTGCTGCTATTGGGATTCGATTAAGCCATGCAAGTCAGGTCAGCAATGGCCGGCGACATGCTGAGTAACACGTCGATAATCTGCCCTGGAGTCAGGGATACCCTCGGGAAACTGAGATTAATACCTGATAGGGAAGCGATTCTGGAATGACCGCTTCTCCAAACTCGAGCTCCAGGATGAGTCGGCGGCTGATTAGGTAGTTGGCGGTGTAACGGACCACCAAGCCGAAGATCAGTAGGGGCCTTGAAAGAGGTAGCCTCCAGAGGGACACTGAGATACAGGTCCCAGCCCCACGGGGTGCAGCAGGCGCGAAAACTCTCCAATGCACGAAAGTGTGAGAGGGGAATCCCAAGTGCTTAAGCATTAAGCTTAGGCTTTTTTCAATTGCAAAAAAAT…	Archaea	Nanoarchaeota	?	?	?	?	?		-0.203037	0.116564	0.454214
PBG2_489385	AGGCTGCGGCTATCTGGTTTGCAATTAGACATGCAAGTATTCCGAAAGGATGCGTACTGCTCAGTAACACGTAGCTAACCTACCCTCATGCCGGTGATACCCTCGGGAAACTGAGATTAAGAACCGATAGGCGACGTTCTCTGGAATGATTCGTCGCTCAAAGTTAGCATGAGAATGGGGCTGCGGTGGATTAGGTTGTTGGCGGGGTAATGGCCCACCAAGCCGTTGATCCATAAGGGCTCTTAGCGGAGAAGCCCTGAGAGGGAGTCTGAGACACTACTCCCAGCCCTACGGGGTGCAGCAGTCGGGAGAATTCTGCAATGCGCGCAAGCGTGACAGAGCAAGCCAGAGTGCGTTTCTATAATTGAAACGCTTTTGTGCGATGTAAAAAGTCGCACG…	Archaea	Nanoarchaeota	?	?	?	?	?		-0.20378	0.115204	0.454214
PBG1_217304	AGGTTGCTGCTATTAGGATTCGATTAAGCCATGCAAGTCAGGGGCCTTAAAACCCCGGCGACATGCTCAGTAACACGTCGGTAATCTGCCCTTAGGATGGGGACAACCTTGGGAAACTGAGGATAATACCCAATAGGAAAATAAACCTGGAATGGTCATTTTCCAAAAGATTTATCGCCTAAGGATGAGTCGGCGGCGGATTAGGTAGTTGGCGAGGTAACGGCTCACCAAGCCAAAGATCCGTACGGGCCTTGAGAGAGGTAGCCCGGAGAAGGACACTGAGAAACTGGTCCTAGCCCTACGGGGTGCAGCAGGCGCGAAACCTTTACACTGCACGAAAGTGTGATAAGGGAATCCTAAGTGCTCATGCAAAGCATGGGCTTTTGCCAAGTGTAAATA…	Archaea	Nanoarchaeota	Nanoarchaeia	Woesearchaeales	?	?	?		-0.203973	0.114853	0.454214
YM24_45584	GGAATGCTGCTATCGGGATTCGATTAAGCCATGCAAGTCAGGTCAGCAATGGCCGGCGACAGGCTCAGTAACACGTCGATAATCTGCCCTAAGGTTAGGGATACCCACGGAAAACTGTGGCTAATACTTGATAGTGAAGGGATTCTGGAACGAACCCTCCATTAAACGTAAGGCCTTAGGATGAGTCGGCGGCGGATTAGGCAGTTGGCGGTGTAACGGACCACCAAACCTTGGATCCGTAGGGGCCCTGAGAGGGGTAGCCCCGAGAGGGACACTGAAATACTGGTCCCAGCTCCACGGAGTGCAGCAGGCGCGTAACCTCCACAATGCGCGAAAGCGTGATGGGGGGATCCCGAGTGCTTACATATTTTTGTAAGCTTTTGCCAAGGGCAAACACCT…	Archaea	Nanoarchaeota	Nanoarchaeia	Woesearchaeales	uncultured euryarchaeote	?	?		-0.204076	0.114667	0.452023
PBG2_453526	ACCCCACTGCTATCGGGATAGGACTAAGACATGCTAGTCGCGTGACTCAGCTAACACGAGTCACGGCACACAGCTCAGTAACACGTGGCTAATCTGCCCTTGGGACGAGAATACCCCCGGGAAACTGGGGCTAATTCGCGATAGGCGAAGAACACTGGAATGTGTCTTCACCTAAAAGATCCTGCGTTATGCTCGTAGGTATCGCCTAAGGATGAGGCCGCGGCCGATCAGGTTGTTGGTGAGGTAATGGCTCACCAAGCCTTTTACCGGTGCGGGCCGTGGGAGCGGGAGCCCGGAGATGGGTACTGAGACAAGGACCCAGGCCCTACGGGGCGCAGCAGTCGCGAAAACTTTGCAATACACGAAAGTGTGACAGGGCTATCCCGAGTGCCATCCGCT…	Archaea	Thaumarchaeota	Bathyarchaeia	uncultured archaeon	?	?	?		-0.205711	0.111728	0.448986
YM22_89786	AGGTCACTGCTATCGGTGTCCGATTAAGCCATGCGAGTCGTGAGGGGTTATGCCCTCGGCGGACTGCTCAGTAACACGTGGATAACCTGCCCAAGGGTCCGGGATAACCCCGGGAAACTGGGGATAATACCGGATGGATCACTAGTGCTGGAATGCTTGGTGGTTT	Archaea	Halobacterota	Methanocellia	Methanocellales	Methanocellaceae	Methanocella	Methanocella paludicola SANAE		-0.206544	0.110252	0.448332
PBG2_505697	AGGCTGCCGCTATTAGGATTCGATTAAGCCATGCAAGTCAGGGAGCAGCAATGCTACCGGCGACATGCTCAGTAACACGTCGATAATCTGCCCTTAGGCCTGGGAAAATCTTGGGAAACTGAGTCTAAACCCGGATAAATGATAAAAGCTGGAATGCTTTATCTTTAAAAGGCAACACCTAAGGATGAGTCGGCGGCGGATTAGGTTGTTGGTGAGGTAATGGCTCACCAAGCCAGAGATCCGTACGGGCCATGAGAGTGGTAGCCCGGAGAAGGACACTGAAAAACTGGTCCTAGCCCTACGGGGTGCAGCAGGCGCGAAAACTTTACAATGCACGAAAGTGTGATAAGGGAATCCTAAGTGCTCATACACAGTATGGGCTTTTGCCAAGGGTAAATA…	Archaea	Nanoarchaeota	Nanoarchaeia	Woesearchaeales	?	?	?		-0.207048	0.109367	0.445223
PBG2_359284	ACCCCACTGCTATCGGGTTGAGACTAAGCCATGCGAGTTAAGCGTTTCTAGCTATGGTGAAACGCAGCATACGGCTCAGTAACACGTGGCTAACCTGCCCTTGAGACGAGGAAAACCCCGGAAACCTGGGGCTAATCCGCGATAGATGGATATGCCTGGAATGGTTTTCCGTCTAAAAGGTGTTGAGGTCATGCTTCTCAGCATCGCTCAAGGATGGGGTCGCGACTGATCAGGTTGTTGGCGGGGAAACGGCCCACCAAGCCTATAACCAGTACGGGCCATGATAGTGGTAGCCCGGAGATGGGCACTGAGATAAGGGCCCAGGCCCTACGGGGCGCAGCAGGCGCGAAAACTTCGCAATGCGCGAAAGCGTGACGAGGTTAGCCCGAGTGCCATCCG…	Archaea	Thaumarchaeota	Bathyarchaeia	?	?	?	?		-0.207897	0.107889	0.445223
PBG3_378285	GGATTGCTGCTATCGGAATTCGATTAAGCCATGCAAGTCAGGTCAGTAATGGCCGGCAACAGGCTCAGTAACACGTCGATAATCTGCCCTAAGGTTGAGGATACCCACGGAAAACTGTGGCTAATACTTGATATTGAATGGATTCTGGAACGAGCTATTCATTAAACGTAAGGCCTTAGGATGAGTCGGCGGCGGATTAGGCAGTTGGCGGTGTAACGGACCACCAAACCTTAGATCCGTAGGGGCCCTGAGAGGGGTAGCCCCGAGAGGGACACTGAAATACTGGTCCCAGCTCCACGGAGTGCAGCAGGCGCGAAACCTCCACAATGCGCGAAAGCGTGATGGGGGGATTCCGAGTGCTTACATTTTATGTAAGCTTTTGCCAAGAGTTCACATCTT…	Archaea	Nanoarchaeota	Nanoarchaeia	Woesearchaeales	uncultured euryarchaeote	?	?		-0.207913	0.107861	0.445223
YM22_40511	AGACTACCGCTATTGGATTTCGACTAAGCCATGCACGTTCTGGTCTCAGGCATTGGGACCAAGCAGACAGCTCAGTAACACGTGGACAACCTGCCCTTGGAAGGGAGACAACCTCGGGAAACTGAGGCTAATACCCCGTAGGTGACGAGCTCTGGAATGACCGTCACTCATATGAGCCAGCTTGTTCCAGCTGGTTTCGTCCGAGGATGGGTCTGCGGCGGATTAGGCTGATGTTAGGGTAACGGCCTAACATACCTTCGATCTGTATCGGCTATGAGAGTAGGAGCCGGGAGATGGATACTGAGACAAAGATCCAGGCTCTACGGAGCGCAGCAGGCGCGAAAACTCTGCAATGCGCGAAAGCGTGACAGGGGGAATCCAAGTGTATTTGTAAAACAA…	Archaea	Altiarchaeota	?	?	?	?	?		-0.20839	0.107038	0.445223
PBG3_585410	ACCCCACTGCTATCGGGATAGGACTAAGACATGCTAGTCGAGTGGCTCAGCCAATACGAGTCACGGCGCACAGCTCAGTAACACGTGGCTAACCTGCCCTTGGGACCAGAATACCCCCGGGAAACTGGGGCTAATTCACGATAGGCGAAGAACTCTGGAATGAGTCTTCACTTAAAAGAGACTGCGTTATGCTCGCAGTTTCGCCCAAGGATGGGGCCGCGACCGATCAGGTTGTTGGTGAGGTAATGGCTCACCAAGCCTTTTACCGGTGCGGGCCGTGGGAGCGGGAGCCCGGAGATGGGCACTGAGACAAGGGCCCAGGCCCTACGGGGCGCAGCAGTCGCGAAAACTTTGCAATAAGCGAAAGCTTGACAGGGCTATCCCGAGTGCCATCCGCTG…	Archaea	Thaumarchaeota	Bathyarchaeia	?	?	?	?		-0.208682	0.106536	0.444972
PBG2_453964	AGATTGCTGCTATCTGGGTTCGACTAAGCCATGCAAGTCTGGCCTCGCAAGAGACCGGCAAACTGCTCAGTAACACGTCAATAATCTGCCCTTAAGTTCAGGATAACCTCGGGAAACTGAGGATAACACTGAATAGGGAAACACATCTGGAACGAGTGTTTCTTCAAAAGCAATGCTTAAGGATGAGTTGGCGGCGGATTAGGCTGTTGGTGAGGTAATGGCTCACCAAACCGAAGATCCGTAGGGGCTCTGAGAGGAGTAGCCCCGAGAAGGGCACTGAGACACTGGCCCTAGCCCTACGGGGTGCAGCAGGCGCGAAACCTTTACAATGCACGCAAGTGTGATAGGGGAACCCAGAGTGCTTATACAAAGTATAGGCTTTTGCCAAGAGCAAATATC…	Archaea	Nanoarchaeota	Nanoarchaeia	Woesearchaeales	uncultured archaeon	?	?		-0.210012	0.104273	0.444972
YM24_615	CGGCTGCGGCTCTCTGATTTGCACTTAGGCATGCAAGTCTTTCGCAAGAAGGCACACTGCTCAGTAACACGTAGCTAACCTGCCCTTGAGTCGGGAATAACCTCGGGAAACTGAGGCTAACGCCCGATACGGGACATACCCTGGAATGGTTCGTCCCCGAAACTCGTGCTCAAGGATGGGGCTGCGGCGGATTAGGTTGTTGGCGGGGTAAATGCCCACCAAGCCGACGATCCGTAAGGGCTCTTAGCGGAGAGGCCCTGAGAGGGAGTCTGAGATACTACTCCCAGCCCTACGGGGTGCAGCAGCTGGGAATCTTCTGCAATACACGAAAGTGTGACAGAGCGAATCAGAGTGCTCCTCATTGAGGAGCTTTTGCCAAATCTAAAAAGTTTGGCGAAT…	Archaea	Nanoarchaeota	Nanoarchaeia	Woesearchaeales	?	?	?		-0.21044	0.103552	0.444972
YM26_28324	AGGTCACTGCTATTGGGATTCGACTAAGCCATGCGAGTCGCGAGGGTTCGGCCCTCGGCTGACGGCTCAGTAACACGCGGATAATCTGCCCTTAGGTGGAGGATAACCTCGGGAAACTGAGAATAAGACTCCATAGATCTAGGAGGCTGGAATGCACTTAGATCAAAAACTTCGGTGCCTAAGGATGAGTCTGCGGACTATCAGGTAGTAGTCAGGGTAATGACCTGACCAGCCTATGACGGATACGGGTTGTGAGAGCAATAACCCGGAGATGATATCTGAGACACGATATCAGGCCCTACGGGGCGCAGCAGGCGCGAAAACTTCACACTGTGCGAAAGCACGATGAGGGAATCCCAAGTGCTGGCTCGTAAGAGTCAGCTGTTTTTCTGTCTAGAA…	Archaea	Thermoplasmatota	Thermoplasmata	Marine Benthic Group D and DHVEG-1	?	?	?		-0.210592	0.103298	0.444972
PBG1_339557	AGGCCACTGCTATCGGAGTTCGATTAAGCCATGCGAGTCGAGAGGTGTAAGACCTCGGCATACTGCTCAGTAACACGTGGACAACCTACCCTATGGAGGGGGATAACCCCGGGAAACTGGGGATAATACCCCATAGACTATGGATGCTGGAATGCTTTGTAGTCCAAAGGTGAGCCGCCATAGGATGGGTCTGCGGCCGATTAGGTTGTTGTT	Archaea	Halobacterota	Methanomicrobia	Methanomicrobiales	Methanoregulaceae	Methanoregula	uncultured archaeon		-0.211166	0.102338	0.44295
PBG3_209857	AGGCCACTGCTATCGGGGTCCGATTAAGCCATGCGAGTCTAGAGGGGTAATGCCCTCGGCGAACGGCTCAGTAACACGTGGACAACCTACCCTCAGATCTGGGATAACTCCGGGAAACTGGAGATAATACCGGATAATCCGTGAACGCTGGAATGCCTTACGGTTCAAAGCTTTAGCGTCTGAGGATGGGTCTGCGGCCGATTAGGTAGTTGCTGGGGTAACGTCCCAACAAGCCGATAATCGGTACGGGTTGTGAGAGCAAGAGCCCGGAGATGGATTCTGAGACACGAATCCAGGTCCTACGGGGCGCAGCAGGCGCGAAAACTTTACACTGCGCGAAAGCGCGATAAGGGGACCTCGAGTGCGTGCGCAATGCGTACGCTTTTCACATGCCTAAAA…	Archaea	Halobacterota	Methanomicrobia	Methanomicrobiales	Rice Cluster II	?	?		-0.212922	0.0994512	0.44295
PBG2_294646	AGATGGCTGCTATGAGTATCCGATTAAGCCATGCAAGTCTGGTAGTAATACCGGCAAACTGCTCAGTAACACGTCGGTAACCTGCCCTACGGTCGAGCATAACCTCGGGAAACTGAGGGTAATTCTCGATAGAGGATTTAACCTGGAATGGTATTTCCTCCAAACACGTGCCGTAGGATGGGCCGGCGGCTGATTAGGCTGTTGGTGGGGTAACGGCCCACCAAACCAAAGATCAGTACGGGCCTTGAGAGAGGTAGCCCGGAGAGGGACACTGAGATACGGGTCCCAGCCCCACGGGGTGCAGCAGGCGCGAAACCTTTACAATGCACGAAAGTGTGATAGGGGGATACTCAGTGCTTACGACTATGTTGTAGGCTTTTTTCGATCGTAAATAGATCG…	Archaea	Nanoarchaeota	Nanoarchaeia	Woesearchaeales	uncultured euryarchaeote	?	?		-0.214121	0.0975156	0.44295
PBG2_201273	AGGTCACTGCTATCGGTGTCCGATTAAGCCATGCGAGTCGTGAGGTGAAAGACCTCGGCGGACTGCTCAGTAACACGTGGATAACCTGCCCAAGGGTCCGGGATAACCCCGGGAAACTGGGGATAACACCGGATGGATCACTAGTGCTGGAATGCTTGGTGGTCGAAAGGTGACGCCCTTGGATGGGTCTGCGGCGGATTAGGTTGACGCC	Archaea	Halobacterota	Methanocellia	Methanocellales	Methanocellaceae	Methanocella	?		-0.214772	0.0964762	0.44295
PBG4_203301	CGGCTGCGGCTCTCTGGTTTGCACTTAGACATGCAAGTCTTTCGAGAGAAGGCGAACTGCTCAGTAACACGTAGCTAATCTACCCTTAAGTCAAGGATAACCTCGGGAAACTGAGGATAATACTTGATAGAAGTAATACCCTGGAAAGATTTTACTTTCAAACTCGCGCTTAAGGATGAGGCTGCGGCGGATTAGGTTGTTGGCGGGATAAAAGCCCACCAAGCCGATGATCCGTAAGGGCTCTTAGCGGAGAGGCCCTGAGAGGGAATCTGAGACACTATTCCCAGCCCTACGGGGTGCAGCAGGTAGGAATCTTTTGCAATGCGCGCAAGCGTGACAAAGCGAGCCAGAGTGCTTTTCAATTGAAAAGCTTTTGCCAAATTTAAAAAGTTTGGCGAA…	Archaea	Nanoarchaeota	Nanoarchaeia	Woesearchaeales	SCGC AAA011-D5	?	?		-0.215011	0.0960973	0.44295
YM24_22941	AGATGGCTGCTATGAGTATCCGATTAAGCCATGCAAGTCAAGTAGCAATACTGGCGAACTGCTCAGTAACACGTCGGTAACCTGCCCTATGGTTGAGCATAACCTCGGGAAACTGAGGGTAATTCTCGATAGGGGATGATGCCTGGAATGGTTCATCCCCCAAACACGTGCCATAGGATGGGCCGGCGGCTGATTAGGCAGTTGGTGGGGTAACGGCCCACCAAACCAAAAATCAGTACGGGCCATGAGAGTGGTAGCCCGGAGAGGGACACTGAGATACGGGTCCCAGCCCCACGGGGTGCAGCAGGCGCGAAACCTTTACAATGCACGAAAGTGTGATAGGGGGATACTCAGTGCTTACGACTCTGTTGTAGGCTTTTGTCAATCGTAAATAGATCG…	Archaea	Nanoarchaeota	Nanoarchaeia	Woesearchaeales	?	?	?		-0.215334	0.0955874	0.432582
PBG1_630897	ACCCGACTGCTATCGGATTGAGATTTAGCCATGCGAGTCGAACGTTCCCCTGTTGCGGGGAGCGTGGCGTACGGCTCAGTAACACGTAGTCAACCTGCCCTAGAGACATGGACAACCCCGGGAAACTGGGATTAATCCGTGATAGGTCATCTCATCTGGAAGGAGGGATGGCTTAAAGGGGTGCGAGAGCTTCTTTCTTGTATCCGCTTTAGGATGGGACTGCGGCCGATCAGGCTGTTGGTGGGGTAATGGCCCACCAAACCTGTAACCGGTACGGGCCTTGAGAGAGGGGGCCCGGAGATGGACACTGAGAGAAGGGTCCAGGTCCTACGGGGCGCAGCAGGCGCGAAACCTTCACAATGCGCGAAAGCGTGATGAGGTTAATCCGAGTGGTCCCCG…	Archaea	Thaumarchaeota	Nitrososphaeria	Group 1.1c	?	?	?		-0.219326	0.0894515	0.421953
YM26_5590	GGATTGCTGCTATTGGAATTCGACTAAGCCATGCAAGTATTCCAGCAATGGATGCGTAAGGCTCAGTAACACGTCGGTAACTTGCCCTAAGGTCAGGGATAGCCTCGCGAAAGTGAGGGTAATACCTGATAGGGAATCGCTCCTGGAATGGGCTTTTCCCACAAACTCGTGCCTTAGGATAGGCCGGCGGCGGATTAGGCTGTTGGCGGTGTAACGGACCACCAAACCAAAGATCCGTACGGGCCATGAGAGTGGTAGCCCGGAGAGGGACACTGAGATACTGGTCCCAGCCCTACGGGGTGCAGCAGGCGCGAAACCTTTTCAATGCACGAAAGTGTGAGAAGGGAATTCCAAGTGCTCAGGTTTTACCTGGGCTTTTGTTAAGTGTAAATAGCTTAG…	Archaea	Nanoarchaeota	Nanoarchaeia	Woesearchaeales	?	?	?		-0.222214	0.0852086	0.421953
PBG2_134559	AGGTCACTGCTATCGGTGTTCGTCTAAGCCATGCGAGTCATATGTTCTTCGTGAACATGGCGTACTGCTCAGTAACACGTGGATAACCTGCCCTTGGGTCTGGCATAACCCCGGGAAACTGGGGATAATACCAGATAACGCATATATGTTGGAATTCTTTATGCGTGAAATGGATTCGTCTGCCCAAGGATGGGTCTGCGGCCTATCAGGTAGTAGTGGGTGTAATGTACCTACTAGCCGACGACGGGTACGGGTTGTGAGAGCAAGAGCCCGGAGATGGATTCTGAGACATGAATCCAGGCCCTACGGGGCGCAGCAGGCGCGAAAACTTTACAATGCGGGAAACCGTGATAAGGGGACACCGAGTGCCAGCATTATATGTTGGCTGTCCGGGTGTGT…	Archaea	Halobacterota	Methanosarcinia	Methanosarciniales	Methanosarcinaceae	Methanosarcina	uncultured archaeon		-0.222438	0.0848854	0.409393
PBG2_149793	AGATGGCTGCTATGAGTATCCGATTAAGCCATGCAAGTCTAGTAGCAATACTGGCGAACTGCTCAGTAACACGTCGGTAATCTGCCCTATGGTCAAGCATAACCTCGGGAAACTGAGGGTAAATCTTGATAGGTGATTCGGCCTGGAATGGTGTTTCACCCAAACTCGTGCCATAGGATGAGCCGGCGGCTGATTAGGCTGTTGGTGGGGTAATGGCCCACCAAACCTAAGATCAGTACGGGCCTTGAGAGAGGTAGCCCGGAGAGGGACACTGAGATACGGGTCCCAGCCCCACGGGGTGCAGCAGGCGCGAAACCTTTCCAATGCGCGAAAGCGTGAGAGGGGGATACTCAGTGCTTACGGCTCTGCTGTAGGCTTTTTTCGATCGTAAACAGATCG…	Archaea	Nanoarchaeota	Nanoarchaeia	Woesearchaeales	?	?	?		-0.225351	0.0807811	0.397412
PBG4_115718	AGATGGCTGCTATGAGTATCCGATTAAGCCATGCAAGTCTAGTAGCAATACTGGCGAACTGCTCAGTAACACGTCGGTAACCTGCCCTATGGTCGAGAATAACCTCGGGAAACTGAGGGTAATGCTCGATAGGTGATTGTGCCTGGAATGGCCTTTCGCCCAAACACGTGCCATAGGATGGGCCGGCGGCTGATTAGGCTGTTGGTGGGGTAACGGCCCACCAAACCAAAGATCAGTACGGGCCTTGAGAGAGGTAGCCCGGAGAGGGACACTGAGATACGGGTCCCAGCCCCACGGGGTGCAGCAGGCGCGAAACCTTTACAATGCACGAAAGTGTGATAGGGGGATACTCAGTGCTTACGTCTATGATGTAGGCTTTTGTCGATCGTACACAGATCG…	Archaea	Nanoarchaeota	Nanoarchaeia	Woesearchaeales	uncultured archaeon	?	?		-0.228591	0.0764008	0.397412
PBG2_116437	AGGTCGCTGCTATCAGAATCCGATTTAGCTAAGCTAGTCATGGGGTCGCAAGACACCGGCACACAGTTCCGTAACACGTCGTTAATCTGCCCTTAGGTTGGGGATAGCCTTGGGAAACTGAGGGTAATACCCGATAGGGGATTGGTCCTGGAATGGTCTTTCCCTGAAAGGCAACGCCTAAGGATGAGACGGCGGCCGATTAGGTTGTTGGTGGGGTAATGGCCCACCAAGCCAGCGATCGGTAGGGGCCCTGAAAGGGGTAGCCCCGAGGAGGACACTGAGATAAGGGTCCTGACTCTACGGAGTATAGCAAGCGCGAAAACTTTACAATACACGAAAGTGTGATAAGGGGATTCTGAGTGCTTATGCATTGCATATGCTTTTGTCGAGTGTAAATAG…	Archaea	Nanoarchaeota	Nanoarchaeia	Woesearchaeales	GW2011	?	?		-0.229152	0.0756622	0.397412
PBG2_720747	AGGTCACTGCTATTGGGATTCGACTAAGCCATGCGAGTCGAGAGGGTTAGACCCTCGGCGTACGGCTCAGTAACACGTGGATAATCTAACCTTAGGTGGAGGATAATCTCGGGAAACTGAGAATAATACTCCATAGGTCTAGGATGTTGGAATACACTTAGACTCAAAGCTCTTGCGCCTAAGGATGAATCTGCGGACTATCAGGTAGTAGTCAGGGTAAAGACCTGACTAGCCTACGACGGATACGGGTTGTGAGAGCAATAACCCGGAGATGATATCTGAGACGCGATATCAGGCCCTACGGGGCGCAGCAGGCGCGAAAACTTCGCAATGTGCGAAAGCACGACGAGGGAATCCCAAGTGCTAGCTCGTAAGAGTTAGCTGTTTCTATGTCTAAAA…	Archaea	Thermoplasmatota	Thermoplasmata	Marine Benthic Group D and DHVEG-1	uncultured euryarchaeote	?	?		-0.229535	0.0751616	0.397412
PBG4_83200	AGATCGCTGCTATTGGAATTCGACTAAGCCATGCAAGTCTATTCCCAGCAATGGGAAGGCACAAGGCTCAGTAACACGTCGGTAACCTGCCCTAAGGTCAAGGATAACCTCGCGAAAGTGAGGGTAATACTTGATAGGGAAATTTATCTGGAATGAGTTTTTCCCAGAAACTCGTGCCTTAGGATGGGCCGGCGGCAGATTAGGCTGTTGGCGGTGTAATGGACCACCAAACCGAAGATCTGTACGGGCCATGAGAGTGGGAGCCCGGAGAGGGACACTGAGATACTGGTCCCAGCCCTACGGGGTGCAGCAGGCGCGAAACCTTTTCAATGCACGCAAGTGTGAGAAGGGAATTCCAAGTGCTCAAGTTTTACTTGGGCTTTTGCCAAGTGTAAAAAG…	Archaea	Nanoarchaeota	Nanoarchaeia	Woesearchaeales	uncultured euryarchaeote	?	?		-0.232782	0.0710176	0.397412
PBG2_62290	AGGGTACTGCTATCGGAATGCGACTAAGCCATGCAAGTCAGTTGACGACCATCGTCGACGGCGTACGGCTCAGTAACACGTAGTCAATCTGCCCTCAGGACAGGCATACCCCCGGGAAACTGGGGTTAATTCCTGATCGGCCATCTATGCTGGAATGCTTGATGGCTCAAACCGCTAGGCGAATTGGAGTCTAGTTGGCCTGAGGATGAGACTGCGCCTGATTAGGTAGTTGGTGAGGTAACGGCTCACCAAGCCGATAATCAGTAGGGGCAATGGGAGTTGGAGCCCCGAGAAGGACACTGAGACAAGGGTCCTAGTCCTACGGGATGCAGCAGGCGCGAAACCTTTGCCATGCGCGAAAGCGTGACAGGGGAATTCCGAGTGGTAGGGGGGTTTACC…	Archaea	Micrarchaeota	Micrarchaeia	Micrarchaeales	?	?	?		-0.233271	0.0704098	0.397412
YM24_73366	ACCCGACTGCTATCGGATTGAGATTTAGCCATGCGAGTCGAACGTCTCCCTGTTGCGGGAGGCGTGGCGTACGGCTCAGTAACACGTAGTCAACCTGCCCTAAAGACATGGACAACCCCGGGAAACTGGGATTAATCCGTGATAGGTCATCTCATCTGGAAGGAGAGATGGCTTAAAGGGGTGCGAGAGCTTCTTTTTTGCACCTGCTTTAGGATGGGACTGCGGCCGATCAGGCTGTTGGTGGGGTAATGGCCCACCAAACCTGTAACCGGTACGGGCCTTGAGAGAGGGGGCCCGGAGATGGACACTGAGAGAAGGGTCCAGGTCCTACGGGGCGCAGCAGGCGCGAAACCTTCGCAATGCGCGAAAGCGTGACGAGGTTAATCCGAGTGGCCCCCG…	Archaea	Thaumarchaeota	Nitrososphaeria	Group 1.1c	?	?	?		-0.233331	0.0703359	0.397412
YM22_96931	AGGCCACTGCTATCAGAGTTCGATTAAGCCATGCGAGTCGAGAGGTGCAAGACCTCGGCATACTGCTCAGTAACACGTGGACAACCTACCCTACAGAAGGGGATAACCCCGGGAAACTGGGGATAATACCCTATAGACTATGGATGCTGGAATGCTCTGTAGCCGAAAGGTCCGCCGCTGTAGGATGGGT	Archaea	Halobacterota	Methanomicrobia	Methanomicrobiales	Methanoregulaceae	Methanoregula	uncultured archaeon		-0.233947	0.069576	0.397412
PBG3_120577	AGGTCACTGCTATCCAAATTCGACTAAGCCATGCAAGTCTAACAGAAATGTTGGCGCAAAGCTCAATAACACGTAGATAATCTGCCCATGGGAAGGGAATACCCCCGGGAAACTGGGCTCAATACCCTATAGGCGTTGTATGCTGGAATGCTTCAACGCTCAAAGCTTCGGCACCCATGGATGAGTCTGCGGCTGATCAGGTTGTTGGTAAGCTAAAGCCTTATCAAGCCTATAATCAGTACGGGCCTTGAGAGAGGAAGCCCGGAGATGGATTCTGATACAACAATCCAGGTCCTACGGGACGCAGCAGGCGCGAAACTTTCGCAATGCACGCAAGTGTGACGAAGGAACTTGGAGTGACTTTTCCGTTTAAGGAAGAGTCTTTTGTCAAGTGTAAAA…	Archaea	Aenigmarchaeota	Deep Sea Euryarchaeotic Group(DSEG	?	?	?	?		-0.23437	0.0690595	0.397412
PBG4_118512	AGGTTGCTGCTATTTGGATTCGTTAACCATGCAAGTCTTCTAGCAATAGAGGCGGAATGCGCATTAACACGTCGATAATCTACCCTAGAGTCAGGGATAACCTTGGGAAACTGAGGGTAATACCTGATAGGGAAGGGGAATGGAAACACCCTTCTTTAAATTCGGGCTCTAGGATGAGTCGGCGGCCGATTAGGCTGTTGGTGGGGTAATGGCCCACCAAACCTATGATCGGTAGGGGCTTTGAAAGAAGATGCCCCGCGAAGGACACTGAGGAACTGGTCCTAGCCCTACGGGGTGCAGCAGGTACGAGGTTTCTGCAATACACGAAAGTGTGACAGGGGAATCCAAAGTGCTTAAGCAATAGCTTAGGCTTTTGCGGAGTGTAAATAGCTCCGAGAA…	Archaea	Nanoarchaeota	Nanoarchaeia	Woesearchaeales	uncultured euryarchaeote	?	?		-0.234472	0.0689348	0.397412
PBG2_237608	CGGCCACCGCTATTGGAATTCGATTAAGACATGCGAGTCGAGAGACGTAAGGTCTCGGCGGACCGCTGAGTAACACGCGGATAACATGCCCTAAGGTGGAGGATAACCTCGGGAAACTGAGAATAATACTCCATAGATCTAGGATGCTGGAACGCTTCTAGATCCAAAACTCCGGTGCCTTAGGATTGGTCTGCGGCGTATCAGGTTGTAGTGGGTGTAACGGACCCACTAGCCTATGACGCGTATGGGCCTTGAGAGAGGAAGCCCACAGATGGACTCTGAGACATGAGTCCAGGCCCTACGGGGCGCAGCAGTCGCGAAAACTTCACAATGGGAGAAATCCCGATGAGGGAATTCCAAGTGCTAGCACTATGTGTTAGCTGTTCTTTTGTCTAAAAA…	Archaea	Thermoplasmatota	Thermoplasmata	Methanomassiliicoccales	Methanomassiliicoccaceae	?	uncultured archaeon		-0.234723	0.0686295	0.397412
YM26_26043	AGATTGCTGCTATTGGGATTCGACTGAGACATGCAAGTTCGTCCGCAAGGACAGCACAAGGCTCAGTAACACGTCGGTAATCTGCCCTAAGGTCGGGGATAACCTCGGGAAACTGAGGATAAAACCCGATAGGAGACGGCGCCTGGAATGGTCCATCTCCCAAACTCGCGCCTTAGGATGAGCCGGCGGCTGATTAGGCTGTTGGTGGGGTAATGGCCCACCAAACCGAAGATCAGTACGGGCCATGAAAGTGGTAGCCCGGAGAGGGACACTGAGATACTGGTCCCAGCCCTACGGGGTGCAGCAGTTGCGAAAACTTTACAATGCACGCAAGTGTGATAAGGGGATCCCAAGTGCTCATGCTCTGCATGGGCTTTTGCTAAGGGCAGGAACCTTGGC…	Archaea	Nanoarchaeota	Nanoarchaeia	Woesearchaeales	uncultured archaeon	?	?		-0.234936	0.068372	0.383695
YM25_78287	ACCCCACTGCTATCGAGATGGGACTAAGCCATGCTAGTCGTGCGCGTCCAACCATGAGGACGAGCGGCAGACCGCTCAGTAACACGTAGCTAACCTACCCTCAGGACGTGGATAACCCCGGGAAACTGGGGCTAATCCGCGATAGGTATGAAGGCCTGGAATGGTTTCATGCCCAATGGCACAGCGATCATGTTTGTTGTGTGCCTGAGGATGGGGCTGCGGCTGATCAGGCAGTTGGCGAGGTAACGGCTCACCAAACCTTTGACCAGTACGGGCCATGAAAGTGGTAGCCCGGAGATGGGCACTGAGACAGGGGCCCAGGCCCTACGGGGCGCAGCAGGCGCGAAAACTCCACACTGTACGCAAGTACGATGGGGTTATCTCGAGTGCAGTCCGATA…	Archaea	Thaumarchaeota	Bathyarchaeia	?	?	?	?		-0.239972	0.0624922	0.383695
PBG3_23750	AGGCCACTGCTATCGGAGTTCGATTAAGCCATGCGAGTCGAGAGGTGCAAGACCTCGGCATACTGCTCAGTAACACGTGGATAATCTAACCTGCGGAGGGGGATAACCCCGGGAAACTGGGGATAATACCCCATAGACTATGGAAGCTGGAATGCTCTGTAGCCGAAAGGTCCGCCGCCGCAGGATGAGTCTGCGGCCGATTAGGTTGTTGTTGGGGTAACGGCCCAACAAGCCTGTAATCGGTACGGGTTGTGGGAGCAAGAGCCCGGAGATGGATTCTGAGACACGAATCCAGGCCCTACGGGGCGCAGCAGGCGCGAAAACTTTACAATGCGGGAAACCGTGATAGGGGAACTCCGAGTGCCCGTAAATTCGGGCTGTTAATCTGTGTAAATAACA…	Archaea	Halobacterota	Methanomicrobia	Methanomicrobiales	Methanoregulaceae	Methanoregula	?		-0.240312	0.0621103	0.383695
YM24_51237	AGGTTGCTGCTATTGGGATTCGATTAAGCCATGCAAGTCAGGTCAGTAATGGCCGGCGACATGCTGAGTAACACGTCGATAATCTGCCCTGGAGTCAAGGATAAGCTCGGAAAACTGAGACGAATACTTGATAGGGAAGCGATTCTGGAACGACCGCTTCCTTAAACTCGCGCTCCAGGATGAGTCGGCGGCTGATTAGGTTGTTGGCGGTGTAACGGACCACCAAGCCGAAGATCAGTAGGGGCCTTGAAAGAGGTAGCCTCCAGAGGGACACTGAGATACAGGTCCCAGCCCCACGGGGTGCAGCAGGCGCGAAAACTCTCCAATGCGCGAAAGCGTGAGAGGGGAATCCCAAGTGCTTACGCATTACGCGTAGGCTTTTTTCGATTGCAAAAAAAT…	Archaea	Nanoarchaeota	?	?	?	?	?		-0.241949	0.0602988	0.383695
PBG2_346279	AGCTAATCCGGCAAGGTCTTCAGCCTGGCCTTCATATTGCTGTCGGTCCCGGTGAGATTTCCGGCGTTGAATCCAATTAAACCGCAAGCTCCACCCGTTGTAGTGCTCCCCCGCCAATTCCTTTAAGTTTCAGCCTTGCGGCCGTACTTCCCAGGTGGCTCGCTTCACGGCTTCCCTACGGCACCGACCACGGTCGCACCGTGGCCGACACCTAGCGAGTATCGTTTACGGCTAGGACTACCCGGGTATCTAATCCGGTTCGTGCCCCTAGCTTTCGTCCCTTGCCGTCAGATCCGTTCTGGTGAGACGCCTTCGCCACTGGTGGTCCTTCAAGGATTACAAGATTTCACCCCTACCCCTGAAGTACCTCTCACCTCTCCCGGTCTCGAGCCGGACAGT…	Archaea	Halobacterota	Methanosarcinia	Methanosarciniales	Methanosaetaceae	Methanosaeta	uncultured archaeon		-0.243871	0.0582263	0.383695
PBG3_301158	AGGTTGCTGCTATTTGGATTCGGCTTAGCCATGCAAGTCAGGTAGTAATACCGGCAGACTGCTCAGTAACACGTCGATAATCTAACCTTAGGTCAGGGATAATCTCGGGAAACTGAGTGTAATACCTGATAGGAGAAAGATACTGGAATGTGCTTTCTCTCAAACTCGCGCCTAAGGATGAGTCGGCGGCGGATTAGGCAGTTGGTGGGGTAACGGCCCACCAAACCATAGATCCGTAGGGGCCTTGAAAGAGGTTGCCCCGAGAAGGAAACTGAGATACTGTTCCTAGCCCTACGGGGTGCAGCAGGCGCGAAAACTCTACACTGCACGAAAGTGTGATAGGGGGATCCAAAGTGCTTATACATTAGTATAGGCTTTTGCCAAAGACAAATCCTTTGG…	Archaea	Nanoarchaeota	Nanoarchaeia	Woesearchaeales	?	?	?		-0.244118	0.0579637	0.383695
YM23_14915	ACCCCACTGCTATCGGGATGGGACTAAGACATGCTAGTCGTGCGCTTCTTAGCTATGATGGAAGCGCGGCACACAGCTCAGTAACACGTGGCTAACCTGCCCTTGGGACAGAGACACCCCCGGGAAACTGGGGCTAATCCCTGATAGGCGAAGAACTCTGGAATGAGTTTTCACCCAAAAGGCGTTTAGATCATGCTTCTAAGCGTTGCCCAAGGATGGGGCCGCGACCGATCAGGTTGTTGGTGAGGTAATGGCTCACCAAGCCTCTAACCGGTGCGGGCCGTGAGAGCGGGAGCCCGGAGATGGGCACTGAGACAAGGGCCCAGGCCCTACGGGGCGCAGCAGTCGCGAAAACTTTGCAATACACGAAAGTGTGACAGGGTCATCCCGAGTGCCGTC…	Archaea	Thaumarchaeota	Bathyarchaeia	uncultured crenarchaeote	?	?	?		-0.244424	0.0576399	0.383695
YM24_46037	AGGCCACTGCTATCGGAGTTCGATTAAGCCATGCGAGTCGAGAGGTGCAAGACCTCGGCATACTGCTCAGTAACACGTGGACAATCTAACCTACGGAGGGGGATAACCCCGGGAAACTGGGGATAATACCCCATAGACTATGGATGCTGGAATGCTTTGTAGTCGAAAGGTCCGCCGCCGTAGGATGGGTCTGCGGCCGATTAGGTTGTTGTT	Archaea	Halobacterota	?	?	?	?	?		-0.245339	0.0566814	0.383695
YM24_42119	CGGTTGCGGCTCTCTGGTTTGCACTTAGGCATGCAAGTTTTTCGAAAGAAAGCAAACTGCTCAGTAACACGTAGCTAACCTACCCTTGAGTCGGGGATAACCTCGGGAAACTGAGGCTAATACCCGATACTGGATTTACCCTGGAATGGTTAATCCATGAAACTCGTGCTCAAGGATGGGGCTGCGGCGGATTAGGTTGTTGGCGGGGTAACTGCCCACCAAGCCGACGATCCGTAAGGGCTCTTAGCGGAGAGGCCCTGAGAGGGAGTCTGAGATACTACTCCCAGCCCTACGGGGTGCAGCAGCTGGGAATCTTCTGCAATACACGAAAGTGTGACAGAGCGAACCAGAGTGTTCCTCATTGAGGAACTTTTGCCAAATCTAAAAAGTTTGGCGAAT…	Archaea	Nanoarchaeota	Nanoarchaeia	Woesearchaeales	?	?	?		-0.246393	0.0555945	0.346219
PBG3_261186	ACCTTACTGCTGTCGGGATGGGGCTAAGCCATGCGAGTTGCGCGCTTCTTAGCCATGATAGAGGCGCAGCATACGGCTCAGTAACACGTGGCTAACTCAACCTCGGGACAGAGACAACCCCGGGAAACTGGGGCTAATCCCTGATATGTGAGGGGGCCTGGAATGGTTCCTCATTTAAAGGGTGTCAAAGTCATGCTCTTTGATGTTGCCCGAGGACAGGGCCGCGTCTGATCAGGTTGTTGGTGAGGTAATGGCCCACCAAGCCTATAACCAGTACGGGCTGTGAGAGCGGGAGCCCGGAGATGGGCACTGAGACAAGGGCCCAGGCCCTACGGGGCGCAGCAGGTGCGAAAACTCCACAATGCACGAAAGTGTGATGGGGCCATCCCGAGTGCCGTC…	Archaea	Thaumarchaeota	Bathyarchaeia	uncultured archaeon	?	?	?		-0.254764	0.0475423	0.346219
PBG2_236124	GGAAAATCAGGCAAGGTCATCAACCTGGCCTTCATGTAACCGTCGCTCCTGGTGAGTTGTCCGGCGTTGAATCCAATTGAACCGCACGCTCCTCCCGTTGCGGTGCTCCCCCGCCAATTCCTTTAAGTTTCATCCTTGCGGACGTACTCCCCAAGCAGCAGGCTTAACAACTTCTCTCCGGCACTGGGCGCCCACAAAGGACCCCCAACACCAAGCCCGCAGCGTTTACACCCTGGACTACCGGGGTATCTAATCCCGTTTGCGCCCCAGGGCTTCGTCCCTCACCGTCGAATTCGTTCTAGTCAGACGCCTTCGCCACCGGTGGTCCTTCCAGGATTACAGGATTTTACCCCTACCCCAGAAGTACCTCTGACCTCTCCCGATCCCAAGTCTTGCAGT…	Archaea	Thermoplasmatota	Thermoplasmata	Methanomassiliicoccales	Methanomassiliicoccaceae	?	uncultured archaeon		-0.255268	0.0470901	0.346219
PBG3_142841	CGGCTGCGGCTCTCTGATTTGCACTTAGACATGCAAGTCTTTTTGTTTCTTCGGAAGTGAAAGGCGAACTGCTCAGTAACACGTAGCTAACCTGCCCTTAAGTCGAGGATACTCTCGGGAAACTGAGGTTAATACTCGATAGGAGATGTACCCTGGAATGATTCATCTCTCAAATTCGAGCTTAAGGATGGGGCTGCGGCGGATTAGGTTGTTGGCGGGGTAATAGCCCACCAAGCCAATGATCCGTAAGGGCTCTTAGCGGAGAGGCCCTGAGAGGGAATCTTAGACACTATTCCCAGCCCTACGGGGTGCAGCAGTTAGGAATCTTCTGCAATGCGCGCAAGCGTGACAGATTGAGTCAGAGTGACTTTCATTTGAAAGTCTTTTGCCAAATGTAAA…	Archaea	Nanoarchaeota	Nanoarchaeia	Woesearchaeales	SCGC AAA011-D5	Candidatus Diapherotrites archaeon ADurb.Bin253	?		-0.255351	0.0470161	0.346219
YM22_15357	AGGTTACTGCTATCGAGGTCCGACTAAGCCATGCGAGTCGAATGTAGCAATACATGGCGGACTGCTCAGTAACACGTGGACAACCTACCCTCAGGACTGGGATAAACCCGGGAAACTGGGTATAATACCGGATAGTTCTCGACTGCTGGAATGCATTGAGGATGAAAGCTCCGGCGCCTGAGGATGGGTCTGCGGCCTATCAGGGTAGTAGTGGGTGTAATGTACCTACTAGCCTACGACGGGTACGGGTCGTGAGAGCGAGAGCCCGGAGATGGATTCTGAGACACGAATCCAGGCCCTACGGGGTGCAGCAGGCGCGAAAACTTTACAATGCTGGAAACAGCGATAGGGGGACCTCGAGTGCCTTGATACAATCAAGGCTGTCGTCGTGTCTAAATA…	Archaea	Halobacterota	Methanosarcinia	Methanosarciniales	Methanosaetaceae	Methanosaeta	uncultured archaeon		-0.255363	0.0470053	0.346219
PBG1_285456	CGGCTGCGGCTCTCTGGCTTGCATTTAGACATGCAAGTCTTTTTGTTTCTTCGGAAGTGAAAGGCGAACTGCTCAGTAACACGTAGCTAACCTGCCCTTAAGTCGAGGATACTCTCGGGAAACTGAGGTTAATACTCGATAGGAGATGTACCCTGGAATGATTCATCTCTCAAATTCGAGCTTAAGGATGGGGCTGCGGCGGATTAGGTTGTTGGCGGGGTAATAGCCCACCAAGCCGATGATCCGTAAGGGCTCTTAGCGGAGAGGCCCTGAGAGGGAATCTTAGACACTATTCCCAGCCCTACGGGGTGCAGCAGTTAGGAATCTTCTGCAATGCGCGCAAGCGTGACAGATTGAGCCAGAGTGCTTTTCAATTGAAAAGCTTTTGCCAAATGCAAA…	Archaea	Nanoarchaeota	Nanoarchaeia	Woesearchaeales	SCGC AAA011-D5	Candidatus Diapherotrites archaeon ADurb.Bin253	?		-0.255552	0.0468366	0.337119
PBG3_354920	CGGCTGCGGCTCTCTGGTTTGCACTTAGACATGCAAGTCTTTCGCGAGAAGGCGAACTGCTCAGTAACACGTAGCTAATCTACCCTTAAGTCAAGGATAACCTCGGGAAACTGAGGATAATACTTGATAAGAGATATACCCTGGAAAGATTTATCTCATAAATTCGAGCTTAAGGATGAGGCTGCGGCGGATTAGGTTGTTGGCGGGGTAATAGCCCACCAAGCCTGTGATCCGTAAGGGCTCTTAGCGGAGAGGCCCTGAGAGGGAATCTGAGACACTATTCCCAGCCCTACGGGGTGCAGCAGGTAGGAATCTTTTGCAATGCGCGCAAGCGTGACAAAGCGAGCCAGAGTGCTTTTCAATTGAAAAGCTTTTGCTAAATCTAAAAAGTTTGGCGAA…	Archaea	Nanoarchaeota	Nanoarchaeia	Woesearchaeales	SCGC AAA011-D5	?	?		-0.259331	0.0435695	0.33376
YM24_51519	ATCCGACTGCTATCCGGGTAAGACTAAGCCATGCGAGTTGAATGAATGGTCTTACTATTCATGGCGCACTGCTCAGTAACAAATGATTAACTTACCCTATAGAGGAGCATAACCTCGGGAAACTGAGGATAATTCTCCATAGTTGAAAAAGCCTGGAATGGTTTTTCATCGAAAGACACTTCGAAATAGAGAAGTGTTCGCTATAGGATAGAATCGTTCCTGATTATGGCTGTTGGTGAGGTAATGGCTCACCAAACCTATGATCAGTAAGGGCCGTGAGAGCGGGAGCCCTGAGATGGGTACTGAGACAAGGACCCAGGCCTTACGAGGCGCAGCAGGCGCGAAACCTTTACAATGCGCGAAAGCGTGATAAGGTTACCCGGAGTGCTAAGACAAAAA…	Archaea	Asgardarchaeota	Lokiarchaeia	uncultured crenarchaeote	?	?	?		-0.260502	0.0425962	0.33376
PBG3_587783	AGCTAGTCATGTAGAGTCTTCAGCCCGACAATCATTCAGCTGTCTTATCTGGTGAGTTTCCCGGCGTTGAGTCCGATTAAACCGCAGGCTCCACCCGTTGTGGTGCTCCCCCGCCAATTCCTTTAAGTTTCAGCCTTGCGACCGTACTTCCCAGGCGGCGCGTTTCACGATTTCTCTTCGGCACCTCGGTGACTCGTGGTCACCGATACACCTAACGCGCATCGTTTACAGCTGGGACTACCCGGGTATCTAATCCGGTTTGCTCCCCCAGCTTTCGTCCCTCACTGTCGGAGCCGTTCTGGTGAGACGCCTTCGCCACAGGTGGTCCCCCAAGGATTACAGGATTTCACTCCTACCCCTGGAGTACCTCTCACCTCTTCCGGTCCCTAGTCTGCCAGT…	Archaea	Halobacterota	Methanomicrobia	Methanomicrobiales	Methanoregulaceae	Methanoregula	uncultured archaeon		-0.261406	0.0418564	0.33376
YM24_54428	AGGGTACTGCTATCAGACTTCGATTAAGCCATGCAAGTCGGCTCACTCACTTGGGTGGGCGGCAAACGGCTGAGTAACACGTGGTCAATCTGCCCTGGAGACGCGTATAACCTCGGGAAACTGAGGCTAATCCGTGATAGGTGCCCTATGCTGGAAGGCTTGGGCGTCGAAATGGCTGGTGAATTGGAGCCAGTCCGCTCTAGGATGAGACTGCGGAGGATTATGGTAGTTGGTGGGGTAATGGCTCACCAAGCCGATAATCCTTAGGGGCCATGGGAGTGGTGGCCCCCAGAAGGGTACTGAGACAAGGACCCTAGTCCTACGGGATGCAGCAGGCGCGAAACCTCTGCAATGCGCGAAAGCGTGACAGGGGAAGTCTGAGTGGCGGGAACTTAGTTT…	Archaea	Micrarchaeota	Micrarchaeia	Micrarchaeales	uncultured archaeon	?	?		-0.263177	0.0404396	0.314419
PBG3_526973	ACCCCACTGCTATCGGGATAGGACTAAGACATGCTAGTCGAGCGCTTCAGCAAGAGGCGCGGCACACAGCTCAGTAACACGTGGCTAATCTGCCCTTAGGACGAGAACAA	Archaea	Thaumarchaeota	Bathyarchaeia	?	?	?	?		-0.266901	0.037588	0.309369
YM26_21426	AGACTACCGCTATTGGATTTCGACTAAGCCATGCACGTCTTGGGTCCCGAGCATCGGGGCCCGGCACACAGCTCAGTAACACGTGGACAACCTACCCTTCGGCGGGAGACAACCTCGGGAAACTGAGGCTAATATCCCATAGGCGACGAGTTCTGGAATGACCGTCACTTAAAGCCCCGGCTTGTTCTAGCCGGATGCGCCGACGGATGGGTCTGCGGCGGATTAGGCTGATGTTAGGGTAACGGCCTAACATACCTTCGATCTGTATCGGCTATGAGAGTAGGAGCCGGGAGATGGACACTGAGACAAAGGTCCAGGCTCTACGGAGCGCAGCAGGCGCGAAAACTCTGCAATGCGCGAAAGCGTGACAGGGGGAATCCAAGTGTGCCTGTACAACAG…	Archaea	Altiarchaeota	Altiarchaeia	Altiarchaeales	Altiarchaeaceae	Candidatus Altiarchaeum	uncultured archaeon		-0.269099	0.0359847	0.309369
PBG1_604264	AGCTAGTCATGCAGAGTCTTCAGCCCGGCAATCATTCAGCTGTCTTATCCGGTGAGTTTCCCGGCGTTGAGTCCGATTAAACCGCAGGCTCCACCCGTTGTGGTGCTCCCCCGCCAATTCCTTTAAGTTTCAGCCTTGCGACCGTACTTCCCAGGCGGCGCGTTTCACGATTTCTCTTCGGCACCTCGGTGACTCGTGGTCACCGATACACCTAACGCGCATCGTTTACAGCTGGGACTACCCGGGTATCTAATCCGGTTTGCTCCCCCAGCTTTCGTTCCTCACTGTCGGAGCCGTCCTGGTGAGACGCCTTCGCCACAGGTGGTCCCCCAAGGATTACAGGATTTCACTCCTACCCCTGGAGTACCTCTCACCTCTTCCGGTCCCTAGTCTGTCAGT…	Archaea	Halobacterota	Methanosarcinia	Methanosarciniales	Methanosaetaceae	Methanosaeta	uncultured archaeon		-0.27066	0.0348808	0.273733
PBG3_92378	ACCCCACTGCTATCGGGATAGGACTAAGACATGCTAGTCGCGTGCTTCAGCCAATACGAGGCACGGCGCACAGCTCAGTAACACGTGGCTAACCTGCCCTCGGGATAGGAATACCCCCGGGAAACTGGGGTTAATTCCCAATAGGTGAAGAACTCTGGAATGAGTCTTCATTTAAAGGGCGCTAGAGTTATGCTCTTTGGCGTCGCCCGAGGATGGGGCCGCGACCGATCAGGTTGTTGGTGAGGTAATGGCTCACCAAGCCTTTTACCGGTGCGGGCCGTGGGAGCGGGAGCCCGGAGATGGGCACTGAGACAAGGGCCCAGGCCCTACGGGGCGCAGCAGTCGCGAAAACTTTGCAATAAGCGAAAGCTTGACAGGGCTATCCCGAGTGCCATCCGC…	Archaea	Thaumarchaeota	Bathyarchaeia	uncultured archaeon	?	?	?		-0.280176	0.0287441	0.268725
PBG3_340074	AGATTGCTGCTATCTGGATTCGACTAAGCCATGCAAGTCTGGCCTCGCAAGAGACCGGCAAACTGCTCAGTAACACGTCGATAATCTGCCCTTAAGTCTGGGATAACCTCGGGAAACTGAGGATAAGACCGGATAGGAAAACATCTCTGGAAGGATTGTTTTCTGAAAGGTAACGCTTAAGGATGAGTCGGCGGCGGATTAGGCTGTTGGCGAGGTAAAGGCTCACCAAACCGAAGATCCGTAGGGGCTCTGAGAGGAGTAGCCCCGAGAAGGGCACTGAGATACTGGCCCTAGCCCTACGGGGTGCAGCAGGCGCGAAAACTTTACAATGCACGCAAGTGTGATAGGGGAATCCAGAGTGCTTATGCAATGCATAGGCTTTTGCCAAGAGTAAATATC…	Archaea	Nanoarchaeota	Nanoarchaeia	Woesearchaeales	?	?	?		-0.282573	0.02735	0.263485
YM23_42306	AGGCCACTGCTATCGGAGTTCGATTAAGCCATGCGAGTCGAGAGGTGCAAGACCTCGGCATACTGCTCAGTAACACGTGGACAATCTAACCTATGGAGAGGGATAATCCCGGGAAACTGGGGCTAATACCTCATAGACTATGAATGCTGGAATGCTTCGTAGTTCAAAGGTCCGCCGCCATAGGATGGGTCTGCGGCCGATTAGGTAGTTGTTGGGGTAACGGCCCAACAAGCCTGTAATCGGTACGGGTTGTGGGAGCAAGAGCCCGGAGATGGATTCTGAGACACGAATCCAGGCCCTACGGGGCGCAGCAGGCGCGAAAACTTTACAATGCGGGAAACCGTGATAAGGGAACTCCGAGTGCCCGTTAAATCGGGCTGTCCATCAGTTTAAAAAACT…	Archaea	Halobacterota	?	?	?	?	?		-0.285223	0.0258748	0.263485
PBG2_70950	AGATTGCTGCTATCGGGATTCGCTTAAGCCATGCAAGTCAGGTCAGCAACGGCCGGCGACAGGCTCAGTAACACGTCGATAATCTGCCCTTAGGTTGGGGATACCCACGGAAAACTGTGGCTAAAACTCGATATTGAAAGGATTCTGGAACGAACCTTTTGCGAAACGTAAGGCCTAAGGATGAGTCGGCGGCGGATTAGGCAGATGGCGGTGTAATGGACCACCATACCTTAGATCCGTAGGGGCCCTGAGAGGGGTAGCCCCGAGAGGGACACTGAAATACTGGTCCCAGCTCCACGGAGTGCAGCAGGCGCGTAACCTCCACAATGCGCGAAAGCGTGATGGGGGGATCCCGAGTGCTTACATTTATTGTAAGCTTTTGCCAAGAGCAAACATCTT…	Archaea	Nanoarchaeota	Nanoarchaeia	Woesearchaeales	uncultured euryarchaeote	?	?		-0.285891	0.0255141	0.263485
PBG1_159522	ACCCCACTGCTATCGGGATAGGACTAAGACATGCTAGTCGTGCGCTTCCTAGCCAATATGGGAGCGCGGCACACAGCTCAGTAACACGTGGCTAACCTGCCCTTGGGACGAAAACACCCCCGGGAAACTGGGGCTAATTTTCGATAGGTGAAGAACTCTGGAATGAGTCTTTGCTTAAAAGATGCTAAAGTTATGCTCTTTGACCTCGCCCAAGGATGGGGCCGCGACCGATCAGGTTGTTGGTGAGGTAATGGCTCACCAAGCCTTTTACCGGTGCGGGCCGTGAGAGCGGGAGCCCGGAGATGGGCACTGAGACAAGGGCCCAGGCCCTACGGGGCGCAGCAGTCGCGAAAACTTTGCAATAAGCGAAAGCTTGACAGGGCTATCCCGAGTGCCATC…	Archaea	Thaumarchaeota	Bathyarchaeia	?	?	?	?		-0.286978	0.024936	0.263485
PBG3_402716	CGGCTGCGGCTCTCTGGTTTGCACTTAGACATGCAAGTCTTTCGCGAGAAGGCGAACTGCTCAGTAACACGTAGCTAATCTACCCTTAAGTCAAGGATAACCTCGGGAAACTGAGGATAATACTTGATAGGAGACATACCCTGGAAAGATTTGTCTCTCAAATTCGAGCTTAAGGATGAGGCTGCGGCGGATTAGGCTGTTGGCGGGATAAAAGCCCACCAAACCTATGATCCGTAAGGGCTCTTAGCGGAGAGGCCCTGAGAGGGAATCTGAGACACTATTCCCAGCCCTACGGGGTGCAGCAGGTAGGAATCTTTTGCAATGCGCGCAAGCGTGACAAAGCGAGCCAGAGTGCTTTTCACTTGAAAAGCTTTTGCTAAATCTAAAAAGTTTGGCGAA…	Archaea	Nanoarchaeota	Nanoarchaeia	Woesearchaeales	SCGC AAA011-D5	?	?		-0.287739	0.0245377	0.263485
YM22_73180	AGGACACTGCTATCAGAGTACGCCTAAGCCATGCAAATCTGCCCGTCGGCTTCGACGGACGGTGTACGGCTCAGTAACAAGTAGTCAATCTGCCCTAAGGACGGGAGCAACCTCGGGAAACTGAGGTCAATTCCCGATGCCCCTTCTATGCTGGAATGCTTGATGGGGAAAACGCGCGGCAAATCGTAGCCGTTAGCGCCTTAGGATGAGACTGCTCCTGATTAGGTAGTTGGTGAGGTAACGGCTCACCAAGCCGATAATCAGTAGGGGCAATGGGAGTTGGCGCCCCGAGAAGGGCACTGAGACAAGGGCCCTAGTCCTACGGGATGCAGCAGGCGCGAAACCTTTACAATGCGCGAAAGCGTGATAGGGGAACTCTGAGTGGCAGCCGGCTTTTGC…	Archaea	Micrarchaeota	Micrarchaeia	Micrarchaeales	uncultured euryarchaeote	?	?		-0.287997	0.0244034	0.251999
PBG3_15924	AGGCCACTGCTATCGGAGTTCGATTAAGCCATGCGAGTCGAGAGGTGTAAGACCTCGGCATACTGCTCAGTAACACGTGGACAACCTACCCTGAAGAGGGGGATAACCCCGGGAAACTGGGGATAATACCCCATAGACTATGGATGCTGGAATGCTTTGTAGTTGAAAGGTCCGCCGCTTCAGGATGGGTCTGCGGCCGATTAGGTTGTTGTTGGGGTAACGGCCCAACAAGCCTGTAATCGGTACGGGTTGTGGGAGCAAGAGCCCGGAGATGGATTCTGAGACACGAATCCAGGCCCTACGGGGCGCAGCAGGCGCGAAAACTTTACAATGCGAGCAATCGTGATAAGGGAACTCCGAGTGCCTGTAAAATCAGGCTGTCCGCCAGTGTAAATAACT…	Archaea	Halobacterota	Methanomicrobia	Methanomicrobiales	Methanoregulaceae	Methanoregula	uncultured archaeon		-0.293947	0.0214846	0.251999
PBG2_373717	AGGCCACTGCTATCAGAGTTCGATTAAGCCATGCGAGTCGAGAGGTGCAAGACCTCGGCATACTGCTCAGTAACACGTGGACAACCTACCCTGTGGAA	Archaea	Halobacterota	Methanomicrobia	Methanomicrobiales	Methanoregulaceae	Methanoregula	uncultured archaeon		-0.294399	0.0212756	0.251999
YM26_29132	AGGGTACTGCTATCAGACTTCGATTAAGCCATGCAAGTCAGCTCACTTACTTAGGTGGGCGGCGTACGGCTGAGTAACACGTGGTCAATCTGCCCTAAGGACGTGGATATCCTCGGGAAACTGAGGTCAACCCGCGATGGGCGCCCTATGCTGGAAGGCTTGGGCGTTTAAACGGCTGGTGAATTGGAGCCAGTCCGCCTTAGGATGAGACTGCGGCGGATTATGGTAGTTGGTGGGGTAATGGCCCACCAAGCCGATAATCTGTAGGGGCCATGGGAGTGGTGGCCCCCAGAAGGGTACTGAGACAAGGACCCTAGTCCTACGGGATGCAGCAGGCGCGAAACCTCTGCAATGCGCGAAAGCGTGACAGGGGAAGTCTGAGTGGCGGAAACTTAGTTT…	Archaea	Micrarchaeota	Micrarchaeia	Micrarchaeales	?	?	?		-0.295166	0.0209246	0.251999
PBG2_460259	ACCCCACTGCTATCGGGTTGAGACTAAGCCATGCGAGTTGTGCGTCTTCGGCCATAGTGGAGGCGCAGCATACGGCTCAGTAACACGTGGCTAACCTACCCTTGAGACGGGGATAACCCTGGAAACCTGGGGCTAATCCGCGATAGATGGAAACGCCTGGAATGGTCTTTCGTCTAAAAGATGTTAGGGTCATGCTTCCTGACATCGCTCAAGGATGGGGCCGCGACTGATCAGGTTGTTGGCGGGGAAAAGGCCCACCAAGCCTATAACCAGTACGGGCCATGATAGTGGAAGCCCGGAGATGGGCACTGAGATAAGGGCCCAGGCCCTACGGGGCGCAGCAGGCGCGAAAACTTCGCAATGCGCGAAAGCGTGACGAGGTTAGCCCGAGTGCCGTCC…	Archaea	Thaumarchaeota	Bathyarchaeia	?	?	?	?		-0.296285	0.0204216	0.251999
PBG1_391111	AGGGCACCGCTATTGGGATACGCTTAAGCCATGCGAGTCGAGAGGTGTAAGACCTCGGCTGACGGCTCAGTAACACGCGGATAATCTGCCCTCGAGCGGGGGATAATCTCGGGAAACTGAGAATAATACCCCATAGGCCCGGGAAGCTGGAATGCTCCCAGGCTGAAATTTCCGGAGCTCGAGGATGAGTCTGCGGCCTATCAGGCTGTAGTGGGTGTAACGGACCCACTAACCTTCGACGGGTACGGGCCTTGAGAGAGGTTGCCCGGAGATGGATTCTGAGACACGAATCCAGGTCCTACGGGGCGCAGCAGGCGCGAAAACTTCGCAATGTGGGAAACCACGACGAGGGAATCCCAAGTGCCAACGATTTTTCGTTGGCTGTTGCCCTGTCTAAAA…	Archaea	Thermoplasmatota	Thermoplasmata	?	?	?	?		-0.296541	0.0203079	0.251999
PBG2_9808	AGATGGCTGCTATGAGTATCCGATTAAGCCATGCAAGTCTAGTAGCAATACTGGCGAACTGCTCAGTAACACGTCGGTAACCTGCCCTGTGGTCGGAAATAACCTCGGGAAACTGAGGGTAATGTCCGATAGGAGAATTACTCTGGAATGATTTTTCTCCCAAACACGTGCCATAGGATGGGCCGGCGGCTCATTAGCCTGTTGGTGGGGTAACGGCCCACCAAAGCAATGATGAGTACGGGCCTTGAAAGAGGTAGCCCGGAGAGGGACACTGAGATACGGGTCCCAGCCCCACGGGGTGCAGCAGGCGCGAAACCTTCGCAATGCACGAAAGTGTGACGGGGGGATACTCAGTGCTTACGGCTCTGCTGTAGGCTTTTGTCAATCGTAAATAGCTTG…	Archaea	Nanoarchaeota	Nanoarchaeia	Woesearchaeales	uncultured archaeon	?	?		-0.297312	0.0199691	0.251999
PBG1_404178	AGACCACCGCTATTGGGATTCGCTTAAGCCATGCGAGTTGAGAGGGTTCGGCCCTCGGCGTACGGCTCAGTAACACGTGGATAATCTGCCCTTCGGTGGAGGATAATCTCGGGAAACTGAGAATAATACTCCATAGATCTAAAATGCTGGAATGCTTTTAGGTCGAAAGATTTATCGCCAAAGGATGAGTCTGCGGACTATCAGGTTGTAGTCAGGGTAATGACCTGACTAGCCTACGACGGATACGGGTAGTGAGAGCTCTAGCCCGGAGATGATATCTGAGACACGATATCAGGCCCTACGGGGCGCAGCAGGCGCGAAAACTTTGCACTGTGCGAAAGCACGACAAGGGAATCCCAAGTGTTGGCTCGTAAGAGTCATCTGTTTCTTTGTCTAAAA…	Archaea	Thermoplasmatota	Thermoplasmata	Marine Benthic Group D and DHVEG-1	?	?	?		-0.301161	0.0183476	0.251999
PBG1_371314	ACCCCACTGCTATCGGGATAGGACTAAGACATGCTAGTTGAGCGCTTCAGCCAAAACGGGGCGCAGCACACAGCTCAGTAACACGTGGCTAATCTGCCCTTGGGACCGGAACA	Archaea	Thaumarchaeota	Bathyarchaeia	?	?	?	?		-0.305253	0.0167486	0.251999
PBG4_281752	AGGTTGCTGCTATTTGGATTCGGCTTAGCCATGCAAGTCAGGTAGCAATACCGGCAGACTGCTCAGTAACACGTCGATAATCTACCCTTAGGTCAGGGATAATCTCGGGAAACTGAGTGTAATACCTGATAGGAGAAAGATACTGGAATGTTCTTTCTTTCAAACTCGCGCCTAAGGATGAGTCGGCGGCAGATTAGGCAGTTGGTGGGGTAACGGCCCACCAAACCATAGATCTGTAGGGGCCTTGAAAGAGGTTGCCCCGAGAAGGACACTGAGATACTGGTCCTAGCCCTACGGGGTGCAGCAGGCGCGAAAACTCTACACTGCACGAAAGTGTGATAGGGGAATCCAAAGTGCTTATACAATAGTATAGGCTTTTGCCAAAGATAAATCCTTTGG…	Archaea	Nanoarchaeota	Nanoarchaeia	Woesearchaeales	?	?	?		-0.311224	0.0146299	0.251999
YM22_19425	AGGCCACTGCTATCGGAGTTCGATTAAGCCATGCGAGTCGAGAGGTGCAAGACCTCGGCATACTGCTCAGTAACACGTGGACAACCTACCCTATGGAGGGGGATAACCCCGGGAAACTGGGGATAATACCCCATAGATTATGGAAGCTGGAATGCTCTGTAGTCGAAAGGTCCGCCGCCAGTAGGATGGGTCTGCGGCCGATTAGGTTGTTGTTGGGGTAACGGCCCAACAAGCCTGTAATCGGTACGGGTTGTGGGAGCAAGAGCCCGGAGATGGATTCTGAGACACGAATCCAGGCCCTACGGGGCGCAGCAGGCGCGAAAACTTTGCAATGCGGGAAACCGTGACAAGGGAACTCCGAGTGCCCTGTAAAATCAGGCTGTTAATCTGTTTAAATAA…	Archaea	Halobacterota	Methanomicrobia	Methanomicrobiales	Methanoregulaceae	Methanoregula	uncultured archaeon		-0.312458	0.0142218	0.251999
PBG4_308841	GGATTGCTGCTATTGGAATTCGACTAAGACATGCAAGTCATCTGAGCAATCAGAGGCGTAAGGCTCAGTAACACGTCGGTAACTTGCCCTAAGGTCAGGGATAACCTCGCGAAAGTGAGGGTAACACCTGATAGGGAATCGCTCCTGGAATGGGCTTTTCCCGCAAACTCGTGCCTTAGGATAGGCCGGCGGTGGATTAGGCAGTTGGCGGTGTAACGGACCACCAAACCAAAGATCCATACGGGCCATGAGAGTGGTAGCCCGGAGAGGGACACTGAGATACTGGTCCCAGCCCTACGGGGTGCAGCAGTCGCGAAACCTTTTCAATGCACGAAAGTGTGAGAAGGGAATTCCAAGTGCTCAAGTTTTACTTGGGCTTTTGCCAAGTGTAAAAAGCTT…	Archaea	Nanoarchaeota	Nanoarchaeia	Woesearchaeales	uncultured euryarchaeote	?	?		-0.313017	0.0140403	0.251999
PBG3_382391	AGACTACCGCTATTGGATTTCGACTAAGCCATGCACGTTCTGGTCTCAGGCATTGGGACCAAGCAAACAGCTCAGTAACACGTGGACAACCTGCCCTCGGAAGAGAAACAACCTCGGGAAACTGAGGCTAATGTCTCGTAGGTGACGAGTTCTGGAATGACCGTCACTCAAAGATCCGGCTTGTTCCAGCCGGCTTCGTCCGAGGATGGGTCTGCGGCGGATTAGGCTGATGTTAGGGTAACGGCCTAACATACCTTCGATCTGTATCGGCTATGAGAGTAGGAGCCGGGAGATGGATACTGAGACAAAGATCCAGGCTCTACGGAGCGCAGCAGGCGCGAAAACTCTGCAATGCGCGTAAGCGTGACAGGGGGAATCCAAGTGTGCTTGTAAAACAAG…	Archaea	Altiarchaeota	?	?	?	?	?		-0.313845	0.0137751	0.251999
YM22_92551	AGGTCGCTGCTATCAGAATTCGACTTAACTAAGCTAGTTTTGGGGGTCGCAAGACCACCGGCATACAGTTCCATAACACGTCGATAATCTAACCTTAAGTCAGGGATAACCTTGGGAAACTGAGGCTAACACCTGATGGAAGAGAGATACTGGAATGTGCTTTCTTCGAAAGGCAACGCTTAAGGATGAGTCGGCGTCCGATTAGGTTGTTGGCGGGGTAATGGCCCACCAAGCCAAAGATCGGTGGGGGCCTTGAGAGAGGTAGCCCCGAGGAGGACACTGAGATAAGGGTCCTGACTCTACGGAGTATAGCAAGTGCGAAAACTTTACACTACACGAAAGTGTGATAAGGGGATTCTGAGTGCTTATGCATTGCATAAGCTTTTGCCGAATGTAAAA…	Archaea	Nanoarchaeota	Nanoarchaeia	?	?	?	?		-0.317064	0.0127842	0.251999
YM22_53513	AGATTGCTGCTATTGGGATTCGATTAAGCCATGCAAGTCTTCTAGCAATAGAGGCACAAGGCTCAGCAACACGTCGCTAATCTGCCCTAGAGTCAGGGATAACTACGGGAAACTGTGGCTAATACCTGATAGGGAAATAATACTGGAATGTATATTTCTTTAAACTCGAGCTCTAGGATGAGGCGGTGGCCGATTAGGCAGTTGGCGGTGTAACGGACCACCAAACCAAAGATCGGTACGGGCCATGAGAGTGGTAGCCCGGAGAGGGACACTGAGATACTGGTCCCAGCCCTACGGGGTGCAGCAGGCGCGAAACCTCTACAATGCACGCAAGTGTGATAGGGGAATCCCAAGTGCTCAAGCACAGCTTGGGCTTTTGCTATGTGTAAATAGCATGGC…	Archaea	Nanoarchaeota	Nanoarchaeia	Woesearchaeales	uncultured euryarchaeote	?	?		-0.317838	0.0125556	0.251999
PBG3_438980	ACCCGACTGCTATCCGGGTGGGACTAAGCCATGCAAGTCTAAAGGGGCACCTTGCCCCTTGGCGAACTGCTCAGTAACGCGTGGTCAACTTACCCTATGGTGGAGGATAACCTCGGGAAACTGAGGATAATACTCCATAGTTGAGAAGGCTTGGAATAGTTTCTCATCGAAAGGCCTTGGAAATGGCCAAGATACCGCCGTAGGATAGGACCGCGTCCGATTACGGTAGTTGGTGAGGTAATGGCTCACCAAGCCTATTATCGGTAAGGGCCGTGAGAGCGGTAGCCCTGAGATGGGTACTGAGACAAGGACCCAGGCCCTACGGGGTGCAGCAGGCGCGAAAACTTCGCAATGCGCGAAAGCGTGACGAGGCTACCCGGAGTGATGCCTGAAGAAGGC…	Archaea	Asgardarchaeota	Lokiarchaeia	uncultured archaeon	?	?	?		-0.317981	0.0125136	0.251999
YM24_32036	GGATTGCTGCTATCGGGATTCGCTTAAGCCATGCAAGTCAGGTCAGTAATGGCCGGCGACAGGCTCAGTAACACGTCGATAATCTGCCCTTTGGTCGAGTATACCCACGGAAACCTGTGGCTAAAACTCGATAATGAAGGGATTCTGGAACGAACCTTTCGTGAAACGTAAGGCCAAAGGATGAGTCGGCGGCGGATTAGGCAGATGGCGGTGTAACGGACCACCATACCATAGATCCGTAGGGGCCCTGAGAGGGGTAGCCCCGAGAGGGACACTGAAATACTGGTCCCAGCTCCACGGAGTGCAGCAGGCGCGTAACCTCCACAATGCGCGAAAGCGTGATGGGGGGATCCCGAGTGCTTACATATATTTGTAAGCTTTTGCCAAGGGCAAACACCT…	Archaea	Nanoarchaeota	Nanoarchaeia	Woesearchaeales	uncultured euryarchaeote	?	?		-0.320998	0.0116576	0.244797
PBG3_42678	AGAGCGCTGCTAGTAGGATTCGACTAAGCCATGCAAGTTAGGTAGCAATACCAGCACCAGGCTCAGTAACACGTCGGCAACTTGCCCTACGGTCAGGGATAAGCTCGGGAAACTGAGTGTAATACCTGATAGGGGATCGTGACTGGAATGTCCGTTCCCTGAAACTCGCGCCGTAGGATAGGCCGGCGGCGGATTAGGCTGTTGGCGGGGTAACGGCCCACCAAACCAATGATCCGTACGGGCCATGAGAGTGGTAGCCCGGAGAGGGACACTGAAATACTGGTCCCAGCCCTACGGGGTGCAGCAGGCGCGAAAACTCCACACTGCGCGAACGCGCGATGGGGGAATCCTACGTGCTCATGTCTAACATGGGCTTTTGCCAAGGCCAGAGACCTTGGC…	Archaea	Nanoarchaeota	Nanoarchaeia	Woesearchaeales	?	?	?		-0.324695	0.0106777	0.207666
YM23_67873	ACCCGACTGCTATTGGGGTGAGGCTAAGCCATGCGAGTCAGCGTTTCAAGCCATGATGAAGCGCGGCATACGGCTCAGTAACATGTGGTTAATCTACCCTCAGGACGGGGACACCCTCGGGAAACTGAGGCTGATCCCAGATAGATGATGGATCCTGGAATGGTTCTTCATCGAAAAAGTATGTGGCTCATGCGTCGCATATTGCCTGAGGATGGGACCGCACCCTATCAGGTAGTTGGTGGGGTAATGGCCCACCAAGCCTATAACGGGTACGGGCCCTGAGAGGGGGAGCCCGGAGATGGGCACTGAGACAAGGGCCCAGGCCCTACGGGGCGCAGCAGGCGCGAAACCTCTGCAATGCGCGAAAGCGCGACAGGGCCACCCCGAGTGCTATCCGAA…	Archaea	Thaumarchaeota	Methanomethylicia	Methanomethyliales	Methanomethyliaceae	Candidatus Methanomethylicus	?		-0.336796	0.00795272	0.207666
PBG4_53036	AGGACACTGCTATCAGAGTACGCCTAAGCCATGCAAATCTGCCCGTCGACTTCGACGGACGGTGTACGGCTCAGTAACAAGTAGTCAATCTGCCCTTCGGACTGGCATACCCTCGGGAAACTGAGGTTAATTCCGGATGGCCCATCTCTGCTGGAATGCTTGATGGGCAAAACGGCGCGTGAATTGGAGCGCGTCCGCCGAAGGATGAGACTGCTCCTGATTAGGTAGTTGGTGAGGTAACGGCTCACCAAGCCGATAATCAGTAGGGGCAATGGGAGTTGGAGCCCCGAGAAGGGCACTGAGACAAGGGCCCTAGTCCTACGGGATGCAGCAGGCGCGAAACCTTTACAATGCGCGAAAGCGTGATAAGGGAACTCTGAGTGGCAGCCGGCTTTTGCC…	Archaea	Micrarchaeota	Micrarchaeia	Micrarchaeales	uncultured archaeon	?	?		-0.337407	0.00783293	0.207666
YM26_63350	CGGCTGCGGCTCTCTGGTTTGTACTTAGACATGCAAGTCTTTCGCGAGAAGGCGAACTGCTCAGTAACACGTAGCTAATCTACCCTTAAGTCAAGGATAACCTCGGGAAACTGAGGATAATACTTGATAGGAGATATACCCTGGAAAGATTTATCTCATAAATTCGAGCTTAAGGATGAGGCTGCGGCGGATTAGGCAGTTGGCGGGATAATAGCCCACCAAACCGATGATCCGTAAGGGCTCTTAGCGGAGAGGCCCTGAGAGGGAATCTGAGACACTATTCCCAGCCCTACGGGGTGCAGCAGGTAAGAATCTTTTGCAATGCGCGCAAGCGTGACAAAGCGAGCCAGAGTGCTTTTCAATTGAAAAGCTTTTACTAAATCTAAAAATTTTGGTGAA…	Archaea	Nanoarchaeota	Nanoarchaeia	Woesearchaeales	SCGC AAA011-D5	?	?		-0.34007	0.00732894	0.207666
PBG2_629615	AGATTGCTGCTAGCTGATTTCGATTTAGCCATGCAAGTTTTGGGATCCGCAAGGAAACCGGCACAATGCTTAGTAACACGTCAGTAATCTGCCCACAAGTCTGGGATAGCCTTGGGAAACTGAGGGTAACCCCGGATATCGAATTCCATCTGGAAGGAGGAATTCGTCAAAAGCAATGCTTGTGGATGAGCTGGCGGCTGATTAGGTAGTTGGTAGGGTAATGGCCTACCAAGCCAATGATCAGTAGGGGCCATGAAAGTGGGAGCCCCAAGAAGGACACTGAGATACTGGTCCTAGCCCCACGGGGTGCAGCAGGCGCGAAACCTTTGCAATGCACGAAAGTGTGACAGGGGAAATCAGCGTGCTTATGGAAACCATAGGCTTTTCTCTAGGGTAAAT…	Archaea	Nanoarchaeota	?	?	?	?	?		-0.342943	0.00681726	0.204986
PBG3_559539	ACCTGACTGCTATCGGATTGGGATTTAGCCATGTTAGTTGTGCGTCTTCCGGCCATACGGAAGGCGCGGCGCACGGCTCAGTAACACGTAGTCAACCTACCCTGGAGACGCGGATAAACGCGGGAAACTGCGGCTAATACGCGATAGATGATGTCATCTGGAAGGAGACATCGTCTAAAGGGTGGTGCGGGTATGTTCCGTACCAAGCGCTCCAGGATGGGACTGCGGCCGATCAGGCTGTTGGCGGGGCAATGGCCCACCAAACCTGTAACCGGTACGGGCTTTGAGAGAAGGAGCCCGGAGATGGACACTGAGACAAGGTTCCAGGCCCTACGGGGCGCATCAGGCGCGGAAACTTCGCAATGCGCGAAAGCGTGACGAGGCTAGTCCGAGTGCCGT…	Archaea	Thaumarchaeota	Nitrososphaeria	Group 1.1c	uncultured archaeon	?	?		-0.346096	0.00629198	0.17687
PBG3_677233	ACCTGACTGCTATCGGTATGGGATTAAGCCATGCGAGTCGAACGTCTCCCGGCTGTGGGAGGCGTGGCATACGGCTCAGTAACACGTAGTCAACCTACCTTGAAGACGCGGGCAATCCCGGGAAACTGGGGCTAATCCGTGGCGGGTTCAGAGTTCTGGAATGGCTCTGAGCTGAAAGGGTCAGGCGAACATGCTTGTCTGATCGCTTCAAGACGGGACTGCGGCCGATCAGGTTGTTGGTGGGGTAGTGGCCCACCAAGCCAGTAACCGGTGCGGGCTCTGAGAGGAGGGGCCCGGAGATGGACACTGAGACAAGGGTCCAGGCCCTACGGGGCGCAGCAGGCGCGAAACCTTTACACTGCACGAGAGTGCGATAAGGCTATACCGAGTGCCATCCGC…	Archaea	Thaumarchaeota	Nitrososphaeria	SCGC AB-179-E04	uncultured archaeon	?	?		-0.353886	0.00514324	0.17687
YM25_3505	CGATTGCTGCTATCGGGATTCGATTAAGCCATGCAAGTCAGGTCAGCAATGGCCGGCAACAGGCTCAGTAACACGTCGATAATCTGCCCTAAGATTGAGGATACCCACGGAAAACTGTGGCTAATACTTGATAATGAAAAGATTCTGGAACGAACTTTTTATAAAACGTAAGGTCTTAGGATGAGTCGGCGGCGGATTAGGCAGTTGGCGGTGTAACGGACCACCAAACCTTAGATCCGTAGGGGCCCTGAGAGGGGTAGCCCCGAGAGGGACACTGAAATACTGGTCCCAGCTCCACGGAGTGCAGCAGGCGCGTAACCTCCACAATGCGCGAAAGCGTGATGGGGGGATCCCGAGTGCTTACATTTAATGTAAGCTTTTGCCAAGGGCAAATACCTT…	Archaea	Nanoarchaeota	Nanoarchaeia	Woesearchaeales	uncultured euryarchaeote	?	?		-0.35483	0.00501756	0.16758
PBG2_144707	AGTATGCTGCTATTGGGATTCGATTAAGCCATGCAAGTCTGGAAGATTCTCACGAATCTTCGGCAAAATGCTCAGTAACACGTCGATAATCTGCCCTTTGGTAGGGGATAACCTTGGGAAACTGAGGATAAAACCCTATAGGAGATTGTTTCTGGAATGATCTTTCTCTTAAACTACGGGCCAAAGGATGAGTCGGCGGCGGATTAGGTAGTTGGAGAGGTAAAGGCTCACCAAGCCTTAGATCCGTAGGGGCCGTGAGAGCGGTAGCCCCGAGAAGGACACTTAGACACAGGTCCTAGCCCTACGGGGTGCAGCAGGCGCGAAACCTCTACAATGCACGAAAGTGTGATAGGGGAATCCCAAGTGCTTACACAAAGTGTAGGCTTTTGCCAAGAGTAA…	Archaea	Nanoarchaeota	Nanoarchaeia	Woesearchaeales	uncultured euryarchaeote	?	?		-0.362782	0.00406091	0.16758
PBG3_402075	AGATGGCTGCTATGAGTATCCGACTAAGCCATGCAAGTCTGGTAGCAATACCGGCGAACTGCTCAGTAACACGTCGATAATCTGCCCTATGGTCGGGGATAACCTCGGGAAACTGAGGGTAATACCCGATAGAGGATTTGTCCTGGAATGGTATTTCCTTCAAACACGTGCCATAGGATGAGTCGGCGGCTGATTAGGCAGTTGGTGGGGTAATGGCCCACCAAACCTAAGATCAGTACGGGCCTTGAGAGAGGTAGCCCGGAGAGGGACACTGAGATACGGGTCCCAGCCCCACGGGGTGCAGCAGGCGCGAAACCTTTACAATGCACGAAAGTGTGATAGGGGGATACTCAGTGCTTACGATTATGTCGTAGGCTTTTGTCGATCGTAAATAGATCG…	Archaea	Nanoarchaeota	Nanoarchaeia	Woesearchaeales	uncultured euryarchaeote	?	?		-0.367227	0.00359975	0.159579
YM25_41616	AAGTTGCTGCTATCTGAGTTCGACTAAGCCATGCAAGCACGGGTTACTTGATAACACCGGCAGACTGCTCAGTAACACGTCGATAATCTAACCTTAAGTTCAGGATAACCTCGGGAAACTGAGACTAAGACTGAATATGGGATTGGTACTGGAATGTTCTTTCCTTTAAAAGCGATGCTTAAGGATGAGTCGGCGGTGGATTAGGTAGTTGGTGAGGTAATGGCTCACCAAGCCGAAGATCCATAGGGGCCTTGGAAGAGGGAGCCCCGAGAAGGGCACTGAGAAACTGGCCCTAGCCCTACGGGGTGCAGCAGGCGCGAAACCTTCGCAATGCACGAAAGTGTGACGAGGGGACTCAGAGTGCTTTACTATGTAAAGCTTTTGCCAAGTGTAAATAAC…	Archaea	Nanoarchaeota	Nanoarchaeia	?	?	?	?		-0.391571	0.00180461	0.159579
PBG3_244589	AGGCCACTGCTATCGGAGTTCGATTAAGCCATGCGAGTCGAGAGGTGCAAGACCTCGGCATACTGCTCAGTAACACGTGGACAACCTACCCTAAGGAGGGGGATAACCCCGGGAAACTGGGGATAATACCCCATAGATTATGGATGCTGGAATGCTCTGTAGTTGAAAGGTCCGCCGCCTTAGGATGGGTCTGCGGCCGATTAGGTTGTTGTTGGGGTAACGGCCCAACAAGCCTGTAATCGGTACGGGTTGTGGGAGCAAGAGCCCGGAGATGGATTCTGAGACACGAATCCAGGCCCTACGGGGCGCAGCAGGCGCGAAAACTTTACAATGCGGGAAACCGTGATAAGGGAACTCCGAGTGCCCGTTAAATCGGGCTGTCCACCAGTTTAAATAACT…	Archaea	Halobacterota	Methanomicrobia	Methanomicrobiales	Methanoregulaceae	Methanoregula	?		-0.394962	0.00163226	0.0534618
PBG3_47617	AGGTTACTGCTATCGAGGTTCGACTAAGCCATGCGAGTTGAATGTAGCAATACATGGCGTACTGCTCAGTAACACGTGGATAACCTACCCTTGGGACGGGGATAAACCCGGGAAACTGGGTATAATATCCGATAGTTCTTGAATGCTGGAATGCGTCAAGTCCGAAAGCTCCGGCGCCCAAGGATGGGTCTGCGGCCTATCAGGTAGTAGTGGGTGTAAAGTACCTACTAGCCTACAACGGGTACGGGTTGT	Archaea	Halobacterota	Methanosarcinia	Methanosarciniales	Methanosaetaceae	Methanosaeta	uncultured archaeon		-0.462848	0.000172736

## Sheet: Relative_abundances
	Bashkortostan_drained_fen	Bashkortostan_drained_floodplain_1	Bashkortostan_drained_floodplain_2	Bashkortostan_fen	Borneo_drained_swamp	Borneo_swamp_forest	Brazil_drained_floodplain	Brazil_floodplain	Catalonia_transitional_bog	Colombia_drained_paramo	Colombia_paramo	Estonia_drained_floodplain	Estonia_floodplain	Finland_drained_fen	Finland_fen	Florida_swamp_forest_1	Florida_swamp_forest_2	France_transitional_bog_1	France_transitional_bog_2	French_Pyrenees_fen	Iceland_drained_fen	Iceland_drained_fen_2	Iceland_fen_1	Kyrgyzstan_drained_fen	Kyrgyzstan_fen_1	Kyrgyzstan_fen_2	Mexico_chinampa_1	Mexico_chinampa_2	Mexico_fen	Montana_Bog_1	Montana_bog_2	Morocco_bog_1	Morocco_bog_2	Myanmar_drained_fen_1	Myanmar_drained_fen_2	Myanmar_fen	New_Zealand_drained_fen_1	New_Zealand_fen_2	Pantanal_pasture_1	Pantanal_pasture_2	Pantanal_swamp_forest	Quebec_drained_bog	Quebec_transitional_bog	Romania_bog_1	Romania_bog_2	Romania_bog_forest_1	Romania_bog_forest_2	Siberia_bog	Siberia_bog_forest
Arch6_40549	0	0.0188948	0	0	0	0	0	0	0	0	0	0	0	0	0	0	0	0	0	0	0	0	0	0	0	0	0	0	0	0	0	0	0	0.01308	0	0	0	0	0.0139836	0.0125491	0	0.0358633	0	0	0	0	0	0	0
PBG3_249111	0.0200401	0	0	0	0	0	0	0	0	0	0	0.329577	0.325997	0	0	0.058699	0.0498172	0	0	0.0186989	0	0	0.0179634	0	0	0	0	0	0	0	0	0	0	0	0.0132698	0	0	0	0	0	0	0.141194	0	0	0	0	0	0	0
Arch11_62669	0.278406	0.0981805	0	0.0421076	0	0	0	0	0	0	0	0.0719195	0	0.0432945	0	0	0	0	0	0.0740125	0	0	0	0	0	0.0159699	0.504502	0.433933	0.0841808	0	0.045429	0	0	0.0554937	0.122341	0.0140207	0	0	0	0	0	0.225872	0	0	0	0	0	0	0
PBG3_237648	0.216767	0.181233	0.0671444	0.0297746	0.0505252	0	0	0.0900496	0	0	0	0.523582	0.0515447	0	0	0.163651	0.0819471	0	0.00967596	0.163371	0	0.285201	0	0.193261	0.0628475	0.0422523	0.492727	0.4968	0.0233475	0.0336527	0.212198	0	0.0245145	0.326738	0.190919	0.136657	0.8873	0	0.136295	0.221306	0.0391297	0.394224	0	0	0	0	0	0	0
PBG3_24414	0	0.0327268	0	0	0.0152339	0.207196	0	0.0214242	0.0591312	0.050663	0	0	0	0	0	0	0	0	0	0	0	0	0	0	0	0	0	0	0	0	0	0	0.0245145	0	0	0	0	0	0	0.0307389	0.0184459	0.0878467	0.152795	0	0	0	0	0	0
PBG3_145435	0.454341	0	0	0	0	0	0.345683	0.553309	0	0	0	0.49654	0	0.0265124	0.0153901	0.0415065	0.0435639	0	0.00967596	0	0	0	0	0.0254865	0.0264013	0.0159699	0.263029	0.375486	0.0466951	0	0.314443	0	0	0.0453104	0.0636397	0	0	0	0	0	0	0.0746553	0	0	0	0	0	0	0
PBG3_247079	0.254281	0.0377897	0	0.0384388	0	0	0.0793052	0.0302984	0	0	0	0.413146	0.0350177	0.0216473	0	0.0125147	0.0241649	0	0	0.0107958	0	0	0.0179634	0.542749	0.0264013	0.0159699	0.291093	0.288271	0	0	0.438101	0	0	0.226174	0.15188	0.0701034	0	0	0.0369972	0	0	0.141951	0	0	0	0	0	0	0
Arch11_70292	0.0200401	0.0327268	0	0	0	0	0	0.0123693	0	0	0	0	0.0378235	0	0	0.0125147	0	0	0	0	0	0	0	0	0.0152428	0	0.0503873	0	0	0	0	0	0	0	0	0	0	0	0	0	0	0.0146411	0	0	0	0	0	0	0
PBG3_185208	0.137388	0.0865871	0	0	0	0	0	0	0	0	0	0.199136	0.0904154	0	0	0.0673936	0.0540343	0	0	0.0870388	0	0.195646	0.0401674	0.0360434	0.0215565	0	0.047133	0.0176419	0	0	0.115416	0	0	0.01308	0	0	0	0	0	0	0	0.256115	0	0	0	0	0	0	0
Arch6_11688	0.394236	0	0	0.0171904	0	0	0	0.0539164	0	0	0	0.23853	0	0	0	0	0	0	0	0	0	0	0	0	0.0152428	0	0.0534438	0	0	0	0.0136973	0	0	0	0.0187663	0	0	0	0	0	0	0	0	0	0	0	0	0	0
Arch11_57173	0.0448111	0	0	0	0	0	0	0	0	0	0	0.0415227	0	0.0216473	0	0.0125147	0	0	0	0	0	0	0	0	0	0	0.137991	0.213896	0.0165092	0	0.0136973	0	0	0.0184979	0.022984	0	0	0	0	0	0	0.0146411	0	0	0	0	0	0	0
PBG4_11748	0.096109	0	0	0	0	0	0	0	0	0	0	0.058722	0	0	0	0	0	0	0	0	0	0	0	0.0312145	0.0152428	0	0.115452	0.156804	0	0	0.0237245	0	0	0	0	0	0	0	0	0	0	0	0	0	0	0	0	0	0
PBG2_744427	0	0	0	0	0	0	0	0	0	0	0	0	0	0	0	0	0	0.0545736	0.0362041	0.0107958	0	0	0	0	0	0	0	0	0	0	0	0	0.109632	0	0	0	0	0	0.0523219	0	0.0368918	0	0	0	0	0	0.0298607	0	0
PBG3_142003	0.22937	0	0	0	0	0	0.263025	0.395236	0	0	0	0.155364	0	0.0507673	0	0.0545502	0.0341743	0	0.00967596	0.0755709	0	0	0	0	0.0152428	0	0	0	0	0	0.019371	0	0	0.259301	0.104486	0.0396565	0	0	0	0	0	0.0358633	0	0	0	0	0	0	0
PBG3_217097	0	0	0	0	0.0263859	0.0371281	0	0	0.0591312	0	0	0	0	0.11038	0.0217649	0	0	0.0867945	0.0493379	0.0581374	0	0	0	0	0	0	0	0	0	0	0	0.0497695	0	0	0	0	0	0.05922	0	0	0	0.0358633	0	0.338399	0.0791351	0.142069	0.0422294	0	0.373288
Arch11_63313	0.028341	0	0	0	0	0	0	0.0428484	0	0	0	0	0	0	0	0	0.0120824	0	0	0	0	0	0	0	0	0	0.0251936	0.0432136	0	0	0.0237245	0	0	0	0.0187663	0	0	0	0.0197758	0.0177471	0	0	0	0	0	0	0	0	0
YM24_29446	0	0.0327268	0.0507564	0	0	0	0	0.0349856	0.0591312	0	0	0	0.0202175	0	0	0.0468256	0.0120824	0	0.00967596	0.0152676	0	0	0	0.050973	0	0	0	0.0432136	0.0165092	0.0336527	0.0387419	0.0188111	0.0245145	0.02616	0.022984	0.0343435	0	0	0.0504187	0.0588606	0.0568541	0.0414113	0	0	0	0.0428353	0	0	0
PBG3_131252	0	0.0188948	0.0253782	0	0.108792	0.17358	0	0	0.250873	0.0734176	0	0	0	0.166979	0	0	0.0241649	0.19986	0.153601	0.0800641	0.278025	0	0	0	0	0	0	0	0	0	0	0.0532058	0.109632	0	0	0	0	0.0807033	0.0484407	0.0125491	0.0553377	0.135776	0.220541	0.268149	0.0770244	0.157387	0.168918	0	0
PBG1_147873	0	0.111783	0.0146521	0	0	0	0	0	0	0	0	0.0719195	0.14649	0	0	0.0559673	0.0241649	0	0	0	0	0	0	0	0	0	0	0	0	0.0336527	0	0	0	0	0	0	0	0	0	0	0	0.0253592	0	0	0	0	0	0	0
PBG2_646948	0	0	0.0146521	0	0.043088	0.0561324	0	0	0	0.016021	0	0	0	0.0572732	0	0	0	0.0295967	0.0335185	0.0107958	0.0246707	0	0	0	0	0	0	0	0	0	0	0.0325818	0	0	0	0	0	0.0387686	0	0	0	0.0207057	0	0	0.0181548	0	0	0	0
PBG1_375225	0	0.0377897	0	0	0	0	0	0	0	0	0	0.0415227	0.040435	0	0	0.0353968	0.0120824	0	0	0.0264443	0	0	0	0	0	0	0	0	0	0	0.0136973	0	0	0	0	0	0	0	0	0	0.0184459	0.0253592	0	0	0	0	0	0	0
Arch13_16120	0.0896221	0	0	0	0	0	0	0	0	0	0	0	0	0	0	0	0	0	0	0	0	0	0	0.0441439	0	0	0.129692	0.0249494	0	0	0.0237245	0	0	0	0.0132698	0	0	0	0.0242203	0	0	0.0207057	0	0	0	0	0	0	0
PBG3_141195	0	0	0	0	0	0	0	0	0	0.0320421	0	0	0	0	0	0	0	0	0	0	0	0	0	0	0	0	0	0	0	0	0	0	0	0	0	0	0	0	0.0197758	0.0709885	0.0319493	0	0	0	0	0	0	0	0
YM24_72243	0	0	0	0	0.495981	0.58402	0	0	0	0.0423877	0.417229	0	0	0.128067	0.0153901	0	0	0.200734	0.176304	0.0186989	0	0	0.0179634	0	0	0.0159699	0	0	0	0	0	0.480328	0.104006	0	0	0	0	0	0	0	0.0638985	0.203401	0.350097	0.522465	0.477234	0.222579	0.487928	0.0409616	0.5581
PBG2_52358	0	0.0188948	0	0	0	0	0	0	0	0.0947817	0.0662811	0	0	0.0432945	0	0.0216761	0	0.08879	0.146743	0.0323875	0	0	0	0	0	0	0	0	0	0	0	0.106412	0.104006	0	0.0132698	0	0	0.29184	0.0484407	0.0561214	0.144656	0.0358633	0	0	0	0.113332	0.0298607	0	0
YM22_77087	0	0	0	0	0.0549267	0.0595374	0	0	0	0.0277492	0.102146	0	0	0.0153069	0	0	0	0.0926523	0.0849062	0	0	0	0	0	0	0	0	0	0	0	0	0.0497695	0.0245145	0	0	0	0	0	0	0	0	0	0	0	0.0181548	0	0	0	0
PBG3_141906	0.0347105	0	0	0	0	0	0	0	0	0	0	0	0	0.13861	0	0.0353968	0.0694083	0	0	0	0	0	0	0.0597711	0	0.0276606	0.295958	0.221755	0.0404391	0	0	0	0	0.229553	0.276445	0	0	0	0.120292	0.106483	0.081455	0.0207057	0	0	0	0	0	0	0
PBG1_630897	0	0	0	0	0.125622	0.168981	0	0.0123693	0.132221	0.0531358	0	0	0	0.266006	0	0	0	0.193174	0.212651	0.149981	0.0780156	0	0	0	0	0	0	0	0	0	0	0.220178	0.151118	0	0	0	0	0.05922	0.0312683	0	0.0291656	0.0937489	0.268299	0.303113	0.218613	0.203186	0.245331	0.24916	0.414887
YM22_28622	0	0	0	0	0.0761696	0.116568	0	0	0.0591312	0.0640841	0.0405887	0	0	0.0374941	0	0	0.0120824	0.359572	0.324686	0.0934947	0	0	0	0	0.0152428	0	0	0	0	0	0.0136973	0.22098	0.324297	0	0	0	0	0	0	0	0.0432595	0.0146411	0.116699	0	0.0628902	0.0908674	0.128436	0	0
YM23_77327	0	0	0	0	0	0	0	0	0	0	0	0	0	0.0432945	0	0	0.0845771	0	0	0.135702	0	0	0	0	0	0	0	0	0	0	0	0	0	0	0.0132698	0.0140207	0	0	0	0	0	0	0	0	0	0	0	0	0
Arch11_59481	0	0.120986	0.104637	0	0	0	0	0.032726	0	0.118815	0.0234339	0	0.0553679	0.0153069	0	0.104705	0.0418548	0.013236	0.0216361	0.0571262	0.0246707	0	0	0.0312145	0	0.0319398	0.0251936	0.0305566	0.0165092	0	0.0512508	0.0594859	0.125	0.0640787	0.0676629	0.0767944	0	0	0.183393	0.126117	0.100187	0.0358633	0	0	0	0.0302891	0	0	0
PBG2_408991	0	0	0	0	0.0263859	0.0280662	0	0	0.0591312	0	0	0	0	0	0	0	0	0	0.0237012	0.0107958	0	0	0	0	0	0	0	0	0	0	0	0.0188111	0	0	0	0	0	0	0	0	0	0.0937489	0.0441081	0.0364905	0	0	0	0	0
PBG2_323615	0	0.0654537	0.0414424	0	0	0	0	0	0.0591312	0.0768342	0.0907592	0	0.0247613	0.163433	0	0.0250293	0.0120824	0.0661802	0.129456	0.0389249	0.0246707	0	0	0	0	0	0	0	0	0	0.0136973	0.0266029	0.0548161	0	0	0.0140207	0	0.0316544	0	0.0217357	0.047028	0	0	0.0632034	0.0628902	0	0.0211147	0.235306	0.0905357
PBG2_184597	0	0	0	0	0.0304678	0.024306	0	0	0.102418	0.016021	0.0937357	0	0	0.124354	0	0	0.0120824	0.155488	0.150211	0.0863667	0.0780156	0	0	0	0	0	0	0	0	0	0	0.072855	0.0813055	0	0	0	0	0.05922	0	0	0	0.118945	0.202129	0.0516054	0	0.0908674	0.107664	0.163846	0
YM22_56806	0	0	0	0	0	0	0	0	0	0	0	0	0	0.0153069	0	0.0433521	0.0512615	0	0	0	0	0	0	0	0	0	0.047133	0	0	0	0.0136973	0	0	0.0184979	0.0296722	0	0	0	0.0948415	0.0517413	0.0260865	0.0146411	0	0	0	0	0	0	0
PBG1_163412	0	0.159211	0.179451	0.0171904	0	0	0	0.0349856	0	0.132113	0.0844922	0	0.110736	0.0216473	0	0.247778	0.176751	0.0187186	0.0216361	0.0323875	0	0	0	0.0764595	0.0215565	0.0903393	0.0251936	0.0305566	0.0369157	0.33144	0.186807	0.124779	0.0735436	0.132102	0.195476	0.21901	0	0.191241	0.241395	0.24687	0.210316	0.118945	0	0	0.0314451	0.0302891	0	0	0
YM25_41513	0.116853	0.177249	0.113495	0.308948	0	0	0	0.0123693	0	0.0716482	0	0.058722	0.078302	0	0	0.130056	0.110737	0	0	0.0601087	0	0.138343	0.0311136	0.16018	0.0609711	0.0984449	0.0178146	0.0882094	0.0808783	0	0.136973	0.0460776	0.0648593	0.101317	0.111813	0.131526	0.178174	0.0707815	0.137723	0.0930667	0.118111	0.146411	0	0	0	0	0	0	0
PBG1_551341	0.362942	0.470857	0.475235	0.535666	0	0	0.354663	0.113366	0.611658	0.44254	0.0662811	0.0928477	0.412605	0.131675	0.192837	0.189794	0.144485	0.051263	0.0474023	0.351321	0.510391	0.637729	0.62872	0.534609	0.717868	0.534216	0.0178146	0.0394484	0.136138	0.600113	0.398167	0.0703846	0.0949443	0.13403	0.107804	0.182807	0.0796819	0.224947	0.0197758	0.102719	0.0537786	0.167575	0	0	0	0.1659	0.0920369	0.0409616	0
PBG2_542172	0.0347105	0.0462827	0.0146521	0	0.0152339	0	0	0	0.118262	0.164167	0.0620003	0	0	0	0	0.118063	0.2849	0.422311	0.358272	0.11115	0.0740121	0	0.0179634	0	0	0.0159699	0	0	0	0	0	0.285284	0.728869	0	0	0.0198282	0.0796819	0.481626	0	0	0.0184459	0.33547	0	0	0.0181548	0.33318	0.0761302	0	0
PBG2_109572	0	0	0	0	0	0.0140331	0	0	0	0	0	0	0	0.0342273	0	0	0	0.013236	0.00967596	0	0	0	0	0	0	0	0	0	0	0	0	0.0188111	0	0	0	0	0	0	0	0	0	0.0507183	0	0.0364905	0	0	0.0211147	0	0
PBG3_399580	0	0.0267214	0.0207212	0.0243108	0.0152339	0	0	0.0247385	0	0.0358241	0	0	0.0142959	0.0153069	0	0.248094	0.174255	0	0	0.0186989	0	0	0	0	0	0	0	0	0.0285948	0	0	0	0	0.147404	0.127279	0.131526	0	0.0316544	0.200215	0.166009	0.275147	0	0	0	0	0	0	0	0
PBG2_519347	0	0	0	0	0.126542	0.18775	0	0	0	0.0226572	0.0234339	0	0	0	0	0	0	0.0397081	0.0348872	0	0	0	0	0	0	0	0	0	0	0	0	0.12045	0.178468	0	0	0	0	0	0	0.0125491	0	0.0387368	0.17083	0	0.0181548	0	0.0211147	0	0
Arch12_33066	0.0347105	0	0	0	0	0	0	0	0	0	0	0	0	0	0	0	0	0	0	0	0	0	0	0	0	0	0.0251936	0.0352837	0	0	0.0273947	0	0	0.0226552	0.0187663	0	0	0	0	0	0	0.0146411	0	0	0	0	0	0	0
PBG4_240236	0.0896221	0	0	0	0	0	0.0793052	0.0677493	0	0	0	0	0	0.0265124	0	0	0	0	0.00967596	0.253415	0	0	0	0	0	0.0391181	0.194334	0.240603	0.345512	0	0.0306282	0	0	0.0887129	0.176543	0.0852845	0	0	0	0	0	0	0	0	0	0	0	0	0
Arch6_13239	0	0	0	0	0.0152339	0.0343739	0	0	0	0.016021	0	0	0	0	0	0	0	0	0	0	0	0	0	0	0	0	0.0178146	0	0	0	0	0	0	0	0	0	0	0	0	0	0	0	0	0	0	0	0	0	0
PBG4_300646	0.028341	0.0327268	0	0.0171904	0	0.0140331	0	0	0	0	0	0	0.0142959	0	0	0	0	0	0.0167593	0.0152676	0	0	0	0.0254865	0	0.0159699	0.0308558	0.0249494	0	0	0.0136973	0	0	0	0.0132698	0.0140207	0	0	0	0	0	0	0	0	0	0	0	0	0
PBG2_667692	0	0.0188948	0	0.0421076	0.0152339	0	0.112154	0.0410242	0	0.0768342	0.0234339	0	0.0142959	0.0342273	0	0.183074	0.153784	0	0	0.0264443	0	0	0	0.0180217	0	0.0159699	0.0178146	0.0176419	0	0	0	0.0188111	0	0.189547	0.145968	0.197786	0	0	0.20882	0.180114	0.164469	0	0	0	0	0	0	0	0
YM23_78523	0	0	0.0327631	0	0	0	0.0793052	0.0123693	0	0.0620492	0	0	0	0.0153069	0	0.0771456	0.0452084	0.013236	0.0193519	0.0186989	0	0	0	0	0	0	0	0	0	0	0	0.127583	0.140825	0.0584955	0.0870158	0.0780639	0	0	0.137723	0.093909	0.16291	0	0	0	0	0	0	0	0
PBG2_234392	0	0	0	0	0	0	0	0	0	0	0	0	0	0	0	0	0.0209274	0	0	0	0	0	0	0	0	0.0225848	0	0	0	0	0	0	0	0.0506586	0.0530792	0	0	0	0	0	0.142285	0	0	0	0	0	0	0	0
PBG1_513369	0.0896221	0.501337	0.355597	0.0297746	0.0152339	0	0.209822	0.168694	0	0.145077	0.0620003	0.109859	0.327873	0.122455	0.0510431	0.245237	0.176337	0.0477232	0.0892079	0.195819	0.0551653	0.352707	0.0933407	0.132432	0.156192	0.177833	0.108362	0.214623	0.243196	0.341537	0.421513	0.123353	0.0980581	0.219651	0.230604	0.223892	0.210819	0.146776	0.33648	0.369933	0.424457	0.327058	0	0.072981	0.0444701	0.277604	0.0558643	0.141895	0.0640184
Arch11_7314	0	0	0	0	0	0	0	0	0	0	0	0	0	0	0	0.0176984	0.0241649	0	0.00967596	0.0107958	0	0	0	0	0	0	0	0	0	0	0	0	0	0	0	0	0	0	0	0	0	0	0	0	0	0	0	0	0
PBG1_9569	0	0	0.0146521	0	0.0987271	0.176951	0	0.0123693	0.0836242	0.0784867	0	0	0	0.108236	0	0	0.0270172	0.210948	0.178153	0.0528886	0	0	0	0	0	0	0	0	0	0	0	0.0532058	0.0883883	0	0	0	0	0.0671492	0	0	0.0184459	0.11804	0.285853	0.182453	0.12578	0.181735	0.150789	0	0
YM26_28085	0	0.105202	0.0891253	0.142794	0	0	0.112154	0.0247385	0	0.103828	0	0	0.0428878	0.0216473	0	0.103199	0.0773654	0	0	0.0418121	0	0	0	0.0180217	0	0.0225848	0	0	0.128941	0	0.045429	0.0921551	0.0245145	0.089672	0.113377	0.15986	0.0796819	0.05922	0.17688	0.192374	0.118829	0.134188	0	0	0	0.0428353	0	0	0
PBG3_272171	0	0	0	0	0	0	0	0	0.156447	0.016021	0	0	0	0	0	0	0	0	0	0	0.0246707	0	0	0	0	0	0	0	0	0	0	0	0	0	0	0	0	0	0	0	0.0130432	0.0146411	0	0	0	0	0	0	0
PBG3_170163	0	0.0566845	0.0146521	0.0384388	0	0	0.0793052	0	0	0.0320421	0	0	0.0285919	0	0	0.128237	0.102523	0	0	0.0916057	0	0	0	0	0	0	0	0	0.0369157	0	0	0	0	0.05232	0.07146	0.0465013	0	0	0.255177	0.170224	0.182605	0.0439233	0	0	0	0	0	0	0
YM24_73366	0	0	0	0	0.0304678	0.0420993	0	0	0.0591312	0	0.0937357	0	0	0.0918415	0.0217649	0	0	0.13036	0.180762	0.100116	0.125796	0	0	0	0	0	0	0	0	0	0	0.0651635	0	0	0	0	0	0.05922	0	0	0	0.0292822	0.224908	0.0965448	0.176951	0.121157	0.179164	0.100335	0.0640184
YM26_24117	0	0.0267214	0.0146521	0	0	0	0	0	0.0591312	0.0277492	0.0234339	0	0.0142959	0.086589	0.0153901	0	0	0	0.0216361	0.0152676	0	0	0	0	0	0	0	0	0	0	0	0	0.0346688	0	0	0	0	0	0	0	0	0	0	0	0	0	0	0	0
YM23_41131	0.0200401	0.0267214	0	0.0171904	0	0	0	0	0.118262	0	0	0	0	0	0	0	0	0	0	0	0	0	0	0.0987088	0.0340839	0.0479096	0	0	0	0.0752497	0.0762636	0	0	0	0	0.0140207	0	0	0	0	0	0.0292822	0	0	0	0.0428353	0	0	0
PBG1_204746	0	0	0	0	0.0481739	0.0561324	0	0	0	0	0.0234339	0	0	0	0	0	0	0.0999299	0.0786079	0.0305352	0	0	0	0	0	0	0	0	0	0	0	0.101301	0.147087	0	0	0	0	0	0	0	0.0130432	0	0.116699	0	0	0.0605783	0.0365718	0	0
PBG1_159522	0.0200401	0.213771	0.245614	0	0	0.031379	0.112154	0.0123693	0.196116	0.186836	0.287961	0.0415227	0.148568	0.296022	0.316153	0.0451223	0.0553687	0.292094	0.290117	0.245472	0.462863	0	0.187544	0.0864289	0.0403286	0.0677545	0	0	0	0.0890366	0.136287	0.168251	0.223338	0.0320393	0.0547127	0.0578088	0	0.164481	0	0.0125491	0.0260865	0.0146411	0.260947	0.334441	0.654833	0.425128	0.627075	0.411659	0.14315
Arch12_54597	0	0	0	0	0.0457018	0.0643077	0	0	0	0.016021	0	0	0	0	0	0	0	0	0.00967596	0	0	0	0	0	0	0	0	0	0	0	0	0.0497695	0	0	0	0	0	0	0	0	0.0184459	0.0207057	0.0882162	0.0364905	0	0	0	0	0
PBG3_255059	0	0	0	0	0	0	0	0	0	0	0	0	0	0	0	0.0306546	0.038208	0	0	0	0	0	0	0	0	0	0	0	0	0	0	0	0	0	0	0	0	0	0.140534	0.097205	0.127797	0	0	0	0	0	0	0	0
PBG3_169003	0.0801605	0	0.0702691	0.293245	0	0	0	0.0123693	0	0.0358241	0	0	0.0247613	0	0.226187	0	0.0418548	0	0	0.0539792	0.0348896	0	0.0254041	0	0.0264013	0.0749054	0	0	0.17781	0	0	0	0	0.01308	0	0.0524606	0	0	0	0.0217357	0	0	0	0	0	0	0	0	0
PBG3_402075	0	0	0	0	0	0	0	0	0	0	0	0	0	0	0.0153901	0.0125147	0	0	0	0	0	0	0	0	0	0	0	0	0	0	0	0.0266029	0	0	0	0	0	0	0.0342527	0.0652071	0.0749277	0	0	0	0	0.0302891	0	0	0
PBG2_546393	0.028341	0	0	0	0	0	0	0.0123693	0.0591312	0	0	0.0719195	0	0	0	0.0176984	0.0819471	0	0	0.0152676	0	0	0	0.0180217	0.0264013	0	0.0251936	0	0	0.0336527	0.0547894	0.0977453	0	0	0.0132698	0.0198282	0.09759	0	0.0279672	0	0.0225915	0.0253592	0	0	0	0	0	0	0
YM24_97927	0	0	0	0	0.0664031	0.0465425	0	0	0.0591312	0	0	0	0	0.0459208	0	0	0	0.159383	0.105552	0.063869	0	0	0	0	0	0	0	0	0	0	0	0.134338	0.122573	0	0	0	0	0.0316544	0	0	0	0	0	0	0	0	0	0	0
PBG3_291846	0.0200401	0	0	0	0	0	0	0	0	0	0	0	0	0.0306138	0	0.0176984	0	0	0	0	0	0	0	0	0	0	0.047133	0.0498987	0.0165092	0	0	0	0	0.02616	0.0296722	0	0	0	0.0312683	0.0250982	0	0.0146411	0	0	0	0	0	0	0
YM21_92101	0	0	0	0	0.0963478	0.122338	0	0	0.0591312	0	0	0	0	0.109313	0	0	0	0.0926523	0.0572437	0.0152676	0	0	0	0	0	0	0	0	0	0	0	0.12191	0	0.01308	0	0	0	0.137979	0	0	0.0130432	0.0414113	0.0441081	0.072981	0.0181548	0	0	0	0
YM25_47300	0	0	0	0	0	0	0	0.0123693	0	0	0	0	0	0	0	0	0.0120824	0	0	0.0215917	0	0	0	0.0402977	0.0431131	0.0159699	0	0	0	0	0.0627691	0	0	0.03924	0.0187663	0.0313512	0	0	0	0	0	0	0	0	0	0	0	0	0
PBG4_95426	0.028341	0.0188948	0.0146521	0	0	0	0	0.0123693	0	0	0	0	0	0	0	0	0	0	0.00967596	0	0	0	0	0.0254865	0	0.0225848	0	0.0305566	0.0165092	0	0	0	0	0	0	0	0	0	0	0	0	0	0	0	0	0	0	0	0
PBG1_328691	0.028341	0.0462827	0.0358902	0.0384388	0	0	0	0	0.118262	0.0277492	0	0	0	0	0	0.0176984	0.0341743	0	0	0.0186989	0	0.0691714	0.0254041	0.0476809	0.0792038	0.0714195	0.0251936	0.0176419	0	0.116576	0.0798686	0.0460776	0.0548161	0	0.0187663	0.0242845	0.0563436	0	0.0442201	0.0217357	0.0225915	0.0439233	0	0	0	0	0	0	0
PBG2_550511	0	0	0	0	0	0	0	0	0	0	0	0	0	0.0216473	0	0.0125147	0.0170872	0	0	0	0	0	0	0	0	0	0.047133	0.0305566	0	0	0	0	0	0.01308	0.0325042	0	0	0	0.0139836	0.0250982	0.0130432	0	0	0	0	0	0	0	0
PBG2_601716	0	0.0327268	0.104637	0	0	0	0	0	0.250873	0.0226572	0	0	0.040435	0	0	0.0415065	0.0295958	0.0229255	0.0256002	0.0186989	0	0	0.0762124	0	0.0340839	0	0	0	0	0.199092	0.019371	0.112867	0	0	0	0	0	0	0.0197758	0.0217357	0.0225915	0.0462993	0	0	0	0.0677285	0	0	0
PBG3_209857	0	0.0462827	0.183005	0	0	0	0	0.0123693	0	0.0453143	0.0907592	0	0.0452077	0.231129	0.29763	0.0515993	0.0467951	0	0	0.0341394	0.20493	0	0.145936	0.0254865	0.0646696	0.0984449	0	0	0	0.0582882	0.0493865	0	0.0245145	0.0613506	0.0478449	0.0642508	0.0563436	0	0.0197758	0.0280607	0.0260865	0	0	0.0815953	0.350158	0.104925	0.261175	0.0819232	0.212325
PBG2_688801	0	0	0	0	0.021544	0.031379	0	0	0	0	0	0	0	0.0879316	0	0	0	0.0990494	0.0724083	0.0107958	0	0	0	0	0	0	0	0	0	0	0	0	0	0	0	0	0	0	0	0	0	0	0.159034	0.131568	0.0363097	0.0677285	0.0211147	0	0
PBG2_434730	0	0	0	0	0.110905	0.05435	0	0	0	0	0	0	0	0	0	0	0.0170872	0.0374372	0.0167593	0	0	0	0	0	0	0	0	0	0	0	0	0.0752444	0.0245145	0	0	0	0	0	0.0463784	0.0125491	0.124425	0	0	0	0	0	0	0	0
Arch12_27379	0.0200401	0	0	0	0	0	0	0.0123693	0	0	0	0	0	0	0	0	0	0	0	0	0	0	0	0	0	0	0.0398346	0.0305566	0	0	0	0	0	0.02616	0.0187663	0	0	0	0	0	0	0.0327385	0	0	0	0	0	0	0
PBG4_230407	0	0	0	0.0171904	0	0	0	0	0	0	0	0	0	0.0153069	0	0	0	0	0	0	0	0	0	0.0360434	0.0264013	0.0159699	0	0	0	0	0.0306282	0	0	0.02616	0.0375326	0.0198282	0	0	0	0	0	0.0253592	0	0	0	0	0	0	0
Arch7_2542	0	0	0	0	0.043088	0.0465425	0	0	0.0591312	0	0	0	0	0.0265124	0	0	0	0.0374372	0.0237012	0	0	0	0	0	0	0	0	0	0	0	0	0	0	0	0	0	0	0.0316544	0	0.0125491	0	0.0207057	0.0441081	0.0815953	0.0314451	0.0428353	0.0422294	0	0
YM26_50372	0	0	0.16834	0	0	0	0	0	0	0.136884	0	0	0.0247613	0	0	0	0.0209274	0	0	0.0186989	0.0246707	0	0.0508082	0.0180217	0.0215565	0.0159699	0	0.0249494	0.0165092	0	0.0136973	0.0266029	0	0	0	0.0198282	0.0563436	0	0.0139836	0.0217357	0.0184459	0.0253592	0	0	0	0	0	0	0
PBG1_524706	0	0	0	0	0.263859	0.235656	0	0	0.0591312	0	0.0523998	0	0	0.0153069	0	0	0	0.091702	0.0815311	0	0	0	0	0	0	0	0	0	0	0	0	0	0.0245145	0	0.0132698	0	0	0	0	0	0.0130432	0.0507183	0.401844	0	0	0	0	0	0
PBG2_536873	0	0.0327268	0	0	0	0	0	0	0.0591312	0	0	0	0.0142959	0	0	0	0	0	0	0.0107958	0	0	0	0	0	0	0	0	0	0	0.019371	0	0	0	0	0	0	0	0	0	0	0.0207057	0	0	0	0	0	0	0
PBG2_746137	0	0	0	0	0	0	0	0	0	0	0	0	0	0	0	0.0884921	0.145492	0	0	0	0	0	0	0	0	0	0	0	0	0	0	0	0	0	0	0	0	0	0	0	0	0.0746553	0	0	0	0	0	0	0
PBG3_499969	0	0	0	0	0	0	0	0	0	0	0	0	0	0	0	0.0125147	0.0295958	0	0	0	0	0	0	0	0	0	0	0	0	0	0	0.0460776	0.0548161	0	0.0132698	0.0242845	0	0	0.121906	0.097205	0.115195	0.0207057	0	0	0	0	0	0	0
PBG4_291863	0.0400802	0	0	0.0619807	0	0	0	0	0	0	0	0	0.0142959	0	0	0	0.0170872	0	0	0.0152676	0	0.0691714	0	0.0597711	0.0264013	0.0159699	0	0	0.0285948	0	0.0387419	0	0	0.0184979	0.0265396	0	0.0796819	0	0	0	0	0.0207057	0	0	0	0	0	0	0
PBG3_647207	0	0.0188948	0.0253782	0	0.0152339	0	0	0.0123693	0	0	0	0	0	0	0	0	0	0	0	0	0	0	0	0	0.0152428	0	0	0	0	0	0	0	0.0245145	0.01308	0	0.0198282	0	0	0.0139836	0	0	0	0	0	0	0	0	0	0
PBG4_294352	0	0	0	0.0171904	0	0	0	0	0	0	0	0	0	0	0	0	0	0	0	0	0	0	0	0	0.0457283	0.0225848	0	0	0.0233475	0	0.0306282	0	0	0.01308	0	0.0465013	0	0	0	0	0	0.0387368	0	0	0	0	0	0	0
PBG2_27803	0	0	0	0	0	0	0	0	0	0	0	0	0	0	0	0	0.0120824	0.013236	0	0	0	0	0	0	0	0	0	0	0	0	0.0136973	0	0	0	0	0	0	0.0223831	0.0139836	0	0.0130432	0	0	0	0	0	0	0	0
YM25_7698	0	0	0	0.0171904	0	0	0	0	0.0591312	0	0	0	0	0	0	0	0	0	0	0	0	0	0	0.0180217	0	0.0597538	0	0.0176419	0	0	0.0237245	0	0	0	0	0	0	0	0	0	0	0	0	0	0	0	0	0	0
PBG3_149836	0	0	0	0	0	0	0	0	0	0	0	0	0	0.0432945	0	0.0500587	0.0435639	0	0	0	0	0	0	0	0	0	0	0	0	0	0	0	0	0.0613506	0.0296722	0	0	0	0.133395	0.0547003	0.0726216	0.0146411	0	0	0	0	0	0	0
PBG2_622024	0	0	0	0	0	0	0	0	0	0	0	0	0	0	0	0	0.0170872	0	0	0	0	0	0	0	0	0	0.0178146	0	0	0	0.0627691	0	0	0.0226552	0	0.0280414	0	0	0	0	0	0.0146411	0	0	0	0	0	0	0
PBG3_207712	0	0	0	0	0.0975447	0.0898557	0	0	0	0.016021	0	0	0	0	0	0	0	0.0620825	0.0483798	0	0	0	0	0	0	0	0	0	0	0	0	0	0	0	0	0	0	0	0	0	0.0583311	0	0.0623783	0	0	0	0	0	0
PBG1_418624	0	0	0	0	0.0570001	0.0627579	0	0	0	0	0	0	0	0	0	0	0	0.043899	0.0335185	0.0152676	0	0	0	0	0	0	0	0	0	0	0	0.0188111	0	0	0	0	0	0	0	0	0	0	0.0441081	0	0	0	0.0211147	0	0
PBG2_134559	0	0.0755794	0.0655262	0	0	0	0	0.0276585	0	0.0480631	0.155443	0.0415227	0.0378235	0.136051	0.0266564	0	0	0.0954464	0.23403	0.0740125	0	0.0978232	0.0179634	0.0180217	0.0304855	0	0	0.0394484	0.0522067	0.0336527	0.0958814	0.0376222	0.0245145	0.0346064	0.0325042	0.0343435	0	0.534389	0.0139836	0.0125491	0.0130432	0.0702163	0	0.420829	0.184251	0.313313	0.141642	0.546496	0.202444
PBG2_675960	0	0	0	0	0	0	0	0	0.102418	0	0	0	0	0.0667213	0	0	0	0.0591934	0.0502778	0.0323875	0	0	0	0	0	0	0	0	0	0	0	0.0497695	0.0346688	0	0	0	0	0	0	0	0	0.0327385	0.0441081	0.131568	0.0444701	0	0	0	0.0640184
PBG3_329866	0	0	0	0	0	0	0	0	0	0	0	0	0.0202175	0.0153069	0.0884093	0.0279837	0.0295958	0	0	0.0186989	0	0	0	0	0	0.0357097	0	0	0	0	0	0	0	0	0.0187663	0.0780639	0	0	0.0139836	0	0.0391297	0	0	0	0	0	0	0	0
PBG2_633114	0.0200401	0	0	0	0	0	0	0	0	0	0	0	0	0	0	0	0	0	0	0.0241402	0	0	0	0.0624289	0.037337	0.0225848	0.0398346	0	0.0330184	0	0.0136973	0	0	0.0184979	0.022984	0.0280414	0	0	0	0	0	0.0207057	0	0	0	0	0	0	0
Arch8_6101	0	0	0	0	0	0	0	0	0	0	0	0	0	0	0	0	0	0	0	0	0	0	0	0.0180217	0	0	0.0251936	0.0176419	0	0	0.0237245	0	0	0.0292478	0.022984	0	0	0	0	0	0	0	0	0	0	0	0	0	0
PBG3_614354	0	0.0267214	0.0293042	0.0171904	0	0	0	0	0	0.0392434	0.0523998	0	0.0474142	0	0.0266564	0	0.0170872	0	0	0.0152676	0	0	0.0179634	0	0	0	0	0	0	0	0	0.0188111	0	0.02616	0.0650084	0.068687	0	0.0316544	0.0839017	0.0742416	0.0568541	0	0	0	0	0.0302891	0	0	0
PBG4_127233	0.0200401	0	0.0146521	0.0171904	0	0	0	0	0.0591312	0.0358241	0	0	0	0	0.0153901	0.0673936	0.0526661	0.013236	0.0136839	0.0186989	0	0.0691714	0	0	0	0	0	0	0	0.0336527	0.0136973	0.0703846	0	0.01308	0.0265396	0.0140207	0	0	0.0395517	0.0887357	0.0976066	0	0	0	0	0.0524623	0	0	0
PBG4_43948	0	0	0	0	0	0	0	0	0.0591312	0	0	0	0	0	0	0	0	0	0	0	0	0	0	0.0360434	0.0482019	0.0159699	0.0178146	0	0	0	0.019371	0.0188111	0	0	0	0.0140207	0	0	0	0	0	0	0	0	0	0	0	0	0
Arch7_47812	0	0	0	0	0.0939082	0.0371281	0	0	0	0	0	0	0	0	0	0	0.0120824	0.041856	0.0387038	0	0	0	0	0	0	0	0	0	0	0	0	0.0188111	0	0	0	0	0	0.0223831	0	0	0	0.0507183	0.206885	0.0364905	0	0	0	0	0
PBG1_475629	0	0	0	0	0.0646321	0.0841986	0	0	0	0	0	0	0	0.0404983	0	0	0	0.013236	0	0	0	0	0	0	0	0	0	0	0	0	0	0	0	0	0	0	0	0	0	0	0	0.0207057	0.0882162	0	0	0.0428353	0	0	0
PBG3_131048	0	0	0	0	0	0	0	0.032726	0	0	0	0	0	0	0.0217649	0	0.112698	0	0	0	0	0	0.0401674	0	0	0.0575802	0.0178146	0	0.0285948	0	0	0	0	0.0666952	0.0478449	0	0	0	0.0139836	0	0.116662	0	0	0	0	0	0	0	0
PBG2_682654	0	0	0	0	0	0.0198458	0.0793052	0	0	0	0	0	0.0142959	0	0	0	0.0120824	0.0187186	0.00967596	0.0107958	0	0	0.0179634	0	0	0	0	0	0	0	0	0.0188111	0	0.0184979	0	0.0198282	0	0	0	0	0	0	0.0623783	0.0516054	0	0	0.0211147	0	0
PBG2_389836	0	0	0	0.0171904	0	0	0	0	0	0	0	0	0	0	0	0.0125147	0.0120824	0	0	0.0358057	0	0	0	0	0.0264013	0	0	0	0	0	0	0.0188111	0.0424604	0	0	0.0198282	0	0	0.0312683	0.0376473	0	0.0207057	0	0	0	0	0	0	0
PBG1_464139	0	0	0	0.0171904	0	0	0	0	0	0	0	0	0	0	0	0.0125147	0.0319671	0.0264721	0.00967596	0.0152676	0	0	0.0179634	0.050973	0.0664417	0.0422523	0	0.0176419	0	0	0.0512508	0	0	0.02616	0.022984	0	0	0	0	0	0	0.0327385	0	0	0	0	0	0	0
YM22_78506	0	0	0	0	0	0	0	0	0	0	0	0	0	0	0	0.0216761	0.0270172	0	0	0.0152676	0	0	0	0	0	0	0	0	0	0.0336527	0	0.0497695	0	0	0.0265396	0	0.0563436	0	0.0395517	0.0177471	0	0.0292822	0	0	0	0	0	0	0
YM23_22923	0.028341	0	0.0146521	0.0384388	0	0	0.112154	0.170499	0	0.0226572	0	0	0.0534905	0.0265124	0.0266564	0.0279837	0.0341743	0	0	0.0285631	0.0427309	0	0	0	0	0.0391181	0	0	0	0	0.045429	0	0	0.0506586	0.0440109	0.0443373	0	0	0	0	0	0	0	0	0	0	0	0	0
PBG2_99405	0	0	0	0	0	0	0	0	0	0.0392434	0.0523998	0	0	0.0265124	0	0	0	0.0350193	0.0677317	0.0107958	0	0	0	0	0	0	0	0	0	0	0	0.0188111	0.0245145	0	0	0	0	0.0775372	0	0	0	0	0	0	0	0	0	0	0
PBG1_164464	0.0347105	0.229088	0.210297	0.0343807	0.0152339	0	0.285939	0	0.102418	0.238708	0.0620003	0	0.105053	0.0374941	0.0856883	0.155806	0.0904167	0.0324215	0.0290279	0.123091	0.20344	0.119808	0.158649	0.0312145	0.087563	0.122667	0	0.0249494	0.19811	0.19332	0.0387419	0.0977453	0.0917249	0.0773823	0.0459679	0.0611147	0.0563436	0.0387686	0.0484407	0.104993	0.0690183	0.0207057	0	0	0.0181548	0.186715	0.0298607	0	0
PBG3_355203	0	0.0267214	0	0	0	0	0.177332	0.0174928	0	0	0	0.0830455	0.109809	0	0	0.130657	0.101808	0	0	0.0995327	0	0	0	0	0	0	0	0	0	0	0	0	0	0.0489409	0.0459679	0.0701034	0	0	0.0139836	0.0307389	0.0583311	0	0	0	0	0	0	0	0
PBG1_651724	0	0	0	0.0171904	0	0	0	0	0.0591312	0	0	0	0.0142959	0	0	0	0	0	0.0136839	0.0152676	0	0	0	0	0.0152428	0.0159699	0.0178146	0.0249494	0.0165092	0	0.0136973	0	0	0	0	0	0	0	0	0	0	0.0146411	0	0	0	0	0	0	0
PBG2_47567	0	0	0.0414424	0	0	0	0	0.139395	0	0	0	0	0.0428878	0	0	0.3425	0.205757	0	0	0.0732209	0	0	0	0	0	0.0159699	0	0	0.0165092	0	0.019371	0	0	0.164413	0.208551	0.217207	0	0	0.0927568	0.0354943	0.0368918	0	0	0	0	0	0	0	0
PBG4_283319	0.0200401	0	0	0	0	0	0	0	0	0	0	0	0	0	0	0	0	0	0	0	0	0	0	0.0402977	0.0528025	0	0	0.0249494	0	0	0.0387419	0	0.0245145	0	0	0	0	0	0	0	0	0.0146411	0	0	0	0	0	0	0
PBG3_329739	0	0	0	0	0	0	0	0	0	0	0	0	0	0.0153069	0	0	0	0.013236	0	0.0107958	0	0	0	0	0	0	0.0178146	0	0	0	0	0	0	0	0	0	0	0	0	0	0	0	0	0	0.0314451	0	0.0365718	0	0
YM25_17205	0	0	0	0.0454814	0	0	0	0	0	0	0	0	0	0	0	0	0	0	0	0.0107958	0	0	0	0.0180217	0.0152428	0.0391181	0	0	0	0	0	0	0	0.0184979	0	0.0560827	0	0	0	0	0	0	0	0	0	0	0	0	0
PBG4_83200	0	0	0	0	0	0	0	0.0123693	0	0.016021	0	0	0.0202175	0.0153069	0.0217649	0.0306546	0.0526661	0	0	0	0	0	0.0179634	0	0.0457283	0.0276606	0	0	0.0165092	0	0	0.0188111	0	0.0433815	0.0296722	0.042062	0	0	0.0279672	0.0376473	0.0291656	0	0	0	0	0	0	0	0
YM22_86134	0	0.0597508	0.0358902	0	0	0	0	0	0	0.0226572	0	0	0.0142959	0	0	0.0781541	0.0553687	0	0	0	0	0	0	0	0	0	0	0	0	0	0	0.0188111	0	0.0413626	0.0398094	0.0140207	0	0	0.116995	0.0280607	0.0568541	0	0	0	0	0	0	0	0
YM22_76058	0	0	0.0146521	0	0	0	0	0	0	0.0392434	0	0	0	0	0	0.0176984	0.0319671	0	0	0	0	0	0	0	0	0	0	0	0	0	0	0	0	0	0.0187663	0.0198282	0	0	0.0803298	0.0922168	0.0568541	0	0	0	0	0	0	0	0
PBG1_217305	0	0	0	0	0	0	0	0	0	0	0	0	0	0.0153069	0	0.0125147	0.0241649	0	0	0	0	0	0	0.0312145	0	0	0	0	0	0	0.019371	0	0	0.01308	0.0187663	0.0242845	0	0	0	0	0.0130432	0	0	0	0	0	0	0	0
PBG1_645468	0.028341	0	0.0327631	0	0	0	0.112154	0.0302984	0	0	0	0	0.0319667	0	0.0153901	0.0484691	0.0627822	0	0	0.0107958	0	0	0	0	0	0.0159699	0	0	0.0436792	0	0.0898195	0	0	0.0292478	0.0325042	0.0313512	0	0	0	0	0	0	0	0	0	0	0	0	0
PBG1_223478	0	0	0.0949565	0	0	0	0	0	0	0	0	0	0	0	0	0	0	0	0	0	0	0	0	0	0.0340839	0	0	0	0	0	0	0.0325818	0.0346688	0	0	0	0	0	0	0	0	0	0	0	0	0	0	0	0
PBG1_105782	0	0	0	0	0.0152339	0.024306	0	0	0	0	0	0	0	0.0153069	0	0	0	0.0324215	0.0237012	0.0107958	0	0	0	0	0	0	0	0	0	0	0	0.0420629	0	0	0	0	0	0	0	0	0	0	0	0.115393	0.0513496	0	0	0	0
PBG2_571126	0	0	0	0	0	0.0140331	0	0	0.0591312	0	0	0	0	0.0530247	0	0	0	0.043899	0.0483798	0.0285631	0.0246707	0	0	0	0	0	0	0	0	0	0	0	0.0346688	0	0	0	0	0	0	0	0	0.0327385	0.0763975	0.072981	0.0181548	0	0.0298607	0	0
Arch7_34372	0	0	0	0	0.0848189	0.0673004	0	0	0	0	0	0	0	0	0	0	0	0	0	0	0	0	0	0	0	0	0	0	0	0	0	0	0	0	0	0	0	0	0.0312683	0.0250982	0.0130432	0.0146411	0	0	0	0	0	0	0
PBG1_480660	0	0	0	0	0.0152339	0	0	0	0	0	0	0	0.0202175	0	0	0	0	0.013236	0.0136839	0.0107958	0	0	0.0179634	0	0	0	0	0	0	0	0	0.0266029	0	0	0	0.0198282	0	0	0.0139836	0	0	0.0146411	0	0.0364905	0.0181548	0	0.0211147	0	0
PBG1_224185	0	0	0	0	0	0	0	0	0.0591312	0	0	0	0.0142959	0	0	0.0125147	0	0	0	0	0	0.0978232	0	0	0	0	0	0	0	0.0673054	0	0	0	0.01308	0.022984	0.0343435	0	0	0	0	0	0	0	0	0	0	0	0	0
YM21_33170	0.0347105	0	0	0	0	0	0	0.0123693	0	0	0	0	0	0	0	0	0	0	0	0	0	0	0	0	0	0	0.0356292	0.0352837	0	0	0	0	0	0.0877433	0.0296722	0	0	0	0	0	0	0.0146411	0	0	0	0	0	0	0
PBG4_41027	0	0	0	0.0171904	0	0	0	0	0	0	0	0	0	0	0	0	0.0209274	0	0	0	0	0	0	0.0180217	0	0.0276606	0.0178146	0	0	0	0.0136973	0	0	0.0184979	0.0296722	0.0140207	0	0	0	0	0	0	0	0	0	0	0	0	0
PBG4_292431	0	0.158086	0.0604122	0	0	0	0	0	0.156447	0.0784867	0.212203	0.0719195	0.0714796	0.170451	0.114136	0	0.0209274	0.0591934	0.0604263	0.1259	0.0246707	0.18301	0.144826	0.167126	0.201066	0.128753	0	0.0176419	0	0.351344	0.0581129	0.0752444	0	0	0.0132698	0.0140207	0.245596	0.148473	0	0.0452465	0.0505162	0.139667	0	0	0	0.0677285	0	0	0.0640184
PBG3_585410	0	0.0188948	0.0146521	0	0	0.0140331	0	0	0	0.0392434	0.275286	0	0.0247613	0.0667213	0.0307802	0.0216761	0.0209274	0.163721	0.151143	0.0928693	0.0427309	0	0	0	0	0	0	0	0	0	0	0.12045	0.049029	0.01308	0	0	0	0.224947	0.0369972	0.084182	0.102703	0	0	0	0.0363097	0.163112	0.0517203	0	0
YM25_56381	0	0	0	0	0.0152339	0	0	0	0	0	0	0	0	0.0153069	0	0	0	0.100803	0.0774077	0.0341394	0	0	0	0	0	0	0	0	0	0	0	0.0266029	0.0883883	0	0	0	0	0	0	0	0	0	0	0	0	0	0.0298607	0	0
PBG1_353225	0	0	0	0	0.227491	0.269567	0	0	0	0	0.0937357	0	0	0	0	0	0	0.0350193	0.0216361	0	0	0	0	0	0	0	0	0	0	0	0	0	0	0	0	0	0	0	0	0	0.0130432	0.272734	0.0882162	0.0364905	0.0363097	0	0	0	0.128037
YM23_14038	0.0200401	0.0925655	0.0747114	0.0171904	0	0	0	0.0462816	0	0.0226572	0.0234339	0	0.0728952	0	0.0153901	0.0125147	0.0120824	0	0.00967596	0.0445124	0	0	0	0.0402977	0.0340839	0	0	0.0498987	0.0547548	0.0582882	0.0918846	0.0188111	0	0.02616	0.0440109	0.0280414	0	0	0	0	0.0225915	0.0527893	0	0	0	0.0302891	0	0.0409616	0
PBG4_299174	0	0	0	0.0297746	0	0	0	0	0	0	0	0	0	0	0	0.0125147	0.038208	0	0	0	0	0	0	0.0254865	0	0.0159699	0	0	0	0	0	0	0	0.01308	0	0.0242845	0	0	0	0	0	0	0	0	0	0	0	0	0
PBG2_407248	0	0	0	0	0	0	0	0	0	0	0	0	0	0	0	0.0176984	0	0	0	0	0	0	0	0	0	0	0	0	0	0	0	0	0	0.0346064	0.0187663	0	0	0	0.0342527	0.0501965	0.0638985	0	0	0	0	0	0	0	0
Arch13_13418	0.0200401	0.0188948	0	0	0	0	0	0	0	0	0	0	0	0	0	0	0	0	0	0	0	0	0	0	0	0	0.0398346	0.0394484	0.0330184	0	0.019371	0	0	0	0	0	0	0	0	0	0	0.0207057	0	0	0	0	0	0	0
PBG3_54612	0	0	0	0	0	0.0140331	0	0.0174928	0	0	0	0	0	0	0	0.0125147	0.0120824	0	0	0	0	0	0	0	0	0.0159699	0.0251936	0	0	0	0.0136973	0	0	0.01308	0	0	0	0	0	0	0	0.0146411	0	0	0	0	0	0	0
PBG2_62290	0	0	0	0	0	0	0	0	0	0.016021	0.0234339	0	0	0.0342273	0	0	0	0.0187186	0.0136839	0.0323875	0.0551653	0	0	0	0	0	0	0	0	0.0336527	0	0.109687	0.0346688	0	0	0	0	0	0	0	0.0130432	0	0	0	0	0	0	0	0
YM24_37045	0	0	0	0	0	0.0198458	0	0	0	0	0	0	0	0.0265124	0	0	0	0.0264721	0.0167593	0	0	0	0	0	0	0	0	0	0	0	0	0	0	0	0	0	0	0	0	0	0	0.0146411	0	0.0516054	0.0181548	0	0	0	0
PBG1_460995	0	0	0	0	0.0505252	0.0673004	0	0	0	0.016021	0	0	0	0	0	0	0	0.0397081	0.0216361	0	0.0246707	0	0	0	0	0	0	0	0	0	0	0	0	0	0	0	0	0	0	0	0	0.0292822	0.0441081	0	0.0181548	0	0.0211147	0	0
PBG3_206123	0	0.0267214	0.0146521	0	0	0	0	0	0.0591312	0	0	0	0	0	0	0	0	0	0	0.0186989	0.0493414	0.0978232	0.0359269	0	0.0215565	0.0159699	0	0	0	0	0	0	0	0	0	0	0	0	0	0	0	0	0	0	0	0	0	0	0
PBG2_148784	0	0	0	0.0343807	0	0	0	0	0	0.016021	0	0	0	0.0216473	0	0	0.0170872	0	0	0	0	0	0.0179634	0.0180217	0.0482019	0.0319398	0	0	0.0369157	0	0.0136973	0	0	0.0226552	0.0132698	0.0396565	0	0	0	0.0177471	0	0.0207057	0	0	0	0	0	0	0
PBG3_1044	0	0	0	0	0	0	0	0	0	0	0	0	0	0	0	0.0125147	0.0120824	0	0	0	0	0	0	0	0.0152428	0	0	0	0	0	0	0	0	0	0.022984	0	0.0563436	0	0.0395517	0.0469545	0.0225915	0	0	0	0	0	0	0	0
YM22_44468	0	0	0	0	0.021544	0.0343739	0	0	0	0	0	0	0	0.0216473	0	0	0	0.013236	0.0136839	0	0	0	0	0	0	0	0	0	0	0	0	0	0	0	0	0	0	0	0.0242203	0	0	0	0	0	0	0	0	0	0
PBG2_380120	0	0	0	0	0.0152339	0.0280662	0	0	0	0	0	0	0	0	0	0	0	0.013236	0.0335185	0	0	0	0	0	0	0	0	0	0	0	0	0	0	0	0	0	0	0	0	0	0.0130432	0	0	0.0364905	0.0181548	0.0302891	0	0	0
PBG1_117125	0	0	0	0	0.0730593	0.0865058	0	0	0	0	0.0468678	0	0	0	0	0	0.0120824	0.013236	0.0136839	0	0	0	0	0	0	0	0	0	0	0	0	0	0	0	0	0	0	0	0	0	0.0184459	0.0387368	0.0441081	0	0.0181548	0	0	0	0
Arch7_57322	0.0200401	0	0	0.0384388	0	0	0.112154	0.0605968	0	0	0	0	0.0247613	0.0306138	0	0.0600183	0.0362473	0	0	0.0152676	0	0	0	0	0.0264013	0	0	0	0.0873585	0	0.019371	0	0	0.0877433	0.0702171	0.0657628	0	0	0.0139836	0.0177471	0	0	0	0	0	0	0	0	0
PBG2_492423	0	0.0188948	0.0146521	0.0454814	0	0	0	0.0123693	0	0.0226572	0	0	0	0	0	0	0.0120824	0	0	0.0152676	0	0	0	0	0	0	0	0	0	0	0	0	0	0	0.0132698	0.0198282	0	0	0	0	0.0130432	0	0	0	0	0	0	0	0
YM22_73573	0	0.331603	0.297766	0.0171904	0.0152339	0.0140331	0.0793052	0.0874639	0	0.0358241	0.0234339	0	0.425529	0.143592	0.181446	0.133033	0.140385	0	0.0167593	0.1331	0.181292	0.138343	0.412768	0.231493	0.227623	0.399247	0.0178146	0	0.272277	0.0336527	0.200843	0.0977453	0	0.101317	0.183872	0.229956	0	0.05922	0.0419509	0.0332018	0.0638985	0.0146411	0	0	0.0181548	0.0302891	0	0	0
PBG3_13803	0	0	0.0293042	0	0	0	0	0.129139	0	0.0226572	0	0	0	0.0484047	0	0.0306546	0.0418548	0	0	0.0152676	0	0	0	0	0	0	0	0	0.0285948	0	0.0136973	0	0	0.0599401	0.066349	0.0505523	0	0	0.0739944	0.0588606	0.0391297	0	0	0	0	0	0	0	0
YM23_50792	0	0	0.0358902	0	0	0	0	0	0	0	0	0	0.0142959	0	0	0.0936512	0.0400729	0	0	0	0	0	0.0254041	0	0	0.0159699	0	0	0	0	0	0	0	0.0292478	0.0513937	0.0198282	0	0	0	0.0125491	0	0	0	0	0	0	0	0	0
PBG2_492310	0	0	0.0567474	0	0	0	0	0	0	0	0	0	0	0	0	0.0718913	0.0704521	0	0	0.0186989	0	0	0	0	0	0	0	0	0	0	0	0	0	0.02616	0.0351086	0.0242845	0	0	0.0625367	0.13804	0.0184459	0	0	0	0	0	0	0	0
PBG2_56404	0	0	0	0	0	0	0	0.0174928	0	0	0	0	0.0142959	0	0	0.0279837	0	0	0	0.0107958	0	0	0	0	0	0	0.0178146	0.0352837	0.0436792	0	0	0	0	0.0773823	0.0351086	0.0140207	0	0	0.0197758	0	0	0.0146411	0	0	0	0	0	0	0
YM23_67997	0.028341	0	0.0485956	0.0909628	0	0	0.371974	0.409496	0	0.016021	0	0	0	0	0	0.0250293	0.0591916	0	0	0.0186989	0	0	0	0	0	0.0159699	0	0.0176419	0.0285948	0	0	0	0	0.0346064	0.0375326	0.0343435	0	0	0.0139836	0.0125491	0	0.0146411	0	0	0	0	0	0	0
PBG2_264836	0	0.0188948	0.0548232	0	0	0	0	0	0.0836242	0.0784867	0.132562	0	0.0515447	0	0.0533128	0.1852	0.183239	0.105058	0.11811	0.06655	0.157969	0	0	0	0	0.0225848	0	0	0	0	0	0.117475	0.0813055	0.096118	0.0938316	0.0701034	0	0.0633089	0.184986	0.0793676	0.112958	0	0	0	0	0.0908674	0.0211147	0	0
YM23_697	0.0200401	0	0	0.0643204	0	0	0	0.199065	0	0	0	0	0	0.0153069	0.0153901	0	0.0209274	0	0	0.0107958	0	0	0	0	0	0	0	0	0.0436792	0	0.047449	0	0	0.0184979	0.0265396	0.0198282	0	0	0	0	0	0	0	0	0	0	0	0	0
YM23_38867	0	0.0188948	0.0146521	0	0	0.0198458	0	0	0	0.0277492	0.142543	0	0	0.0374941	0	0	0	0.165318	0.162487	0.0550482	0.0604306	0	0	0	0	0	0	0	0	0	0	0.0703846	0.0548161	0	0	0	0	0.0742363	0	0	0.0184459	0.0146411	0.0882162	0	0.0181548	0.0856706	0.0211147	0	0
YM25_51906	0	0.0188948	0.108663	0	0	0	0	0.0349856	0	0	0	0	0	0	0	0.0415065	0.0435639	0	0	0.0107958	0	0	0	0	0	0.0159699	0	0	0.0330184	0	0	0	0	0.05232	0.056299	0.0594847	0	0	0.0197758	0	0	0	0	0	0	0	0	0	0
PBG3_392351	0	0	0	0	0	0	0	0	0	0.0277492	0	0	0.0202175	0	0.0153901	0.0500587	0.0400729	0	0	0.0107958	0	0	0	0	0	0	0	0	0	0	0	0.0420629	0	0.03924	0.0702171	0.0981448	0	0	0.0242203	0.0501965	0.0345091	0	0	0	0	0	0	0	0
PBG3_337100	0	0.0731794	0.0638671	0	0	0	0	0.0123693	0	0	0	0	0	0	0.0948708	0	0.0241649	0	0	0.0431834	0	0	0.0622271	0.0180217	0	0.0357097	0	0	0.0738314	0	0	0	0	0.0346064	0.0132698	0	0	0	0.0139836	0	0.0726216	0	0	0	0	0	0	0	0
PBG2_705304	0	0	0.0439563	0	0	0	0	0.0214242	0	0	0	0	0	0	0	0.0279837	0	0	0	0	0	0	0	0	0	0	0	0	0	0	0	0	0	0.0292478	0.0296722	0.0343435	0	0	0.0279672	0.0217357	0	0	0	0	0	0	0	0	0
PBG1_626936	0	0	0.0146521	0	0.0152339	0	0.0793052	0	0	0	0	0	0	0.0153069	0	0.0740378	0.0616086	0	0.00967596	0	0	0	0	0	0	0	0	0	0	0	0	0	0	0.0640787	0.0547127	0.0594847	0	0	0	0.0125491	0	0	0	0	0	0	0	0	0
PBG3_244589	0	0.117998	0.0621637	0	0	0	0.0793052	0.0410242	0.167248	0.328333	0.303738	0	0.248437	0.442049	0.238918	0.0573494	0.0783032	0.133677	0.203195	0.339855	0.135127	0.249401	0.199224	0.124858	0.155446	0.255518	0.0308558	0	0.160912	0.164864	0.111278	0.15166	0.0600481	0.0679657	0.0870158	0.154863	0	0.201448	0.0395517	0.112243	0.164469	0.0686729	0	0	0	0.0677285	0.0211147	0	0.0640184
PBG1_540116	0	0	0	0	0.021544	0.031379	0	0	0	0	0	0	0	0	0	0	0	0.013236	0	0	0	0	0	0	0	0	0	0	0	0	0	0	0	0	0	0	0	0	0	0	0	0	0	0	0	0	0	0	0
PBG2_622470	0	0	0	0	0	0	0	0	0.102418	0	0	0	0	0	0	0	0	0	0.0237012	0	0	0	0	0.0180217	0	0	0	0	0	0	0	0.0376222	0	0	0	0	0	0	0	0	0	0	0	0	0	0	0	0	0
PBG2_581661	0	0	0.0146521	0	0	0	0.112154	0	0	0	0	0	0	0.0306138	0	0.0306546	0.0672722	0	0	0	0	0	0	0	0	0.0276606	0	0	0	0	0	0	0	0.0739917	0.0849681	0.0505523	0	0	0	0	0	0	0	0	0	0	0	0	0
YM21_3419	0.0400802	0	0	0	0	0	0	0.0566831	0	0	0	0	0.0142959	0	0	0.0125147	0.0498172	0	0	0	0	0	0	0	0	0	0	0	0.0165092	0	0.0136973	0	0	0.0369958	0.022984	0.0242845	0	0	0	0	0	0	0	0	0	0	0	0	0
YM23_57662	0	0	0	0	0	0	0	0.0174928	0	0	0	0	0	0	0	0.0613091	0.0418548	0	0	0	0	0	0	0	0	0	0	0	0	0	0	0	0	0.0184979	0.0375326	0.0370952	0	0	0.0139836	0	0.0130432	0	0	0	0	0	0	0	0
PBG4_241252	0	0	0	0.0171904	0	0	0	0	0	0	0	0	0	0	0	0.0125147	0.0170872	0	0	0	0	0	0	0.0312145	0.037337	0	0	0	0	0	0.0136973	0	0	0	0	0.0140207	0	0	0	0	0	0.0146411	0	0	0	0	0	0	0
PBG2_280728	0	0	0	0	0	0	0	0	0	0	0	0	0	0	0	0	0	0	0	0.0107958	0	0.0691714	0	0	0	0	0	0	0	0	0.0335515	0	0	0	0.0296722	0.0140207	0	0	0	0	0.0130432	0	0	0	0	0	0	0	0
PBG2_468177	0	0	0	0.0859518	0	0	0	0.0371078	0	0	0	0	0	0	0	0.0250293	0.0270172	0	0	0.0152676	0	0	0	0	0	0.0276606	0	0	0.0495276	0	0	0	0	0.0506586	0.0440109	0.0611147	0	0	0.072661	0.0851122	0.0225915	0	0	0	0	0	0	0	0
PBG2_10118	0	0	0.0146521	0.0421076	0	0	0	0	0	0	0	0	0.0247613	0	0.0153901	0	0.0120824	0	0	0.0341394	0	0	0.0254041	0.0180217	0.037337	0.0159699	0	0	0	0	0.0564756	0	0	0	0.0187663	0.0443373	0	0	0	0.0250982	0	0	0	0	0	0	0	0	0
PBG1_224615	0	0	0	0	0	0	0	0	0.0591312	0	0	0	0	0	0	0	0	0	0	0.0107958	0	0	0.0179634	0.0254865	0	0.0159699	0	0	0	0.0890366	0	0	0	0	0	0.0140207	0	0	0	0	0	0	0	0	0	0	0	0	0
YM26_26740	0	0.0422502	0	0.0171904	0	0	0	0.0123693	0	0	0	0	0.0714796	0	0.0217649	0.0902446	0.0943669	0	0.00967596	0.0732209	0.0246707	0	0.0254041	0.0441439	0.0549586	0.119508	0	0	0.0233475	0	0.041092	0	0	0.0413626	0.0650084	0.0829475	0	0	0	0.0125491	0.0319493	0	0	0	0	0	0	0	0
PBG1_52738	0	0	0	0	0	0	0	0	0.0591312	0	0	0	0	0.0153069	0	0.0125147	0	0	0	0	0	0.0691714	0	0.0441439	0.0264013	0.0159699	0	0	0	0	0	0.0775601	0.0424604	0	0	0	0	0	0	0	0	0	0	0	0	0.0302891	0	0	0
PBG2_124440	0	0	0	0	0.0152339	0.0198458	0	0	0	0	0	0	0	0	0	0	0	0.0760353	0.0717588	0.0152676	0	0	0	0	0	0	0	0	0	0	0	0.0188111	0.0346688	0	0	0	0	0	0	0	0	0	0	0	0	0	0	0	0
PBG1_126754	0	0	0	0	0	0	0	0.0349856	0	0	0	0	0	0	0	0	0.0120824	0	0	0	0	0	0	0	0	0.0159699	0	0	0.0369157	0	0	0	0	0.01308	0.0132698	0	0	0	0	0	0	0	0	0	0	0	0	0	0
PBG1_330937	0	0	0	0	0.486532	0.36188	0	0	0	0	0	0	0	0	0	0	0	0.0634778	0.0474023	0.0107958	0	0	0	0	0	0	0	0	0	0	0	0.0266029	0.0424604	0	0	0	0	0	0	0	0.0130432	0.135776	0.350097	0	0	0	0	0	0
PBG2_487037	0	0.0188948	0.0146521	0	0	0	0	0	0	0	0	0	0	0	0	0.0415065	0.0241649	0	0	0	0	0	0	0	0	0	0	0	0	0	0	0	0	0.01308	0.022984	0.0280414	0	0	0.0279672	0.0561214	0.0391297	0	0	0	0	0	0	0	0
YM25_61094	0	0	0	0.0243108	0	0	0	0	0	0	0	0	0	0	0	0	0	0	0	0	0	0	0	0.0312145	0.0152428	0.0159699	0.0178146	0	0.0165092	0	0	0	0	0	0	0	0	0	0	0	0	0	0	0	0	0	0	0	0
PBG3_526973	0	0	0	0	0	0	0	0	0	0	0	0	0	0	0	0.0216761	0.0170872	0	0	0	0	0	0	0	0	0	0	0	0	0	0	0	0	0	0	0	0	0	0.0395517	0.0217357	0.0225915	0	0	0	0	0	0	0	0
PBG3_531285	0	0	0	0.0297746	0	0	0	0.0247385	0	0.016021	0.0876817	0	0	0.0153069	0.0153901	0	0.0209274	0.0634778	0.0774077	0.0215917	0	0	0	0	0	0.0159699	0	0.0249494	0.0808783	0	0	0.117475	0	0.0613506	0.022984	0.0642508	0	0.107345	0.0670631	0.100393	0.0903662	0	0	0	0	0.0908674	0.0298607	0	0
YM23_112582	0	0	0	0	0	0	0	0	0	0.016021	0.0937357	0	0	0.0153069	0	0.245237	0.128438	0	0.00967596	0	0	0	0	0	0	0	0	0	0	0	0	0	0.0245145	0.0369958	0.0325042	0.0280414	0	0	0.118655	0.127976	0.143476	0	0	0	0	0	0	0	0
PBG1_153606	0	0	0.0207212	0	0	0	0.112154	0	0	0.0226572	0	0	0.0515447	0	0	0.0451223	0.0418548	0	0	0.0358057	0.0246707	0	0	0	0	0	0	0	0	0	0	0	0	0.0226552	0.0132698	0.0140207	0	0	0	0	0	0	0	0	0	0	0	0	0
PBG2_239265	0	0	0	0	0	0	0	0	0	0	0	0	0	0	0	0.0125147	0.0170872	0	0.0933116	0	0	0	0	0	0	0	0	0	0	0	0	0	0	0	0	0	0	0	0.0139836	0.0376473	0.0130432	0	0	0	0	0	0	0.196445	0
PBG2_744821	0	0	0	0	0.0152339	0	0	0	0	0	0	0	0	0.0153069	0	0	0	0.013236	0.00967596	0	0	0	0	0	0	0	0	0	0	0	0	0	0	0	0	0	0	0	0	0	0	0.0146411	0	0	0	0	0	0	0
YM23_87716	0	0.0267214	0	0	0	0	0	0	0	0	0	0	0	0	0	0.0250293	0.0120824	0	0	0	0	0	0	0	0	0	0	0	0	0	0	0	0.0245145	0	0	0	0	0	0.0463784	0.0532414	0.047028	0	0	0	0	0	0	0	0
PBG3_39614	0.120241	0	0	0	0.0152339	0	0	0	0	0	0	0	0	0.0432945	0	0.037544	0.127869	0	0	0.171038	0	0	0	0	0	0.0357097	0.0308558	0.0249494	0	0	0	0	0	0.178866	0.176543	0.215846	0	0	0	0	0	0.161716	0	0	0	0	0	0	0
YM25_79074	0	0	0	0	0	0	0	0.0699711	0	0	0	0	0	0	0	0.0125147	0.0295958	0	0	0	0	0	0	0.0180217	0	0.0479096	0.0178146	0	0.453327	0	0	0	0	0.02616	0.0351086	0.042062	0	0	0	0	0	0	0	0	0	0	0	0	0
PBG2_703679	0	0.0188948	0.0293042	0	0	0	0	0	0.132221	0.0392434	0	0	0.0428878	0.0216473	0.0153901	0.037544	0.0498172	0.0229255	0.0256002	0.0264443	0	0	0.0311136	0.0254865	0.0215565	0	0	0	0	0.0475921	0.019371	0.0420629	0	0.03924	0.0325042	0.042062	0	0	0.0395517	0.0416207	0.0521729	0.0527893	0	0	0	0	0	0	0
PBG2_242825	0.126745	0	0.0439563	0	0	0	0	0	0	0.0226572	0	0	0.0474142	0	0.10324	0.0176984	0.0483298	0	0	0.0152676	0	0	0	0	0	0	0	0	0	0	0	0	0	0.02616	0.0325042	0.0343435	0	0	0	0	0	0	0	0	0	0	0	0	0
YM21_64061	0	0	0.0146521	0	0	0	0	0	0	0	0	0	0.0202175	0	0	0.0125147	0.0209274	0	0	0	0	0	0.0179634	0	0	0	0	0	0	0	0	0	0	0.0413626	0.0351086	0.0396565	0	0	0.0815378	0.0250982	0.0260865	0	0	0	0	0	0	0	0
PBG3_524661	0	0	0	0	0	0	0	0	0	0	0	0	0	0	0	0	0.0170872	0	0	0	0.0246707	0	0	0	0	0	0	0	0	0	0	0.0420629	0	0	0	0	0	0	0	0.0125491	0	0	0	0	0	0	0	0	0
PBG3_486345	0.0200401	0	0	0.0171904	0	0	0	0	0	0	0	0	0	0	0	0.0125147	0	0	0	0	0	0	0	0	0.0152428	0	0	0	0	0	0	0	0	0	0	0	0	0	0	0	0	0.0207057	0	0	0	0	0	0	0
PBG2_309239	0	0	0	0	0	0	0	0	0	0	0	0	0	0	0	0.0306546	0.0764161	0	0	0	0	0	0	0	0	0	0	0	0	0	0	0	0	0	0.0132698	0	0	0	0.118655	0.0709885	0.115931	0	0	0	0	0	0	0	0
PBG2_574680	0	0.0267214	0.0915024	0	0	0	0.0793052	0	0	0	0	0	0.0202175	0.0153069	0.0407183	0.0820642	0.0704521	0	0	0.0323875	0.0246707	0	0	0	0	0	0	0	0	0	0	0	0	0.0453104	0.0375326	0.0578088	0	0.0223831	0.0242203	0.0177471	0.0184459	0	0	0	0	0	0	0	0
PBG2_120901	0	0	0	0	0.0304678	0.024306	0	0	0	0	0	0	0	0	0	0	0	0.0324215	0.0167593	0.0107958	0	0	0	0	0	0	0	0	0	0	0	0	0	0	0	0	0	0	0	0	0	0	0	0	0	0	0	0	0.0640184
PBG1_620640	0	0	0	0	0.0152339	0	0	0.0123693	0.0591312	0	0	0	0	0.0153069	0	0.0125147	0.0120824	0.013236	0	0.0107958	0.0246707	0	0	0	0	0	0	0	0	0	0	0.0188111	0	0.0184979	0	0.0140207	0	0	0	0	0	0	0	0	0.0181548	0	0	0	0
YM23_96572	0	0	0	0.0243108	0	0	0	0.0123693	0	0	0	0	0	0	0	0	0.0120824	0	0	0.0341394	0	0	0	0.054065	0.0340839	0.0276606	0	0	0	0	0.0136973	0	0	0.0539302	0.0419628	0.0242845	0	0	0	0	0	0	0	0	0	0	0	0	0
Arch14_76447	0	0	0	0	0	0	0	0.044598	0	0	0	0	0	0	0	0	0	0	0	0.0403943	0	0	0	0	0	0	0.0689956	0.0432136	0.0165092	0	0	0	0	0	0.0132698	0	0	0	0	0	0	0	0	0	0	0	0	0	0
Arch15_27918	0.0200401	0	0	0	0	0	0	0	0	0	0	0	0	0	0	0	0	0	0	0.0241402	0	0	0	0	0	0	0.0308558	0.0249494	0.0617718	0	0	0	0	0	0.0132698	0	0	0	0	0	0	0	0	0	0	0	0	0	0
PBG4_94342	0	0	0.0146521	0	0	0	0	0.0123693	0	0	0	0	0	0	0	0	0	0	0.00967596	0	0	0	0	0	0	0	0	0.0176419	0	0	0	0	0.0245145	0.01308	0.0187663	0	0	0	0	0	0	0.0146411	0	0	0	0	0	0	0
PBG1_52457	0	0	0	0	0	0	0	0	0	0	0	0	0	0	0	0	0	0	0	0	0	0	0	0	0	0.0159699	0	0	0.0165092	0	0.0136973	0	0	0.0226552	0.0187663	0	0	0	0	0	0	0.0146411	0	0	0	0	0	0	0
PBG3_299324	0	0	0	0	0	0.0198458	0	0.0174928	0	0	0.0234339	0	0.0247613	0	0	0	0.0209274	0.0229255	0.0167593	0	0	0	0.0254041	0	0	0	0	0.0176419	0	0	0.019371	0	0.0245145	0	0.0132698	0	0	0	0	0.0125491	0	0	0	0	0.0314451	0	0.0211147	0	0
PBG3_84163	0.153931	0	0	0	0	0	0	0	0	0	0	0	0	0.0153069	0	0	0.0270172	0	0	0	0	0	0	0	0	0.0505012	0.0178146	0	0	0	0	0	0	0.0613506	0.0689519	0.0543019	0	0	0	0	0	0	0	0	0	0	0	0	0
YM25_15279	0	0	0	0	0	0	0	0	0	0	0	0	0	0	0	0	0	0	0	0.0389249	0	0	0	0	0	0	0.0734514	0.0966285	0.0233475	0	0	0	0	0	0.0132698	0.0140207	0	0	0	0	0	0	0	0	0	0	0	0	0
PBG3_320782	0	0	0	0	0	0	0	0.0642726	0	0	0	0	0	0.0765346	0	0.0125147	0.115891	0	0	0	0	0	0	0	0	0.0159699	0.0308558	0	0.0233475	0	0	0	0	0.116258	0.154181	0.137374	0	0	0	0	0	0	0	0	0	0	0	0	0
PBG2_445101	0.0200401	0	0	0.0687614	0	0	0	0	0	0	0	0	0	0	0	0	0	0	0	0	0	0	0	0	0	0.0276606	0.0178146	0	0.0233475	0	0	0	0	0.01308	0.0132698	0.0280414	0	0	0	0	0	0	0	0	0	0	0	0	0
YM25_12837	0	0	0	0.130918	0	0	0	0	0	0	0	0	0.0247613	0	0	0	0	0	0	0.0107958	0	0	0	0.0254865	0.0152428	0.0575802	0	0	0	0	0	0	0	0.0184979	0.022984	0.0465013	0	0	0	0	0	0	0	0	0	0	0	0	0
YM25_5732	0	0.0188948	0.0253782	0	0	0	0	0	0	0	0	0	0	0.0153069	0	0.0176984	0.0170872	0	0	0.0186989	0	0	0.0179634	0	0	0.0159699	0.0251936	0.0176419	0.231718	0	0.019371	0	0	0	0.0132698	0.0280414	0	0	0	0	0	0	0	0	0	0	0	0	0
PBG1_285456	0.028341	0	0.0207212	0.0297746	0	0	0	0.0174928	0	0.0906287	0	0	0.0202175	0.0306138	0.0153901	0.0125147	0	0	0	0.0152676	0.0348896	0	0.0311136	0.0180217	0.0215565	0.0225848	0	0	0	0	0.0136973	0.0266029	0	0	0	0.0313512	0	0	0	0.0125491	0	0	0	0	0	0	0	0	0
PBG3_378037	0.0200401	0	0.0146521	0.0595491	0	0	0	0.0123693	0	0	0	0	0.0285919	0	0.0217649	0.0216761	0.038208	0	0	0.0305352	0	0	0	0.0476809	0.0340839	0.0798494	0	0	0.0466951	0	0	0	0	0.02616	0.0187663	0.0313512	0	0	0	0.0125491	0	0	0	0	0	0	0	0	0
PBG4_10390	0.028341	0	0.0293042	0.0515711	0	0	0	0	0	0	0	0	0	0	0	0	0	0	0	0.0215917	0	0	0.0254041	0.0254865	0.0304855	0.0505012	0	0	0	0	0	0	0	0	0.0296722	0.0242845	0	0	0	0	0	0	0	0	0	0	0	0	0
PBG1_643236	0.0200401	0.137557	0.155063	0.123961	0	0	0.0793052	0.0174928	0	0.100051	0.0331406	0	0.0959	0.0265124	0.0376978	0.0911082	0.0792299	0.045851	0.0432722	0.0560968	0.115716	0	0.0440012	0.0402977	0.0482019	0.0597538	0	0	0.0639399	0	0.0581129	0.0376222	0	0.0226552	0.0351086	0.0396565	0	0	0.0139836	0	0.0184459	0	0	0	0	0.0801375	0.0298607	0	0
PBG2_237608	0	0.122453	0.257977	0.0171904	0	0.0140331	0.15861	0.0811107	0.0591312	0.378788	0.184519	0.0415227	0.264378	0.253837	0.237925	0.107655	0.133455	0.109147	0.109471	0.193423	0.216484	0.324443	0.255308	0.213235	0.263131	0.301319	0	0	0.0436792	0.0582882	0.151292	0.0841257	0	0.070438	0.099302	0.0396565	0	0.0500501	0.0463784	0	0.0505162	0.0253592	0	0	0	0.0428353	0	0	0
YM23_44338	0	0	0.0207212	0	0	0	0	0.0174928	0	0	0	0	0.0589436	0	0	0	0	0	0	0	0	0	0	0	0.0152428	0	0	0	0	0	0.113779	0	0	0	0	0	0	0	0	0	0	0.0146411	0	0	0	0	0	0	0
YM23_42306	0	0	0	0	0	0	0	0.0276585	0	0.0698341	0	0	0.040435	0.109313	0.0533128	0	0	0.013236	0.00967596	0.0539792	0	0.119808	0.0475268	0.050973	0.0528025	0.097141	0	0	0	0.0336527	0	0.0325818	0	0.01308	0.0132698	0.0343435	0	0.0316544	0	0.0177471	0.0130432	0.0717265	0	0	0	0	0	0	0
YM23_53604	0	0	0	0.0297746	0	0	0	0	0	0.0320421	0	0	0.0202175	0	0	0.0216761	0.0661783	0	0	0.0241402	0	0	0.0359269	0	0	0.0159699	0	0	0	0.0752497	0.019371	0	0	0	0.0132698	0	0	0	0.0139836	0.0250982	0	0	0	0	0	0	0	0	0
PBG3_403103	0.0400802	0	0.0253782	0.0957118	0	0	0	0.0123693	0	0	0	0	0.0142959	0	0	0	0	0	0	0.0107958	0	0	0.0647681	0.0624289	0.0848681	0.0553213	0	0	0.0233475	0	0.0306282	0	0	0.0292478	0.0187663	0.0611147	0	0	0	0	0	0	0	0	0	0	0	0	0
YM25_79537	0.0200401	0	0	0.082442	0	0	0	0.0174928	0	0	0	0	0.0378235	0	0	0	0	0	0	0	0	0	0	0.0360434	0.0927181	0.0225848	0	0	0	0	0.0335515	0	0	0.01308	0	0	0	0	0	0	0	0	0	0	0	0	0	0	0
PBG2_736561	0	0	0.0146521	0.0619807	0	0	0	0	0	0	0	0	0.0202175	0	0	0.0176984	0.0170872	0	0	0.0107958	0	0	0.0718537	0.0402977	0.0549586	0.0451696	0	0	0	0	0	0	0	0.01308	0.0132698	0	0	0	0	0	0	0	0	0	0	0	0	0	0
YM21_18798	0.0200401	0	0	0	0	0	0	0	0	0	0	0	0	0	0	0.0125147	0.0120824	0	0	0.0305352	0	0	0	0.0882878	0.0264013	0.0575802	0	0	0.0285948	0	0.0306282	0	0	0.0584955	0.022984	0.0524606	0	0	0	0	0	0	0	0	0	0	0	0	0
YM25_41407	0	0	0.0207212	0.0941554	0	0	0	0	0	0.016021	0	0	0.040435	0	0.0307802	0.0250293	0.0295958	0	0	0.0581374	0.0246707	0	0.0933407	0	0	0.0451696	0	0	0	0	0.0237245	0.0420629	0	0.0226552	0.0187663	0.0370952	0	0	0	0	0.0130432	0	0	0	0	0	0	0	0
YM25_11017	0	0	0	0.153755	0	0	0	0	0	0	0	0	0.0142959	0	0	0.0176984	0.0418548	0	0	0.0373979	0	0	0.0311136	0	0	0.0451696	0	0	0	0	0	0	0	0.0346064	0.0187663	0.0140207	0	0	0	0.0280607	0	0	0	0	0	0	0	0	0
PBG2_293126	0	0	0.0414424	0	0	0	0	0	0	0	0	0	0	0	0	0.0279837	0.0270172	0	0.00967596	0	0	0	0	0	0	0	0	0	0	0	0	0	0	0.01308	0	0.0198282	0	0	0.0312683	0.0332018	0	0	0	0	0	0	0	0	0
PBG2_499591	0.0490881	0	0.0146521	0	0	0	0.112154	0	0	0	0	0	0.0285919	0	0.0842949	0.0176984	0.0435639	0	0	0.0107958	0	0	0	0	0.0152428	0.0357097	0	0	0.0369157	0	0.0821841	0	0	0.01308	0.0265396	0.042062	0	0	0	0	0	0	0	0	0	0	0	0	0
PBG3_378285	0	0	0.120824	0.0595491	0	0	0	0	0	0.0768342	0	0	0.0623145	0.0612277	0.0634549	0.0353968	0.0724947	0	0	0.0870388	0.0348896	0	0.233525	0.106618	0.129339	0.117354	0	0	0.0522067	0.0336527	0.0387419	0.127583	0	0.0506586	0.0676629	0.0728536	0	0	0.0197758	0.0250982	0.0184459	0.0414113	0	0	0	0	0	0	0
YM23_12747	0.0200401	0	0.0146521	0.0729325	0	0	0	0	0	0	0	0	0.0247613	0	0	0	0.0170872	0	0	0.0107958	0	0	0	0.0254865	0.0664417	0.0731832	0	0	0.0165092	0	0.0136973	0	0	0	0.022984	0.0396565	0	0	0	0	0	0.0387368	0	0	0	0	0	0	0
PBG3_504025	0.0200401	0	0.0293042	0	0	0	0	0	0	0.016021	0	0	0.0142959	0	0	0.0125147	0.0209274	0	0	0.0152676	0	0	0.0359269	0.0254865	0.0264013	0.0225848	0	0	0.0165092	0	0	0	0	0.0433815	0.0398094	0	0	0	0	0	0.0130432	0	0	0	0	0	0	0	0
PBG1_633946	0.0200401	0.0499911	0.0567474	0	0	0	0	0	0.102418	0.115529	0.0907592	0	0.0623145	0.0265124	0.0688265	0.0500587	0.0435639	0.091702	0.0611961	0.0691271	0.0923093	0	0.0179634	0	0	0.0159699	0	0	0	0	0.0136973	0.0376222	0.0600481	0.0320393	0.022984	0.0396565	0	0.114132	0.0670631	0.0913589	0.0432595	0	0	0	0.0480332	0.135457	0.0211147	0	0.0640184
PBG1_471991	0	0.0654537	0.0146521	0	0	0	0	0	0	0.0453143	0	0	0.0428878	0.0342273	0	0.0650282	0.0319671	0.013236	0.00967596	0.0403943	0.0348896	0	0.0401674	0	0.0152428	0	0	0	0	0	0.0136973	0.0188111	0.049029	0.01308	0	0	0	0.0316544	0	0	0.0184459	0.0654771	0	0	0	0.0428353	0.0298607	0	0
YM26_41113	0	0	0	0	0	0	0	0	0	0.016021	0	0	0.0142959	0	0	0	0	0	0.00967596	0.0107958	0	0	0	0	0	0	0	0	0	0	0	0	0	0	0	0	0.0563436	0.0223831	0	0	0	0	0	0	0	0	0	0	0
PBG1_364948	0.0347105	0	0	0	0	0	0	0.0276585	0	0	0	0	0	0.0153069	0	0	0.0400729	0	0	0	0	0	0	0	0	0.0225848	0	0	0.0285948	0	0	0	0	0.0471606	0.0398094	0.0140207	0	0	0	0	0	0	0	0	0	0	0	0	0
PBG3_477953	0	0	0.0146521	0.0171904	0	0	0	0.0174928	0	0	0	0	0	0	0	0.0279837	0.038208	0	0	0	0	0	0	0	0	0	0	0	0	0	0	0	0	0	0	0	0	0	0.0541583	0.0125491	0.0130432	0	0	0	0	0	0	0	0
Arch9_51937	0	0	0	0.0171904	0	0	0	0	0	0	0	0	0	0	0	0	0.0120824	0	0	0.0107958	0	0	0	0.054065	0.0304855	0.0319398	0	0	0	0	0	0	0	0.02616	0	0.0140207	0	0	0	0	0	0	0	0	0	0	0	0	0
PBG1_460840	0	0	0.0439563	0	0	0	0	0	0	0	0	0	0.0474142	0	0	0.0625734	0.0400729	0	0	0	0	0	0	0.0180217	0	0	0	0	0	0	0.019371	0	0	0.0320393	0.0650084	0.0672408	0	0.0223831	0.0242203	0.0354943	0.0184459	0.0146411	0	0	0	0	0	0	0
YM22_89786	0	0	0	0	0	0	0	0.0123693	0	0	0	0	0	0	0	0.0125147	0.0120824	0	0	0	0	0	0	0	0	0	0	0	0	0	0	0	0	0	0	0	0	0	0.0279672	0.0177471	0.0368918	0	0	0	0	0	0	0	0
YM22_49909	0	0	0	0	0	0	0	0	0	0	0	0	0	0	0	0.0484691	0.0435639	0	0	0	0	0	0	0	0	0	0	0	0	0	0.0136973	0	0	0.01308	0.0265396	0.0140207	0	0	0.093805	0.0869428	0.0521729	0	0	0	0	0	0	0	0
PBG2_174321	0	0	0	0	0	0	0	0	0	0	0	0	0	0	0	0.0125147	0	0	0	0.0107958	0	0	0	0	0	0	0	0	0	0	0	0	0	0.0226552	0.0132698	0.0594847	0	0	0.0419509	0.0250982	0	0	0	0	0	0	0	0	0
YM21_41288	0	0	0.0207212	0	0	0	0	0	0	0	0	0	0.0142959	0	0	0.0353968	0.0362473	0	0	0	0	0	0	0.0180217	0	0	0	0	0	0	0	0	0	0.01308	0.0296722	0.0242845	0	0	0.0279672	0.0280607	0.0345091	0.0146411	0	0	0	0	0	0	0
PBG2_62523	0	0	0.0146521	0	0	0	0	0	0	0	0	0	0	0.0153069	0	0	0	0	0	0.0107958	0.0246707	0	0	0.0180217	0	0.0159699	0	0	0.0233475	0.0336527	0	0.108061	0	0	0	0.0198282	0	0	0	0	0	0	0	0	0	0	0	0	0
YM26_51327	0	0	0.0207212	0	0	0	0	0	0	0	0	0	0	0	0.133282	0.0125147	0.0170872	0	0	0.0152676	0	0	0	0	0	0	0	0	0	0	0	0.0188111	0	0	0.0132698	0	0	0	0.0197758	0.0177471	0.0130432	0	0	0	0	0	0	0	0
PBG3_398654	0	0	0.0485956	0.0515711	0	0	0	0	0	0.0392434	0.0234339	0	0.0378235	0.0306138	0.0217649	0.0125147	0.0362473	0	0	0.0581374	0.0246707	0	0.0475268	0.0180217	0.0528025	0.0505012	0	0	0.0233475	0	0	0	0	0.0226552	0.022984	0.0242845	0	0	0.0197758	0.0547003	0.0391297	0.0292822	0	0	0	0	0	0	0
PBG3_605161	0	0	0	0	0	0	0	0	0	0	0	0	0	0.159809	0	0	0.0241649	0	0	0.0215917	0	0	0	0	0	0.0276606	0	0	0	0	0	0	0	0.146823	0.120894	0.0313512	0	0	0	0	0	0	0	0	0	0	0	0	0
PBG4_288165	0	0	0	0.0343807	0	0	0	0	0	0	0	0	0	0.0153069	0	0	0	0	0	0.0152676	0	0	0.0440012	0.0180217	0.0304855	0.0422523	0	0	0.0404391	0	0	0	0	0.02616	0.022984	0.0280414	0	0	0	0	0	0	0	0	0	0	0	0	0
PBG3_292851	0	0	0	0.0343807	0	0	0	0	0.0591312	0	0	0	0	0	0	0	0	0	0	0.0241402	0	0	0.0311136	0	0.0304855	0	0	0	0	0	0	0.0921551	0	0	0	0.0140207	0	0	0	0.0125491	0	0	0	0	0	0	0	0	0
YM23_40936	0	0	0	0	0	0	0.194257	0.0856968	0	0	0	0	0	0.0701451	0	0.0638126	0.128438	0	0	0.0186989	0	0	0	0	0	0	0.139136	0.134356	0.0436792	0	0	0	0	0.135931	0.0928885	0.0543019	0	0	0	0	0	0.0146411	0.0441081	0	0	0	0	0	0
PBG4_13205	0.0200401	0	0	0.0515711	0	0	0	0	0	0	0	0	0	0	0	0.0176984	0.0120824	0	0	0.0107958	0	0	0	0.0441439	0.0215565	0.0159699	0	0	0.0285948	0	0	0	0	0.0292478	0.022984	0.0396565	0	0	0	0.0177471	0.0184459	0	0	0	0	0	0	0	0
PBG4_33022	0	0	0	0.0297746	0	0	0	0	0	0	0	0	0	0	0	0	0	0	0	0.0107958	0	0	0.0179634	0.0312145	0.037337	0.0159699	0	0	0	0	0	0	0	0	0	0	0	0	0	0	0	0	0	0	0	0	0	0	0
YM21_61062	0	0	0	0	0.043088	0.05786	0	0	0	0	0.0331406	0	0	0	0	0	0	0	0	0	0	0	0	0	0	0	0	0	0	0	0	0	0	0	0	0	0	0	0	0	0	0.0327385	0	0	0	0	0	0	0
PBG3_185102	0	0	0	0	0	0	0	0.0642726	0	0	0	0	0	0	0	0.0530953	0.0295958	0	0	0.0358057	0	0	0	0	0	0.0225848	0	0	0.0639399	0	0	0	0	0.0837529	0.117196	0.107695	0	0	0.0139836	0.0125491	0	0	0	0	0	0	0	0	0
PBG3_300797	0	0	0	0	0	0	0.137361	0	0	0	0	0	0	0.0432945	0	0.0811044	0.171724	0	0	0.0107958	0	0	0	0	0	0.0618511	0.0178146	0.0176419	0	0	0	0	0	0.272805	0.238856	0.203662	0	0	0	0	0	0	0	0	0	0	0	0	0
PBG1_453705	0	0	0	0	0	0	0.0793052	0.0247385	0	0.0277492	0.0523998	0	0	0.0153069	0	0.120687	0.200729	0	0.00967596	0.0152676	0	0	0	0	0	0.097141	0	0	0	0	0	0	0	0.126815	0.173525	0.177349	0	0	0	0	0	0	0	0	0	0	0	0	0
PBG3_669044	0.0347105	0.0327268	0.0293042	0	0	0	0	0	0	0	0	0	0	0.0216473	0	0	0	0.013236	0	0.0152676	0	0	0	0	0	0	0	0	0	0	0	0	0	0	0	0	0	0	0	0	0	0.0207057	0	0	0	0	0	0	0
PBG1_160728	0.028341	0.0327268	0.0293042	0.0343807	0.0152339	0	0	0.0123693	0.0591312	0.016021	0.0405887	0	0.0142959	0.0153069	0.0153901	0.0176984	0.0209274	0	0.0216361	0.0107958	0.0246707	0.0691714	0	0.0254865	0.0215565	0	0.0251936	0.0249494	0.0165092	0	0.019371	0	0.0346688	0.01308	0.0132698	0	0	0	0.0197758	0.0250982	0.0291656	0.0146411	0	0	0	0	0	0	0
PBG3_273679	0	0	0	0.0243108	0	0	0	0	0	0	0	0	0.0142959	0	0	0.0125147	0.0120824	0	0	0	0	0	0.0179634	0	0	0.0159699	0	0	0	0	0.0136973	0.0266029	0	0	0.0132698	0.0140207	0	0	0	0.0125491	0.0225915	0	0	0	0	0	0	0	0
PBG2_70377	0	0	0	0	0	0	0	0	0	0	0	0	0	0.0216473	0	0	0.0209274	0	0	0	0	0	0	0	0	0.0529661	0	0	0	0	0	0	0	0.0554937	0.0593443	0.0370952	0	0	0	0	0	0	0	0	0	0	0	0	0
PBG2_446853	0	0	0.0253782	0.074931	0	0	0	0.0174928	0	0	0	0	0	0	0	0.0125147	0.0362473	0	0	0.0215917	0	0	0	0	0	0	0	0	0	0	0	0	0	0	0.0132698	0.0280414	0	0	0	0.0177471	0	0	0	0	0	0	0	0	0
PBG2_697666	0.0400802	0.0188948	0.0293042	0.0384388	0.021544	0.0280662	0	0.0123693	0	0.0226572	0.0234339	0	0.0247613	0.0306138	0	0	0.0241649	0.0187186	0.0216361	0.0152676	0.0348896	0	0.0311136	0.0312145	0.0304855	0.0276606	0.0308558	0.0305566	0	0.0336527	0.0237245	0.0188111	0.0245145	0.0226552	0.0296722	0.0140207	0	0	0.0197758	0.0280607	0.0291656	0.0207057	0.0441081	0.0364905	0.0314451	0	0	0	0
PBG3_15924	0	0	0.0253782	0	0	0	0	0.0123693	0	0.0277492	0.197458	0	0.0285919	0.0216473	0.0266564	0	0	0.181965	0.226508	0.0445124	0.0246707	0	0.0179634	0	0	0.0159699	0	0	0.0165092	0	0	0.0420629	0	0	0.0132698	0.0198282	0	0.0671492	0	0.0217357	0.0260865	0.0146411	0	0	0	0.236566	0.0298607	0.0409616	0.181071
PBG1_320094	0	0	0	0	0.0152339	0	0	0	0	0	0	0	0	0.0342273	0	0.0353968	0.0209274	0	0	0.0107958	0	0	0	0	0	0	0	0	0	0	0	0	0	0.0666952	0.0689519	0.0140207	0	0	0.0139836	0	0	0	0	0	0	0	0	0	0
PBG3_386525	0	0.0327268	0.0253782	0.0171904	0	0	0	0.0174928	0	0.016021	0	0	0.0142959	0	0	0.0250293	0.0170872	0.013236	0.00967596	0.0186989	0	0	0.0179634	0.0180217	0.0152428	0	0.0178146	0.0176419	0.0233475	0	0.0136973	0	0.0424604	0.01308	0.0187663	0	0	0	0	0.0125491	0.0260865	0.0146411	0	0	0	0	0	0	0
PBG3_362498	0	0	0	0	0	0	0	0	0	0	0	0	0	0	0.0153901	0	0	0	0.0136839	0	0	0	0	0.0180217	0	0.0159699	0	0	0	0	0	0	0	0	0	0	0	0.0223831	0.0139836	0.0125491	0.0130432	0	0	0	0	0	0	0	0
PBG3_92378	0	0	0	0	0	0.0198458	0	0	0	0	0.0966205	0	0.0247613	0.0765346	0.0486677	0	0	0.235289	0.232021	0.115268	0.0246707	0	0	0	0	0	0	0	0	0	0	0.072855	0	0	0	0	0	0	0	0	0	0	0.0623783	0.0893832	0.21094	0.220508	0.240745	0.551082	0.156813
PBG1_511819	0	0	0	0	0	0	0.0793052	0	0	0	0	0	0.0247613	0.0551899	0.0153901	0	0	0	0.0167593	0.0373979	0	0	0	0	0.0215565	0	0	0	0	0.0475921	0.0237245	0	0	0	0	0.0140207	0	0	0	0	0	0.0327385	0	0	0	0	0	0	0
PBG1_242225	0	0	0	0	0	0	0.0793052	0	0	0	0	0	0	0	0	0	0.0241649	0	0	0	0	0	0	0	0	0.0159699	0	0	0	0	0	0	0	0.01308	0.0459679	0.0140207	0	0	0	0	0	0	0	0	0	0	0	0	0
PBG3_106608	0	0	0	0.0171904	0	0	0	0	0	0	0	0	0	0	0	0	0	0.0350193	0.0627074	0.0107958	0	0	0	0.0180217	0	0.0159699	0	0	0	0	0	0	0	0	0	0	0	0.0671492	0	0	0	0	0	0	0	0	0	0	0
PBG3_122438	0	0	0	0	0	0	0	0	0	0	0	0	0	0	0	0	0	0	0	0.0107958	0	0	0.0254041	0	0	0	0	0	0.0165092	0	0.0136973	0	0	0.01308	0	0	0	0	0	0.0125491	0	0	0	0	0	0	0	0	0
PBG3_382742	0.0200401	0	0	0.0171904	0	0	0	0.0174928	0	0	0	0	0	0	0	0	0	0.0264721	0.0193519	0.0152676	0	0	0.0254041	0	0	0	0	0.0176419	0	0	0.0136973	0.0188111	0.0245145	0	0	0	0	0	0	0	0.0130432	0.0146411	0	0	0.0256748	0.0302891	0.0298607	0	0
YM22_19425	0	0	0.0207212	0	0	0	0	0.0123693	0.118262	0.0480631	0.0523998	0	0.0700355	0.0265124	0.0435297	0.0250293	0.0526661	0.013236	0.0167593	0.050637	0.0348896	0.0691714	0.0311136	0	0.0152428	0.0276606	0	0	0.0330184	0	0.019371	0.0188111	0	0	0.0265396	0.0370952	0	0	0.0978853	0.0996055	0.142285	0	0	0	0	0	0	0	0
PBG2_408454	0	0.0597508	0.0485956	0	0	0	0	0	0	0.016021	0	0	0.0202175	0	0	0.0216761	0.0241649	0	0	0.0305352	0.0348896	0	0.0440012	0	0.0152428	0.0276606	0	0	0	0	0	0.0266029	0	0	0	0.0140207	0	0	0	0.0177471	0	0	0	0	0	0.0302891	0.0211147	0	0
PBG3_273785	0	0	0	0	0	0	0	0.0123693	0	0.016021	0	0	0	0	0	0	0	0	0	0.0373979	0	0	0	0	0	0	0.0178146	0	0.0330184	0	0	0	0	0.01308	0.022984	0.0343435	0	0	0	0	0	0	0	0	0	0	0	0	0
PBG1_432433	0	0	0	0	0	0	0	0	0	0	0	0	0.0142959	0	0	0.0125147	0.0270172	0	0	0	0	0	0	0	0	0.0159699	0	0	0	0	0	0	0	0.0226552	0.0132698	0.0313512	0	0	0	0.0125491	0	0	0	0	0	0	0	0	0
YM21_6618	0	0	0	0	0	0	0	0	0	0	0	0	0	0	0	0.0125147	0	0	0	0.0107958	0	0	0	0	0.0264013	0	0	0	0.0522067	0	0	0	0	0.0226552	0.0132698	0.0140207	0	0	0	0	0	0	0	0	0	0	0	0	0
PBG3_161273	0	0	0	0	0	0	0.0793052	0	0	0	0	0.0415227	0.0948285	0	0	0.0936512	0.0819471	0	0	0	0	0	0	0	0	0.0159699	0	0	0	0	0	0	0	0	0.0325042	0.0313512	0	0	0	0	0	0	0	0	0	0	0	0	0
PBG2_144701	0	0	0	0	0.0746307	0.0627579	0	0	0	0	0.0331406	0	0	0.0153069	0.0266564	0	0	0.0324215	0.0193519	0	0	0	0	0	0	0	0	0	0	0	0	0	0	0	0	0	0	0	0	0	0	0	0.116699	0	0	0	0	0	0.350643
YM25_51708	0	0	0.0439563	0.103142	0	0	0	0	0	0	0	0	0.0247613	0.0153069	0	0	0.0209274	0	0	0	0	0	0	0	0	0.0225848	0.0178146	0	0.0595248	0	0	0	0	0.0453104	0.0419628	0.0313512	0	0	0	0.0125491	0	0	0	0	0	0	0	0	0
PBG2_449185	0	0	0	0	0	0	0	0	0	0	0	0	0	0	0	0.0279837	0.0319671	0	0	0	0	0	0	0	0	0.0319398	0	0	0	0	0	0.0188111	0	0.01308	0.0265396	0.0594847	0	0	0	0	0	0	0	0	0	0	0	0	0
PBG2_324913	0	0	0	0	0	0	0	0	0	0.016021	0	0	0.0142959	0.0572732	0.0266564	0	0.0120824	0	0	0	0	0	0	0	0	0	0	0	0	0	0	0	0	0	0.022984	0.0242845	0	0.0387686	0	0	0	0	0	0	0	0	0	0	0
PBG1_566173	0	0	0	0	0	0	0	0	0	0.016021	0	0	0	0	0	0	0.0120824	0	0	0	0	0	0	0	0	0	0	0	0	0	0	0	0	0.01308	0.0132698	0	0	0	0	0	0	0.0146411	0	0	0	0	0	0	0
PBG2_582469	0.0200401	0	0	0	0	0	0	0.047906	0	0	0	0	0	0.0153069	0	0.0125147	0.0120824	0	0	0.0152676	0	0	0	0	0	0	0	0	0.0165092	0	0	0	0	0.02616	0.0132698	0	0	0	0	0.0125491	0	0	0	0	0	0	0	0	0
PBG3_7088	0	0	0	0	0	0	0	0	0	0.016021	0.0523998	0	0.0285919	0	0.096111	0	0.0209274	0.045851	0	0	0.0246707	0	0	0	0	0	0	0	0	0	0	0.0266029	0	0	0	0	0.09759	0	0	0	0	0	0	0	0	0	0	0	0.0905357
PBG3_414404	0	0	0	0.0243108	0	0	0.0793052	0.0123693	0	0	0	0	0	0	0	0	0	0	0	0	0	0	0	0	0	0.0159699	0	0	0.0466951	0	0.0136973	0	0	0.0539302	0.0459679	0.0370952	0	0	0	0	0	0	0	0	0	0	0	0	0
PBG1_432012	0	0	0	0	0	0	0	0.0391151	0	0	0	0	0.0142959	0.0265124	0.0153901	0.0306546	0.0418548	0	0	0.0341394	0	0	0	0	0	0.0159699	0	0	0	0	0	0	0	0.05232	0.0398094	0.0140207	0	0	0	0	0	0	0	0	0	0	0	0	0
YM26_66664	0	0.0188948	0.0253782	0	0	0	0	0	0	0.179121	0	0	0.0247613	0.189336	0.362566	0.0625734	0.092807	0.0187186	0.0290279	0.0656685	0.130545	0	0	0	0	0	0	0	0	0	0	0.0902148	0	0.01308	0.0608098	0.0396565	0	0	0	0	0.081455	0	0	0	0	0	0	0	0
YM24_615	0	0	0.0146521	0	0	0	0	0	0	0.016021	0	0	0.040435	0	0	0.0176984	0.0209274	0.013236	0	0.0152676	0.0246707	0	0	0	0.0152428	0	0	0	0	0	0	0.0678243	0	0	0	0.0140207	0	0	0	0.0125491	0.0345091	0	0	0	0	0	0	0	0
PBG1_190729	0	0	0	0.0171904	0	0	0	0.0123693	0	0.016021	0	0.0415227	0	0.0153069	0.0217649	0.0125147	0.0120824	0	0	0.0241402	0	0	0	0.0180217	0.0403286	0.0319398	0	0	0	0	0.0136973	0	0	0	0	0.0140207	0	0	0	0.0125491	0	0	0	0	0	0	0	0	0
PBG3_292273	0.0400802	0	0.0293042	0	0	0	0.137361	0.0123693	0	0	0	0	0	0.0306138	0	0.0176984	0.0170872	0	0	0	0	0	0	0	0	0	0	0	0.0165092	0	0	0	0	0.0506586	0.0132698	0	0	0	0.0242203	0.0793676	0	0	0	0	0	0	0	0	0
PBG2_259674	0	0	0	0	0	0	0	0.0123693	0	0	0	0	0	0	0	0.0216761	0.0319671	0	0.00967596	0	0	0	0	0	0	0	0	0	0	0	0	0.0188111	0	0.01308	0.0187663	0.0140207	0	0	0	0	0	0	0	0	0	0	0	0	0
PBG4_204720	0	0	0	0.0243108	0	0	0	0	0	0	0	0	0.0142959	0	0	0	0	0	0	0.0107958	0	0	0	0.0180217	0.110969	0.0276606	0	0	0	0	0	0	0	0	0	0.0242845	0	0	0	0	0	0	0	0	0	0	0	0	0
PBG2_363249	0	0	0	0	0	0	0	0	0	0	0	0	0	0.0216473	0	0	0	0	0	0	0	0	0	0	0	0.0451696	0	0	0	0	0	0	0	0.0453104	0.049651	0.0465013	0	0	0	0	0	0	0	0	0	0	0	0	0
YM22_75253	0	0	0.0358902	0	0	0	0	0	0	0.016021	0	0	0	0	0	0.0638126	0.0362473	0	0	0.0107958	0	0	0	0	0	0	0	0	0	0	0	0.0188111	0	0	0.0375326	0	0	0	0.141918	0.172978	0.186751	0	0	0	0	0	0	0	0
PBG2_161165	0	0	0	0	0	0	0	0	0	0	0.0468678	0	0	0	0	0.0125147	0	0	0	0.0107958	0	0	0	0	0	0	0	0	0	0	0.0136973	0.0188111	0	0.0226552	0.0265396	0.0280414	0	0	0.0197758	0.0452465	0.0260865	0	0	0	0	0	0	0	0
PBG1_160274	0	0	0	0	0	0	0	0.0123693	0	0	0	0	0.0319667	0.0216473	0	0.0559673	0.0871277	0	0	0	0	0	0	0	0	0.0357097	0	0	0	0	0	0	0	0.0795625	0.104486	0.0485691	0	0	0.0242203	0.0217357	0.0130432	0	0	0	0	0	0	0	0
PBG3_652145	0	0	0	0	0	0	0	0	0	0	0	0	0	0	0	0.0176984	0	0	0	0	0	0	0	0	0	0.0225848	0	0	0	0	0.0136973	0	0	0	0	0	0	0	0.0541583	0.0250982	0	0	0	0	0	0	0	0	0
PBG2_567364	0	0	0	0	0	0	0	0	0	0	0	0	0	0	0	0	0.0295958	0	0	0	0	0	0	0	0	0.0159699	0	0	0	0	0	0	0	0.0226552	0.0325042	0	0	0	0	0	0	0	0	0	0	0	0	0	0
YM22_22735	0.028341	0	0.0253782	0	0	0	0	0	0	0	0	0	0	0	0.0461702	0.0353968	0.0467951	0	0	0.0241402	0	0	0	0	0	0	0	0	0	0	0.0136973	0	0	0	0	0.0140207	0	0	0	0	0	0	0	0	0	0	0	0	0
PBG2_493995	0	0	0	0.0171904	0	0.0198458	0	0	0.0591312	0.016021	0	0	0	0.0153069	0	0	0.0120824	0	0.0167593	0.0107958	0	0	0	0	0	0	0	0	0	0	0.0136973	0	0.0245145	0	0	0.0140207	0	0	0.0139836	0.0125491	0.0184459	0	0	0	0	0	0	0	0
PBG1_207553	0	0	0	0	0	0	0	0	0.102418	0	0	0	0	0	0	0	0	0	0	0	0	0	0	0	0	0	0	0	0	0	0	0	0	0	0	0.0140207	0	0	0	0	0	0.0146411	0	0	0	0	0	0	0
PBG3_80852	0	0	0	0	0	0	0	0	0	0	0	0	0	0.0306138	0	0	0.0209274	0	0	0	0	0	0	0	0	0	0.0308558	0.046676	0	0	0	0	0	0.0292478	0.0325042	0	0	0	0	0	0	0	0	0	0	0	0	0	0
YM21_20693	0	0	0	0	0	0	0.0793052	0	0	0	0	0	0	0	0	0	0	0	0	0	0	0	0	0	0	0.0357097	0	0	0	0	0	0	0	0.0506586	0.0459679	0.0280414	0	0	0	0	0	0	0	0	0	0	0	0	0
PBG3_14425	0	0	0	0	0	0	0	0.0123693	0	0	0	0	0.0142959	0	0	0.0484691	0.0879615	0	0	0.10467	0	0	0	0	0	0.0451696	0.0178146	0	0.158351	0	0	0	0	0.0679657	0.109425	0.226511	0	0	0.0197758	0	0	0	0	0	0	0	0	0	0
PBG2_152851	0	0	0.0146521	0	0	0	0	0	0	0	0	0	0.0515447	0	0	0.0395749	0.0418548	0	0	0	0	0	0	0	0	0.0618511	0	0	0	0	0.0136973	0	0.0245145	0.0369958	0.0398094	0.136657	0	0	0	0	0	0.0485591	0	0	0	0	0	0	0
YM24_41074	0	0	0	0	0	0	0	0	0	0	0	0	0.0285919	0	0.0376978	0	0	0	0	0.0341394	0.0427309	0	0.0475268	0	0.0215565	0.0225848	0	0	0	0	0.0136973	0	0	0	0	0	0	0	0	0	0	0	0	0	0	0	0	0	0
PBG1_7147	0	0	0	0	0.0549267	0.0371281	0	0	0	0	0	0	0	0	0	0	0	0.013236	0	0	0	0	0	0	0	0	0	0	0	0	0	0	0	0	0	0	0	0	0	0	0	0.0207057	0	0	0	0	0	0	0
YM22_95845	0	0.0377897	0.0775317	0	0	0	0	0	0	0.0320421	0.0777215	0	0.0350177	0.0551899	0.10092	0.0176984	0.0209274	0.0264721	0.0305981	0.0482805	0.0986827	0	0.0359269	0.0180217	0.0215565	0.0225848	0	0	0	0	0.0273947	0.0188111	0.0245145	0	0.0132698	0.0198282	0	0.0223831	0	0	0	0	0	0	0	0.0677285	0.0558643	0	0
PBG1_543404	0	0	0	0	0	0	0	0	0	0	0	0	0.0142959	0	0	0	0.0120824	0	0	0	0	0	0	0.0180217	0.0152428	0	0	0	0.0165092	0	0	0	0	0	0	0	0	0	0	0	0.0130432	0	0	0	0	0	0	0	0
PBG2_47290	0.0347105	0	0.0146521	0	0	0	0	0	0	0.0226572	0	0	0	0	0	0.0125147	0.0209274	0	0.00967596	0.0107958	0	0	0	0	0.0152428	0	0	0	0	0	0	0	0	0.01308	0	0	0	0	0.0242203	0.0217357	0.0260865	0	0	0	0	0	0	0	0
PBG2_236124	0.028341	0	0	0	0	0	0	0	0	0	0	0	0	0	0.0217649	0	0	0.013236	0	0.0107958	0	0	0	0	0.0152428	0.0159699	0	0	0	0	0	0.0188111	0	0	0	0.0140207	0	0	0	0	0	0	0	0	0.0181548	0	0	0	0.0640184
PBG3_660745	0.0400802	0	0	0	0	0	0	0	0	0	0	0	0	0.0153069	0.0153901	0.0125147	0.0783032	0	0	0	0	0	0	0	0	0.0159699	0	0	0	0	0	0	0	0.0369958	0.0578417	0.0396565	0	0	0	0	0	0	0	0	0	0	0	0	0
YM22_92551	0	0	0	0	0	0	0	0	0	0.016021	0	0	0	0	0	0	0.0209274	0	0	0	0	0	0	0	0	0	0	0	0	0	0	0.0420629	0	0	0	0	0	0	0.0559345	0.0575073	0.0345091	0	0	0	0	0	0	0	0
PBG2_593537	0	0	0	0	0	0	0	0	0	0	0	0	0	0.0265124	0	0	0	0	0.0216361	0.0152676	0	0	0	0	0	0	0	0	0	0	0	0	0	0	0	0	0	0	0	0	0	0	0	0	0.0256748	0	0.0211147	0	0
PBG2_355476	0	0	0	0	0	0	0	0	0	0	0	0	0.0378235	0.0265124	0	0.0530953	0.0792299	0	0	0.0107958	0	0	0	0	0	0.0159699	0	0	0	0	0	0	0	0.0627295	0.0650084	0.0443373	0	0	0	0.0280607	0.0130432	0	0	0	0	0	0	0	0
PBG1_371314	0	0	0	0	0	0	0	0	0	0.0226572	0	0	0	0	0	0	0	0	0.00967596	0	0	0	0	0	0	0	0	0	0	0.0336527	0	0	0	0	0	0	0	0	0	0.0125491	0.0184459	0.0146411	0	0	0	0	0	0	0
PBG3_215254	0	0	0	0	0	0	0	0.0174928	0	0.194245	0.214775	0	0.0350177	0.0838395	0.0307802	0.0250293	0.0241649	0.0187186	0.0547355	0.0571262	0	0	0	0	0	0	0	0	0.0680692	0	0	0.0819956	0	0	0.0132698	0.0242845	0	0.0742363	0.0279672	0.113637	0.0583311	0	0	0	0	0	0	0	0
PBG2_738003	0	0	0.0146521	0	0	0	0	0.0123693	0	0	0	0	0.0495226	0	0.0217649	0.0125147	0.0341743	0	0	0	0	0	0	0	0	0.0159699	0	0	0	0	0	0	0	0.0292478	0	0.0242845	0	0	0	0.0177471	0	0	0	0	0	0	0	0	0
PBG2_289818	0	0	0.0358902	0	0	0	0	0	0	0.0226572	0.0331406	0	0.0319667	0.106049	0.250059	0.0250293	0.0362473	0.0187186	0	0.0186989	0.150066	0	0	0	0	0	0	0	0	0	0	0	0	0	0	0	0	0	0	0.0125491	0.0225915	0	0	0	0	0	0	0	0.0640184
YM22_25405	0	0	0	0	0	0	0	0	0	0	0	0	0	0	0	0.0125147	0	0	0	0	0	0	0	0.0254865	0	0	0	0	0	0	0	0	0	0	0.0187663	0	0	0	0.0242203	0.0125491	0.0130432	0	0	0	0	0	0	0	0
PBG3_210132	0	0	0	0	0	0	0	0	0	0.0320421	0	0	0.0714796	0	0	0	0	0	0	0.0389249	0	0	0.0179634	0	0	0	0	0	0	0	0	0	0	0	0.022984	0.0313512	0	0	0	0	0	0	0	0	0	0	0	0	0
PBG1_646171	0	0	0	0.0171904	0	0	0	0.0214242	0	0	0	0	0	0	0	0	0.0120824	0	0	0	0	0	0	0	0	0	0	0.0305566	0.0369157	0	0.0306282	0	0	0	0	0	0	0	0	0	0	0	0	0	0	0	0	0	0
PBG1_561151	0	0	0	0	0	0.0198458	0	0	0	0	0	0	0	0	0	0	0.0120824	0	0.0136839	0	0	0	0	0	0	0	0	0	0	0	0	0	0	0	0.0132698	0	0	0	0	0	0	0	0	0	0	0	0	0	0
YM26_5590	0	0	0	0	0	0	0	0	0	0	0	0	0.0319667	0	0.0486677	0	0	0	0	0.0107958	0	0	0.0538903	0	0.0264013	0.0159699	0	0	0	0	0	0	0	0	0	0	0	0	0	0	0	0	0	0	0	0	0	0	0
YM26_48346	0	0	0	0	0	0	0	0	0	0	0	0	0	0.0153069	0.0153901	0.0125147	0.0241649	0	0	0	0	0	0	0	0	0	0	0	0	0	0	0	0	0.01308	0	0.0140207	0	0	0	0	0	0	0	0	0	0	0	0	0
PBG2_103151	0	0	0.0293042	0.082442	0	0	0.112154	0.032726	0	0	0	0	0	0.0265124	0.0153901	0.0279837	0.0553687	0	0	0.0107958	0	0	0	0	0	0	0	0	0	0	0	0	0	0.03924	0.0375326	0	0	0	0.0139836	0.0177471	0.0184459	0	0	0	0	0	0	0	0
PBG1_95098	0	0	0	0	0.0457018	0.0486121	0	0	0	0	0	0	0	0	0	0	0	0	0.0216361	0	0	0	0	0	0	0	0	0	0	0	0	0.0188111	0	0	0	0	0	0	0	0	0	0.0207057	0	0	0	0	0	0	0
PBG2_107389	0.056682	0	0.0146521	0	0	0	0	0.0174928	0	0	0	0	0.0452077	0	0.0266564	0.0250293	0.0418548	0	0	0.0285631	0	0	0	0	0	0	0	0	0.0285948	0	0	0	0	0.01308	0	0.0140207	0	0	0	0	0	0	0	0	0	0	0	0	0
PBG2_181438	0	0	0	0	0	0	0	0.0174928	0	0	0	0	0	0	0.0153901	0	0.0120824	0	0.0167593	0.0107958	0	0	0	0	0	0	0	0	0	0	0	0	0	0.0184979	0	0	0	0.0223831	0	0.0177471	0.0130432	0	0	0	0	0	0.0211147	0	0
YM26_29132	0	0	0	0.0486217	0	0	0	0	0	0.0277492	0	0	0	0	0.0575844	0	0	0	0.0136839	0	0	0	0	0	0	0	0	0	0	0	0	0.0460776	0	0	0	0	0	0	0	0	0	0	0	0	0	0	0	0	0
PBG4_218389	0.0200401	0	0.0146521	0	0	0	0	0	0	0	0	0	0	0	0	0.0125147	0	0	0.00967596	0	0	0	0	0.0180217	0	0	0.0178146	0	0.0165092	0	0.0136973	0	0.0245145	0.01308	0	0	0	0	0	0	0.0184459	0	0	0	0	0	0	0	0
YM23_50639	0	0	0	0	0	0	0	0	0	0	0	0	0.0142959	0	0	0	0.0120824	0	0	0.0215917	0	0	0	0.0180217	0	0.0159699	0	0	0	0	0	0	0	0.0226552	0.022984	0.0198282	0	0	0	0	0	0	0	0	0	0	0	0	0
PBG2_524352	0	0	0.0358902	0	0	0	0	0	0	0.0226572	0.0234339	0	0	0.0484047	0.0153901	0	0.0241649	0	0.0335185	0.0107958	0	0	0.0440012	0	0.0152428	0	0	0	0	0	0.0136973	0	0	0.01308	0.0132698	0.0242845	0	0	0	0	0.0368918	0	0	0	0	0	0	0	0
PBG2_429468	0	0	0	0	0	0	0	0	0	0	0	0	0	0	0	0	0	0	0	0	0	0	0	0	0	0.0618511	0	0	0	0	0	0	0	0.01308	0.0459679	0.0465013	0	0	0	0	0	0	0	0	0	0	0	0	0
PBG2_70950	0	0	0	0	0	0	0	0	0	0.0660564	0.0468678	0	0.0285919	0	0.0153901	0	0.0241649	0.013236	0.0167593	0.0152676	0.0652725	0	0.0311136	0	0.0152428	0	0	0	0	0	0	0	0	0	0.0132698	0	0	0	0.0242203	0.0517413	0.0412463	0	0	0	0	0	0	0	0
PBG1_387570	0	0	0	0	0	0	0	0.0123693	0	0	0	0	0.0142959	0	0	0	0	0	0	0	0	0	0	0.0918929	0.0152428	0.0276606	0	0	0	0	0	0	0	0.0226552	0	0.0443373	0	0	0	0	0	0	0	0	0	0	0	0	0
YM26_12163	0	0	0.0207212	0	0	0	0	0	0	0	0	0	0	0	0.0153901	0.0125147	0.0120824	0	0	0	0	0	0	0.0360434	0.0431131	0.0391181	0	0	0	0	0	0	0	0	0	0.0280414	0	0	0	0.0177471	0	0	0	0	0	0	0	0	0
YM26_24064	0.0200401	0	0	0.0297746	0	0	0	0.0276585	0	0	0	0	0.0142959	0.0153069	0.0153901	0	0	0	0	0.0107958	0	0	0	0	0	0	0	0	0	0	0	0	0	0	0	0	0	0	0.0139836	0	0	0	0	0	0	0	0	0	0
PBG3_282660	0	0	0	0	0	0	0	0	0	0	0	0	0.0378235	0	0	0.0662214	0.0512615	0	0	0	0	0	0	0	0	0	0	0	0	0	0	0	0	0.0292478	0.0578417	0.0343435	0	0	0.0369972	0.0280607	0.0291656	0	0	0	0	0	0	0	0
PBG3_251041	0	0.0188948	0.0146521	0	0	0	0.112154	0	0.0591312	0.149434	0.249106	0	0.0869587	0.0592834	0.169989	0.0451223	0.0996344	0	0	0.131337	0.0493414	0	0.0647681	0.050973	0.0215565	0.09174	0.0178146	0	0	0.0475921	0	0.0420629	0	0.0433815	0.0818005	0.126186	0	0.0223831	0.072661	0.125491	0.0824926	0.0439233	0	0	0	0	0	0	0
PBG1_217304	0	0	0	0	0	0	0	0	0	0	0	0	0	0	0	0	0	0	0	0.0305352	0	0	0	0	0.0152428	0	0	0	0	0	0.0335515	0	0	0	0	0.0140207	0	0	0	0	0	0	0	0	0	0	0	0	0
PBG2_288049	0	0	0	0	0	0	0	0	0	0	0	0	0	0	0	0	0.0170872	0	0	0	0	0	0	0	0	0.0159699	0	0	0	0	0	0	0	0.0184979	0	0.0242845	0	0	0	0.0125491	0	0	0	0	0	0	0	0	0
PBG3_21224	0.028341	0.0327268	0.0358902	0.0171904	0.0152339	0.0140331	0	0.0123693	0	0	0.0234339	0	0.0142959	0.0216473	0	0	0	0	0.0167593	0	0	0	0.0254041	0.0180217	0	0.0553213	0.0178146	0	0.0285948	0	0.0136973	0	0.0245145	0.01308	0.0325042	0.0343435	0	0	0.0139836	0.0125491	0.0184459	0	0.0441081	0	0	0	0	0	0.0640184
PBG2_426706	0	0.0462827	0.046334	0	0	0	0	0	0	0.050663	0.0703018	0	0.0202175	0.107148	0.0705262	0	0.0170872	0.043899	0.0348872	0.0418121	0.0854618	0	0.0359269	0	0	0	0	0	0	0	0.0136973	0.0564333	0.0548161	0	0	0.0242845	0	0.0895323	0	0	0	0	0	0	0.0314451	0	0.0422294	0	0
PBG1_604264	0	0	0	0	0	0	0	0	0	0.016021	0	0	0.0142959	0	0	0	0	0	0	0.0107958	0.0246707	0.0691714	0	0	0	0	0	0	0	0	0	0.0188111	0	0	0	0	0	0	0	0	0	0	0	0.0364905	0	0	0	0	0
PBG3_82139	0	0	0.0671444	0	0	0	0	0	0	0	0	0	0	0	0	0.0395749	0.0170872	0	0	0	0	0	0	0	0	0	0	0	0	0	0.0136973	0	0	0.05232	0.0325042	0.0280414	0	0	0.0242203	0.0307389	0.0130432	0	0	0	0	0	0	0	0
PBG3_91987	0	0	0	0	0	0.0140331	0	0	0	0	0	0	0	0.0153069	0	0	0	0	0.0167593	0.0152676	0	0	0	0	0	0	0	0	0	0	0	0	0	0	0	0	0	0	0	0	0	0	0	0	0.0181548	0	0	0	0
PBG3_354920	0	0	0	0.0171904	0	0	0	0.0123693	0	0.0423877	0.0876817	0	0.0319667	0	0.0634549	0	0	0.0634778	0.0453843	0.0215917	0.0246707	0	0.0179634	0	0	0	0	0	0	0	0	0.0188111	0	0	0	0.0280414	0	0	0	0	0	0	0	0	0	0	0	0	0
PBG1_339557	0	0	0	0	0	0	0	0	0	0.016021	0.0234339	0	0.0319667	0.0153069	0.0153901	0	0.0120824	0	0.0136839	0.0186989	0	0	0	0.0180217	0	0	0	0	0	0	0	0.0188111	0	0.01308	0	0.0280414	0	0.0500501	0	0.0125491	0	0	0	0	0	0	0	0	0
PBG1_459880	0	0	0	0	0	0	0	0	0	0.016021	0	0	0.0319667	0	0	0.0125147	0.0170872	0	0	0	0	0	0	0	0	0.0225848	0	0	0	0	0	0	0	0	0	0.0242845	0	0	0	0	0.0130432	0	0	0	0	0	0	0	0
PBG4_205798	0.0200401	0	0.0414424	0.0643204	0	0	0	0	0	0.0423877	0	0	0.0247613	0.0265124	0.0153901	0.0216761	0.0452084	0	0	0.0494727	0	0	0.0880025	0.0569895	0.074674	0.0731832	0	0	0	0	0	0	0	0.0226552	0.022984	0.0313512	0	0	0	0.0250982	0.0184459	0.0462993	0	0	0	0	0	0	0
PBG2_155912	0	0.0188948	0.0146521	0	0	0	0	0	0	0	0	0	0	0	0	0	0	0	0	0	0	0	0	0	0	0	0	0	0	0	0	0	0	0	0	0	0	0	0.0139836	0	0	0	0	0	0	0	0	0	0
PBG1_422812	0.0200401	0	0.0253782	0	0	0	0	0.0123693	0	0	0	0	0.0452077	0	0.0153901	0.0331107	0.0452084	0.013236	0	0.0107958	0	0	0	0	0	0.0225848	0	0	0	0	0.0237245	0	0	0.01308	0.0187663	0.0242845	0	0	0	0	0	0	0	0	0	0	0	0	0
PBG2_239226	0	0	0	0	0	0	0	0	0	0	0	0	0.0142959	0	0.0307802	0	0	0	0	0	0	0	0	0	0	0	0	0	0	0	0	0	0	0.01308	0.0132698	0.0198282	0	0	0	0	0	0	0	0	0	0	0	0	0
PBG2_520924	0	0.0188948	0.0387658	0	0	0	0	0	0.0591312	0.0320421	0	0	0.0142959	0.0153069	0	0.0216761	0.0209274	0	0.00967596	0.0305352	0.0348896	0	0.0179634	0.0180217	0	0	0	0	0	0	0	0	0	0	0	0	0	0	0	0	0	0.0207057	0	0	0	0.0302891	0	0	0
PBG2_116437	0.0200401	0	0	0	0	0	0	0	0	0.0226572	0.0234339	0	0	0	0	0	0.0319671	0.013236	0.0167593	0.0152676	0	0	0	0	0.0215565	0	0	0	0	0	0.0136973	0	0.0346688	0	0	0.0242845	0	0	0.0139836	0.0177471	0.0319493	0	0	0	0	0	0	0	0
YM21_953	0	0	0	0	0	0	0	0.0123693	0	0	0	0	0	0	0	0	0.0170872	0	0	0.0107958	0	0	0	0	0	0	0	0	0	0	0	0	0	0.01308	0.0187663	0.0198282	0	0	0	0	0	0	0	0	0	0	0	0	0
PBG2_362578	0	0	0	0	0	0.0280662	0	0	0	0	0	0	0	0	0	0.0500587	0.038208	0	0.00967596	0	0	0	0	0	0	0	0	0	0	0	0	0.0188111	0	0	0.0132698	0	0	0	0	0	0	0	0	0	0	0	0	0	0
PBG2_453526	0	0	0	0	0	0	0	0.0302984	0	0.0226572	0	0	0	0	0	0	0.0120824	0	0	0.0403943	0	0	0	0	0	0	0	0	0	0	0	0.0651635	0	0	0.0132698	0	0	0	0	0.0125491	0	0	0	0	0	0	0	0	0
YM22_85190	0	0	0	0	0	0	0	0	0	0	0	0	0	0	0	0	0.0209274	0	0	0	0	0	0	0	0	0.0159699	0	0	0	0	0	0	0	0.0226552	0.0132698	0.0140207	0	0	0	0	0.0368918	0	0	0	0	0	0	0	0
PBG2_543851	0	0	0	0	0	0	0	0.0123693	0.0591312	0	0	0	0	0	0	0	0	0	0.00967596	0	0	0	0	0	0	0	0	0	0	0	0	0	0	0	0	0.0140207	0.0563436	0.0223831	0	0	0	0	0	0	0	0	0	0	0
YM25_84371	0	0	0	0.0486217	0	0	0	0	0	0	0	0	0.0142959	0	0	0	0	0	0	0	0	0	0	0.0180217	0	0	0	0	0	0	0	0	0	0.0184979	0.022984	0.0313512	0	0	0	0	0	0	0	0	0	0	0	0	0
PBG3_537118	0	0	0	0	0	0	0	0	0	0	0	0	0	0	0	0	0.0209274	0.045851	0.0290279	0	0	0	0	0	0	0	0	0	0	0	0	0.0188111	0	0	0	0	0	0	0	0	0	0	0	0	0	0	0	0	0
PBG3_266728	0	0	0	0.0343807	0	0	0.0793052	0	0	0.050663	0	0	0.0247613	0	0.0153901	0.0250293	0.0170872	0	0	0.0418121	0	0	0	0	0	0.0159699	0	0	0.0165092	0	0	0	0	0.0226552	0.0265396	0.0443373	0	0	0.0139836	0.0250982	0.0130432	0.0207057	0	0	0	0	0	0	0
PBG2_460259	0	0	0	0	0	0	0	0	0	0.016021	0.0331406	0	0	0	0.0153901	0	0	0	0.0136839	0.0215917	0	0	0	0	0	0	0	0	0	0	0	0.0460776	0	0	0	0	0	0	0	0	0.0130432	0	0	0	0	0	0	0	0
PBG1_391111	0	0	0	0	0	0	0	0	0	0	0	0	0.0285919	0	0.0596055	0	0.0209274	0	0	0.0241402	0.0551653	0	0.0179634	0	0	0.0479096	0	0	0	0	0	0.0266029	0	0	0	0.0313512	0	0	0	0.0177471	0.0184459	0	0	0	0	0	0	0	0
PBG2_229154	0	0	0	0	0	0	0	0	0	0	0	0	0	0	0	0	0	0	0.00967596	0	0	0	0	0	0	0	0	0.0176419	0	0	0	0.0188111	0	0	0	0	0	0.0223831	0	0	0	0	0	0	0	0	0	0	0
PBG2_9808	0	0	0	0	0	0	0	0	0	0	0	0	0	0	0	0	0	0.013236	0.0136839	0	0	0	0	0	0	0	0	0	0	0.0336527	0	0.0460776	0	0	0	0	0	0	0	0	0.0184459	0	0	0	0	0	0	0	0
PBG3_508756	0	0	0	0	0	0	0	0	0	0	0	0	0.0202175	0	0.0153901	0	0	0	0	0	0	0	0	0	0	0	0	0	0	0	0	0	0	0.01308	0	0	0	0	0	0	0	0	0	0	0	0	0	0	0
YM23_14915	0	0	0	0	0	0	0	0	0	0	0.0405887	0	0	0.0432945	0.0936142	0	0.0270172	0.0374372	0.0432722	0	0.150066	0	0	0	0	0	0	0	0	0	0	0.0497695	0	0.01308	0	0	0	0	0	0.0250982	0.0225915	0	0	0	0	0	0	0	0
PBG1_240760	0	0	0	0	0	0	0	0	0	0	0	0	0.0142959	0	0	0.0176984	0.0209274	0	0	0	0	0	0	0	0	0	0	0	0	0	0	0	0	0.0184979	0.0132698	0	0	0	0	0.0125491	0	0	0	0	0	0	0	0	0
YM26_66132	0	0.0188948	0.0146521	0	0	0	0	0	0	0.0277492	0	0	0	0	0	0.0250293	0.0362473	0	0	0	0	0	0	0	0	0	0	0	0	0	0.0136973	0	0	0	0	0	0	0	0	0	0	0	0	0	0	0	0	0	0
PBG1_409850	0.0400802	0	0	0	0	0	0	0.0123693	0	0	0	0	0	0	0.0407183	0	0.0120824	0	0	0.0241402	0.0348896	0	0.0254041	0	0.0304855	0.0159699	0	0	0	0	0	0	0	0	0	0.0140207	0	0	0	0	0.0225915	0	0	0	0	0	0	0	0
YM22_34174	0	0	0	0	0	0	0	0	0	0	0	0	0	0	0	0.0176984	0.0209274	0	0	0.0152676	0	0	0	0	0	0	0	0	0	0	0	0	0	0	0	0	0	0	0.0197758	0.0280607	0.0597716	0	0	0	0	0	0	0	0
YM22_84925	0	0	0.0414424	0	0	0	0	0	0	0	0	0	0	0	0.0510431	0	0	0	0	0	0.0246707	0	0.0311136	0	0	0	0	0	0	0	0	0	0	0	0	0.0140207	0	0	0	0	0	0	0	0	0	0	0	0	0
YM22_74271	0	0	0.0891253	0	0	0	0	0	0	0.016021	0	0	0	0.0374941	0	0.237119	0.212046	0	0	0	0	0	0	0	0	0.0225848	0	0	0	0	0	0	0	0.130144	0.132698	0.0829475	0	0	0.203605	0.230029	0.202905	0	0	0	0	0	0	0	0
YM21_77877	0	0	0	0	0	0	0	0	0	0	0	0	0	0	0	0	0.0120824	0	0	0	0	0	0	0	0	0	0	0	0	0	0.0136973	0	0	0.01308	0	0	0	0	0	0	0	0.0207057	0	0	0	0	0	0	0
YM25_80413	0	0	0	0.0543607	0	0	0	0	0	0	0	0	0	0	0	0.0125147	0.0295958	0	0	0.0107958	0	0	0	0	0	0	0	0	0.0233475	0	0	0	0	0.01308	0	0	0	0	0	0.0332018	0	0	0	0	0	0	0	0	0
YM22_23007	0	0	0.0528289	0	0	0	0	0	0	0.161805	0.0468678	0	0.0142959	0	0	0	0	0	0.00967596	0.0107958	0	0	0	0	0	0	0	0	0	0	0	0	0	0	0	0	0	0	0	0.0125491	0	0	0	0	0	0	0	0	0
YM26_57266	0	0	0	0	0	0	0	0	0	0.016021	0	0	0	0	0.0153901	0	0.0120824	0	0	0.0152676	0	0	0	0	0	0	0	0	0.0285948	0	0	0.0420629	0	0	0.022984	0.0672408	0	0	0	0.0177471	0	0.0253592	0	0	0	0	0	0	0
PBG1_551918	0	0	0	0	0	0	0	0	0	0	0	0	0.0202175	0	0.0217649	0	0.0170872	0	0	0	0	0	0	0	0	0	0	0	0	0	0	0	0	0	0	0	0	0	0	0	0.0130432	0	0	0	0	0	0	0	0
YM25_78287	0.0200401	0	0.0207212	0.117851	0	0	0	0	0	0.0277492	0	0	0.0247613	0.0216473	0.0670838	0.0353968	0.0579454	0	0	0.0358057	0.0348896	0	0.0595779	0.0360434	0.0215565	0.0276606	0	0	0.0285948	0	0.019371	0.0188111	0	0.0413626	0.022984	0.0140207	0	0	0.0342527	0.0354943	0.0225915	0	0	0	0	0	0	0	0
YM25_1089	0	0	0	0.0595491	0	0	0	0	0	0	0	0	0	0	0	0	0.0170872	0	0	0	0	0	0	0	0	0	0	0	0	0	0	0	0	0.01308	0	0.0140207	0	0	0	0	0	0.0146411	0	0	0	0	0	0	0
PBG2_167503	0	0.0267214	0.0146521	0	0	0	0	0.0123693	0	0.0392434	0.0234339	0	0.0378235	0.0153069	0.0435297	0.0625734	0.038208	0	0.00967596	0.0152676	0.0854618	0	0	0	0	0	0	0	0	0	0.019371	0.0188111	0	0.0413626	0	0.0140207	0	0	0.0369972	0.0332018	0.0432595	0	0	0	0	0	0	0	0
PBG4_53036	0	0	0	0.0171904	0	0	0	0	0	0	0.0234339	0	0.0202175	0	0.0153901	0	0	0	0.0136839	0.0152676	0.0348896	0	0.0254041	0	0.0264013	0.0225848	0	0	0	0	0	0.0266029	0	0	0	0.0140207	0	0	0	0	0	0	0	0	0	0	0	0	0
YM22_67025	0	0	0	0	0	0	0	0	0.102418	0.0392434	0	0	0.0247613	0	0	0.0176984	0.0120824	0	0	0.0107958	0	0	0.0179634	0	0.0215565	0.0225848	0	0	0	0	0.0136973	0	0	0.02616	0.0296722	0.0280414	0	0	0.0369972	0.0177471	0.0225915	0	0	0	0	0	0	0	0
PBG1_162637	0.0200401	0	0	0	0	0	0	0	0	0	0	0	0	0	0	0.0216761	0.0170872	0	0	0	0	0	0	0	0.0304855	0	0	0	0	0	0.0512508	0.0188111	0	0	0	0.0140207	0	0	0	0.0125491	0	0	0	0	0	0	0	0	0
PBG2_769782	0.113364	0	0.0207212	0	0	0	0	0	0	0	0	0	0.0142959	0	0.107731	0.0176984	0.0120824	0.013236	0	0.0107958	0	0	0	0	0	0	0	0	0.0165092	0	0	0	0	0.0184979	0.0187663	0.0343435	0	0	0	0	0	0	0	0	0	0	0	0	0
PBG2_437135	0	0	0	0	0	0	0	0	0	0.016021	0	0	0	0	0.0266564	0	0	0	0	0	0	0	0	0	0	0	0	0	0	0	0	0	0	0	0	0	0	0	0	0	0	0	0	0	0	0	0	0	0
PBG2_568757	0	0	0.0146521	0	0	0	0	0	0	0	0	0	0	0.0153069	0	0	0.0120824	0	0	0	0	0	0	0	0	0.0159699	0	0	0.0233475	0	0	0	0	0.0184979	0.0398094	0.0198282	0	0	0	0.0280607	0	0	0	0	0	0	0	0	0
PBG2_40410	0	0	0	0	0	0	0	0	0	0.016021	0	0	0.0285919	0	0.0217649	0	0.0120824	0.0229255	0	0	0.0246707	0	0	0	0	0	0	0	0	0	0	0	0	0	0	0	0	0	0	0	0	0.0207057	0	0	0	0	0	0	0
PBG2_421989	0	0	0	0	0	0	0	0	0	0	0	0	0	0.0216473	0	0	0	0.0187186	0.0167593	0	0	0	0	0	0	0	0	0	0	0	0	0	0	0	0	0	0	0	0	0	0	0	0	0	0	0	0	0	0.0640184
PBG2_317013	0	0	0	0.0171904	0	0	0	0	0	0.0320421	0.0907592	0	0.0285919	0.0153069	0.0376978	0.0176984	0.0295958	0.0350193	0.0193519	0.0373979	0	0	0.0179634	0	0.0152428	0	0	0	0.0165092	0	0	0.0460776	0	0.01308	0.0419628	0.0714917	0	0	0.0279672	0.0396838	0.0184459	0.0327385	0	0	0	0	0	0	0
PBG3_559539	0	0	0	0	0	0	0	0	0	0.016021	0.0703018	0	0	0.0153069	0.0217649	0	0	0.043899	0.0193519	0	0	0	0	0	0	0	0	0	0	0	0	0.0188111	0	0	0	0	0	0	0	0.0177471	0	0	0	0	0	0	0	0	0
PBG3_187499	0	0	0	0	0	0	0	0	0	0.016021	0	0	0.0350177	0	0	0.0176984	0.0295958	0	0	0.0152676	0	0	0	0	0.0152428	0.0391181	0	0	0.0165092	0	0	0	0	0.0226552	0.0132698	0.0198282	0	0	0.0419509	0.0434714	0.0291656	0.054782	0	0	0	0	0	0	0
PBG2_201273	0	0	0	0	0	0	0	0	0	0	0	0	0	0	0	0.0176984	0.0120824	0	0	0	0	0	0	0	0	0	0	0	0	0	0	0.0266029	0.049029	0	0	0	0	0	0	0.0177471	0.0130432	0	0	0	0	0	0	0	0
YM23_20167	0	0	0	0	0	0	0	0.0174928	0	0	0	0	0.0142959	0	0	0.0176984	0.0270172	0	0	0	0	0	0	0	0	0	0	0	0.0165092	0	0.0136973	0	0	0.0320393	0.0419628	0.0242845	0	0	0.0279672	0.0177471	0.0130432	0	0	0	0	0	0	0	0
YM26_8818	0	0	0	0	0	0	0	0	0	0	0	0	0.0142959	0	0.0153901	0	0.0120824	0	0	0	0	0	0	0	0	0	0	0	0	0	0	0	0	0	0	0	0	0	0	0	0	0	0	0	0	0	0	0	0
YM21_9242	0	0	0	0.0384388	0	0	0	0	0	0.016021	0	0	0.0452077	0	0.0217649	0.0331107	0.0435639	0	0	0.0285631	0	0	0	0.0402977	0.0431131	0.0553213	0	0	0	0	0	0.0266029	0	0.0906209	0.049651	0.0313512	0	0	0	0.0601834	0.0225915	0	0	0	0	0	0	0	0
PBG2_414851	0	0	0	0	0	0	0	0	0	0	0	0	0.0350177	0	0	0	0.0120824	0	0	0	0	0	0	0	0.0264013	0	0	0	0	0	0.0136973	0	0	0.01308	0.0375326	0	0	0	0.0197758	0.0280607	0	0	0	0	0	0	0	0	0
PBG1_228054	0	0	0.0253782	0	0	0	0	0	0	0.0392434	0	0	0	0	0	0	0	0	0	0	0	0	0	0	0	0	0	0	0	0	0	0	0	0.01308	0	0	0	0	0	0	0	0	0	0	0	0	0	0	0
PBG2_359284	0	0	0	0	0	0	0	0	0	0	0	0	0	0	0	0.0279837	0.0170872	0	0	0	0	0	0	0	0	0	0	0	0	0	0	0	0	0	0	0.0140207	0	0	0.0139836	0.0280607	0.0225915	0	0	0	0	0	0	0	0
YM24_46037	0	0	0	0	0	0	0	0	0.0591312	0.0554985	0.0523998	0	0.0319667	0.108236	0.0486677	0	0	0	0.0136839	0.0807887	0	0	0.0254041	0.0180217	0.0152428	0.0225848	0	0	0	0	0	0.0420629	0	0	0	0	0	0.0387686	0	0.0125491	0.0184459	0.0146411	0	0	0	0	0	0	0
PBG3_656949	0	0	0	0.0171904	0	0	0	0	0	0	0	0	0.0202175	0	0	0	0.0120824	0	0	0.0107958	0	0	0	0	0.0304855	0.0159699	0	0	0	0	0	0.0376222	0	0	0	0	0	0	0	0	0.0184459	0	0	0	0	0	0	0	0
YM24_94467	0	0	0	0	0	0	0	0	0	0	0	0	0	0.0306138	0	0	0	0.0229255	0.0216361	0.0264443	0.0348896	0	0	0	0	0	0	0	0	0	0	0.0188111	0	0	0	0	0	0	0	0	0	0	0	0	0	0	0	0	0
PBG2_629615	0	0	0	0	0	0	0	0	0	0.016021	0	0	0	0.0153069	0.0153901	0	0	0	0	0	0	0	0.0179634	0	0	0	0	0	0	0	0	0.101301	0	0	0	0	0	0	0	0	0	0	0	0	0	0.0302891	0	0	0
YM23_67873	0	0	0	0	0	0	0	0	0	0.016021	0.126196	0	0	0.0612277	0.106626	0	0	0.0264721	0.0443408	0	0	0	0	0	0	0	0	0	0	0	0	0.0188111	0	0	0	0.0140207	0	0.0223831	0	0.0177471	0.0184459	0	0	0	0	0	0	0	0
PBG1_37798	0.028341	0	0	0.0486217	0	0	0	0	0	0	0	0	0	0.0306138	0	0.0125147	0.0270172	0	0	0.0241402	0	0	0.0254041	0.0180217	0.0340839	0	0	0	0	0	0	0	0	0.0292478	0.0459679	0.0543019	0	0	0	0.0125491	0	0.0253592	0	0	0	0	0	0	0
YM21_69596	0.028341	0	0	0	0	0	0	0	0	0	0	0	0	0	0	0	0.0120824	0	0	0	0	0	0	0	0	0	0	0	0	0	0	0	0	0	0	0.0140207	0	0	0	0	0	0	0	0	0	0	0	0	0
YM26_21426	0	0	0	0	0	0	0	0	0	0	0	0	0	0	0.0153901	0	0	0	0	0	0	0	0	0	0	0.0159699	0	0	0	0	0	0	0	0	0.0187663	0	0	0	0	0.0125491	0.0130432	0	0	0	0	0	0	0	0
PBG4_68381	0	0.0377897	0.0207212	0	0	0	0	0	0	0	0	0	0.0202175	0	0	0.0125147	0	0	0	0	0	0	0	0	0	0	0	0	0	0	0	0	0	0.0226552	0.0132698	0	0	0	0.0197758	0	0	0	0	0	0	0	0	0	0
PBG2_22782	0	0	0	0	0	0	0.112154	0	0	0	0.0620003	0	0	0	0.142722	0	0	0	0	0.0107958	0	0	0	0	0	0.0225848	0	0	0.0595248	0	0	0	0	0	0.0132698	0.0198282	0	0	0	0	0	0	0	0	0	0	0	0	0
YM23_35088	0.0200401	0	0	0	0	0	0	0	0	0	0	0	0	0	0	0	0	0	0	0.0215917	0	0	0	0.0180217	0.0431131	0	0	0	0	0	0.0656902	0	0	0	0	0	0	0	0	0	0	0.0146411	0	0	0	0	0	0	0
YM22_85503	0	0	0.0146521	0	0	0	0	0	0	0.016021	0	0	0.0247613	0	0	0	0.0120824	0	0	0	0	0	0	0	0	0	0	0	0	0	0	0	0	0	0	0	0	0	0	0	0	0	0	0	0	0	0	0	0
PBG2_204927	0	0.0188948	0.0253782	0	0	0	0	0.0123693	0	0.016021	0	0	0.0202175	0	0	0.0125147	0.0120824	0.013236	0	0.0373979	0	0	0	0	0	0	0	0	0	0	0	0	0	0	0	0	0	0	0	0	0	0	0	0	0	0.0302891	0.0298607	0	0
PBG1_208576	0	0	0	0.0421076	0	0	0	0.0123693	0	0	0	0	0	0	0	0	0	0	0	0	0	0	0	0.0254865	0.0304855	0	0	0	0	0	0	0	0	0	0.0132698	0.0280414	0	0	0	0	0	0	0	0	0	0	0	0	0
PBG3_56288	0	0	0	0	0	0	0	0	0	0	0	0	0	0	0.0266564	0	0	0	0	0.0152676	0	0	0.0179634	0	0	0	0	0	0	0	0	0	0	0.01308	0	0	0	0	0	0.0125491	0	0	0	0	0	0	0	0	0
PBG2_574846	0.0490881	0	0.0253782	0.250885	0	0	0	0	0	0	0	0	0	0	0	0	0.0120824	0	0	0	0	0	0.0762124	0	0	0.0159699	0	0	0.0233475	0	0	0	0	0	0	0	0	0	0	0.0125491	0	0	0	0	0	0	0	0	0
PBG2_112188	0	0	0	0	0	0	0	0	0	0	0	0	0	0.0153069	0.0652946	0	0.0170872	0	0	0	0	0	0	0	0	0.0225848	0	0	0.0330184	0	0	0	0	0.0226552	0.022984	0	0	0	0	0	0	0	0	0	0	0	0	0	0
YM23_54781	0	0	0	0	0	0	0	0.0123693	0	0	0	0	0.0202175	0	0	0.0451223	0.0418548	0	0	0	0	0	0	0	0	0.0391181	0	0	0	0	0	0.0266029	0	0.01308	0.0265396	0.0198282	0	0	0.0576559	0.0177471	0.0319493	0	0	0	0	0	0	0	0
YM22_73118	0	0.0422502	0.0528289	0	0	0	0	0	0	0	0	0	0.0285919	0	0	0	0.0170872	0.013236	0	0.0152676	0	0	0.0440012	0.0441439	0	0.0422523	0	0	0.0165092	0	0.0433148	0	0	0	0	0.0280414	0	0	0	0	0	0	0	0	0	0	0	0	0
YM21_21196	0.0200401	0	0	0	0	0	0	0	0	0	0	0	0	0	0.0153901	0	0.0120824	0	0	0	0	0	0	0	0	0	0	0	0	0	0	0	0	0	0	0	0	0	0	0	0	0	0	0	0	0	0	0	0
PBG2_164179	0	0	0	0	0	0	0	0	0	0	0.0234339	0	0	0	0.0217649	0	0.0120824	0.013236	0	0.0152676	0.0493414	0	0	0	0	0	0	0	0	0	0	0	0	0	0	0	0	0	0	0	0.0130432	0	0	0	0	0	0	0	0
YM23_53925	0	0	0	0.0171904	0	0	0	0.0276585	0	0	0	0	0.0142959	0	0	0	0	0	0	0.0107958	0	0	0	0	0	0	0	0	0	0	0.0136973	0	0	0.01308	0.0132698	0	0	0	0	0	0	0	0	0	0	0	0	0	0
YM23_45817	0	0	0.0253782	0	0	0	0.0793052	0	0	0	0	0	0	0	0	0.0250293	0.0435639	0	0	0.0107958	0	0	0	0	0	0	0	0	0	0	0	0	0	0.0226552	0.0132698	0	0	0	0	0	0	0	0	0	0	0	0	0	0
PBG2_85432	0	0	0	0	0	0	0	0	0	0	0	0	0	0	0	0.0176984	0.0120824	0	0	0	0	0	0	0	0	0	0	0	0	0	0	0	0	0	0.0132698	0	0	0	0	0	0.0184459	0	0	0	0	0	0	0	0
YM24_72321	0	0.0188948	0	0	0	0	0	0	0	0	0	0	0.0142959	0	0	0	0	0.0324215	0.00967596	0	0	0	0	0	0	0	0	0	0	0	0	0.0325818	0	0	0	0	0	0	0	0	0.0184459	0	0	0	0	0.0428353	0	0	0
PBG2_500547	0	0	0	0	0	0	0	0	0	0.0226572	0	0	0	0	0	0.0306546	0.0270172	0	0	0.0152676	0	0	0	0	0	0	0	0	0.0617718	0	0	0.0188111	0	0.0184979	0.0351086	0.0465013	0	0	0.0312683	0.0332018	0.0391297	0	0	0	0	0	0	0	0
YM23_107861	0	0	0	0	0	0	0	0	0.0836242	0.016021	0	0	0	0	0	0.0176984	0.0270172	0	0.0216361	0	0	0	0	0	0	0	0	0	0	0	0	0	0	0	0	0	0	0	0	0.0376473	0.0319493	0	0	0	0	0	0	0	0
YM21_51218	0	0	0	0	0	0	0	0	0	0	0	0	0	0	0	0.0216761	0.0120824	0	0	0.0107958	0	0	0	0.0254865	0	0	0	0	0	0	0	0	0	0.0184979	0.0265396	0.0198282	0	0	0	0.0217357	0	0	0	0	0	0	0	0	0
YM26_13719	0	0	0	0	0	0	0	0	0	0	0	0	0.0474142	0	0.172753	0	0	0	0	0.0539792	0.0246707	0	0	0.0180217	0.0570332	0.0159699	0	0	0	0	0	0	0	0	0	0	0	0	0	0	0	0	0	0	0	0	0	0	0
PBG3_590887	0	0	0.0146521	0.0171904	0	0	0	0	0	0.016021	0	0	0	0	0	0	0	0	0	0	0	0	0.0254041	0	0	0	0	0	0.0165092	0	0.0136973	0	0	0.01308	0	0	0	0	0.0139836	0.0125491	0	0	0	0	0	0	0	0	0
YM24_66036	0	0	0.0146521	0	0	0	0	0	0	0	0	0	0.0285919	0	0	0	0	0	0	0	0	0	0	0	0	0	0.0712584	0	0.106992	0	0	0	0	0	0.0187663	0.0343435	0	0	0	0	0	0	0	0	0	0	0	0	0
PBG1_618074	0	0.0188948	0	0.0171904	0	0	0	0	0	0	0	0	0.0202175	0	0	0	0	0.013236	0	0.0152676	0	0	0.0179634	0.0180217	0.0152428	0	0	0	0	0	0	0	0	0	0	0	0	0	0	0	0.0184459	0	0	0.0364905	0	0	0	0	0
PBG3_328909	0	0	0	0.0171904	0	0	0	0	0	0.016021	0	0	0.0142959	0	0	0	0.0120824	0	0	0.0107958	0	0	0.0401674	0	0	0	0	0	0	0	0	0.0188111	0	0	0.0132698	0.0343435	0	0	0	0.0250982	0.0184459	0.0585645	0	0	0	0	0	0	0
PBG2_197571	0	0	0	0	0	0	0	0	0	0	0	0	0	0.0153069	0	0	0.0341743	0	0	0	0	0	0	0	0	0.0225848	0	0	0	0	0	0	0	0.0226552	0.0296722	0	0	0	0	0	0	0	0	0	0	0	0	0	0
YM26_51857	0	0	0.0146521	0	0	0	0	0	0	0	0	0	0.0142959	0	0.0510431	0	0.0209274	0	0	0	0	0	0	0	0	0	0	0	0	0	0	0	0	0.01308	0	0	0	0	0	0	0	0	0	0	0	0	0	0	0
YM26_13111	0.0200401	0	0	0	0	0	0	0	0	0	0	0	0	0	0	0.0125147	0	0	0	0	0	0	0	0	0	0	0	0	0	0	0	0	0	0.0226552	0.0265396	0.0370952	0	0	0	0	0	0	0	0	0	0	0	0	0
PBG3_587783	0	0	0	0	0	0	0	0	0	0.0226572	0	0	0	0.0153069	0	0	0	0.013236	0.00967596	0.0107958	0	0	0.0179634	0.0180217	0	0	0	0	0	0	0	0.0188111	0	0	0	0	0	0	0.0139836	0	0.0130432	0	0	0	0	0.0302891	0.0211147	0	0
PBG3_132322	0	0	0	0	0	0	0	0	0	0	0	0	0.0142959	0	0	0.0176984	0.0270172	0	0	0	0	0	0	0	0	0.0159699	0	0	0	0	0	0.0188111	0	0	0	0	0	0	0.0197758	0.0177471	0	0	0	0	0	0	0	0	0
YM22_10236	0	0	0.0293042	0	0	0	0	0	0	0	0	0	0	0	0	0.0216761	0.0170872	0	0	0	0	0	0	0	0	0	0	0	0	0	0	0	0	0.01308	0.0132698	0.0140207	0	0	0.0312683	0.0813276	0.0804039	0	0	0	0	0	0	0	0
YM21_58770	0.0200401	0	0.0146521	0	0	0	0	0	0	0	0	0	0	0	0	0.0125147	0	0	0	0.0107958	0	0	0	0	0	0	0	0	0	0	0	0	0	0	0.0187663	0.0280414	0	0	0.0242203	0.0250982	0.0130432	0	0	0	0	0	0	0	0
YM26_28324	0.0490881	0	0	0.0343807	0	0	0	0	0	0	0	0	0	0	0.0596055	0	0	0	0	0	0.0246707	0	0	0	0	0	0	0	0	0	0	0	0	0	0	0.0140207	0	0	0	0	0	0	0	0	0	0	0	0	0
YM24_45584	0	0	0	0	0	0	0.0793052	0	0	0.016021	0	0	0	0	0	0	0	0	0	0.0107958	0	0	0	0	0	0	0	0	0	0	0.0136973	0.0564333	0	0	0	0	0	0	0	0	0	0	0	0	0	0	0	0	0
YM22_34816	0	0.0188948	0.0146521	0	0	0	0	0	0	0	0	0	0	0	0	0.0530953	0.0526661	0	0	0	0	0	0	0.0180217	0	0	0	0	0	0	0	0	0	0.0346064	0.0296722	0.0242845	0	0	0.0419509	0.0396838	0.0345091	0	0	0	0	0	0	0	0
YM24_63768	0	0	0	0	0	0	0	0	0	0	0	0	0.0142959	0	0	0.0125147	0.0170872	0	0	0.0152676	0	0	0	0	0	0	0	0	0	0	0	0	0	0	0	0.0140207	0	0	0	0	0.0225915	0	0	0	0	0	0	0	0
YM24_98972	0	0	0	0.0421076	0	0	0	0	0	0	0	0	0.0142959	0	0.0307802	0	0	0	0	0.0186989	0	0	0.0695721	0	0	0	0	0	0	0	0	0	0	0	0	0	0	0	0	0	0	0	0	0	0	0	0	0	0
YM23_102350	0	0	0.0146521	0	0	0	0	0	0	0	0	0	0.0202175	0	0	0.0176984	0.0170872	0	0	0	0	0	0	0	0	0	0	0	0	0	0	0	0	0.0184979	0.0132698	0	0	0	0	0	0	0	0	0	0	0	0	0	0
YM22_84580	0	0	0	0	0	0	0	0	0	0	0	0	0	0	0	0	0	0	0	0	0	0	0	0	0	0.0159699	0	0	0	0	0	0	0	0	0.0187663	0.0140207	0	0	0.0312683	0	0.0319493	0	0	0	0	0	0	0	0
PBG1_31242	0	0	0	0.0171904	0	0	0	0	0	0	0	0	0	0	0	0	0	0	0	0.0152676	0	0	0	0.0254865	0.0431131	0.0159699	0	0	0	0	0	0	0	0	0	0.0140207	0	0	0.0139836	0	0	0	0	0	0	0	0	0	0
PBG3_467066	0	0.0188948	0.0146521	0	0	0	0	0	0	0	0	0	0.0142959	0	0	0	0	0	0	0	0	0	0	0	0	0	0	0	0	0	0	0	0	0.01308	0	0	0	0	0	0	0	0.0253592	0	0	0	0	0	0	0
PBG3_153000	0.0200401	0	0.0207212	0.0171904	0	0	0	0	0	0	0	0	0.0202175	0	0	0.0125147	0.0270172	0	0.00967596	0.0107958	0	0	0.0254041	0.0312145	0.0431131	0.0225848	0	0	0	0	0.0136973	0	0	0.01308	0	0.0140207	0	0	0	0	0	0	0	0	0	0	0	0	0
PBG3_57636	0	0	0	0	0	0	0	0	0	0	0	0	0	0.0342273	0.0266564	0	0	0	0	0.0107958	0	0	0.0179634	0	0	0	0	0	0	0	0	0	0	0	0	0.0140207	0	0	0	0	0	0	0	0	0	0	0	0	0
YM25_59478	0.0200401	0	0.0207212	0	0	0	0	0	0	0	0	0	0	0	0	0	0	0	0	0.0107958	0	0	0	0.0180217	0.0304855	0	0	0	0	0	0.0237245	0	0	0.01308	0	0	0	0	0	0	0	0	0	0	0	0	0	0	0
PBG3_125031	0	0	0	0	0	0	0	0	0	0.016021	0	0	0	0	0	0	0.0120824	0	0	0	0	0	0	0	0	0	0	0	0	0	0	0	0	0	0	0.0140207	0	0	0	0	0	0	0	0	0	0	0	0	0
YM23_78575	0	0	0	0.0243108	0	0	0.0793052	0	0	0	0	0	0	0	0	0	0.0170872	0	0	0	0	0	0	0.0180217	0	0.0159699	0	0	0	0	0	0	0	0.01308	0.0132698	0	0	0	0	0	0	0	0	0	0	0	0	0	0
YM26_26043	0	0	0	0	0	0	0	0	0	0	0	0	0	0.0153069	0	0	0	0	0	0.0152676	0	0	0	0	0.0215565	0.0159699	0	0	0	0	0	0	0	0	0	0.0140207	0	0	0	0	0	0	0	0	0	0	0	0	0
PBG3_342813	0	0	0	0	0	0	0	0	0	0	0	0	0	0.0153069	0	0	0.0362473	0	0	0	0	0	0	0	0	0.0479096	0	0	0	0	0	0	0	0.0184979	0.0325042	0.0396565	0	0	0	0	0	0	0	0	0	0	0	0	0
YM23_14875	0	0	0	0	0	0	0	0	0	0	0	0	0	0	0	0.0250293	0.0209274	0	0	0	0	0	0	0	0	0	0	0	0	0	0	0	0	0	0.0132698	0.0198282	0	0	0.0197758	0.0332018	0.0130432	0	0	0	0	0	0	0	0
PBG2_294646	0	0	0.0146521	0	0	0	0	0	0.132221	0.0226572	0	0	0	0	0	0	0	0	0	0.047058	0	0	0.0311136	0	0.0215565	0.0159699	0	0	0	0	0.0136973	0.072855	0	0	0	0.0140207	0	0	0	0	0	0	0	0	0	0	0	0	0
PBG3_554015	0	0	0	0	0	0	0	0	0	0	0	0	0	0	0	0	0	0	0	0	0	0	0	0	0	0	0	0	0	0	0	0	0	0.01308	0.022984	0.0140207	0	0	0.109216	0.107952	0.0260865	0	0	0	0	0	0	0	0
PBG3_93288	0	0	0	0	0	0	0	0	0	0	0	0	0	0	0	0	0.0170872	0	0	0	0	0	0	0	0	0.0276606	0	0	0	0	0	0	0	0.0369958	0.0478449	0.0560827	0	0	0	0	0	0	0	0	0	0	0	0	0
YM25_37489	0	0.0755794	0.0761346	0	0	0	0	0.0174928	0	0.0716482	0	0	0	0	0.0153901	0.0306546	0.0241649	0	0	0.0107958	0.0246707	0	0	0	0	0	0	0	0	0	0	0	0	0.0292478	0.022984	0	0	0	0	0.0125491	0	0	0	0	0	0	0	0	0
YM24_25181	0	0.0188948	0	0	0	0	0	0	0	0.016021	0	0	0.0142959	0	0	0	0.0120824	0.0374372	0	0.0152676	0	0	0.0538903	0	0	0	0	0	0	0	0	0	0	0	0	0	0	0	0	0	0	0	0	0	0	0	0	0	0
YM24_32036	0	0	0	0	0	0	0	0	0	0.0226572	0	0	0	0	0	0	0.0120824	0.013236	0.0136839	0.0358057	0	0	0	0	0.0152428	0	0	0	0	0	0	0.0497695	0	0	0	0.0140207	0	0	0.0312683	0.0532414	0.0184459	0.0253592	0	0	0	0	0	0	0
[truncated: 155 more rows]
[truncated: 12 more columns]

## Sheet: Legend
Supplementary Data 3. List of archaeal OTUs showing strongest correlations to N2O fluxes. The table shows Spearman's correlations between the relative abundance of OTUs determined using PacBio metabarcoding and N2O emission. The statistical test used was two-sided.
