# Supplementary material for: Structure and function of the soil microbiome underlying N2O emissions from global wetlands
Source: Nat Commun. 2022 Mar 17;13:1430. doi: 10.1038/s41467-022-29161-3 (PMC8931052; doi:10.1038/s41467-022-29161-3)
Supplement: Supplementary file 7 — Supplementary Data 4 [file 41467_2022_29161_MOESM7_ESM.xlsx]

## Sheet: Supplementary Table 4
	Spearman r	p-value	q-value	function
ENOG411114F	0.621649	3.40408e-09	2.27256e-05	ammonia monooxygenase subunit A
ENOG41111HS	0.568313	1.28027e-07	0.000374304	NA
ENOG41111SZ	0.563929	1.6773e-07	0.000374304	NA
ENOG41111FS	0.554439	2.97064e-07	0.000439234	NA
ENOG411107B	0.549885	3.88396e-07	0.000439234	NA
ENOG41111NH	0.54957	3.95609e-07	0.000439234	NA
COG5615	0.546986	4.59713e-07	0.000439234	integral membrane protein
ENOG41111FG	0.526923	1.41524e-06	0.00114965	NA
COG1522	0.523428	1.70899e-06	0.00114965	transcriptional regulator AsnC family
ENOG41110FI	0.523288	1.7219e-06	0.00114965	NA
ENOG4110ZWB	0.520108	2.04036e-06	0.00123958	NA
COG0043	0.516421	2.4787e-06	0.00126519	Catalyzes the decarboxylation of 3-octaprenyl-4-hydroxy benzoate to 2-octaprenylphenol (By similarity)
ENOG41110VE	0.515122	2.65309e-06	0.00126519	NA
ENOG4111109	0.511646	3.17839e-06	0.00135351	NA
COG0109	0.511252	3.24369e-06	0.00135351	Converts heme B (protoheme IX) to heme O by substitution of the vinyl group on carbon 2 of heme B porphyrin ring with a hydroxyethyl farnesyl side group (By similarity)
ENOG4110ZS6	0.509363	3.57498e-06	0.00140364	NA
ENOG41111BW	0.505368	4.38274e-06	0.0015725	NA
COG0406	0.498349	6.22997e-06	0.00208207	Phosphoglycerate mutase
ENOG41110FM	0.496955	6.67448e-06	0.00212297	Ammonia monooxygenase, subunit B
ENOG4111ZU8	0.494702	7.4564e-06	0.00220281	NA
ENOG41110SI	0.491559	8.69116e-06	0.00237148	NA
ENOG4110ZZ8	0.491149	8.86571e-06	0.00237148	NA
ENOG41111SI	0.4882	1.02205e-05	0.00253992	NA
ENOG411117J	0.486286	1.12012e-05	0.00253992	NA
ENOG4111107	0.485969	1.13719e-05	0.00253992	NA
ENOG41111NG	0.484272	1.23274e-05	0.00259005	NA
ENOG41124WR	0.484207	1.23652e-05	0.00259005	NA
ENOG4111TD0	0.481917	1.37782e-05	0.00271292	dUTPase
COG1146	0.481857	1.38167e-05	0.00271292	metal cluster binding
ENOG4110ZXZ	0.480734	1.45651e-05	0.0027293	NA
ENOG4111036	0.480596	1.466e-05	0.0027293	NA
COG1236	0.47688	1.74318e-05	0.00314329	cleavage and polyadenylation
ENOG4110ZS3	0.475603	1.84918e-05	0.00325405	NA
ENOG411100Q	0.473248	2.0607e-05	0.00344155	NA
ENOG410XQWU	0.472689	2.11414e-05	0.00344155	gCN5-related N-acetyltransferase
ENOG4110ZNU	0.472285	2.15352e-05	0.00344155	NA
ENOG410YUZT	0.470366	2.35016e-05	0.00344155	ZnF_C2H2
ENOG4112907	0.470352	2.35166e-05	0.00344155	alkyl hydroperoxide reductase Thiol specific antioxidant Mal allergen
ENOG41110B3	0.470198	2.36808e-05	0.00344155	NA
ENOG411110G	0.469898	2.40052e-05	0.00344155	NA
ENOG410XT5C	0.469687	2.42362e-05	0.00344155	Glycosyl transferase
ENOG4110ZWJ	0.467841	2.63443e-05	0.00355639	NA
COG1612	0.467163	2.71597e-05	0.00355639	Catalyzes the oxidation of the C8 methyl side group on heme O porphyrin ring into a formyl group (By similarity)
ENOG4111106	0.466698	2.77331e-05	0.00355639	NA
ENOG41111MM	0.466591	2.78669e-05	0.00355639	NA
ENOG4110ZZB	0.466491	2.79916e-05	0.00355639	NA
ENOG4111G01	0.466355	2.81634e-05	0.00355639	Probable cobalt transporter subunit (CbtA)
ENOG4110ZWU	0.465707	2.89933e-05	0.00358956	NA
ENOG411114A	0.465221	2.96294e-05	0.00359721	NA
ENOG411245K	0.464417	3.07121e-05	0.00365976	ASCH domain
ENOG41110B2	0.463788	3.15838e-05	0.00365976	NA
ENOG41111SH	0.463268	3.23225e-05	0.00365976	NA
ENOG41111SJ	0.463056	3.26288e-05	0.00365976	NA
ENOG4110ZM8	0.462721	3.31164e-05	0.00365976	NA
ENOG4111067	0.462509	3.34297e-05	0.00365976	NA
ENOG410XVJJ	0.461908	3.43298e-05	0.00369776	Methyltransferase
ENOG4111F6A	0.46077	3.60989e-05	0.00382241	NA
ENOG41110BC	0.460429	3.66455e-05	0.00382241	NA
ENOG411244G	0.459029	3.89686e-05	0.00394159	Domain of unknown function (DUF2024)
COG0646	0.458664	3.95965e-05	0.00394159	homocysteine S-methyltransferase activity
ENOG41110BM	0.458663	3.95982e-05	0.00394159	Sugar-specific transcriptional regulator TrmB
ENOG4111108	0.458388	4.00781e-05	0.00394159	NA
ENOG410XW8Q	0.457515	4.1635e-05	0.0039913	NA
COG1591	0.455845	4.47738e-05	0.00416822	Holliday junction resolvase
ENOG41110SR	0.455755	4.49482e-05	0.00416822	NA
ENOG411114G	0.455208	4.60262e-05	0.00417298	NA
ENOG4111077	0.455109	4.62243e-05	0.00417298	NA
ENOG41111NP	0.454539	4.73783e-05	0.00418629	NA
ENOG411107C	0.454434	4.75944e-05	0.00418629	NA
ENOG411114D	0.453679	4.91692e-05	0.0042332	NA
COG0482	0.453556	4.94302e-05	0.0042332	Catalyzes the 2-thiolation of uridine at the wobble position (U34) of tRNA, leading to the formation of s(2)U34 (By similarity)
ENOG41110SM	0.452953	5.07311e-05	0.00428961	NA
ENOG41110SQ	0.450384	5.66308e-05	0.00472893	NA
ENOG4110ZS4	0.449457	5.89119e-05	0.00478349	NA
COG0796	0.449255	5.94196e-05	0.00478349	Provides the (R)-glutamate required for cell wall biosynthesis (By similarity)
ENOG4110ZK3	0.448886	6.03587e-05	0.00480611	heat shock protein DNAJ
ENOG41110B4	0.448501	6.1355e-05	0.00482821	NA
ENOG410Y5DW	0.447998	6.26768e-05	0.0048731	succinate dehydrogenase, subunit D
ENOG4112CH7	0.447097	6.51093e-05	0.00499072	NA
COG1454	0.446572	6.65682e-05	0.00499072	alcohol dehydrogenase
ENOG4110ZS0	0.446535	6.66725e-05	0.00499072	NA
ENOG4110ZS1	0.446333	6.72414e-05	0.00499072	NA
ENOG41111BV	0.445793	6.87864e-05	0.0050534	NA
COG0062	0.44534	7.01113e-05	0.00509292	NADHX epimerase activity
ENOG4110ZZC	0.444409	7.29009e-05	0.00523939	NA
ENOG410ZB8B	0.444024	7.4086e-05	0.00526898	NA
ENOG41110BB	0.44377	7.48772e-05	0.00526981	NA
ENOG41111NI	0.443061	7.71251e-05	0.00536809	NA
ENOG411110D	0.44218	8.00077e-05	0.00545633	NA
COG1899	0.441762	8.14109e-05	0.00546751	deoxyhypusine synthase
ENOG411254R	0.441264	8.31101e-05	0.00549941	NA
ENOG41110EE	0.44095	8.41978e-05	0.00550192	NA
ENOG41111MK	0.440566	8.55488e-05	0.00550192	NA
ENOG4110ZZE	0.440494	8.58037e-05	0.00550192	Zinc finger, C2H2 type
ENOG41110B6	0.440112	8.71683e-05	0.00550192	NA
ENOG4110ZVB	0.440072	8.73134e-05	0.00550192	NA
ENOG41111AI	0.439647	8.88584e-05	0.00550192	NA
ENOG410ZVTM	0.439375	8.98623e-05	0.00551277	NA
ENOG411108E	0.438389	9.35831e-05	0.00561575	Poly(R)-hydroxyalkanoic acid synthase subunit (PHA_synth_III_E)
ENOG41110RF	0.438339	9.37749e-05	0.00561575	NA
ENOG41110MM	0.437682	9.63378e-05	0.00569619	Bacterial Fe(2+) trafficking
COG0843	0.436921	9.93884e-05	0.00582798	Cytochrome C oxidase subunit I
ENOG4111XMC	0.436522	0.000101022	0.00584533	Ammonia monooxygenase methane monooxygenase, subunit C
ENOG4110ZJK	0.43642	0.000101445	0.00584533	NA
COG2009	0.435372	0.000105874	0.00604839	succinate dehydrogenase, cytochrome
COG0083	0.433514	0.000114171	0.00641276	Catalyzes the ATP-dependent phosphorylation of L- homoserine to L-homoserine phosphate (By similarity)
COG1156	0.432918	0.000116955	0.00651439	Produces ATP from ADP in the presence of a proton gradient across the membrane. The V-type beta chain is a regulatory subunit (By similarity)
ENOG41111NF	0.430094	0.000131026	0.00717064	NA
ENOG41111J3	0.429844	0.000132346	0.00717064	NA
ENOG4111Q16	0.429715	0.000133028	0.00717064	NA
ENOG411100S	0.42947	0.000134337	0.00718327	NA
COG0281	0.428726	0.000138389	0.00731914	malic enzyme
ENOG41111BX	0.428182	0.000141421	0.00738483	NA
ENOG411117Q	0.427121	0.000147511	0.00764313	NA
ENOG41111RG	0.426696	0.000150021	0.00771339	NA
ENOG41110EB	0.425909	0.000154769	0.00788848	NA
ENOG4110ZSP	0.425552	0.000156967	0.00788848	NA
ENOG411117T	0.424994	0.000160462	0.00800394	NA
COG0209	0.423204	0.000172159	0.00850318	Provides the precursors necessary for DNA synthesis. Catalyzes the biosynthesis of deoxyribonucleotides from the corresponding ribonucleotides (By similarity)
COG2046	0.421574	0.000183485	0.00889275	Catalyzes the first intracellular reaction of sulfate assimilation, forming adenosine-5'-phosphosulfate (APS) from inorganic sulfate and ATP. Plays an important role in sulfate activation as a component of the biosynthesis pathway of sulfur- containing amino acids (By similarity)
ENOG41110GF	0.42143	0.000184522	0.00889275	NA
ENOG41111NM	0.421373	0.000184933	0.00889275	NA
ENOG41110NQ	0.420801	0.000189095	0.00897827	NA
COG5491	0.42076	0.000189398	0.00897827	Charged multivesicular body protein
ENOG411114B	0.42007	0.000194546	0.00915736	NA
ENOG41110I7	0.419049	0.000202403	0.0093299	NA
ENOG4110ZRV	0.418916	0.000203443	0.0093299	NA
ENOG41110B5	0.418871	0.000203795	0.0093299	NA
ENOG41110A2	0.417525	0.000214668	0.00976082	NA
ENOG4110ZNI	0.417311	0.000216442	0.00977499	NA
ENOG411107E	0.416815	0.000220612	0.00987944	NA
ENOG4110ZRX	0.416685	0.000221711	0.00987944	NA
ENOG41110VA	0.415847	0.000228957	0.0100681	NA
ENOG41111RM	0.415526	0.000231787	0.0101259	NA
ENOG41110SK	0.415036	0.000236171	0.0102504	NA
ENOG41110FN	0.412616	0.000258966	0.011025	NA
ENOG41110V5	0.412169	0.000263397	0.0111427	NA
ENOG41110NS	0.411539	0.000269745	0.0112759	NA
ENOG41110EG	0.410653	0.000278918	0.0112759	NA
COG2132	0.410639	0.000279069	0.0112759	Multicopper oxidase
ENOG41111FA	0.410592	0.00027956	0.0112759	NA
ENOG4111UI0	0.410278	0.000282893	0.0112759	NA
ENOG4110ZNH	0.410229	0.000283415	0.0112759	NA
ENOG41110FK	0.410044	0.000285389	0.0112872	NA
ENOG410XZKQ	0.408994	0.00029687	0.0115731	NA
ENOG4111146	0.40891	0.000297812	0.0115731	NA
COG1948	0.408677	0.000300423	0.0116071	Excision repair cross-complementing rodent repair deficiency, complementation group 4
COG2912	0.407724	0.000311328	0.0119024	F-box protein 21
COG0805	0.407698	0.000311629	0.0119024	Part of the twin-arginine translocation (Tat) system that transports large folded proteins containing a characteristic twin-arginine motif in their signal peptide across membranes. Together with TatB, TatC is part of a receptor directly interacting with Tat signal peptides (By similarity)
COG4901	0.407281	0.000316523	0.0120207	Ribosomal protein S25
ENOG41125CH	0.406867	0.000321435	0.0120701	NA
ENOG41111RF	0.405572	0.000337294	0.0123872	NA
ENOG41122ZG	0.404885	0.000345993	0.0126355	NA
ENOG410ZBBX	0.404742	0.000347835	0.0126355	NA
ENOG41110SH	0.403002	0.000370903	0.0132573	NA
ENOG410Y49W	0.402652	0.000375707	0.0133576	NA
ENOG411104B	0.402382	0.00037945	0.0133889	NA
ENOG411100R	0.40221	0.000381853	0.0133889	NA
ENOG410Y4FA	0.402157	0.000382598	0.0133889	NA
COG1384	0.400833	0.000401622	0.0139518	lysyl-tRNA synthetase
ENOG4111079	0.400749	0.000402857	0.0139518	NA
ENOG4110ZK1	0.400407	0.000407922	0.0139823	methyltransferase, type 11
ENOG4110ZQK	0.399474	0.000422025	0.0143919	NA
COG1290	0.399158	0.000426903	0.0144844	Component of the ubiquinol-cytochrome c reductase complex (complex III or cytochrome b-c1 complex), which is a respiratory chain that generates an electrochemical potential coupled to ATP synthesis (By similarity)
COG2262	0.398884	0.000431176	0.0145555	GTPase that associates with the 50S ribosomal subunit and may have a role during protein synthesis or ribosome biogenesis (By similarity)
ENOG4111HW6	0.398703	0.000434024	0.014578	sugar isomerase (sis)
ENOG4110ZWK	0.397525	0.00045296	0.0151379	NA
COG2151	0.397292	0.0004568	0.0151903	fes assembly suf system protein
ENOG410Y6R8	0.396728	0.000466194	0.0154259	NA
ENOG4111WI7	0.396488	0.000470256	0.0154817	SNARE associated Golgi
ENOG41110B9	0.396355	0.000472512	0.0154817	NA
COG1410	0.395211	0.000492373	0.0158619	methionine synthase
COG0723	0.395141	0.000493608	0.0158619	Component of the ubiquinol-cytochrome c reductase complex (complex III or cytochrome b-c1 complex), which is a respiratory chain that generates an electrochemical potential coupled to ATP synthesis (By similarity)
ENOG4111V8Y	0.394134	0.000511756	0.0162885	Integral membrane protein DUF95
COG3329	0.393542	0.000522712	0.0165583	Sodium-dependent bicarbonate transporter
ENOG4111078	0.393221	0.000528732	0.0166321	NA
COG1018	0.393153	0.000530017	0.0166321	Is involved in NO detoxification in an aerobic process, termed nitric oxide dioxygenase (NOD) reaction that utilizes O(2) and NAD(P)H to convert NO to nitrate, which protects the bacterium from various noxious nitrogen compounds. Therefore, plays a central role in the inducible response to nitrosative stress (By similarity)
ENOG411107F	0.392568	0.000541197	0.016747	NA
COG1351	0.392174	0.000548839	0.0169053	Catalyzes the formation of dTMP and tetrahydrofolate from dUMP and methylenetetrahydrofolate (By similarity)
ENOG41110RI	0.391663	0.000558907	0.0171322	NA
ENOG41110MQ	0.391541	0.000561332	0.0171322	NA
ENOG41110B7	0.390089	0.000590954	0.0179543	NA
ENOG410ZXD4	0.388855	0.000617246	0.0186682	NA
ENOG411110B	0.388092	0.000634035	0.0190896	NA
ENOG4110ZQM	0.38722	0.000653732	0.0192811	NA
ENOG41111SG	0.38714	0.000655575	0.0192811	NA
ENOG4111148	0.387047	0.000657705	0.0192811	NA
COG1007	0.386322	0.000674598	0.01969	NDH-1 shuttles electrons from NADH, via FMN and iron- sulfur (Fe-S) centers, to quinones in the respiratory chain. The immediate electron acceptor for the enzyme in this species is believed to be ubiquinone. Couples the redox reaction to proton translocation (for every two electrons transferred, four hydrogen ions are translocated across the cytoplasmic membrane), and thus conserves the redox ene…
ENOG41110NP	0.385927	0.000683973	0.0198769	NA
ENOG4111039	0.384645	0.000715183	0.0205162	NA
ENOG41111TI	0.384113	0.00072851	0.0207747	NA
ENOG4110ZS5	0.383917	0.000733489	0.0207747	NA
COG1097	0.383248	0.000750679	0.0210821	Exosome complex
COG1310	0.382905	0.000759633	0.0212443	Component of the eukaryotic translation initiation factor 3 (eIF-3) complex, which is involved in protein synthesis and, together with other initiation factors, stimulates binding of mRNA and methionyl-tRNAi to the 40S ribosome (By similarity)
COG0143	0.382386	0.000773379	0.0214574	Is required not only for elongation of protein synthesis but also for the initiation of all mRNA translation through initiator tRNA(fMet) aminoacylation (By similarity)
ENOG411119J	0.382375	0.000773675	0.0214574	Domain of unknown function (DUF1724)
COG1690	0.381635	0.000793658	0.0218797	Catalytic subunit of the tRNA-splicing ligase complex that acts by directly joining spliced tRNA halves to mature-sized tRNAs by incorporating the precursor-derived splice junction phosphate into the mature tRNA as a canonical 3',5'- phosphodiester. May act as a RNA ligase with broad substrate specificity, and may function toward other RNAs (By similarity)
ENOG41111FB	0.38145	0.000798722	0.0218797	NA
ENOG4111168	0.38118	0.000806157	0.021974	NA
ENOG410ZHZ7	0.381087	0.000808739	0.021974	lysine biosynthesis protein
COG0017	0.380534	0.000824252	0.0223049	asparaginyl-tRNA synthetase
ENOG410ZMD4	0.380045	0.000838184	0.0224997	NA
ENOG4111149	0.379881	0.000842897	0.0225357	NA
ENOG411107A	0.379284	0.000860293	0.0228297	NA
COG3945	0.379269	0.000860726	0.0228297	hemerythrin hhe cation binding domain protein
ENOG411117M	0.378871	0.000872505	0.0229237	NA
ENOG41110SP	0.378809	0.000874348	0.0229237	Pfam:DUF1008
ENOG4110ZJN	0.378802	0.000874559	0.0229237	NA
COG1053	0.37846	0.000884815	0.0229565	Succinate DeHydrogenase
ENOG41110BA	0.378013	0.00089837	0.0230427	NA
COG1173	0.377724	0.000907263	0.0230576	Binding-protein-dependent transport systems inner membrane component
ENOG41111FC	0.376882	0.000933561	0.0235469	NA
ENOG4111074	0.375721	0.000970972	0.0243984	NA
COG1234	0.374791	0.00100194	0.0250822	Zinc phosphodiesterase, which displays some tRNA 3'- processing endonuclease activity. Probably involved in tRNA maturation, by removing a 3'-trailer from precursor tRNA (By similarity)
ENOG41111J5	0.374562	0.00100968	0.0251817	NA
ENOG41111BT	0.373591	0.00104317	0.0257289	NA
COG1926	0.373058	0.001062	0.0260015	phosphoribosyltransferase
ENOG4110ZWN	0.3727	0.00107481	0.0262191	NA
ENOG41110SN	0.37205	0.00109842	0.0266976	NA
ENOG411100T	0.36995	0.0011779	0.0283205	NA
ENOG41111J2	0.369786	0.00118435	0.0283734	NA
ENOG4111FQH	0.36945	0.0011976	0.0284866	TPR repeatcontaining protein
COG4276	0.367656	0.00127071	0.0300121	Cyclase dehydrase
ENOG4111YN2	0.36677	0.00130829	0.030469	Initiation factor
COG1626	0.365963	0.00134338	0.0310697	trehalase
COG1164	0.364825	0.0013943	0.0319442	Oligoendopeptidase f
ENOG41111RN	0.364645	0.00140252	0.0319442	NA
ENOG41110WN	0.364569	0.001406	0.0319442	NA
ENOG4111147	0.364545	0.00140707	0.0319442	NA
ENOG4110ZK7	0.364545	0.00140708	0.0319442	NA
ENOG411114I	0.362173	0.0015198	0.0337839	NA
ENOG41110WM	0.362141	0.00152139	0.0337839	NA
ENOG41110NR	0.361989	0.00152886	0.0338374	NA
ENOG410ZSV1	0.361804	0.00153801	0.0338966	Blue (Type 1) copper domain protein
ENOG410XVEM	0.361632	0.00154663	0.0338966	Sugar-specific transcriptional regulator TrmB
ENOG411103B	0.361528	0.00155182	0.0338966	NA
COG0614	0.361099	0.00157344	0.034135	Periplasmic binding protein
COG3958	0.360994	0.00157879	0.034135	Transketolase
ENOG41124BF	0.360908	0.00158316	0.034135	Cupin 2 Conserved Barrel Domain Protein
COG1622	0.360749	0.00159129	0.0341999	Subunits I and II form the functional core of the enzyme complex. Electrons originating in cytochrome c are transferred via heme a and Cu(A) to the binuclear center formed by heme a3 and Cu(B) (By similarity)
ENOG410XPGN	0.360477	0.0016053	0.0342429	Membrane
ENOG4110ZNG	0.360439	0.00160728	0.0342429	NA
ENOG4110ZWC	0.360412	0.00160866	0.0342429	NA
COG1005	0.359923	0.00163417	0.0346746	NDH-1 shuttles electrons from NADH, via FMN and iron- sulfur (Fe-S) centers, to quinones in the respiratory chain. The immediate electron acceptor for the enzyme in this species is believed to be ubiquinone. Couples the redox reaction to proton translocation (for every two electrons transferred, four hydrogen ions are translocated across the cytoplasmic membrane), and thus conserves the redox ene…
ENOG41111MI	0.359825	0.00163932	0.0346746	NA
COG0388	0.359148	0.00167531	0.0353243	nitrilase cyanide hydratase and apolipoprotein n-acyltransferase
COG0258	0.358778	0.00169531	0.0356334	Structure-specific nuclease with 5'-flap endonuclease and 5'-3' exonuclease activities involved in DNA replication and repair. During DNA replication, cleaves the 5'-overhanging flap structure that is generated by displacement synthesis when DNA polymerase encounters the 5'-end of a downstream Okazaki fragment. It enters the flap from the 5'-end and then tracks to cleave the flap base, leaving a …
COG1405	0.358566	0.00170682	0.0357631	Stabilizes TBP binding to an archaeal box-A promoter. Also responsible for recruiting RNA polymerase II to the pre- initiation complex (DNA-TBP-TFIIB) (By similarity)
COG0601	0.357844	0.00174664	0.036432	Binding-protein-dependent transport systems inner membrane component
ENOG41111FF	0.35779	0.00174965	0.036432	NA
ENOG411103A	0.357628	0.00175873	0.0365073	NA
COG1252	0.357267	0.00177912	0.0368162	Nadh dehydrogenase
ENOG4111068	0.356678	0.00181274	0.0373962	NA
COG0464	0.354852	0.00192082	0.0392623	Aaa atpase
ENOG41110VB	0.354562	0.00193854	0.0395036	NA
ENOG4110ZRY	0.353773	0.00198735	0.0401313	NA
ENOG41111BQ	0.353525	0.00200296	0.0402036	NA
ENOG41110NT	0.352925	0.00204109	0.0405636	NA
ENOG4110ZRW	0.352812	0.00204837	0.0405636	NA
ENOG41111J4	0.352767	0.00205124	0.0405636	NA
ENOG4110ZKC	0.351712	0.00212023	0.041559	NA
ENOG41111I0	0.351215	0.00215347	0.0420872	NA
COG1143	0.350812	0.00218074	0.0423724	NDH-1 shuttles electrons from NADH, via FMN and iron- sulfur (Fe-S) centers, to quinones in the respiratory chain. The immediate electron acceptor for the enzyme in this species is believed to be ubiquinone. Couples the redox reaction to proton translocation (for every two electrons transferred, four hydrogen ions are translocated across the cytoplasmic membrane), and thus conserves the redox ene…
ENOG410Y66F	0.350591	0.00219582	0.0425416	NA
ENOG411100N	0.35041	0.00220823	0.0426037	NA
COG1651	0.350359	0.00221177	0.0426037	Thiol disulfide interchange protein
ENOG411258C	0.350065	0.00223212	0.042872	GINS complex protein
ENOG41110FG	0.348923	0.00231278	0.0441676	NA
COG1331	0.348685	0.00232986	0.0443669	mannose-6-phosphate isomerase activity
ENOG41110WK	0.347678	0.00240365	0.0453365	NA
COG2141	0.347678	0.00240366	0.0453365	Monooxygenase
ENOG410Z3CW	0.34762	0.00240791	0.0453365	NA
COG1409	0.346934	0.00245946	0.0459799	Hydrolyzes cAMP to 5'-AMP. Plays an important regulatory role in modulating the intracellular concentration of cAMP, thereby influencing cAMP-dependent processes (By similarity)
COG0377	0.346693	0.00247776	0.0460037	NDH-1 shuttles electrons from NADH, via FMN and iron- sulfur (Fe-S) centers, to quinones in the respiratory chain. The immediate electron acceptor for the enzyme in this species is believed to be ubiquinone. Couples the redox reaction to proton translocation (for every two electrons transferred, four hydrogen ions are translocated across the cytoplasmic membrane), and thus conserves the redox ene…
COG0061	0.346564	0.00248769	0.0460601	Catalyzes the phosphorylation of NAD to NADP. Utilizes ATP and other nucleoside triphosphates as well as inorganic polyphosphate as a source of phosphorus (By similarity)
ENOG410Y6I5	0.346346	0.00250438	0.0462411	NA
COG0176	0.345582	0.00256392	0.0469513	Transaldolase is important for the balance of metabolites in the pentose-phosphate pathway (By similarity)
ENOG4110ZKA	0.345458	0.00257362	0.0469738	Kinase binding protein CGI-121
ENOG4111135	0.345388	0.0025792	0.0469738	NA
ENOG4112ADS	0.344629	0.00263986	0.0476665	NA
COG0644	0.344468	0.00265289	0.0476665	geranylgeranyl reductase
ENOG41111I1	0.344089	0.00268377	0.0480921	NA
ENOG41111BR	0.343034	0.00277152	0.0491227	NA
COG1085	0.343004	0.00277406	0.0491227	galactose-1-phosphate uridylyltransferase
COG0649	0.342957	0.00277803	0.0491227	NDH-1 shuttles electrons from NADH, via FMN and iron- sulfur (Fe-S) centers, to quinones in the respiratory chain. The immediate electron acceptor for the enzyme in this species is believed to be ubiquinone. Couples the redox reaction to proton translocation (for every two electrons transferred, four hydrogen ions are translocated across the cytoplasmic membrane), and thus conserves the redox ene…
ENOG410Z38J	0.341688	0.00288714	0.0507052	NA
ENOG4111130	0.34148	0.00290543	0.0508374	Pfam:TRF2
COG0640	0.341286	0.00292254	0.0510032	Transcriptional regulator, arsr family
ENOG4112C7M	0.34097	0.0029506	0.0510927	Fibronectin type iii domain protein
ENOG410YQ49	0.340662	0.0029782	0.0514374	NA
COG4257	0.340572	0.00298635	0.0514452	Inactivates the type B streptogramin antibiotics by linearizing the lactone ring at the ester linkage, generating a free phenylglycine carboxylate and converting the threonyl moiety into 2-amino-butenoic acid
ENOG4112BR2	0.340376	0.00300406	0.0514849	NA
COG1056	0.339719	0.00306416	0.0519748	Nicotinamide-nucleotide adenylyltransferase
ENOG411114C	0.339639	0.00307152	0.0519748	NA
ENOG4110ZWF	0.339171	0.00311505	0.0525783	NA
COG2429	0.338613	0.00316768	0.0533319	Catalyzes the formation of 2-amino-5-formylamino-6- ribofuranosylamino-4(3H)-pyrimidinone ribonucleotide monophosphate and inorganic phosphate from GTP. Also has an independent pyrophosphate phosphohydrolase activity (By similarity)
ENOG411110A	0.337511	0.00327401	0.0547087	NA
ENOG411114E	0.336212	0.00340345	0.0563086	ZnF_C2H2
ENOG410ZCWX	0.335978	0.00342725	0.0565624	Histidine kinase
COG3569	0.335571	0.00346893	0.0568752	Dna topoisomerase
ENOG4112C5B	0.335544	0.00347174	0.0568752	Abortive infection protein
COG5000	0.334836	0.00354542	0.05769	Histidine kinase
ENOG41110EP	0.334759	0.00355358	0.05769	NA
ENOG41110MU	0.334503	0.00358055	0.0579477	NA
COG1009	0.333496	0.00368875	0.059411	subunit l
COG1027	0.333259	0.00371463	0.0594938	Aspartate ammonia-lyase
ENOG41111AG	0.333017	0.00374127	0.0596818	NA
ENOG411117R	0.332263	0.00382524	0.0607314	NA
ENOG41110J6	0.33182	0.00387535	0.0613811	NA
COG4034	0.331588	0.0039018	0.0614492	Protein of unknown function (DUF1152)
COG1378	0.33154	0.00390723	0.0614492	Transcriptional regulator
COG2860	0.331054	0.00396337	0.0621858	Membrane
ENOG41111MJ	0.329471	0.0041508	0.0646602	NA
ENOG41111FE	0.329318	0.00416944	0.0646602	NA
ENOG41110FH	0.328499	0.00426984	0.0657595	NA
ENOG411109X	0.32805	0.00432588	0.0664693	NA
COG1653	0.327081	0.0044489	0.0677447	transporter activity
COG5466	0.326246	0.0045574	0.0689178	Protein of unknown function (DUF1059)
COG0373	0.325043	0.004718	0.071025	Catalyzes the NADPH-dependent reduction of glutamyl- tRNA(Glu) to glutamate 1-semialdehyde (GSA) (By similarity)
ENOG410YWCV	0.323303	0.00495886	0.0742236	Protein of unknown function DUF115
ENOG410Y3F4	0.323106	0.00498694	0.0742376	NA
ENOG4110ZWP	0.322616	0.00505699	0.0746158	NA
ENOG41111FI	0.322409	0.00508694	0.0748923	NA
ENOG41111FU	0.322078	0.00513513	0.0754356	NA
ENOG41111SF	0.321968	0.00515112	0.0755046	NA
ENOG410Z81R	0.321164	0.00527004	0.0770787	NA
ENOG41110Z7	0.320127	0.00542705	0.0787719	NA
COG1545	0.320088	0.00543295	0.0787719	Nucleic-acid-binding protein containing a Zn-ribbon
ENOG4110ZWE	0.319579	0.00551164	0.0793961	NA
ENOG410XT54	0.319481	0.00552693	0.0794451	NA
ENOG410ZKZU	0.319129	0.00558197	0.0796265	Cell wall binding repeat 2-containing protein
COG0661	0.319096	0.0055872	0.0796265	Required, probably indirectly, for the hydroxylation of 2-octaprenylphenol to 2-octaprenyl-6-hydroxy-phenol, the fourth step in ubiquinone biosynthesis (By similarity)
ENOG41111BU	0.318617	0.00566296	0.0805345	NA
ENOG41111NN	0.318502	0.00568126	0.0805705	NA
ENOG410Y7YM	0.31845	0.00568959	0.0805705	NA
ENOG41111HT	0.318346	0.00570622	0.080635	NA
ENOG4110ZJV	0.31772	0.00580741	0.0815725	NA
ENOG41110V7	0.317559	0.00583354	0.0815725	NA
ENOG411117K	0.317559	0.00583358	0.0815725	NA
COG0720	0.317198	0.00589287	0.0819734	6-pyruvoyltetrahydropterin synthase activity
ENOG4110ZRU	0.317161	0.00589905	0.0819734	NA
COG0506	0.315326	0.0062087	0.0853888	Proline dehydrogenase
COG0579	0.314173	0.00641076	0.0878064	malate dehydrogenase (quinone)
COG2112	0.314033	0.00643556	0.0879331	serine threonine protein kinase
ENOG410ZIPA	0.313911	0.00645746	0.0879331	PKD domain protein
ENOG411069W	0.313899	0.00645948	0.0879331	peptidase (S8 and S53, subtilisin, kexin, sedolisin
COG4293	0.313502	0.00653083	0.0885437	Domain of unknown function (DUF1802)
ENOG41110SJ	0.312515	0.00671124	0.0905651	NA
ENOG41110FJ	0.31214	0.00678084	0.0905651	NA
COG1491	0.311983	0.00681013	0.0905651	Rna-binding protein
ENOG4110ZWA	0.311883	0.00682897	0.0905651	NA
COG4742	0.31132	0.00693542	0.0915499	Transcriptional regulator
ENOG411112Z	0.311054	0.00698614	0.0916538	NA
ENOG41111RK	0.309652	0.00725941	0.0943944	DNA topoisomerase type IA Zn finger
ENOG41111FD	0.309627	0.00726421	0.0943944	NA
COG0044	0.308948	0.00739997	0.0958555	Dihydroorotase
ENOG4110ZQI	0.308118	0.00756889	0.0976649	ATP-dependent protease La (LON) domain
ENOG410Y416	0.307899	0.0076141	0.0980591	NA
COG0026	0.307258	0.00774755	0.0995858	phosphoribosylaminoimidazole carboxylase atpase subunit
ENOG4110ZM7	0.305964	0.00802302	0.102535	NA
ENOG41110Y4	0.304976	0.00823932	0.103807	NA
COG2123	0.304902	0.00825571	0.103807	Exosome complex
ENOG41111JT	0.304682	0.00830458	0.104119	NA
ENOG4111QY5	0.303396	0.00859568	0.107101	NA
ENOG4110ZQJ	0.302771	0.00874047	0.108188	NA
ENOG41111RH	0.302063	0.00890673	0.109737	NA
ENOG4111FM1	0.302029	0.0089149	0.109737	Pfam:DUF1608
ENOG410Z1A9	0.301721	0.00898814	0.110095	ArsC family
COG1756	0.301351	0.00907691	0.110712	Methyltransferase involved in ribosomal biogenesis. Specifically catalyzes the N1-methylation of the pseudouridine corresponding to position 914 in M.jannaschii 16S rRNA (By similarity)
ENOG41111NQ	0.300859	0.00919624	0.111759	NA
COG0423	0.300481	0.00928863	0.112473	Catalyzes the attachment of glycine to tRNA(Gly) (By similarity)
ENOG410Y6B9	0.3004	0.00930875	0.112513	NA
ENOG410YSPP	0.300213	0.00935494	0.112661	NA
ENOG411104A	0.30014	0.00937294	0.112661	NA
COG5424	0.300077	0.00938842	0.112661	Ring cyclization and eight-electron oxidation of 3a-(2- amino-2-carboxyethyl)-4,5-dioxo-4,5,6,7,8,9-hexahydroquinoline- 7,9-dicarboxylic-acid to PQQ (By similarity)
ENOG410Y4H9	0.299262	0.00959285	0.113887	NA
COG0672	0.299088	0.00963683	0.114207	)-iron permease
ENOG41111J1	0.298482	0.00979188	0.115634	NA
COG1826	0.298236	0.00985527	0.116178	Part of the twin-arginine translocation (Tat) system that transports large folded proteins containing a characteristic twin-arginine motif in their signal peptide across membranes. Together with TatC, TatB is part of a receptor directly interacting with Tat signal peptides. TatB may form an oligomeric binding site that transiently accommodates folded Tat precursor proteins before their translocat…
ENOG411240Y	0.29784	0.00995825	0.117073	Capsule polysaccharide biosynthesis protein
ENOG41110IA	0.297473	0.0100546	0.117697	GIY-YIG catalytic domain
COG1175	0.296843	0.0102217	0.119013	binding-protein-dependent transport systems inner membrane Component
ENOG410ZQEM	0.296624	0.0102804	0.119295	NA
COG0183	0.29631	0.0103651	0.119449	acetyl-coa acetyltransferase
ENOG41122U8	0.29604	0.0104383	0.120085	NA
COG1980	0.295727	0.0105237	0.12086	ec 3.1.3.11
ENOG41110QN	0.295315	0.0106373	0.121538	NA
ENOG4110ZMD	0.294822	0.0107746	0.122479	NA
COG5608	0.294395	0.0108946	0.123423	water Stress and Hypersensitive response
ENOG411110E	0.294156	0.0109622	0.123582	NA
ENOG411257X	0.294082	0.0109833	0.123582	NA
COG0302	0.294017	0.0110019	0.123582	GTP cyclohydrolase i
COG3889	0.293746	0.0110792	0.123798	Solute binding protein-like protein
COG0638	0.293667	0.011102	0.123798	The proteasome is a multicatalytic proteinase complex which is characterized by its ability to cleave peptides with Arg, Phe, Tyr, Leu, and Glu adjacent to the leaving group at neutral or slightly basic pH. The proteasome has an ATP-dependent proteolytic activity (By similarity)
ENOG411107D	0.293629	0.0111129	0.123798	NA
ENOG4111TBR	0.293476	0.0111571	0.124083	Polyketide cyclase / dehydrase and lipid transport
COG0560	0.29311	0.011263	0.125053	phosphoserine phosphatase activity
ENOG41110MT	0.292645	0.011399	0.126144	NA
ENOG411116V	0.29255	0.011427	0.126244	NA
COG0839	0.292348	0.0114865	0.126484	NADH dehydrogenase subunit j
COG1093	0.292146	0.0115463	0.126725	translation initiation factor
ENOG41110V8	0.29195	0.0116049	0.127159	NA
COG4670	0.291873	0.0116278	0.127202	CoA transferase having broad substrate specificity for short-chain acyl-CoA thioesters with the activity decreasing when the length of the carboxylic acid chain exceeds four carbons (By similarity)
ENOG41110ED	0.291666	0.0116897	0.12767	NA
ENOG411110F	0.291506	0.011738	0.127959	metal cation transporter
ENOG4110ZWG	0.290582	0.0120195	0.129997	NA
COG1675	0.289761	0.0122744	0.130895	Transcription factor that plays a role in the activation of archaeal genes transcribed by RNA polymerase. Facilitates transcription initiation by enhancing TATA-box recognition by TATA-box-binding protein (Tbp), and transcription factor B (Tfb) and RNA polymerase recruitment. Not absolutely required for transcription in vitro, but particularly important in cases where Tbp or Tfb function is not o…
ENOG410XX55	0.289704	0.0122924	0.130895	NA
COG0189	0.289682	0.0122991	0.130895	Responsible for the addition of glutamate residues to the C-terminus of ribosomal protein S6 (By similarity)
ENOG41110WJ	0.289618	0.0123192	0.130895	NA
COG0371	0.289498	0.012357	0.130895	Dehydrogenase
COG1443	0.289336	0.0124082	0.131228	Catalyzes the 1,3-allylic rearrangement of the homoallylic substrate isopentenyl (IPP) to its highly electrophilic allylic isomer, dimethylallyl diphosphate (DMAPP) (By similarity)
ENOG4110ZK9	0.289123	0.0124757	0.131526	NA
ENOG4111QRQ	0.288794	0.0125808	0.132217	NA
COG0174	0.287748	0.0129195	0.135441	glutamine synthetase
ENOG41110V6	0.287703	0.0129343	0.135441	NA
COG1635	0.28766	0.0129484	0.135441	Involved in biosynthesis of the thiamine precursor thiazole. Catalyzes the conversion of NAD and glycine to adenosine diphosphate 5-(2-hydroxyethyl)-4-methylthiazole-2-carboxylic acid (ADT), an adenylated thiazole intermediate. The reaction includes an iron-dependent sulfide transfer from a conserved cysteine residue of the protein to a thiazole intermediate. The enzyme can only undergo a single …
COG1712	0.285895	0.0135389	0.140519	Specifically catalyzes the NAD or NADP-dependent dehydrogenation of L-aspartate to iminoaspartate (By similarity)
COG0540	0.285096	0.0138139	0.142708	aspartate transcarbamylase
ENOG4111W3Y	0.284913	0.0138775	0.143144	Mn2 dependent serine threonine protein kinase
ENOG41110J7	0.284485	0.0140274	0.144023	NA
ENOG410Z8EU	0.284053	0.0141801	0.144639	Cupin 2 Conserved Barrel Domain Protein
COG0433	0.283941	0.01422	0.144668	Aaa atpase
ENOG41111F8	0.282705	0.014666	0.148506	NA
COG0705	0.28265	0.0146862	0.148506	rhomboid family
COG1430	0.282516	0.014735	0.148775	exported protein
ENOG410ZNSM	0.282436	0.0147644	0.148847	Major facilitator superfamily MFS_1
ENOG411117S	0.282358	0.0147931	0.148911	NA
ENOG4110ZNJ	0.2819	0.0149628	0.150009	NA
ENOG41129TX	0.281559	0.0150901	0.150992	NA
ENOG41111E9	0.281132	0.0152509	0.152102	NA
COG1090	0.281083	0.0152693	0.152102	Epimerase
COG0654	0.281011	0.0152966	0.152104	oxidoreductase activity, acting on paired donors, with incorporation or reduction of molecular oxygen, NAD(P)H as one donor, and incorporation of one atom of oxygen
COG2345	0.28086	0.0153537	0.152197	Transcriptional regulator
ENOG41111NR	0.280818	0.01537	0.152197	NA
COG2133	0.280647	0.015435	0.152615	Dehydrogenase
COG2832	0.280572	0.0154636	0.152672	inner membrane protein YbaN
COG0529	0.280246	0.0155889	0.153682	Catalyzes the synthesis of activated sulfate (By similarity)
ENOG410XV05	0.278926	0.0161047	0.157836	Biotin lipoyl attachment
ENOG411114H	0.278485	0.0162804	0.159091	NA
ENOG410Y48Y	0.27807	0.0164468	0.160368	NA
COG0383	0.277444	0.0167012	0.161161	alpha-mannosidase
COG1048	0.276979	0.0168925	0.162055	aconitate hydratase
ENOG410YAG9	0.276951	0.0169039	0.162055	Alpha beta hydrolase
COG0689	0.276747	0.0169882	0.162055	Phosphorolytic exoribonuclease that removes nucleotide residues following the -CCA terminus of tRNA and adds nucleotides to the ends of RNA molecules by using nucleoside diphosphates as substrates (By similarity)
COG0005	0.276475	0.0171015	0.162562	The purine nucleoside phosphorylases catalyze the phosphorolytic breakdown of the N-glycosidic bond in the beta- (deoxy)ribonucleoside molecules, with the formation of the corresponding free purine bases and pentose-1-phosphate (By similarity)
COG0372	0.276371	0.0171448	0.162562	citrate synthase
COG0177	0.276194	0.0172193	0.162562	endonuclease III
ENOG4110ZJQ	0.275666	0.0174419	0.163908	NA
ENOG410XZT4	0.275596	0.0174718	0.163908	NA
ENOG411102X	0.275566	0.0174845	0.163908	NA
ENOG410XZ93	0.274911	0.017765	0.166071	NA
COG1163	0.274839	0.017796	0.166129	GTP-Binding protein
ENOG41111NJ	0.274288	0.018035	0.168126	NA
COG3794	0.274039	0.0181443	0.168439	Blue (Type 1) copper domain protein
ENOG4110ZKE	0.273403	0.0184254	0.170105	NA
COG0651	0.273036	0.018589	0.170344	Monovalent cation H antiporter subunit D
COG0231	0.272945	0.0186298	0.170344	Involved in peptide bond synthesis. Stimulates efficient translation and peptide-bond synthesis on native or reconstituted 70S ribosomes in vitro. Probably functions indirectly by altering the affinity of the ribosome for aminoacyl-tRNA, thus increasing their reactivity as acceptors for peptidyl transferase (By similarity)
COG0731	0.272071	0.0190259	0.173391	radical SAM domain protein
COG0389	0.271777	0.0191608	0.174009	Poorly processive error-prone DNA polymerase involved in untargeted mutagenesis. Copies undamaged DNA at stalled replication forks which arise in vivo from mismatched or misaligned primer ends. These misaligned primers can be extended by polIV. Exhibits no 3-5 exonuclease (proofreading) activity. May be involved in translesional synthesis in conjunction with the beta clamp from polIII (By similar…
ENOG4111PAE	0.271599	0.0192429	0.174281	NA
ENOG4112C9D	0.271272	0.0193941	0.17494	NA
ENOG4110ZK8	0.270764	0.0196315	0.175989	NA
ENOG41111RB	0.270747	0.0196395	0.175989	NA
ENOG4110ZV9	0.270747	0.0196395	0.175989	NA
COG5502	0.27032	0.0198411	0.177534	Uncharacterized conserved protein (DUF2267)
ENOG41110V9	0.269892	0.0200449	0.178879	NA
ENOG4111075	0.269716	0.0201292	0.179351	NA
ENOG410XQD2	0.269669	0.0201515	0.179351	fad dependent oxidoreductase
ENOG410ZA90	0.269544	0.0202118	0.17941	Mannosyl-3-phosphoglycerate synthase
ENOG4112BEI	0.269454	0.0202554	0.179558	NA
ENOG4110ZS7	0.269273	0.0203428	0.179856	NA
COG2350	0.26903	0.0204605	0.180658	YciI-Like Protein
ENOG41125FJ	0.268836	0.0205553	0.181255	glyoxalase bleomycin resistance protein dioxygenase
ENOG41110VC	0.268569	0.0206862	0.182169	NA
ENOG410ZQ98	0.267003	0.0214675	0.186075	NA
COG1400	0.266965	0.0214868	0.186075	Involved in targeting and insertion of nascent membrane proteins into the cytoplasmic membrane. Binds directly to 7S RNA and mediates binding of the 54 kDa subunit of the SRP (By similarity)
ENOG4111013	0.266662	0.0216407	0.18616	NA
COG0334	0.266195	0.0218803	0.187738	oxidoreductase activity, acting on the CH-NH2 group of donors, NAD or NADP as acceptor
COG0142	0.266115	0.0219213	0.187849	synthase
ENOG4111FFA	0.265966	0.0219983	0.187999	NA
ENOG410Z2IP	0.265863	0.0220519	0.187999	NA
ENOG4111127	0.265515	0.022233	0.188672	NA
ENOG4111QT0	0.265476	0.0222533	0.188672	(ABC) transporter
COG1903	0.265441	0.0222714	0.188672	May catalyze the methylation of C-1 in cobalt-precorrin- 5 and the subsequent extrusion of acetic acid from the resulting intermediate to form cobalt-precorrin-6A (By similarity)
COG2164	0.264904	0.0225537	0.19034	Pfam:DUF369
ENOG4111NQ1	0.264442	0.0227993	0.191445	NA
COG3342	0.264208	0.0229247	0.191762	Major pilin protein fimA
COG1012	0.264017	0.0230269	0.191762	Dehydrogenase
ENOG4110ZWD	0.264016	0.0230273	0.191762	NA
COG0475	0.263997	0.0230378	0.191762	Sodium hydrogen exchanger
ENOG410Y21W	0.263883	0.023099	0.191794	NA
ENOG410YYK9	0.263412	0.0233542	0.193193	NA
COG4830	0.263246	0.0234449	0.193359	Ribosomal protein
COG1742	0.263216	0.0234611	0.193359	UPF0060 membrane protein
COG0665	0.263158	0.0234932	0.193378	Catalyzes the last two steps in the biosynthesis of 5- methylaminomethyl-2-thiouridine (mnm(5)s(2)U) at the wobble position (U34) in tRNA. Catalyzes the FAD-dependent demodification of cmnm(5)s(2)U34 to nm(5)s(2)U34, followed by the transfer of a methyl group from S-adenosyl-L-methionine to nm(5)s(2)U34, to form mnm(5)s(2)U34 (By similarity)
COG0145	0.263106	0.0235213	0.193378	5-oxoprolinase
COG0719	0.26301	0.0235744	0.193514	Fe-S assembly protein
COG0098	0.262059	0.0241012	0.195976	Located at the back of the 30S subunit body where it stabilizes the conformation of the head with respect to the body (By similarity)
COG0505	0.261988	0.0241411	0.196062	carbamoyl-phosphate synthetase glutamine chain
COG0036	0.261507	0.0244118	0.19778	ribulose-phosphate 3-epimerase activity
COG0620	0.261108	0.0246379	0.19832	Catalyzes the transfer of a methyl group from 5- methyltetrahydrofolate to homocysteine resulting in methionine formation (By similarity)
ENOG4110ZWI	0.260954	0.0247261	0.19832	NA
ENOG41110WP	0.260943	0.0247324	0.19832	NA
COG5549	0.260726	0.0248567	0.198735	peptidase m10a and m12b matrixin and adamalysin
ENOG410ZKMU	0.26033	0.0250848	0.199841	NA
ENOG410Z96I	0.260161	0.0251825	0.200381	Kelch motif
COG0124	0.259929	0.025318	0.200874	Histidyl-trna synthetase
COG1515	0.259918	0.0253242	0.200874	Selectively cleaves double-stranded DNA at the second phosphodiester bond 3' to a deoxyinosine leaving behind the intact lesion on the nicked DNA. Acts in DNA repair (By similarity)
COG2073	0.259849	0.0253647	0.200874	cobalamin (vitamin B12) biosynthesis CbiG protein
COG0020	0.259166	0.025766	0.20309	Catalyzes the condensation of isopentenyl diphosphate (IPP) with allylic pyrophosphates generating different type of terpenoids (By similarity)
ENOG4111049	0.258954	0.0258915	0.203278	NA
ENOG41111FT	0.25892	0.0259121	0.203278	NA
ENOG4111NUY	0.258904	0.0259218	0.203278	membrAne
COG3593	0.25874	0.0260189	0.203278	ATP-dependent endonuclease of the OLD
ENOG4111Q03	0.258685	0.026052	0.203278	Secreted protein
ENOG4111035	0.258638	0.0260801	0.203278	NA
COG0276	0.258622	0.0260895	0.203278	Catalyzes the ferrous insertion into protoporphyrin IX (By similarity)
ENOG4111Y4F	0.258358	0.0262478	0.204238	NA
ENOG410XTWE	0.257732	0.0266269	0.206272	NA
ENOG4111PAT	0.257713	0.026638	0.206272	Nitrogen regulatory protein pii
COG1884	0.257671	0.0266635	0.206272	methylmalonyl-coA mutase
ENOG410Y51Z	0.257387	0.0268371	0.207136	Adenylyl cyclase class-3 4 guanylyl cyclase
COG0040	0.256959	0.0271008	0.207731	Catalyzes the condensation of ATP and 5-phosphoribose 1- diphosphate to form N'-(5'-phosphoribosyl)-ATP (PR-ATP). Has a crucial role in the pathway because the rate of histidine biosynthesis seems to be controlled primarily by regulation of HisG enzymatic activity (By similarity)
COG0308	0.256708	0.0272562	0.208445	aminopeptidase
ENOG41110MP	0.256096	0.027638	0.210757	NA
COG4032	0.255976	0.0277137	0.210757	Sulfopyruvate decarboxylase, subunit alpha
ENOG41127EY	0.255947	0.027732	0.210757	Activator of Hsp90 ATPase 1 family protein
COG1812	0.255922	0.0277478	0.210757	Catalyzes the formation of S-adenosylmethionine from methionine and ATP (By similarity)
ENOG41129B9	0.255835	0.0278025	0.210824	Protein of unknown function (DUF3147)
COG1782	0.255585	0.0279607	0.210926	beta-lactamase domain protein
COG0546	0.255537	0.0279909	0.210926	had-superfamily hydrolase, subfamily ia, variant
COG4666	0.255271	0.0281603	0.211696	trap transporter, 4tm 12tm fusion protein
ENOG41110I8	0.255152	0.0282366	0.211696	NA
COG1736	0.255129	0.0282514	0.211696	diphthamide biosynthesis protein
ENOG410XZAF	0.254487	0.0286642	0.214069	NA
ENOG410Z3BI	0.254417	0.0287095	0.214168	Abortive infection protein
COG3001	0.254335	0.0287627	0.214325	Fructosamine
ENOG4111W6B	0.253933	0.0290251	0.21532	NA
COG2237	0.253318	0.0294297	0.217839	Domain of unknown function (DUF373)
ENOG410XXT8	0.252804	0.0297723	0.219888	doxx family
COG0212	0.251619	0.0305733	0.22407	5-formyltetrahydrofolate cyclo-ligase
ENOG4110ZM9	0.250264	0.0315119	0.22969	zinc finger C2H2-type
ENOG411100M	0.249203	0.0322634	0.233892	NA
COG0624	0.248789	0.0325606	0.235529	succinyl-diaminopimelate desuccinylase activity
COG0494	0.248693	0.0326301	0.235529	Nudix hydrolase
COG4935	0.248614	0.032687	0.235685	proprotein convertase subtilisin kexin type
COG4919	0.248268	0.032938	0.236501	Ribosomal protein S30
COG2162	0.248141	0.0330303	0.236883	N-acetyltransferase
ENOG4111ZHW	0.248074	0.0330792	0.236897	NA
COG1467	0.247961	0.0331619	0.236897	DNA primase is the polymerase that synthesizes small RNA primers for the Okazaki fragments on both template strands at replication forks during chromosomal DNA synthesis (By similarity)
COG1241	0.247896	0.0332095	0.236897	dna replication licensing factor
COG0148	0.247041	0.0338414	0.240123	Catalyzes the reversible conversion of 2- phosphoglycerate into phosphoenolpyruvate. It is essential for the degradation of carbohydrates via glycolysis (By similarity)
COG0484	0.246761	0.0340501	0.240582	ATP binding to DnaK triggers the release of the substrate protein, thus completing the reaction cycle. Several rounds of ATP-dependent interactions between DnaJ, DnaK and GrpE are required for fully efficient folding. Also involved, together with DnaK and GrpE, in the DNA replication of plasmids through activation of initiation proteins (By similarity)
COG3685	0.246641	0.0341404	0.240712	response to DNA damage stimulus
ENOG41111MH	0.24634	0.0343668	0.241463	NA
ENOG41126HX	0.246145	0.0345139	0.241463	NA
ENOG41121UG	0.246145	0.0345139	0.241463	Toxic component of a toxin-antitoxin (TA) module. A
ENOG410Y24D	0.246145	0.0345139	0.241463	ATP synthase subunit C
COG5507	0.246116	0.0345361	0.241463	RNA signal recognition particle 4.5S RNA
ENOG410Y0ZV	0.245513	0.0349956	0.243151	NA
ENOG41122IB	0.245513	0.0349956	0.243151	NA
ENOG41110T3	0.245513	0.0349956	0.243151	HPP family
COG4272	0.245513	0.0349956	0.243151	Membrane
ENOG410YXA3	0.245513	0.0349956	0.243151	Peptide N-acetyl-beta-D-glucosaminyl asparaginase amidase A
COG1386	0.245303	0.0351561	0.243768	Participates in chromosomal partition during cell division. May act via the formation of a condensin-like complex containing Smc and ScpA that pull DNA away from mid-cell into both cell halves (By similarity)
ENOG4111Y37	0.245302	0.0351575	0.243768	glyoxalase bleomycin resistance protein dioxygenase
ENOG410ZWBK	0.244874	0.0354872	0.244954	alpha/beta hydrolase fold
COG2234	0.244679	0.0356391	0.245194	peptidase m28
ENOG41111R2	0.244566	0.0357268	0.245285	NA
COG2301	0.244381	0.035871	0.245909	citrate lyase
COG1402	0.243528	0.0365435	0.248481	K01470 creatinine amidohydrolase EC 3.5.2.10
COG1525	0.243001	0.0369635	0.250572	nuclease
ENOG411110C	0.242866	0.0370717	0.250967	NA
ENOG410Z4WP	0.242835	0.0370968	0.250967	NA
ENOG41111P8	0.242507	0.0373614	0.252459	NA
ENOG410XSGR	0.242423	0.0374296	0.252459	Histidine kinase
ENOG4111Z4X	0.242323	0.03751	0.252739	high-affinity nickel-transporter
ENOG410Z6F7	0.24219	0.037618	0.252957	NA
ENOG410Z0SM	0.241424	0.0382461	0.255034	Uncharacterized conserved protein (DUF2249)
COG0309	0.241323	0.038329	0.255034	Hydrogenase expression formation protein HypE
ENOG411109W	0.241302	0.0383467	0.255034	NA
ENOG41110J5	0.241167	0.0384586	0.255108	NA
ENOG4110ZS2	0.240374	0.0391197	0.258888	NA
ENOG4111037	0.239553	0.0398151	0.262191	NA
ENOG4110ZV8	0.239158	0.0401525	0.263117	NA
ENOG41110V4	0.239158	0.0401525	0.263117	NA
COG0242	0.238935	0.0403446	0.263859	Removes the formyl group from the N-terminal Met of newly synthesized proteins. Requires at least a dipeptide for an efficient rate of reaction. N-terminal L-methionine is a prerequisite for activity but the enzyme has broad specificity at other positions (By similarity)
ENOG410ZNMN	0.238811	0.040452	0.264302	PKD
COG1680	0.238375	0.0408296	0.264875	Beta-lactamase
COG1958	0.238104	0.0410667	0.265978	small nuclear ribonucleoprotein
COG0011	0.237963	0.0411897	0.266517	Domain of unknown function DUF77
ENOG410ZADZ	0.237773	0.0413571	0.266838	Major Facilitator superfamily
COG0237	0.23777	0.0413591	0.266838	Catalyzes the phosphorylation of the 3'-hydroxyl group of dephosphocoenzyme A to form coenzyme A (By similarity)
ENOG411117N	0.237725	0.0413989	0.266838	NA
ENOG41110CA	0.237589	0.041519	0.267354	NA
ENOG4110ZJY	0.237497	0.0415999	0.267531	NA
ENOG4110ZK0	0.237448	0.0416441	0.267531	NA
COG1243	0.236516	0.0424755	0.272202	Histone acetyltransferase
ENOG411111X	0.236147	0.0428086	0.273288	Protein of unknown function (DUF1699)
ENOG411117P	0.235892	0.0430396	0.274501	NA
COG0783	0.235563	0.0433401	0.275628	oxidoreductase activity, oxidizing metal ions
ENOG410ZVG2	0.235429	0.0434631	0.275885	Transporter
COG1758	0.234718	0.0441189	0.278725	Promotes RNA polymerase assembly. Latches the N- and C- terminal regions of the beta' subunit thereby facilitating its interaction with the beta and alpha subunits (By similarity)
ENOG410XTX4	0.234525	0.044298	0.279541	NUDIX domain
COG0589	0.234465	0.0443544	0.279541	Universal stress protein
COG0130	0.234193	0.0446082	0.28049	Responsible for synthesis of pseudouridine from uracil- 55 in the psi GC loop of transfer RNAs (By similarity)
ENOG41111GV	0.233947	0.0448396	0.281152	NA
ENOG411217V	0.233501	0.0452608	0.282274	NA
ENOG4111KGG	0.233437	0.045321	0.282274	M protein repeat protein
COG0074	0.233117	0.0456262	0.282274	Succinyl-CoA ligase ADP-forming subunit alpha
ENOG41110CR	0.233089	0.0456521	0.282274	NA
ENOG410YIUK	0.233089	0.0456521	0.282274	OsmC family
ENOG410YHHZ	0.233089	0.0456521	0.282274	NA
ENOG410YQG4	0.233089	0.0456521	0.282274	NA
ENOG410YWJS	0.233089	0.0456521	0.282274	NA
ENOG410ZDAN	0.233089	0.0456521	0.282274	alkyl hydroperoxide reductase Thiol specific antioxidant Mal allergen
COG2519	0.232119	0.0465866	0.287068	trna methyltransferase
ENOG41111FH	0.232049	0.0466545	0.287068	NA
ENOG410Y6PR	0.232018	0.0466851	0.287068	NA
ENOG41110RE	0.231904	0.0467955	0.287191	NA
ENOG411109Y	0.231729	0.0469662	0.287191	NA
ENOG410YPXP	0.23165	0.0470441	0.287191	NA
COG1498	0.231645	0.0470488	0.287191	Nucleolar protein
COG2109	0.231565	0.0471276	0.287409	Cob-I-yrinic acid a,c-diamide adenosyltransferase
ENOG411119M	0.231046	0.0476378	0.289464	NA
COG1303	0.230904	0.0477785	0.290056	Specifically catalyzes the AdoMet-dependent 2'-O-ribose methylation of cytidine at position 56 in tRNAs (By similarity)
ENOG41111F9	0.23077	0.0479115	0.2906	NA
COG1319	0.230667	0.0480145	0.290952	Dehydrogenase
ENOG410YIXD	0.230128	0.0485536	0.29192	NA
COG4925	0.230127	0.0485546	0.29192	NA
COG0071	0.229991	0.0486907	0.292146	response to heat
COG2835	0.22986	0.0488232	0.292152	UPF0434 protein
COG0502	0.229642	0.0490434	0.293114	Catalyzes the conversion of dethiobiotin (DTB) to biotin by the insertion of a sulfur atom into dethiobiotin via a radical- based mechanism (By similarity)
ENOG4110ZQ1	0.229128	0.0495662	0.294285	Domain of unknown function (DUF1724)
ENOG410XTIR	0.229005	0.049692	0.294452	NHL repeat containing
COG1634	0.228654	0.0500531	0.295805	Catalyzes the transfer of pyrophosphate from ATP to 6- hydroxymethyl-7,8-dihydropterin (6-HMD), leading to 6- hydroxymethyl-7,8-dihydropterin diphosphate (6-HMDP) (By similarity)
ENOG41110MR	0.228378	0.0503381	0.296702	NA
ENOG410XW8V	0.2282	0.0505224	0.29677	NA
COG0256	0.228141	0.0505839	0.29677	This is one of the proteins that binds and probably mediates the attachment of the 5S RNA into the large ribosomal subunit, where it forms part of the central protuberance (By similarity)
COG0162	0.227995	0.050735	0.297207	Catalyzes the attachment of tyrosine to tRNA(Tyr) in a two-step reaction tyrosine is first activated by ATP to form Tyr- AMP and then transferred to the acceptor end of tRNA(Tyr) (By similarity)
ENOG410YNAH	0.227222	0.0515453	0.300112	NA
ENOG41111RE	0.226915	0.0518709	0.300959	NA
COG0100	0.226858	0.0519315	0.30105	Located on the platform of the 30S subunit, it bridges several disparate RNA helices of the 16S rRNA. Forms part of the Shine-Dalgarno cleft in the 70S ribosome (By similarity)
COG1177	0.226319	0.0525057	0.302802	Binding-protein-dependent transport systems inner membrane component
ENOG41103BT	0.22624	0.0525902	0.303028	NA
COG0714	0.22614	0.0526983	0.303129	ATPase activity
ENOG4110ZVA	0.22598	0.0528697	0.303442	NA
ENOG410ZW39	0.225309	0.0535968	0.306189	conserved repeat domain protein
ENOG41125ZN	0.225258	0.053652	0.306243	NA
COG0084	0.225184	0.0537329	0.306261	tatd family
ENOG41111EB	0.2251	0.0538248	0.306261	NA
ENOG41111HV	0.225092	0.0538339	0.306261	NA
ENOG410Z1KN	0.225088	0.0538384	0.306261	NA
COG2250	0.224414	0.0545797	0.309686	Hepn domain protein
ENOG4110ZK2	0.224004	0.0550341	0.311471	NA
COG1250	0.223903	0.0551469	0.311846	Dehydrogenase
ENOG410ZVCR	0.223743	0.0553251	0.311913	Protein of unknown function (DUF1446)
COG5256	0.22348	0.0556202	0.312259	This protein promotes the GTP-dependent binding of aminoacyl-tRNA to the A-site of ribosomes during protein biosynthesis (By similarity)
ENOG4110ZJM	0.223465	0.0556372	0.312259	NA
COG1594	0.223272	0.0558541	0.312444	DNA-dependent RNA polymerase catalyzes the transcription of DNA into RNA using the four ribonucleoside triphosphates as substrates (By similarity)
COG1171	0.223266	0.0558609	0.312444	Threonine dehydratase
ENOG411100P	0.222562	0.0566589	0.315327	NA
ENOG410YH2Q	0.221965	0.0573427	0.317088	Cell surface glycoprotein
ENOG410Z866	0.221954	0.0573547	0.317088	NA
COG3885	0.221346	0.0580582	0.319655	extradiol ring-cleavage dioxygenase class IIi protein subunit b
ENOG410XYAN	0.221197	0.058232	0.319821	NA
ENOG4111KX3	0.221131	0.0583088	0.31998	Xylose isomerase domain protein TIM barrel
COG0472	0.220958	0.0585116	0.320567	phospho-N-acetylmuramoyl-pentapeptide-transferase activity
COG2897	0.220614	0.0589147	0.32172	sulfurtransferase
ENOG41110R4	0.220564	0.0589735	0.321779	NA
COG4565	0.220434	0.0591272	0.321922	transcriptional regulatory protein
COG0444	0.220333	0.0592466	0.321922	(ABC) transporter
COG0733	0.220289	0.059298	0.321922	Transporter
ENOG410ZKMX	0.220262	0.0593305	0.321922	NA
COG2259	0.219952	0.0596981	0.322834	doxx family
COG0430	0.219862	0.0598056	0.322949	Catalyzes the conversion of 3'-phosphate to a 2',3'- cyclic phosphodiester at the end of RNA. The mechanism of action of the enzyme occurs in 3 steps (A) adenylation of the enzyme by ATP
ENOG410Y3R7	0.21982	0.0598548	0.322949	secreted protein
COG0791	0.219518	0.0602164	0.324324	NLP P60 protein
ENOG4111QI5	0.219391	0.0603683	0.324879	NA
ENOG4111XEC	0.219218	0.0605767	0.325015	spherulin 4-like cell surface protein
ENOG41123EC	0.219139	0.0606717	0.325015	Cupin 2 Conserved Barrel Domain Protein
ENOG4110ZJT	0.219128	0.060685	0.325015	NA
ENOG410XR9Q	0.218978	0.0608657	0.325721	Protein of unknown function (DUF2891)
COG0580	0.218733	0.0611625	0.326581	Channel that permits osmotically driven movement of water in both directions. It is involved in the osmoregulation and in the maintenance of cell turgor during volume expansion in rapidly growing cells. It mediates rapid entry or exit of water in response to abrupt changes in osmolarity (By similarity)
COG3382	0.217807	0.0622944	0.330982	B3 4 domain protein
COG1676	0.217319	0.0628966	0.332859	sites to release the intron. The products are an intron and two tRNA half-molecules bearing 2',3' cyclic phosphate and 5'-OH termini. Recognizes a pseudosymmetric substrate in which 2 bulged loops of 3 bases are separated by a stem of 4 bp (By similarity)
ENOG41111U8	0.216831	0.0635048	0.334883	Domain of unknown function (DUF1724)
COG0090	0.216028	0.0645152	0.337614	One of the primary rRNA binding proteins. Required for association of the 30S and 50S subunits to form the 70S ribosome, for tRNA binding and peptide bond formation. It has been suggested to have peptidyltransferase activity
COG1793	0.216007	0.064542	0.337614	DNA ligase
COG1372	0.215999	0.0645527	0.337614	Provides the precursors necessary for DNA synthesis. Catalyzes the biosynthesis of deoxyribonucleotides from the corresponding ribonucleotides (By similarity)
COG0161	0.215682	0.0649553	0.339454	Catalyzes the transfer of the alpha-amino group from S- adenosyl-L-methionine (SAM) to 7-keto-8-aminopelargonic acid (KAPA) to form 7,8-diaminopelargonic acid (DAPA). It is the only animotransferase known to utilize SAM as an amino donor (By similarity)
COG1225	0.214911	0.065943	0.34274	alkyl hydroperoxide reductase Thiol specific antioxidant Mal allergen
COG1964	0.21438	0.0666307	0.34406	radical SAM domain protein
COG1064	0.214378	0.0666334	0.34406	alcohol dehydrogenase
COG0015	0.214058	0.0670499	0.344485	adenylosuccinate lyase
ENOG410XT9J	0.21398	0.0671525	0.344485	Glyoxalase Bleomycin resistance protein (Dioxygenase
COG0605	0.213972	0.0671627	0.344485	Destroys radicals which are normally produced within the cells and which are toxic to biological systems (By similarity)
COG0532	0.213727	0.0674838	0.345377	One of the essential components for the initiation of protein synthesis. Protects formylmethionyl-tRNA from spontaneous hydrolysis and promotes its binding to the 30S ribosomal subunits. Also involved in the hydrolysis of GTP during the formation of the 70S ribosomal complex (By similarity)
COG0278	0.213582	0.0676747	0.345821	Glutaredoxin
ENOG410Y548	0.21337	0.0679538	0.34672	NA
ENOG410Z1Y5	0.213146	0.0682506	0.347704	NA
ENOG41126JG	0.213064	0.0683587	0.347724	HEPN domain protein
COG0439	0.212281	0.0694052	0.351443	acetyl-CoA carboxylase biotin carboxylase
COG0252	0.212083	0.0696707	0.352255	L-asparaginase
COG2898	0.211852	0.069983	0.352664	Catalyzes the production of L-lysyl-tRNA(Lys)transfer and the transfer of a lysyl group from L-lysyl-tRNA(Lys) to membrane-bound phosphatidylglycerol (PG), which produces lysylphosphatidylglycerol (LPG), one of the components of the bacterial membrane with a positive net charge. LPG synthesis contributes to the resistance to cationic antimicrobial peptides (CAMPs) and likely protects M.tuberculos…
COG0379	0.211792	0.0700645	0.352664	Catalyzes the condensation of iminoaspartate with dihydroxyacetone phosphate to form quinolinate (By similarity)
COG1830	0.2114	0.0705959	0.354057	Aldolase
COG2406	0.211239	0.070816	0.354823	ferritin dps family protein
ENOG41111TM	0.210994	0.0711507	0.355967	NA
ENOG410ZQUJ	0.210812	0.0714012	0.356875	Dna repair helicase
COG1394	0.21038	0.0719969	0.35779	Produces ATP from ADP in the presence of a proton gradient across the membrane (By similarity)
COG4619	0.210288	0.0721243	0.358156	(ABC) transporter
ENOG411101W	0.209709	0.0729302	0.360182	NA
COG0533	0.209498	0.0732258	0.361211	Required for the formation of a threonylcarbamoyl group on adenosine at position 37 (t(6)A37) in tRNAs that read codons beginning with adenine (By similarity)
ENOG410XTK2	0.209423	0.0733309	0.361463	m6 family metalloprotease domain protein
COG0846	0.20903	0.0738836	0.363651	NAD-dependent protein deacetylase which modulates the activities of several enzymes which are inactive in their acetylated form
ENOG410Z06G	0.208888	0.0740844	0.364103	NA
COG1607	0.208591	0.0745056	0.365635	thioesterase Superfamily protein
COG0053	0.208059	0.0752661	0.367747	cation diffusion facilitator family transporter
COG0838	0.207858	0.075554	0.368624	NDH-1 shuttles electrons from NADH, via FMN and iron- sulfur (Fe-S) centers, to quinones in the respiratory chain
COG1339	0.207838	0.0755825	0.368624	Catalyzes the CTP-dependent phosphorylation of riboflavin (vitamin B2) to form flavin mononucleotide (FMN) (By similarity)
ENOG41110D8	0.207819	0.075611	0.368624	NA
ENOG410YK0R	0.206914	0.0769216	0.373651	Abortive infection protein
COG2374	0.206609	0.0773667	0.374372	endonuclease exonuclease phosphatase
ENOG41110ZA	0.206281	0.0778491	0.375081	NA
ENOG41129ZI	0.206276	0.0778571	0.375081	NA
COG3402	0.206226	0.0779299	0.375081	membrane-flanked domain protein
COG0103	0.205876	0.0784478	0.375081	30S ribosomal protein S9
ENOG4110ZWH	0.20586	0.0784714	0.375081	NA
ENOG410Y1C2	0.205754	0.0786288	0.375081	NA
COG0093	0.205565	0.0789099	0.375081	Binds to 23S rRNA. Forms part of two intersubunit bridges in the 70S ribosome (By similarity)
COG3409	0.205508	0.0789948	0.375081	Peptidoglycan-binding domain 1 protein
COG2199	0.205372	0.0791965	0.375081	Diguanylate cyclase
ENOG4111WKU	0.205349	0.0792314	0.375081	NA
ENOG4111N0I	0.205346	0.0792362	0.375081	NA
ENOG410YG7Y	0.20507	0.0796497	0.376239	NA
ENOG41110HH	0.204937	0.0798481	0.376557	NA
COG0405	0.204768	0.0801028	0.376782	gamma-glutamyltransferase activity
ENOG410XUNW	0.204652	0.0802776	0.376897	like-sm ribonucleoprotein core
ENOG41111PW	0.204605	0.0803497	0.376897	PbH1
COG1116	0.204453	0.080579	0.377164	(ABC) transporter
ENOG410XV93	0.204366	0.0807109	0.377275	Blue (Type1) copper domain-containing protein
COG0116	0.204363	0.0807157	0.377275	Specifically methylates the guanine in position 2445 (m2G2445) and the guanine in position 2069 (m7G2069) of 23S rRNA (By similarity)
COG1500	0.204253	0.0808817	0.377523	Ribosome maturation protein
ENOG41111D5	0.204209	0.0809496	0.377576	NA
COG4454	0.203956	0.0813344	0.379077	blue (type 1) copper domain protein
ENOG410Y50R	0.203865	0.081473	0.379224	Formate dehydrogenase, cytochrome b556 subunit (Formate dehydrogenase gamma subunit)
COG0102	0.203702	0.081722	0.380118	This protein is one of the early assembly proteins of the 50S ribosomal subunit, although it is not seen to bind rRNA by itself. It is important during the early stages of 50S assembly (By similarity)
COG4046	0.203491	0.0820456	0.381093	Protein of unknown function (DUF1512)
COG1042	0.203253	0.0824116	0.382262	CoA-binding domain protein
ENOG4110ZRZ	0.203155	0.0825623	0.382314	NA
COG5643	0.203148	0.0825728	0.382314	FmdE, Molybdenum formylmethanofuran dehydrogenase operon
COG2513	0.203129	0.0826035	0.382314	methylisocitrate lyase
ENOG410Y8CK	0.203065	0.0827024	0.382314	NA
COG0685	0.202543	0.0835121	0.384185	Methylenetetrahydrofolate reductase
COG0215	0.202468	0.0836285	0.384185	Cysteinyl-tRNA synthetase
COG0480	0.202429	0.0836885	0.384185	Catalyzes the GTP-dependent ribosomal translocation step during translation elongation. During this step, the ribosome changes from the pre-translocational (PRE) to the post- translocational (POST) state as the newly formed A-site-bound peptidyl-tRNA and P-site-bound deacylated tRNA move to the P and E sites, respectively. Catalyzes the coordinated movement of the two tRNA molecules, the mRNA and…
COG0841	0.202147	0.0841301	0.385683	acriflavin resistance protein
ENOG410ZVRB	0.20201	0.0843449	0.385967	Transporter
COG0412	0.201215	0.0856004	0.390016	dienelactone hydrolase
COG3221	0.201023	0.085906	0.390615	phosphonate ABC transporter, periplasmic phosphonate-binding protein
COG2322	0.201011	0.0859245	0.390615	membrAne
ENOG410ZV6J	0.200985	0.0859656	0.390615	Sugar-specific transcriptional regulator TrmB
COG0239	0.200726	0.0863789	0.39196	inorganic anion transmembrane transporter activity
COG0201	0.200593	0.086593	0.392523	The central subunit of the protein translocation channel SecYEG. Consists of two halves formed by TMs 1-5 and 6-10. These two domains form a lateral gate at the front which open onto the bilayer between TMs 2 and 7, and are clamped together by SecE at the back. The channel is closed by both a pore ring composed of hydrophobic SecY resides and a short helix (helix 2A) on the extracellular side of …
ENOG4112AEU	0.200053	0.0874606	0.393661	NA
COG4663	0.200053	0.0874606	0.393661	extracellular solute-binding protein, family 7
ENOG4110ZTF	0.200053	0.0874606	0.393661	NA
ENOG41110X3	0.200053	0.0874606	0.393661	NA
ENOG410Z8RG	0.200053	0.0874606	0.393661	NA
COG0012	0.199556	0.0882675	0.396492	gtp-binding protein
ENOG4111AAW	0.199306	0.088674	0.397783	NA
ENOG41111BE	0.199215	0.0888227	0.398183	NA
ENOG4111Z1V	0.19911	0.0889952	0.398422	NA
ENOG41110TT	0.198793	0.0895145	0.39935	NA
ENOG41111H5	0.198567	0.0898883	0.39935	NA
ENOG4111118	0.198194	0.0905044	0.39935	NA
COG1701	0.197937	0.0909331	0.39935	ligase activity
ENOG410XWKZ	0.197807	0.0911495	0.39935	NA
ENOG4112APW	0.197802	0.0911572	0.39935	NA
ENOG4111ZVX	0.197752	0.0912408	0.39935	NA
COG0452	0.197659	0.0913955	0.39935	Phosphopantothenoylcysteine decarboxylase
COG0747	0.197276	0.0920391	0.39935	Extracellular solute-binding protein, family 5
ENOG410YHIU	0.196721	0.0929762	0.39935	NA
ENOG4110ZZ9	0.195809	0.0945314	0.39935	NA
COG5493	0.195741	0.0946482	0.39935	NA
COG1547	0.195619	0.0948574	0.39935	Domain of unknown function (DUF309)
ENOG4111X4S	0.195532	0.0950081	0.39935	NA
COG0766	0.195446	0.0951561	0.39935	Cell wall formation. Adds enolpyruvyl to UDP-N- acetylglucosamine (By similarity)
COG0459	0.195426	0.0951916	0.39935	Prevents misfolding and promotes the refolding and proper assembly of unfolded polypeptides generated under stress conditions (By similarity)
ENOG410ZJNN	0.195366	0.0952947	0.39935	NA
COG1581	0.195298	0.0954129	0.39935	Binds double-stranded DNA tightly but without sequence specificity. It is distributed uniformly and abundantly on the chromosome, suggesting a role in chromatin architecture. However, it does not significantly compact DNA. Binds rRNA and mRNA in vivo. May play a role in maintaining the structural and functional stability of RNA, and, perhaps, ribosomes (By similarity)
COG0527	0.195269	0.095463	0.39935	Aspartokinase
COG0456	0.195142	0.095682	0.39935	acetyltransferase
ENOG4110MMY	0.195046	0.0958481	0.39935	NA
ENOG410YVPF	0.195043	0.0958547	0.39935	NA
COG1602	0.194752	0.096361	0.39935	Archaeal protein of unknown function (DUF650)
ENOG41111DR	0.194572	0.0966738	0.39935	NA
ENOG411105N	0.194572	0.0966738	0.39935	NA
COG0008	0.194239	0.0972584	0.39935	Catalyzes the attachment of glutamate to tRNA(Glu) in a two-step reaction glutamate is first activated by ATP to form Glu-AMP and then transferred to the acceptor end of tRNA(Glu) (By similarity)
COG0504	0.193942	0.0977798	0.39935	Catalyzes the ATP-dependent amination of UTP to CTP with either L-glutamine or ammonia as the source of nitrogen (By similarity)
ENOG410Y05F	0.193581	0.0984186	0.39935	Monomethylamine permease
COG1746	0.193165	0.0991587	0.39935	Catalyzes the addition and repair of the essential 3'- terminal CCA sequence in tRNAs without using a nucleic acid template. Adds these three nucleotides in the order of C, C, and A to the tRNA nucleotide-73, using CTP and ATP as substrates and producing inorganic pyrophosphate (By similarity)
ENOG41111AH	0.193128	0.0992236	0.39935	NA
COG1818	0.192942	0.0995554	0.39935	THUMP domain-containing protein
ENOG4112B9V	0.192703	0.0999837	0.39935	NA
ENOG410YDYQ	0.192453	0.100433	0.39935	NA
COG2113	0.192381	0.100563	0.39935	Glycine betaine
COG2219	0.191926	0.101385	0.39935	DNA primase is the polymerase that synthesizes small RNA primers for the Okazaki fragments on both template strands at replication forks during chromosomal DNA synthesis (By similarity)
COG3243	0.191826	0.101568	0.39935	poly(r)-hydroxyalkanoic acid synthase, class
ENOG410Z77K	0.191517	0.102131	0.39935	NA
ENOG410YQEF	0.191517	0.102131	0.39935	Transcriptional regulator
ENOG4112C64	0.191517	0.102131	0.39935	Polysaccharide deacetylase
ENOG410YA88	0.191517	0.102131	0.39935	NA
ENOG41111DE	0.191517	0.102131	0.39935	Membrane-bound metal-dependent hydrolase
ENOG410ZDKA	0.191517	0.102131	0.39935	NA
ENOG410YAED	0.191517	0.102131	0.39935	NA
COG2352	0.191517	0.102131	0.39935	phosphoenolpyruvate carboxylase activity
ENOG410ZAFU	0.191517	0.102131	0.39935	NA
ENOG41111CX	0.191517	0.102131	0.39935	NA
ENOG410YG7P	0.191517	0.102131	0.39935	NA
ENOG4110ZST	0.191517	0.102131	0.39935	Zinc finger SWIM domain protein
ENOG411102Z	0.191517	0.102131	0.39935	NA
ENOG410YE8M	0.191517	0.102131	0.39935	NA
ENOG4111S3W	0.191517	0.102131	0.39935	Membrane
ENOG410Y9S5	0.191517	0.102131	0.39935	NA
ENOG41129SF	0.191517	0.102131	0.39935	major facilitator Superfamily
ENOG410YYSW	0.191517	0.102131	0.39935	NA
ENOG410YSMU	0.191517	0.102131	0.39935	surface glycoprotein
ENOG410XP45	0.191517	0.102131	0.39935	glutamate--cysteine ligase
ENOG410YFXP	0.191517	0.102131	0.39935	haloacid dehalogenase domain protein hydrolase type 3
ENOG411110P	0.191517	0.102131	0.39935	NA
ENOG41110DB	0.191517	0.102131	0.39935	NA
ENOG410YNDV	0.191517	0.102131	0.39935	copg family
ENOG410ZVZD	0.191517	0.102131	0.39935	Major Facilitator superfamily
ENOG410YH2H	0.191517	0.102131	0.39935	NA
ENOG410ZGAC	0.191517	0.102131	0.39935	NA
COG4250	0.191517	0.102131	0.39935	GAF sensor signal transduction histidine kinase
ENOG411115S	0.191517	0.102131	0.39935	NA
ENOG410Y59U	0.191517	0.102131	0.39935	NA
ENOG41111P2	0.191517	0.102131	0.39935	Sodium phosphate symporter
ENOG410YDM6	0.191517	0.102131	0.39935	NA
ENOG410YRE7	0.191517	0.102131	0.39935	NA
ENOG410YI1Y	0.191517	0.102131	0.39935	NA
ENOG410YNHE	0.191517	0.102131	0.39935	NA
ENOG410Y293	0.191517	0.102131	0.39935	NA
ENOG410Z02N	0.191517	0.102131	0.39935	NA
ENOG410ZACR	0.191517	0.102131	0.39935	NA
ENOG410ZK5Z	0.191517	0.102131	0.39935	NA
COG4993	0.191517	0.102131	0.39935	Dehydrogenase
ENOG410YKA3	0.191517	0.102131	0.39935	NA
ENOG410Z0XR	0.191517	0.102131	0.39935	NA
ENOG410YACE	0.191517	0.102131	0.39935	NA
ENOG4111K0E	0.191517	0.102131	0.39935	NA
ENOG410YD3M	0.191517	0.102131	0.39935	Bacterioopsin activator HTH domain-containing protein
ENOG4111TM8	0.191517	0.102131	0.39935	NA
ENOG410Z9WS	0.191517	0.102131	0.39935	NA
ENOG410YNVU	0.191517	0.102131	0.39935	NA
ENOG410YIM9	0.191517	0.102131	0.39935	NA
ENOG410YHYZ	0.191517	0.102131	0.39935	NA
ENOG410YI4T	0.191517	0.102131	0.39935	Pfam:DUF2078
ENOG410YKIN	0.191517	0.102131	0.39935	NA
ENOG410YMH3	0.191517	0.102131	0.39935	NA
ENOG410YHYB	0.191517	0.102131	0.39935	NA
ENOG4111PRR	0.191517	0.102131	0.39935	NA
COG3451	0.191517	0.102131	0.39935	type IV secretion system protein
ENOG410YNWV	0.191517	0.102131	0.39935	NA
COG2161	0.191517	0.102131	0.39935	prevent-host-death family
ENOG410YGJP	0.191517	0.102131	0.39935	NA
ENOG410Y9A1	0.191517	0.102131	0.39935	NA
ENOG410ZCMF	0.191517	0.102131	0.39935	NA
ENOG410Z6IH	0.191517	0.102131	0.39935	NA
ENOG410YJVM	0.191517	0.102131	0.39935	NA
ENOG410YPZM	0.191517	0.102131	0.39935	NA
ENOG410YRMM	0.191517	0.102131	0.39935	NA
ENOG410YNW3	0.191517	0.102131	0.39935	NA
ENOG410YKCE	0.191517	0.102131	0.39935	Polyketide cyclase / dehydrase and lipid transport
ENOG410YCZG	0.191517	0.102131	0.39935	NA
ENOG410YUWT	0.191517	0.102131	0.39935	NA
ENOG410YN16	0.191517	0.102131	0.39935	NA
ENOG41109N5	0.191517	0.102131	0.39935	Ion transport 2 domain-containing protein
ENOG410YNQC	0.191517	0.102131	0.39935	Transcriptional regulator, PadR-like family
ENOG410YJ9D	0.191517	0.102131	0.39935	NA
ENOG410YM8M	0.191517	0.102131	0.39935	Acetyltransferase (GNAT) family
ENOG410YKRX	0.191517	0.102131	0.39935	NA
ENOG410YJ7H	0.191517	0.102131	0.39935	NA
ENOG410YMEA	0.191517	0.102131	0.39935	NA
ENOG4110ZXY	0.191517	0.102131	0.39935	NA
COG3679	0.191517	0.102131	0.39935	UPF0342 protein
ENOG410YTVI	0.191517	0.102131	0.39935	NA
ENOG410YIVH	0.191517	0.102131	0.39935	NA
ENOG410YTVC	0.191517	0.102131	0.39935	NA
ENOG41111D7	0.191517	0.102131	0.39935	Transcriptional regulator
ENOG410Z7VH	0.191517	0.102131	0.39935	NA
ENOG41110ZX	0.191517	0.102131	0.39935	NA
ENOG410YNY8	0.191517	0.102131	0.39935	NA
ENOG410YHAV	0.191517	0.102131	0.39935	NA
ENOG411112A	0.191517	0.102131	0.39935	NA
ENOG410Y9WW	0.191517	0.102131	0.39935	NA
ENOG410Z9W5	0.191517	0.102131	0.39935	NA
ENOG410YK0Z	0.191517	0.102131	0.39935	NA
ENOG4110ZJZ	0.191517	0.102131	0.39935	NA
ENOG410ZGID	0.191517	0.102131	0.39935	NA
ENOG410YXI5	0.191517	0.102131	0.39935	NA
ENOG4110ZTT	0.191517	0.102131	0.39935	NA
ENOG4110ZVG	0.191517	0.102131	0.39935	NA
ENOG4111045	0.191517	0.102131	0.39935	NA
ENOG410YPF5	0.191517	0.102131	0.39935	UspA domain protein
ENOG410YIM7	0.191517	0.102131	0.39935	NA
ENOG410ZZRA	0.191517	0.102131	0.39935	NA
ENOG410Z9N5	0.191517	0.102131	0.39935	NA
ENOG4110ZZ2	0.191517	0.102131	0.39935	NA
ENOG410YJE5	0.191517	0.102131	0.39935	NA
ENOG410YX3A	0.191517	0.102131	0.39935	Small CPxCG-related zinc finger protein
ENOG410Z289	0.191517	0.102131	0.39935	NA
ENOG410YSYP	0.191517	0.102131	0.39935	NA
ENOG410YPN2	0.191517	0.102131	0.39935	NA
ENOG410YS0N	0.191517	0.102131	0.39935	NA
ENOG410XSCH	0.191517	0.102131	0.39935	NA
ENOG410YT9F	0.191517	0.102131	0.39935	NA
ENOG410Y56N	0.191517	0.102131	0.39935	NA
ENOG410YVKH	0.191425	0.102299	0.399455	NA
ENOG4111GWV	0.191403	0.102339	0.399455	Ethylbenzene dehydrogenase
COG0819	0.191283	0.102557	0.399455	Transcriptional activator, tena
ENOG410Y92M	0.19095	0.10317	0.400791	NA
ENOG410ZGIQ	0.190884	0.10329	0.400791	Glycosyl hydrolase BNR repeat-containing protein
ENOG41110P7	0.190884	0.10329	0.400791	NA
ENOG410ZAGD	0.190884	0.10329	0.400791	NA
COG1218	0.190871	0.103314	0.400791	3'(2'),5'bisphosphate nucleotidase
ENOG410YREB	0.19087	0.103316	0.400791	Member of asn thr-rich large protein family
ENOG410YM5U	0.190701	0.103627	0.401765	NA
COG3435	0.190589	0.103835	0.402337	Gentisate 1,2-dioxygenase
COG0395	0.190549	0.103908	0.402389	Binding-protein-dependent transport systems inner membrane component
COG2309	0.190179	0.104595	0.403644	aminopeptidase
COG2512	0.190081	0.104777	0.40388	Transcriptional regulator
COG4865	0.189237	0.106356	0.405874	Methylaspartate mutase
ENOG4111PKB	0.18922	0.106388	0.405874	NA
ENOG410Y1NE	0.189092	0.10663	0.405874	SpoVT_AbrB
COG4996	0.189092	0.10663	0.405874	magnesium-dependent phosphatase-1
COG3888	0.189092	0.10663	0.405874	Transcriptional regulator
ENOG41103GM	0.189092	0.10663	0.405874	NA
ENOG41121XQ	0.189092	0.10663	0.405874	brp-like protein
ENOG411101A	0.189092	0.10663	0.405874	NA
COG1878	0.189026	0.106753	0.405881	Cyclase family
COG3769	0.188581	0.107596	0.408156	Mannosyl-3-phosphoglycerate phosphatase
COG2178	0.188438	0.107869	0.408497	translin
COG0431	0.18833	0.108074	0.40881	Nadph-dependent fmn reductase
COG0552	0.188194	0.108333	0.409326	Involved in targeting and insertion of nascent membrane proteins into the cytoplasmic membrane. Acts as a receptor for the complex formed by the signal recognition particle (SRP) and the ribosome-nascent chain (RNC)
COG1615	0.188053	0.108604	0.410057	Uncharacterised protein family (UPF0182)
ENOG410ZJA6	0.187965	0.108772	0.410057	Histidine kinase
ENOG41111RC	0.187867	0.10896	0.410174	NA
COG0704	0.187646	0.109384	0.411204	Plays a role in the regulation of phosphate uptake
COG0428	0.187539	0.109591	0.411326	zinc transporter
COG0409	0.187226	0.110194	0.412394	hydrogenase expression formation protein HypD
COG0300	0.187008	0.110617	0.413464	Dehydrogenase
ENOG410ZWKY	0.186896	0.110835	0.413464	beta-lactamase domain protein
COG2238	0.186423	0.111757	0.415898	Ribosomal protein
ENOG411017J	0.186394	0.111815	0.415898	Major Facilitator superfamily
COG1572	0.186108	0.112374	0.416195	domain protein
COG1292	0.186099	0.112393	0.416195	Transporter
COG0023	0.185888	0.112807	0.417392	translation initiation factor
COG0525	0.185824	0.112933	0.417392	amino acids such as threonine, to avoid such errors, it has a posttransfer editing activity that hydrolyzes mischarged Thr-tRNA(Val) in a tRNA-dependent manner (By similarity)
ENOG410YEZV	0.185689	0.1132	0.417599	RIO1 family
ENOG4111KG7	0.185684	0.113209	0.417599	(ABC) transporter
COG0075	0.185433	0.113707	0.418848	aminotransferase
COG2241	0.185418	0.113736	0.418848	precorrin-6y C5,15-methyltransferase
ENOG4110ZK4	0.185221	0.114128	0.419554	NA
COG0615	0.184555	0.115458	0.423327	cytidylyltransferase
COG2082	0.1845	0.115567	0.423329	Precorrin-8x methylmutase
COG2511	0.184491	0.115587	0.423329	Allows the formation of correctly charged Gln-tRNA(Gln) through the transamidation of misacylated Glu-tRNA(Gln) in organisms which lack glutaminyl-tRNA synthetase. The reaction takes place in the presence of glutamine and ATP through an activated gamma-phospho-Glu-tRNA(Gln). The gatDE system is specific for glutamate and does not act on aspartate (By similarity)
ENOG41129EG	0.18446	0.115649	0.423329	Cupin 2 Conserved Barrel Domain Protein
ENOG410XSCA	0.184087	0.1164	0.425294	Transcriptional regulator
COG0104	0.184085	0.116404	0.425294	Plays an important role in the de novo pathway of purine nucleotide biosynthesis
ENOG4110ZY6	0.184004	0.116568	0.425294	NA
ENOG41111KS	0.183675	0.117234	0.427035	Protein of unknown function (DUF1355)
ENOG410YFXW	0.183611	0.117364	0.427035	NA
COG0470	0.183068	0.118471	0.430107	DNA polymerase III subunit delta'
ENOG410YUB5	0.183003	0.118605	0.430107	NA
ENOG4111VZU	0.182976	0.118659	0.430107	NA
COG0088	0.182778	0.119064	0.431341	One of the primary rRNA binding proteins, this protein initially binds near the 5'-end of the 23S rRNA. It is important during the early stages of 50S assembly. It makes multiple contacts with different domains of the 23S rRNA in the assembled 50S subunit and ribosome (By similarity)
COG2079	0.182722	0.119181	0.43142	MMGE PRPD family protein
ENOG4111PPC	0.182705	0.119215	0.43142	NA
COG2007	0.182543	0.119548	0.432203	40S ribosomal protein S8
ENOG4110ZJX	0.182537	0.119561	0.432203	NA
COG0311	0.182449	0.119742	0.43228	Involved in the hydrolysis of glutamine to glutamate and ammonia. Channels an ammonia molecule to PdxS (By similarity)
COG0167	0.182401	0.119841	0.43228	Catalyzes the conversion of dihydroorotate to orotate
ENOG410XWSR	0.182222	0.12021	0.432447	Cell division control protein
COG1809	0.182116	0.120431	0.433007	phosphosulfolactate synthase activity
ENOG410YW51	0.181891	0.120897	0.433982	NA
COG3467	0.181847	0.12099	0.434023	NA
COG0293	0.181716	0.121262	0.434072	Specifically methylates the uridine in position 2552 of 23S rRNA at the 2'-O position of the ribose in the fully assembled 50S ribosomal subunit (By similarity)
COG0016	0.181706	0.121283	0.434072	phenylalanyL-tRNA synthetase, alpha subunit
ENOG41126SG	0.181678	0.121341	0.434072	NA
ENOG410XXG3	0.181661	0.121376	0.434072	lysine biosynthesis protein LysW
COG0402	0.181537	0.121636	0.434766	deaminase
COG4007	0.181367	0.121991	0.435104	coenzyme F420-dependent N(5),N(10)-methenyltetrahydromethanopterin reductase-related protein
COG0621	0.181321	0.122088	0.435218	Catalyzes the methylthiolation of N6- (dimethylallyl)adenosine (i(6)A), leading to the formation of 2- methylthio-N6-(dimethylallyl)adenosine (ms(2)i(6)A) at position 37 in tRNAs that read codons beginning with uridine (By similarity)
COG0155	0.180765	0.123255	0.438423	Component of the sulfite reductase complex that catalyzes the 6-electron reduction of sulfite to sulfide. This is one of several activities required for the biosynthesis of L- cysteine from sulfate (By similarity)
ENOG4110GCR	0.180647	0.123505	0.438867	domain protein
ENOG4111QJW	0.180579	0.123648	0.439141	glyoxalase bleomycin resistance protein dioxygenase
ENOG411003H	0.180325	0.124187	0.440118	Major Facilitator Superfamily
ENOG410ZX7X	0.180269	0.124304	0.440303	Methyltransferase domain
ENOG410Z7D3	0.180192	0.124469	0.440651	NA
ENOG4111N7P	0.180065	0.124739	0.441374	NA
COG2332	0.179969	0.124944	0.44163	Heme chaperone required for the biogenesis of c-type cytochromes. Transiently binds heme delivered by CcmC and transfers the heme to apo-cytochromes in a process facilitated by CcmF and CcmH (By similarity)
ENOG41111UD	0.179623	0.125682	0.443028	transcriptional regulator protein-like protein
COG1010	0.179548	0.125842	0.443028	Precorrin-3B C17-methyltransferase
COG0852	0.179445	0.126063	0.443028	NDH-1 shuttles electrons from NADH, via FMN and iron- sulfur (Fe-S) centers, to quinones in the respiratory chain. The immediate electron acceptor for the enzyme in this species is believed to be ubiquinone. Couples the redox reaction to proton translocation (for every two electrons transferred, four hydrogen ions are translocated across the cytoplasmic membrane), and thus conserves the redox ene…
COG3002	0.179443	0.126068	0.443028	UPF0753 protein
ENOG410XZB4	0.179364	0.126238	0.443393	Sugar-specific transcriptional regulator TrmB
COG2023	0.179132	0.126737	0.444912	tRNA 5'-leader removal
COG0034	0.179048	0.126917	0.44531	glutamine phosphoribosylpyrophosphate amidotransferase
COG0820	0.179015	0.126988	0.445324	rRNA (adenine-C2-)-methyltransferase activity
COG0175	0.178864	0.127314	0.446001	Reduction of activated sulfate into sulfite (By similarity)
COG5625	0.178621	0.127842	0.44738	Transcription regulator
ENOG410XUIV	0.178357	0.128415	0.447765	Cbs domain
ENOG4112CDK	0.178326	0.128482	0.447765	NA
COG1195	0.17813	0.12891	0.447835	it is required for DNA replication and normal SOS inducibility. RecF binds preferentially to single-stranded, linear DNA. It also seems to bind ATP (By similarity)
ENOG410ZCYU	0.17813	0.12891	0.447835	NA
COG0060	0.177988	0.12922	0.448212	amino acids such as valine, to avoid such errors it has two additional distinct tRNA(Ile)-dependent editing activities. One activity is designated as 'pretransfer' editing and involves the hydrolysis of activated Val-AMP. The other activity is designated 'posttransfer' editing and involves deacylation of mischarged Val-tRNA(Ile) (By similarity)
ENOG410Y14T	0.177649	0.129962	0.450087	Transposase (IS4
ENOG4111132	0.177359	0.130602	0.45134	NA
ENOG410XQE9	0.177331	0.130662	0.45134	abortive phage infection
COG1681	0.177068	0.131243	0.451875	K07325 archaeal flagellin FlaB
ENOG410YE9T	0.176955	0.131493	0.451875	NA
COG1890	0.17644	0.132639	0.454879	Ribosomal protein
ENOG410XR0E	0.176206	0.133161	0.455763	levansucrase EC 2.4.1.10
ENOG410YNAG	0.176197	0.133182	0.455763	NA
ENOG4111S7G	0.176119	0.133355	0.455763	Major facilitator superfamily MFS_1
ENOG4110ZTW	0.176119	0.133355	0.455763	NA
ENOG410Y4MB	0.176111	0.133374	0.455763	NA
COG0530	0.176002	0.133618	0.455951	exchanger
COG1631	0.175995	0.133634	0.455951	Ribosomal protein
COG0087	0.175913	0.133818	0.456136	One of the primary rRNA binding proteins, it binds directly near the 3'-end of the 23S rRNA, where it nucleates assembly of the 50S subunit (By similarity)
COG1270	0.175869	0.133917	0.456136	Converts cobyric acid to cobinamide by the addition of aminopropanol on the F carboxylic group (By similarity)
ENOG41129N7	0.175732	0.134224	0.456136	NA
ENOG41111HU	0.175698	0.134302	0.456136	NA
ENOG4111131	0.175698	0.134302	0.456136	NA
ENOG410YV7N	0.175698	0.134302	0.456136	NA
ENOG4110ZPQ	0.175522	0.134698	0.457017	NA
ENOG41110EC	0.175453	0.134853	0.457079	NA
ENOG41111DY	0.175378	0.135023	0.457166	NA
ENOG41110KA	0.175351	0.135084	0.457166	NA
ENOG410XZUZ	0.175136	0.135571	0.458581	NA
COG4591	0.174917	0.136069	0.458657	lipoprotein releasing system transmembrane protein
COG0172	0.174886	0.13614	0.458657	Catalyzes the attachment of serine to tRNA(Ser). Is also able to aminoacylate tRNA(Sec) with serine, to form the misacylated tRNA L-seryl-tRNA(Sec), which will be further converted into selenocysteinyl-tRNA(Sec) (By similarity)
ENOG4111V33	0.174857	0.136205	0.458657	AraC family transcriptional regulator
COG1503	0.174839	0.136245	0.458657	Peptide Chain Release Factor
ENOG410ZKIT	0.174737	0.136478	0.458743	Protein of unknown function (DUF1638)
ENOG4110ZVZ	0.174343	0.137379	0.460734	NA
ENOG4111GC3	0.1742	0.137706	0.461217	sulfotransferase
COG1063	0.174189	0.13773	0.461217	Dehydrogenase
COG2013	0.174032	0.138092	0.461966	conserved protein
COG0171	0.173906	0.138382	0.462472	nh(3)-dependent nad( ) synthetase
ENOG410YSXS	0.173805	0.138614	0.463016	NA
ENOG410XQMC	0.173565	0.139168	0.464261	NA
COG2038	0.173554	0.139195	0.464261	Catalyzes the synthesis of alpha-ribazole-5'-phosphate from nicotinate mononucleotide (NAMN) and 5,6- dimethylbenzimidazole (DMB) (By similarity)
COG1889	0.173148	0.140135	0.466179	Involved in pre-rRNA and tRNA processing. Utilizes the methyl donor S-adenosyl-L-methionine to catalyze the site-specific 2'-hydroxyl methylation of ribose moieties in rRNA and tRNA. Site specificity is provided by a guide RNA that base pairs with the substrate. Methylation occurs at a characteristic distance from the sequence involved in base pairing with the guide RNA (By similarity)
COG2031	0.173116	0.14021	0.466179	Short chain fatty acid transporter
ENOG410YXC9	0.173067	0.140324	0.466179	NA
COG5257	0.17295	0.140596	0.466179	translation initiation factor
COG3508	0.17295	0.140597	0.466179	homogentisate 1,2-dioxygenase activity
COG0523	0.172819	0.140902	0.466179	cobalamin synthesis protein
COG0058	0.172693	0.141196	0.466179	Phosphorylase is an important allosteric enzyme in carbohydrate metabolism. Enzymes from different sources differ in their regulatory mechanisms and in their natural substrates. However, all known phosphorylases share catalytic and structural properties (By similarity)
ENOG41123FD	0.172649	0.1413	0.466179	NA
ENOG410YWCN	0.172649	0.1413	0.466179	DNA polymerase beta domain protein region
ENOG41128Q4	0.172649	0.1413	0.466179	NA
ENOG410YPNX	0.172649	0.1413	0.466179	NA
COG4872	0.172647	0.141305	0.466179	Membrane
COG4608	0.172338	0.142029	0.46763	(ABC) transporter
COG1732	0.1721	0.142589	0.468338	(ABC) transporter
COG0166	0.171812	0.143268	0.469011	glucose-6-phosphate isomerase activity
ENOG4111060	0.171793	0.143312	0.469011	NA
COG1781	0.171756	0.143401	0.469011	Involved in allosteric regulation of aspartate carbamoyltransferase (By similarity)
COG0147	0.171113	0.144927	0.472793	synthase (Component I)
ENOG410Z6PJ	0.170493	0.146411	0.476443	NA
ENOG410Y35H	0.170111	0.147331	0.478503	NA
COG0094	0.169751	0.148204	0.479899	This is 1 of the proteins that binds and probably mediates the attachment of the 5S RNA into the large ribosomal subunit, where it forms part of the central protuberance. In the 70S ribosome it contacts protein S13 of the 30S subunit (bridge B1b), connecting the 2 subunits
ENOG4111V9R	0.169668	0.148405	0.479899	Hepn domain protein
COG3677	0.169667	0.148407	0.479899	Insertion element
COG3425	0.169606	0.148555	0.479913	hydroxymethylglutaryl-CoA synthase activity
ENOG410XYRJ	0.169561	0.148664	0.480033	CbiX
COG0195	0.168956	0.150139	0.483395	Transcription elongation factor NusA
COG4263	0.168895	0.150289	0.483646	Nitrous-oxide reductase is part of a bacterial respiratory system which is activated under anaerobic conditions in the presence of nitrate or nitrous oxide (By similarity)
COG0057	0.168802	0.150516	0.48391	glyceraldehyde3phosphate dehydrogenase
ENOG410ZG6Y	0.168712	0.150738	0.483985	NA
COG0164	0.168704	0.150757	0.483985	Endonuclease that specifically degrades the RNA of RNA- DNA hybrids (By similarity)
ENOG410YSV4	0.168585	0.151051	0.484229	NA
ENOG410XR5Q	0.168401	0.151503	0.48474	vitamin k-dependent
COG0277	0.168308	0.151731	0.484958	FAD linked oxidase domain protein
COG0197	0.167906	0.152726	0.487124	Binds 23S rRNA and is also seen to make contacts with the A and possibly P site tRNAs (By similarity)
COG2036	0.167895	0.152755	0.487124	Core component of nucleosome. Nucleosomes wrap and compact DNA into chromatin, limiting DNA accessibility to the cellular machineries which require DNA as a template. Histones thereby play a central role in transcription regulation, DNA repair, DNA replication and chromosomal stability. DNA accessibility is regulated via a complex set of post-translational modifications of histones, also called h…
COG4729	0.167819	0.152943	0.487492	Domain of unknown function (DUF1850)
COG1295	0.167787	0.153022	0.487512	ribonuclease BN
COG2379	0.167731	0.153162	0.487724	hydroxypyruvate reductase
ENOG4111J11	0.167559	0.15359	0.487799	NA
COG2092	0.167537	0.153643	0.487799	Promotes the exchange of GDP for GTP in EF-1-alpha GDP, thus allowing the regeneration of EF-1-alpha GTP that could then be used to form the ternary complex EF-1-alpha GTP AAtRNA (By similarity)
COG1801	0.167059	0.154837	0.487799	conserved protein
ENOG4111PIN	0.167051	0.154859	0.487799	NA
COG0322	0.166714	0.155705	0.487799	The UvrABC repair system catalyzes the recognition and processing of DNA lesions. UvrC both incises the 5' and 3' sides of the lesion. The N-terminal half is responsible for the 3' incision and the C-terminal half is responsible for the 5' incision (By similarity)
COG1824	0.166535	0.156155	0.487799	MgtE integral membrane region
COG1814	0.166491	0.156265	0.487799	integral membrane protein
COG0052	0.166407	0.156477	0.487799	30S ribosomal protein S2
COG1100	0.166107	0.157236	0.487799	GTP-binding Protein
COG0396	0.165711	0.158242	0.487799	feS assembly ATPase SufC
COG1321	0.165651	0.158396	0.487799	cellular manganese ion homeostasis
COG0616	0.165503	0.158774	0.487799	Signal peptide peptidase, SppA
COG1717	0.164777	0.160633	0.487799	(ribosomal) protein
ENOG4110ZU8	0.164771	0.160649	0.487799	NA
ENOG4111U4W	0.164438	0.161509	0.487799	NA
ENOG4111W76	0.164291	0.161888	0.487799	NA
COG3294	0.1642	0.162124	0.487799	Metal Dependent Phosphohydrolase
COG3804	0.163929	0.162827	0.487799	dihydrodipicolinate reductase
ENOG410YR30	0.163903	0.162895	0.487799	NA
COG2102	0.163869	0.162983	0.487799	ATP- binding
ENOG411101X	0.163833	0.163077	0.487799	PAS fold
ENOG410XSD4	0.163469	0.164027	0.487799	NA
ENOG41110GE	0.163411	0.164178	0.487799	NA
ENOG4111JW4	0.163404	0.164198	0.487799	NA
ENOG410Z62R	0.163195	0.164744	0.487799	NA
COG0146	0.163088	0.165026	0.487799	5-oxoprolinase
ENOG41111HR	0.163034	0.165168	0.487799	NA
ENOG4111XYE	0.162911	0.165492	0.487799	NA
ENOG410YVFY	0.162693	0.166064	0.487799	Manganese transporter 11 TMS
ENOG41110PS	0.162659	0.166154	0.487799	NA
COG1597	0.162546	0.166452	0.487799	diacylglycerol kinase
COG3253	0.162452	0.166703	0.487799	chlorite dismutase
ENOG4112043	0.162183	0.167416	0.487799	PilT protein domain protein
COG1855	0.161798	0.168438	0.487799	K06865 ATPase
ENOG4111VPK	0.161777	0.168494	0.487799	NA
ENOG410XSA7	0.161637	0.168869	0.487799	secreted protein
COG0492	0.16142	0.169448	0.487799	thioredoxin reductase
ENOG4111FYG	0.16139	0.16953	0.487799	NA
COG0702	0.161124	0.170243	0.487799	epimerase dehydratase
ENOG4111UM9	0.160888	0.170878	0.487799	NA
COG0449	0.160817	0.171068	0.487799	Catalyzes the first step in hexosamine metabolism, converting fructose-6P into glucosamine-6P using glutamine as a nitrogen source (By similarity)
COG0592	0.160524	0.171861	0.487799	DNA polymerase processivity factor activity
ENOG4112AC9	0.160515	0.171886	0.487799	NA
ENOG4111F1Q	0.160424	0.172131	0.487799	NA
COG0082	0.160225	0.172671	0.487799	5-enolpyruvylshikimate-3-phosphate phospholyase
COG1840	0.160221	0.172682	0.487799	extracellular solute-binding protein, family 1
COG3296	0.159753	0.173955	0.487799	NA
ENOG410Y8Q3	0.159463	0.174748	0.487799	NA
ENOG4111K3K	0.159395	0.174936	0.487799	cytochrome C oxidase assembly factor
COG1311	0.159218	0.175422	0.487799	DNA-directed DNA polymerase activity
ENOG410YK1Z	0.159217	0.175424	0.487799	NA
COG2453	0.159162	0.175576	0.487799	dual specificity phosphatase
COG3019	0.158977	0.176083	0.487799	metal-binding protein
COG1488	0.158911	0.176267	0.487799	Nicotinate phosphoribosyltransferase
ENOG41111QM	0.158875	0.176364	0.487799	repeat-containing protein
ENOG4110ZZZ	0.158507	0.177381	0.487799	NA
ENOG410YQQP	0.158421	0.177621	0.487799	NA
COG3276	0.158363	0.177782	0.487799	Selenocysteine-specific translation elongation factor
ENOG4110MSI	0.158363	0.177782	0.487799	3-hydroxyacyl-CoA dehydrogenase, NAD binding domain
COG0316	0.158178	0.178294	0.487799	Iron--sulfur cluster
COG1095	0.158121	0.178453	0.487799	DNA-directed RNA Polymerase
ENOG410XU73	0.157791	0.179372	0.487799	NA
ENOG4111ZED	0.15774	0.179515	0.487799	NA
COG0149	0.157563	0.180011	0.487799	triosephosphate isomerase
COG2107	0.157396	0.180478	0.487799	periplasmic solute-binding protein
COG2864	0.157357	0.180587	0.487799	formate dehydrogenase, gamma subunit
ENOG410ZXHA	0.157212	0.180993	0.487799	CzcN domain-containing protein
COG1976	0.157202	0.181022	0.487799	Binds to the 60S ribosomal subunit and prevents its association with the 40S ribosomal subunit to form the 80S initiation complex in the cytoplasm
ENOG410ZX5Q	0.157189	0.181059	0.487799	fibronectin type IIi domain-containing protein
COG1841	0.15704	0.181479	0.487799	ribosomal large subunit biogenesis
ENOG4111QDF	0.157029	0.181509	0.487799	Phosphoesterase, PA-phosphatase related
ENOG410Y2WK	0.156982	0.181642	0.487799	Protein of unknown function (DUF2953)
COG2421	0.156606	0.182703	0.487799	formamidase
ENOG410XWVZ	0.156206	0.183837	0.487799	Protein of unknown function (DUF973)
COG0331	0.156206	0.183837	0.487799	Malonyl coA-acyl carrier protein transacylase
ENOG41111GD	0.156175	0.183925	0.487799	NA
ENOG41100H2	0.15601	0.184396	0.487799	NA
ENOG410XPHE	0.155934	0.184613	0.487799	Major Facilitator superfamily
COG2103	0.155924	0.184641	0.487799	Specifically catalyzes the cleavage of the D-lactyl ether substituent of MurNAc 6-phosphate, producing GlcNAc 6- phosphate and D-lactate
COG0541	0.155659	0.185396	0.487799	Involved in targeting and insertion of nascent membrane proteins into the cytoplasmic membrane. Binds to the hydrophobic signal sequence of the ribosome-nascent chain (RNC) as it emerges from the ribosomes. The SRP-RNC complex is then targeted to the cytoplasmic membrane where it interacts with the SRP receptor FtsY
COG2185	0.155637	0.18546	0.487799	Methylmalonyl-coA mutase
ENOG410Y8W9	0.155631	0.185478	0.487799	NA
COG0633	0.155616	0.185519	0.487799	Ferredoxin
ENOG4111X8B	0.155511	0.185819	0.487799	NA
ENOG410YQ4G	0.155502	0.185846	0.487799	NA
ENOG410YHAF	0.155441	0.186021	0.487799	NA
COG1465	0.155074	0.187076	0.487799	oxidoreductase activity, acting on the CH-NH2 group of donors, NAD or NADP as acceptor
COG1575	0.154966	0.187386	0.487799	1,4-dihydroxy-2-naphthoate octaprenyltransferase
ENOG410YG81	0.154815	0.187822	0.487799	NA
COG3367	0.154695	0.188167	0.487799	Protein of unknown function (DUF1611)
ENOG410XPE1	0.154591	0.188468	0.487799	cytochrome C
COG2032	0.154431	0.188931	0.487799	Destroys radicals which are normally produced within the cells and which are toxic to biological systems (By similarity)
COG2303	0.154284	0.189357	0.487799	oxidoreductase
ENOG410XSEH	0.154204	0.189591	0.487799	NA
ENOG410ZZYJ	0.154193	0.189621	0.487799	NA
ENOG410YVDI	0.153987	0.190221	0.487799	NA
ENOG410YZ74	0.153977	0.19025	0.487799	NA
COG0046	0.153603	0.191342	0.487799	phosphoribosylformylglycinamidine synthase
ENOG41110Y9	0.153322	0.192167	0.487799	NA
COG2019	0.153298	0.192237	0.487799	adenylate kinase
ENOG410XR8T	0.153139	0.192704	0.487799	Nitrile hydratase subunit alpha
ENOG41111RD	0.152893	0.193427	0.487799	NA
COG1415	0.152846	0.193567	0.487799	Protein of unknown function (DUF763)
ENOG410YYMG	0.152707	0.193977	0.487799	NA
ENOG4111FE5	0.152637	0.194184	0.487799	NA
ENOG41124TB	0.152376	0.194956	0.487799	NA
COG0091	0.152333	0.195085	0.487799	The globular domain of the protein is located near the polypeptide exit tunnel on the outside of the subunit, while an extended beta-hairpin is found that lines the wall of the exit tunnel in the center of the 70S ribosome (By similarity)
COG0112	0.152132	0.19568	0.487799	Catalyzes the reversible interconversion of serine and glycine with tetrahydrofolate (THF) serving as the one-carbon carrier. This reaction serves as the major source of one-carbon groups required for the biosynthesis of purines, thymidylate, methionine, and other important biomolecules. Also exhibits THF- independent aldolase activity toward beta-hydroxyamino acids, producing glycine and aldehyd…
COG0049	0.15181	0.196639	0.487799	One of the primary rRNA binding proteins, it binds directly to 16S rRNA where it nucleates assembly of the head domain of the 30S subunit. Is located at the subunit interface close to the decoding center, probably blocks exit of the E-site tRNA (By similarity)
COG3619	0.151775	0.196744	0.487799	membrAne
COG2317	0.151647	0.197125	0.487799	Carboxypeptidase
COG3875	0.151619	0.197209	0.487799	Domain of unknown function (DUF2088)
COG1817	0.151525	0.197491	0.487799	Protein of unknown function (DUF354)
ENOG410XQJN	0.15122	0.198406	0.487799	NA
COG0509	0.15117	0.198557	0.487799	The glycine cleavage system catalyzes the degradation of glycine. The H protein shuttles the methylamine group of glycine from the P protein to the T protein (By similarity)
ENOG410XNMM	0.151152	0.198609	0.487799	collagen, type
ENOG41110QF	0.150753	0.199813	0.487799	NA
ENOG41111C3	0.150725	0.199895	0.487799	NA
COG2766	0.150725	0.199895	0.487799	Serine protein kinase
ENOG410Y96B	0.150725	0.199895	0.487799	NA
ENOG410YEES	0.150725	0.199895	0.487799	NA
ENOG41111QE	0.150725	0.199895	0.487799	transcriptional regulator trmb
ENOG410ZF5H	0.150725	0.199895	0.487799	NA
ENOG4110ZW8	0.150725	0.199895	0.487799	NA
ENOG4110ZNE	0.150725	0.199895	0.487799	NA
ENOG41111SE	0.150725	0.199895	0.487799	NA
ENOG4111142	0.150725	0.199895	0.487799	NA
ENOG410YQSX	0.150725	0.199895	0.487799	NA
ENOG410YS7B	0.150725	0.199895	0.487799	asnc family transcriptional regulator
ENOG4111N9S	0.150725	0.199895	0.487799	Polysaccharide lyase family 14 protein
ENOG41110S9	0.150725	0.199895	0.487799	NA
ENOG410Y9Z9	0.150725	0.199895	0.487799	type ii secretion system
ENOG41110BK	0.150725	0.199895	0.487799	NA
ENOG410YMDJ	0.150725	0.199895	0.487799	NA
ENOG410YC5Q	0.150725	0.199895	0.487799	NA
ENOG410Y9XS	0.150725	0.199895	0.487799	NA
ENOG410YIFR	0.150725	0.199895	0.487799	exonuclease, RecJ
ENOG4110ZM6	0.150725	0.199895	0.487799	NA
ENOG410YGF7	0.150725	0.199895	0.487799	NA
ENOG4110ZUJ	0.150725	0.199895	0.487799	Integrase
ENOG410YICZ	0.150725	0.199895	0.487799	Membrane-bound metal-dependent hydrolase
ENOG41103GE	0.150725	0.199895	0.487799	NA
ENOG410YDUS	0.150725	0.199895	0.487799	NA
ENOG410YEFP	0.150725	0.199895	0.487799	NA
ENOG410YV4U	0.150725	0.199895	0.487799	NA
ENOG4111191	0.150725	0.199895	0.487799	NA
ENOG41110NI	0.150725	0.199895	0.487799	NA
ENOG410ZNY0	0.150725	0.199895	0.487799	Glycoside Hydrolase Family 25
ENOG410YQ58	0.150725	0.199895	0.487799	Cupin 2 Conserved Barrel Domain Protein
ENOG41111CS	0.150725	0.199895	0.487799	NA
ENOG41110Y1	0.150725	0.199895	0.487799	AAA ATPase containing von Willebrand factor type A (vWA)
ENOG410ZJGW	0.150725	0.199895	0.487799	Major Facilitator Superfamily
ENOG410ZAMA	0.150725	0.199895	0.487799	NA
ENOG410YMFM	0.150725	0.199895	0.487799	NA
ENOG410YWYP	0.150725	0.199895	0.487799	NA
ENOG4112653	0.150725	0.199895	0.487799	response regulator receiver protein
COG4711	0.150725	0.199895	0.487799	integral membrane protein TIGR02587
ENOG410YJ9Z	0.150725	0.199895	0.487799	UspA domain protein
ENOG41111KW	0.150725	0.199895	0.487799	(Rhomboid) family
ENOG41110XT	0.150725	0.199895	0.487799	NA
ENOG410YV3K	0.150725	0.199895	0.487799	NA
ENOG410XY3D	0.150725	0.199895	0.487799	NA
ENOG411116P	0.150725	0.199895	0.487799	NA
ENOG41111DM	0.150725	0.199895	0.487799	NA
ENOG410ZXA6	0.150725	0.199895	0.487799	NA
ENOG4111162	0.150725	0.199895	0.487799	NA
ENOG410YFFQ	0.150725	0.199895	0.487799	NA
ENOG4110ZRR	0.150725	0.199895	0.487799	NA
ENOG41111H2	0.150725	0.199895	0.487799	NA
ENOG410Z8FT	0.150725	0.199895	0.487799	NA
ENOG410YMFY	0.150725	0.199895	0.487799	NA
ENOG410YBA8	0.150725	0.199895	0.487799	NA
ENOG410YSS6	0.150725	0.199895	0.487799	NA
ENOG410YY6D	0.150725	0.199895	0.487799	NA
ENOG410YJI8	0.150725	0.199895	0.487799	NA
ENOG4110ZWT	0.150725	0.199895	0.487799	NA
ENOG410YAVE	0.150725	0.199895	0.487799	Sulfite exporter TauE/SafE
ENOG410Z7ZH	0.150725	0.199895	0.487799	NA
ENOG411108A	0.150725	0.199895	0.487799	NA
ENOG410YSXN	0.150725	0.199895	0.487799	transcriptional regulator trmb
ENOG410ZGNE	0.150725	0.199895	0.487799	NA
ENOG410YPJ3	0.150725	0.199895	0.487799	NA
ENOG410YP34	0.150725	0.199895	0.487799	NA
ENOG410YJV4	0.150725	0.199895	0.487799	UspA domain protein
ENOG411110M	0.150725	0.199895	0.487799	DNA-directed RNA polymerase epsilon subunit
ENOG410YCEK	0.150725	0.199895	0.487799	NA
ENOG41103G7	0.150725	0.199895	0.487799	NA
ENOG410YWT9	0.150725	0.199895	0.487799	NA
ENOG410YSJA	0.150725	0.199895	0.487799	NA
ENOG410YYBK	0.150725	0.199895	0.487799	Protein of unknown function, DUF393
ENOG410ZF84	0.150725	0.199895	0.487799	DNA binding
ENOG410ZB3G	0.150725	0.199895	0.487799	NA
ENOG41110B0	0.150725	0.199895	0.487799	NA
ENOG410ZFCK	0.150725	0.199895	0.487799	NA
ENOG41103EF	0.150725	0.199895	0.487799	Peptidase M14, carboxypeptidase A
ENOG410YXPZ	0.150725	0.199895	0.487799	NA
COG2367	0.150725	0.199895	0.487799	Beta-lactamase
ENOG410YMK7	0.150725	0.199895	0.487799	NA
ENOG41110G9	0.150725	0.199895	0.487799	NA
ENOG410XXMS	0.150725	0.199895	0.487799	NA
ENOG410YQVI	0.150725	0.199895	0.487799	Pfam:TRF2
ENOG410YBCS	0.150725	0.199895	0.487799	NA
ENOG410YDA8	0.150725	0.199895	0.487799	NA
ENOG410YYDE	0.150725	0.199895	0.487799	NA
ENOG410Y28Z	0.150725	0.199895	0.487799	PHP domain protein
ENOG41110W8	0.150725	0.199895	0.487799	NA
ENOG41110DD	0.150725	0.199895	0.487799	NA
ENOG410YMFQ	0.150725	0.199895	0.487799	Sigma-70 like region 4 HTH domain-containing protein
ENOG410YM3N	0.150725	0.199895	0.487799	NA
ENOG410YMV3	0.150725	0.199895	0.487799	NA
ENOG41110IX	0.150725	0.199895	0.487799	NA
COG2945	0.150725	0.199895	0.487799	alpha, beta
ENOG410YQM5	0.150725	0.199895	0.487799	NA
ENOG410YIW7	0.150725	0.199895	0.487799	NA
ENOG41111U6	0.150725	0.199895	0.487799	NA
ENOG41103DN	0.150725	0.199895	0.487799	NA
ENOG41111SC	0.150725	0.199895	0.487799	NA
ENOG410ZJ9I	0.150725	0.199895	0.487799	NA
ENOG410YKFC	0.150725	0.199895	0.487799	deoxyribonuclease rho motif-related tram
COG1299	0.150725	0.199895	0.487799	pts system
ENOG410ZG8J	0.150725	0.199895	0.487799	NA
ENOG4112971	0.150725	0.199895	0.487799	NA
ENOG411112F	0.150725	0.199895	0.487799	NA
ENOG410XV3B	0.150725	0.199895	0.487799	ethyl tert-butyl ether degradation
ENOG410ZVKI	0.150725	0.199895	0.487799	domain protein
ENOG410YU82	0.150725	0.199895	0.487799	NA
ENOG410YWN1	0.150725	0.199895	0.487799	NA
ENOG410YWS3	0.150725	0.199895	0.487799	NA
ENOG410Z672	0.150725	0.199895	0.487799	NA
ENOG410Y91V	0.150725	0.199895	0.487799	NA
ENOG410YKM6	0.150725	0.199895	0.487799	NA
COG2761	0.150725	0.199895	0.487799	DSBA oxidoreductase
ENOG410Z30N	0.150725	0.199895	0.487799	NA
ENOG410YQ8Y	0.150725	0.199895	0.487799	Cupin domain
ENOG410YSJ8	0.150725	0.199895	0.487799	NA
ENOG410YZXJ	0.150725	0.199895	0.487799	NA
ENOG410YUXW	0.150725	0.199895	0.487799	NA
ENOG4111023	0.150725	0.199895	0.487799	NA
ENOG410YUBI	0.150725	0.199895	0.487799	Protein of unknown function (DUF3054)
ENOG410YVE6	0.150725	0.199895	0.487799	NA
COG1556	0.150725	0.199895	0.487799	Is involved in L-lactate degradation and allows cells to grow with lactate as the sole carbon source (By similarity)
ENOG41103ER	0.150725	0.199895	0.487799	NA
ENOG410YZ6D	0.150725	0.199895	0.487799	NA
ENOG410YPTK	0.150725	0.199895	0.487799	NA
ENOG410Z0YQ	0.150725	0.199895	0.487799	NA
ENOG41103E6	0.150725	0.199895	0.487799	NA
ENOG410YVNS	0.150725	0.199895	0.487799	NA
ENOG4111044	0.150725	0.199895	0.487799	NA
ENOG410YC8Q	0.150725	0.199895	0.487799	NA
ENOG410YIVX	0.150725	0.199895	0.487799	NA
ENOG410YJKD	0.150725	0.199895	0.487799	NA
ENOG411119R	0.150725	0.199895	0.487799	NA
ENOG41103EA	0.150725	0.199895	0.487799	NA
ENOG410YR22	0.150725	0.199895	0.487799	NA
ENOG410Y3Y7	0.150725	0.199895	0.487799	subunit Spc25
ENOG410YRPV	0.150725	0.199895	0.487799	NA
ENOG41103EJ	0.150725	0.199895	0.487799	NA
ENOG41110GZ	0.150725	0.199895	0.487799	NA
ENOG410YN0F	0.150725	0.199895	0.487799	NA
ENOG411108C	0.150725	0.199895	0.487799	NA
ENOG41111CB	0.150725	0.199895	0.487799	NA
ENOG410Z2K6	0.150725	0.199895	0.487799	NA
ENOG410YNTT	0.150725	0.199895	0.487799	NA
ENOG410YJM3	0.150725	0.199895	0.487799	NA
ENOG410YHBX	0.150725	0.199895	0.487799	NA
ENOG41110EM	0.150725	0.199895	0.487799	NA
ENOG410YTQJ	0.150725	0.199895	0.487799	NA
ENOG410YHGF	0.150725	0.199895	0.487799	NA
ENOG410YNI1	0.150725	0.199895	0.487799	NA
ENOG410Z1IJ	0.150725	0.199895	0.487799	NA
ENOG41111TT	0.150725	0.199895	0.487799	NA
ENOG410YUET	0.150725	0.199895	0.487799	NA
ENOG41111ME	0.150725	0.199895	0.487799	NA
ENOG4111N6K	0.150725	0.199895	0.487799	NA
COG4028	0.150725	0.199895	0.487799	P-loop ATPase GTPase-like protein
ENOG410YH2X	0.150725	0.199895	0.487799	Membrane-bound metal-dependent hydrolase
ENOG410ZE58	0.150725	0.199895	0.487799	NA
ENOG410YXDF	0.150725	0.199895	0.487799	NA
ENOG4111NA7	0.150725	0.199895	0.487799	NA
ENOG41125GR	0.150725	0.199895	0.487799	NA
ENOG410YWE3	0.150725	0.199895	0.487799	NA
ENOG410Y8IZ	0.150725	0.199895	0.487799	Predicted membrane protein (DUF2243)
ENOG41103DD	0.150725	0.199895	0.487799	NA
ENOG410YAY2	0.150725	0.199895	0.487799	NA
COG2871	0.150725	0.199895	0.487799	2 iron, 2 sulfur cluster binding
ENOG41111P6	0.150725	0.199895	0.487799	NA
ENOG410YQV1	0.150725	0.199895	0.487799	NA
ENOG41110E1	0.150725	0.199895	0.487799	NA
ENOG410YNYG	0.150725	0.199895	0.487799	NA
ENOG4111ZM3	0.150725	0.199895	0.487799	Cytochrome c biogenesis protein
ENOG410YHVI	0.150725	0.199895	0.487799	NA
ENOG41127I5	0.150725	0.199895	0.487799	NA
ENOG41111IS	0.150725	0.199895	0.487799	NA
ENOG410Z3C4	0.150725	0.199895	0.487799	NA
ENOG4110ZNA	0.150725	0.199895	0.487799	NA
ENOG410Z9MB	0.150725	0.199895	0.487799	NA
ENOG410YPZH	0.150725	0.199895	0.487799	NA
ENOG41111E7	0.150725	0.199895	0.487799	NA
ENOG41103CW	0.150725	0.199895	0.487799	NA
ENOG41110T5	0.150725	0.199895	0.487799	NA
ENOG4111IXX	0.150725	0.199895	0.487799	Protein of unknown function (DUF3238)
ENOG41103CS	0.150725	0.199895	0.487799	NA
ENOG411111G	0.150725	0.199895	0.487799	NA
ENOG411113W	0.150725	0.199895	0.487799	NA
ENOG410Y7AJ	0.150725	0.199895	0.487799	NA
ENOG41110JS	0.150725	0.199895	0.487799	Sugar-specific transcriptional regulator TrmB
ENOG41110DQ	0.150725	0.199895	0.487799	NA
ENOG4111102	0.150725	0.199895	0.487799	NA
ENOG410YYCZ	0.150725	0.199895	0.487799	NA
ENOG410Z8JB	0.150725	0.199895	0.487799	Small CPxCG-related zinc finger protein
ENOG410YN5X	0.150725	0.199895	0.487799	NA
ENOG410ZGSF	0.150725	0.199895	0.487799	NA
ENOG41111C4	0.150725	0.199895	0.487799	NA
ENOG411003E	0.150725	0.199895	0.487799	Transposase (IS4 family) protein
ENOG410ZEA0	0.150725	0.199895	0.487799	NA
ENOG411111E	0.150725	0.199895	0.487799	NA
ENOG41110KU	0.150725	0.199895	0.487799	NA
COG4326	0.150725	0.199895	0.487799	spoom family
ENOG410Z8WP	0.150725	0.199895	0.487799	NA
ENOG41110QR	0.150725	0.199895	0.487799	NA
ENOG410YUGK	0.150725	0.199895	0.487799	NA
ENOG41124I8	0.150725	0.199895	0.487799	NA
COG5042	0.150725	0.199895	0.487799	Purine nucleoside permease
ENOG4110ZXV	0.150725	0.199895	0.487799	NA
ENOG410YZ29	0.150725	0.199895	0.487799	NA
ENOG410XZEH	0.150725	0.199895	0.487799	Plasmid pRiA4b ORF-3-like protein
ENOG41110Z4	0.150725	0.199895	0.487799	NA
ENOG41111Q2	0.150725	0.199895	0.487799	NA
ENOG410YNM2	0.150725	0.199895	0.487799	NA
ENOG411115X	0.150725	0.199895	0.487799	NA
ENOG41111SA	0.150725	0.199895	0.487799	NA
ENOG410YX9Z	0.150725	0.199895	0.487799	NA
ENOG410YPH1	0.150725	0.199895	0.487799	NA
ENOG41103D1	0.150725	0.199895	0.487799	NA
ENOG41111H1	0.150725	0.199895	0.487799	NA
ENOG4111048	0.150725	0.199895	0.487799	NA
ENOG410YUDQ	0.150725	0.199895	0.487799	NA
ENOG411110T	0.150725	0.199895	0.487799	NA
ENOG41110SD	0.150725	0.199895	0.487799	NA
ENOG410Z9SU	0.150725	0.199895	0.487799	NA
ENOG4112ASX	0.150725	0.199895	0.487799	NA
ENOG410Z3PW	0.150725	0.199895	0.487799	NA
ENOG410YHFW	0.150725	0.199895	0.487799	NA
ENOG410YZCN	0.150725	0.199895	0.487799	DoxX
ENOG410ZGRT	0.150725	0.199895	0.487799	trka-c domain protein
ENOG410ZDZY	0.150725	0.199895	0.487799	NA
ENOG41111BM	0.150725	0.199895	0.487799	NA
ENOG410YRNQ	0.150725	0.199895	0.487799	NA
ENOG41110IH	0.150725	0.199895	0.487799	NA
ENOG410ZZTP	0.150725	0.199895	0.487799	NA
ENOG410YY5U	0.150725	0.199895	0.487799	NA
ENOG41111S5	0.150725	0.199895	0.487799	NA
ENOG41103F0	0.150725	0.199895	0.487799	NA
ENOG410ZFJ2	0.150725	0.199895	0.487799	NA
ENOG41111IT	0.150725	0.199895	0.487799	NA
ENOG410ZJ98	0.150725	0.199895	0.487799	XapX domain protein
ENOG4110ZUU	0.150725	0.199895	0.487799	NA
ENOG41111N8	0.150725	0.199895	0.487799	lycopene cyclase domain-containing protein
ENOG41110D3	0.150725	0.199895	0.487799	NA
ENOG41111CZ	0.150725	0.199895	0.487799	Transcription regulator DNA-binding protein
ENOG410Z3FR	0.150725	0.199895	0.487799	NA
ENOG41111HN	0.150725	0.199895	0.487799	NA
ENOG4110ZRI	0.150725	0.199895	0.487799	NA
ENOG41110WB	0.150725	0.199895	0.487799	NA
ENOG41110N1	0.150725	0.199895	0.487799	NA
ENOG41121AI	0.150725	0.199895	0.487799	Sugar-specific transcriptional regulator TrmB
ENOG410YZ2F	0.150725	0.199895	0.487799	NA
ENOG41110KV	0.150725	0.199895	0.487799	NA
ENOG4110ZRP	0.150725	0.199895	0.487799	NA
ENOG410YYRB	0.150725	0.199895	0.487799	NA
ENOG4111163	0.150725	0.199895	0.487799	NA
ENOG410Z5YQ	0.150725	0.199895	0.487799	FtsX-like permease family
ENOG410YSB7	0.150725	0.199895	0.487799	NA
ENOG410Z4C2	0.150725	0.199895	0.487799	NA
ENOG41111EP	0.150725	0.199895	0.487799	NA
ENOG410Z1P9	0.150725	0.199895	0.487799	NA
ENOG410Z6E2	0.150725	0.199895	0.487799	NA
ENOG41111SY	0.150725	0.199895	0.487799	NA
ENOG411105F	0.150725	0.199895	0.487799	NA
ENOG41110KD	0.150725	0.199895	0.487799	NA
ENOG4110ZSY	0.150725	0.199895	0.487799	NA
ENOG410YFWM	0.150725	0.199895	0.487799	NA
ENOG410ZCAN	0.150725	0.199895	0.487799	Uncharacterised protein family (UPF0175)
ENOG410YQN3	0.150725	0.199895	0.487799	NA
ENOG411108G	0.150725	0.199895	0.487799	NA
ENOG410YD7S	0.150725	0.199895	0.487799	NA
ENOG410ZFHK	0.150725	0.199895	0.487799	NA
ENOG41103FD	0.150725	0.199895	0.487799	NA
ENOG41110BI	0.150725	0.199895	0.487799	NA
ENOG410YNJK	0.150725	0.199895	0.487799	zinc finger C2H2-type domain protein
ENOG411110N	0.150725	0.199895	0.487799	O-Antigen Polymerase
ENOG41110EN	0.150725	0.199895	0.487799	NA
ENOG411104N	0.150725	0.199895	0.487799	NA
ENOG410YXCU	0.150725	0.199895	0.487799	NA
ENOG410YTTC	0.150725	0.199895	0.487799	NA
ENOG410YTSK	0.150725	0.199895	0.487799	Cell division inhibitor MinD-like
ENOG41110SE	0.150725	0.199895	0.487799	NA
ENOG41103D9	0.150725	0.199895	0.487799	NA
ENOG4111IQN	0.150725	0.199895	0.487799	NA
ENOG410YWQ4	0.150725	0.199895	0.487799	NA
ENOG410Z1FT	0.150725	0.199895	0.487799	NA
ENOG41111AN	0.150725	0.199895	0.487799	NA
ENOG41111JI	0.150725	0.199895	0.487799	NA
ENOG410Y70W	0.150725	0.199895	0.487799	NA
ENOG41103GG	0.150725	0.199895	0.487799	NA
ENOG411103E	0.150725	0.199895	0.487799	NA
ENOG410YKSB	0.150725	0.199895	0.487799	NA
ENOG410YHQ9	0.150725	0.199895	0.487799	NA
ENOG41110XR	0.150725	0.199895	0.487799	NA
ENOG41110TG	0.150725	0.199895	0.487799	NA
ENOG41111RP	0.150725	0.199895	0.487799	NA
ENOG41103ES	0.150725	0.199895	0.487799	NA
ENOG41110RA	0.150725	0.199895	0.487799	NA
ENOG41111SB	0.150725	0.199895	0.487799	NA
ENOG4110ZYX	0.150725	0.199895	0.487799	NA
ENOG411118W	0.150725	0.199895	0.487799	NA
ENOG411264D	0.150725	0.199895	0.487799	tautomerase
ENOG410ZVRN	0.150725	0.199895	0.487799	NA
ENOG4110ZZI	0.150725	0.199895	0.487799	NA
ENOG41110TJ	0.150725	0.199895	0.487799	NA
ENOG410YYHS	0.150725	0.199895	0.487799	NA
ENOG4110ZRM	0.150725	0.199895	0.487799	NA
ENOG410ZEBH	0.150725	0.199895	0.487799	NA
ENOG410YMN8	0.150725	0.199895	0.487799	Cell division inhibitor
ENOG41110JQ	0.150725	0.199895	0.487799	NA
ENOG41103FJ	0.150725	0.199895	0.487799	NA
ENOG4111190	0.150725	0.199895	0.487799	NA
ENOG41103G5	0.150725	0.199895	0.487799	NA
ENOG410ZDW9	0.150725	0.199895	0.487799	NA
ENOG410YSDR	0.150725	0.199895	0.487799	NA
ENOG41103E4	0.150725	0.199895	0.487799	NA
ENOG4110ZN7	0.150725	0.199895	0.487799	NA
ENOG4111N76	0.150725	0.199895	0.487799	NA
ENOG410Z4Q9	0.150725	0.199895	0.487799	NA
COG4262	0.150725	0.199895	0.487799	Catalyzes the production of spermidine from putrescine and decarboxylated S-adenosylmethionine (dcSAM), which serves as an aminopropyl donor (By similarity)
ENOG410Z4KW	0.150725	0.199895	0.487799	NA
ENOG410Z6KU	0.150725	0.199895	0.487799	NA
ENOG41121ZP	0.150725	0.199895	0.487799	Gcn5-related n-acetyltransferase
ENOG410ZZVT	0.150725	0.199895	0.487799	NA
ENOG41110GW	0.150725	0.199895	0.487799	NA
ENOG41111JF	0.150725	0.199895	0.487799	NA
ENOG410YVWX	0.150725	0.199895	0.487799	NA
ENOG4111120	0.150725	0.199895	0.487799	NA
ENOG410YNY9	0.150725	0.199895	0.487799	NA
ENOG41110GX	0.150725	0.199895	0.487799	NA
ENOG41110EQ	0.150725	0.199895	0.487799	NA
ENOG4110ZXW	0.150725	0.199895	0.487799	NA
ENOG410ZY6T	0.150725	0.199895	0.487799	Major facilitator superfamily MFS_1
ENOG410YV7F	0.150725	0.199895	0.487799	NA
ENOG411102H	0.150725	0.199895	0.487799	NA
ENOG411109D	0.150725	0.199895	0.487799	NA
ENOG41110HB	0.150725	0.199895	0.487799	NA
ENOG410Z6VJ	0.150725	0.199895	0.487799	NA
ENOG410ZDN5	0.150725	0.199895	0.487799	NA
ENOG41103FE	0.150725	0.199895	0.487799	NA
ENOG4110ZTU	0.150725	0.199895	0.487799	NA
ENOG4110ZSI	0.150725	0.199895	0.487799	NA
ENOG41111S9	0.150725	0.199895	0.487799	NA
ENOG411118X	0.150725	0.199895	0.487799	NA
ENOG410YIA1	0.150725	0.199895	0.487799	NA
ENOG410YKNQ	0.150564	0.200381	0.488132	NA
COG1435	0.150546	0.200436	0.488132	THymidine Kinase
ENOG4111M8E	0.150465	0.20068	0.488295	NA
COG2719	0.150249	0.201337	0.488825	spovr family
COG0037	0.15012	0.201729	0.489422	Ligates lysine onto the cytidine present at position 34 of the AUA codon-specific tRNA(Ile) that contains the anticodon CAU, in an ATP-dependent manner. Cytidine is converted to lysidine, thus changing the amino acid specificity of the tRNA from methionine to isoleucine (By similarity)
COG1764	0.14997	0.202185	0.489707	Organic hydroperoxide resistance protein
ENOG410XR0Q	0.149958	0.202222	0.489707	Histidine kinase
ENOG4111XTU	0.149859	0.202523	0.489926	membrane bound hydrogenase subunit mbhI
ENOG410XX7A	0.149772	0.202787	0.490209	NA
ENOG411014E	0.149599	0.203316	0.490645	AIG2-like family
ENOG410YBS9	0.149593	0.203334	0.490645	NA
COG1645	0.149537	0.203506	0.490838	Sjogrens syndrome scleroderma autoantigen 1
ENOG410XSHZ	0.149393	0.203946	0.491361	Major Facilitator Superfamily
ENOG4111NKY	0.149376	0.203999	0.491361	NA
ENOG410XV07	0.14901	0.205121	0.493176	NA
COG0320	0.148937	0.205345	0.493393	Catalyzes the radical-mediated insertion of two sulfur atoms into the C-6 and C-8 positions of the octanoyl moiety bound to the lipoyl domains of lipoate-dependent enzymes, thereby converting the octanoylated domains into lipoylated derivatives (By similarity)
COG1785	0.148891	0.205487	0.493393	alkaline phosphatase
COG0561	0.148831	0.20567	0.493393	,hydrolase
ENOG411102A	0.148804	0.205755	0.493393	NA
ENOG41124EK	0.148752	0.205914	0.493486	polyketide cyclase dehydrase
ENOG410ZYT2	0.14848	0.206754	0.494797	NA
ENOG410XTDK	0.148437	0.206889	0.494797	NA
ENOG4111WNX	0.148334	0.207205	0.494797	Domain of unknown function (DU1801)
ENOG41128DF	0.148322	0.207244	0.494797	NA
ENOG410Y4CW	0.148321	0.207248	0.494797	Histidine kinase
COG0013	0.14817	0.207716	0.494797	Catalyzes the attachment of alanine to tRNA(Ala) in a two-step reaction alanine is first activated by ATP to form Ala- AMP and then transferred to the acceptor end of tRNA(Ala). Also edits incorrectly charged Ser-tRNA(Ala) and Gly-tRNA(Ala) via its editing domain (By similarity)
COG0002	0.148149	0.207781	0.494797	N-acetylglutamate semialdehyde dehydrogenase
COG2015	0.148117	0.207878	0.49482	Beta-lactamase domain protein
COG2039	0.147968	0.208344	0.495548	Removes 5-oxoproline from various penultimate amino acid residues except L-proline (By similarity)
ENOG410YYKH	0.147928	0.208465	0.495548	PAS PAC sensor protein
ENOG4111X6J	0.147533	0.209697	0.496779	PRC-barrel domain protein
COG2058	0.147388	0.210152	0.497324	Ribosomal protein
ENOG410Z6GY	0.147374	0.210195	0.497324	NA
ENOG4111KC1	0.147206	0.21072	0.498214	NA
ENOG410Y423	0.14717	0.210834	0.498309	NA
COG3199	0.147077	0.211125	0.498819	ATP-NAD AcoX kinase
COG5550	0.147007	0.211346	0.499165	NA
COG3263	0.146907	0.21166	0.499468	Potassium proton antiporter
COG0630	0.146662	0.212429	0.500486	type II secretion system protein
COG4799	0.14664	0.212499	0.500486	carboxylase
ENOG4111088	0.146453	0.213089	0.501156	NA
ENOG410YRTS	0.146367	0.213361	0.501443	NA
COG1055	0.146271	0.213666	0.501808	arsenical pump membrane protein
COG0461	0.146216	0.213841	0.502041	orotate phosphoribosyltransferase activity
COG2242	0.146174	0.213972	0.502104	precorrin-6y C5,15-methyltransferase
ENOG410XUK8	0.146025	0.214444	0.502822	SprT-like family
ENOG41110M4	0.145932	0.214741	0.503068	Tetratricopeptide repeat
COG1708	0.145852	0.214993	0.503068	DNA polymerase beta domain protein region
ENOG411119K	0.145825	0.215081	0.503068	Protein of unknown function (DUF3344)
ENOG410XP5K	0.14561	0.215763	0.503068	NA
COG4744	0.145431	0.216336	0.503068	Uncharacterized conserved protein (DUF2149)
ENOG410ZT0C	0.14543	0.216338	0.503068	NA
ENOG410Y4MM	0.14535	0.216593	0.503068	NA
ENOG4110ZJR	0.145325	0.216675	0.503068	NA
COG1318	0.145244	0.216932	0.503068	NA
ENOG410YD7I	0.145244	0.216932	0.503068	NA
ENOG41121SQ	0.145244	0.216932	0.503068	NA
COG1370	0.14524	0.216946	0.503068	Exchanges the guanine residue with 7-cyano-7- deazaguanine (preQ0) at position 15 in the dihydrouridine loop (D- loop) of archaeal tRNAs (By similarity)
COG1628	0.145209	0.217046	0.503068	UPF0215 protein
ENOG411277X	0.145159	0.217206	0.503068	Protein of unknown function (DUF2892)
ENOG4111NEJ	0.145155	0.217219	0.503068	Catalyzes the circularization of gamma-N-acetyl- alpha,gamma-diaminobutyric acid (ADABA) to ectoine (1,4,5,6- tetrahydro-2-methyl-4-pyrimidine carboxylic acid), which is an excellent osmoprotectant (By similarity)
COG1429	0.145136	0.21728	0.503068	cobaltochelatase, cobn subunit
COG4067	0.145133	0.217289	0.503068	ribosomal protein S6 modification protein
ENOG410YVX4	0.145044	0.217572	0.503399	Membrane protein of unknown function (DUF340)
ENOG41117P6	0.145037	0.217596	0.503399	NA
COG4740	0.144717	0.218625	0.504153	Pfam:DUF785
ENOG411105I	0.144701	0.218676	0.504153	NA
COG0417	0.144673	0.218765	0.504153	DNA polymerase
COG0432	0.144593	0.219021	0.504284	Secondary thiamine-phosphate synthase enzyme
ENOG410ZA9I	0.144566	0.219109	0.504312	NA
COG2086	0.144265	0.220082	0.505855	Electron transfer flavoprotein
COG1938	0.144139	0.220488	0.506013	ATP-grasp superfamily
ENOG411268A	0.144103	0.220605	0.506013	Metallo-beta-lactamase superfamily
ENOG41110MX	0.143963	0.221057	0.506878	NA
ENOG410Y1CB	0.143697	0.221921	0.50845	NA
ENOG4110ZV7	0.143616	0.222184	0.508762	NA
COG0097	0.143348	0.223057	0.510391	This protein binds to the 23S rRNA, and is important in its secondary structure. It is located near the subunit interface in the base of the L7 L12 stalk, and near the tRNA binding site of the peptidyltransferase center (By similarity)
ENOG4111XH7	0.143153	0.223696	0.511349	NA
COG4088	0.143113	0.223826	0.511471	KTI12 homolog, chromatin associated (S. cerevisiae)
ENOG4110ZWM	0.143041	0.224061	0.511832	NA
COG0210	0.142966	0.224306	0.511901	helicase
COG3366	0.142951	0.224356	0.511901	(Nucleoside recognition) domain protein
COG1858	0.142908	0.224497	0.511901	cytochrome C peroxidase
ENOG4111ICD	0.1429	0.224521	0.511901	endonuclease exonuclease phosphatase
COG3030	0.142892	0.22455	0.511901	fxsa cytoplasmic membrane protein
COG1474	0.142789	0.224885	0.51249	Involved in regulation of DNA replication (By similarity)
ENOG410XPT3	0.142691	0.225208	0.512939	Protein of unknown function (DUF1177)
COG1819	0.142377	0.226242	0.51418	Transferase
ENOG410YJ1P	0.142295	0.226511	0.514304	NA
COG3839	0.142267	0.226605	0.514304	(ABC) transporter
COG1279	0.142179	0.226894	0.514534	Lysine exporter protein (Lyse ygga)
COG0358	0.142166	0.226937	0.514534	DNA primase activity
ENOG410XNWR	0.141777	0.228226	0.51658	ABC transporter substrate-binding protein
ENOG4111NQ8	0.141663	0.228601	0.516949	NA
ENOG410ZIV6	0.141476	0.229225	0.517965	NA
ENOG410XWZ6	0.141004	0.230795	0.520003	NA
ENOG410ZADA	0.140925	0.231062	0.520003	NA
COG1257	0.140889	0.231181	0.520003	)-reductase
COG2522	0.140733	0.231702	0.520624	Transcriptional regulator
COG3119	0.140637	0.232024	0.520869	Sulfatase
ENOG410YX68	0.140624	0.232069	0.520869	NA
ENOG410ZBNK	0.14044	0.232685	0.521726	NA
ENOG411119P	0.140101	0.233827	0.522609	NA
COG0698	0.140095	0.233846	0.522609	Isomerase
ENOG410YYNG	0.140075	0.233913	0.522609	NA
COG1115	0.1398	0.234843	0.522609	amino acid carrier protein
ENOG410YSYW	0.139763	0.234967	0.522609	NA
ENOG4110ZK5	0.139763	0.234967	0.522609	NA
ENOG410YHJ1	0.139763	0.234967	0.522609	NA
ENOG4110G62	0.139763	0.234967	0.522609	GDSL-like Lipase/Acylhydrolase
ENOG410ZHFJ	0.139763	0.234967	0.522609	NA
ENOG4112B0Z	0.139763	0.234967	0.522609	delta endotoxin, N-terminal domain
ENOG41129D3	0.139763	0.234967	0.522609	NA
ENOG410Z4QQ	0.139763	0.234967	0.522609	NA
ENOG410XT9F	0.139763	0.234967	0.522609	NA
ENOG410ZWV9	0.139763	0.234967	0.522609	NA
ENOG410ZCJ0	0.139763	0.234967	0.522609	NA
ENOG4110ZJU	0.139763	0.234967	0.522609	NA
COG3481	0.13953	0.235758	0.522829	Metal Dependent Phosphohydrolase
ENOG410YQEH	0.139285	0.236589	0.523976	NA
ENOG410ZAHA	0.13923	0.236775	0.524214	NA
COG0150	0.138993	0.237583	0.525655	phosphoribosylaminoimidazole synthetase
COG0522	0.138966	0.237674	0.525683	One of the primary rRNA binding proteins, it binds directly to 16S rRNA where it nucleates assembly of the body of the 30S subunit (By similarity)
COG1761	0.138886	0.237947	0.525794	DNA-dependent RNA polymerase catalyzes the transcription of DNA into RNA using the four ribonucleoside triphosphates as substrates
ENOG410Y5HJ	0.138387	0.239654	0.528314	NA
COG2431	0.138304	0.239941	0.528598	membrAne
COG3643	0.138202	0.240291	0.529195	Glutamate formiminotransferase
ENOG41110YB	0.138133	0.240527	0.529366	acidic integral membrane protein
COG1832	0.137942	0.241183	0.529607	CoA-binding domain protein
ENOG41111EA	0.13794	0.24119	0.529607	NA
ENOG410YQ25	0.137928	0.241233	0.529607	NA
ENOG4112AI3	0.137917	0.241271	0.529607	NA
ENOG410ZVRI	0.137894	0.241348	0.529607	Natural resistance-associated macrophage protein
COG2147	0.137894	0.24135	0.529607	ribosomal protein L19
COG1473	0.137839	0.24154	0.529851	amidohydrolase
COG0394	0.137799	0.241678	0.529978	PHOsphatase
ENOG411267B	0.137706	0.241997	0.53024	NA
COG3833	0.137654	0.242177	0.53024	carbohydrate transport
COG3314	0.137627	0.242269	0.53024	nucleoside recognition domain protein
ENOG41111PE	0.137626	0.242273	0.53024	NA
COG1124	0.137511	0.242671	0.530763	(ABC) transporter
ENOG410ZVEM	0.137029	0.244343	0.533722	Major Facilitator superfamily
ENOG410ZHY6	0.136988	0.244485	0.533858	ethyl tert-butyl ether degradation
ENOG4111X84	0.136591	0.245869	0.536005	NA
COG2030	0.136504	0.24617	0.536311	maoc domain protein dehydratase
COG0727	0.136457	0.246335	0.536495	Fe-S-cluster oxidoreductase
COG2125	0.136176	0.24732	0.53803	40s ribosomal protein s6
COG0092	0.136088	0.247628	0.538278	Binds the lower part of the 30S subunit head. Binds mRNA in the 70S ribosome, positioning it for translation (By similarity)
COG1096	0.136062	0.247717	0.538278	Exosome complex
ENOG4112BZG	0.13599	0.247972	0.538656	NA
COG4015	0.13593	0.248184	0.538941	UBA THIF-type NAD FAD binding protein
COG2808	0.135839	0.248502	0.538992	Transcriptional regulator
COG0081	0.135829	0.248539	0.538992	Binds directly to 23S rRNA. The L1 stalk is quite mobile in the ribosome, and is involved in E site tRNA release (By similarity)
COG0519	0.135777	0.248721	0.539057	Catalyzes the synthesis of GMP from XMP (By similarity)
COG0460	0.135513	0.24965	0.54037	homoserine dehydrogenase
ENOG411115Y	0.135412	0.250008	0.54076	NA
ENOG410ZE3Y	0.135207	0.250732	0.541564	NA
ENOG410Z4CJ	0.134869	0.25193	0.543193	NA
ENOG4110FGQ	0.134773	0.252268	0.543573	alpha/beta hydrolase fold
COG0668	0.134537	0.253109	0.544529	Mechanosensitive ion channel
ENOG4111RYR	0.134446	0.253431	0.544529	VTC domain protein
COG1024	0.134431	0.253487	0.544529	Enoyl-CoA hydratase
COG1949	0.134318	0.253889	0.544529	3'-to-5' exoribonuclease specific for small oligoribonucleotides (By similarity)
COG1535	0.13429	0.253987	0.544529	isochorismatase
ENOG4111YU8	0.134282	0.254016	0.544529	NA
ENOG410XQUR	0.134282	0.254016	0.544529	single-strand-selective monofunctional uracil-DNA glycosylase 1
COG3676	0.134282	0.254016	0.544529	NA
ENOG410ZX8B	0.134282	0.254016	0.544529	NA
ENOG4111RHN	0.134282	0.254016	0.544529	NA
ENOG41103BN	0.134282	0.254016	0.544529	NA
COG4905	0.134282	0.254016	0.544529	Protein of unknown function (DUF1113)
COG1956	0.134136	0.25454	0.544742	gaf domain protein
COG0001	0.134075	0.254757	0.544742	Glutamate-1-semialdehyde aminotransferase
COG2260	0.133775	0.255832	0.54632	rRNA processing
COG3240	0.133671	0.256202	0.546761	GDSL esterase lipase
COG0182	0.13347	0.256926	0.547679	Catalyzes the interconversion of methylthioribose-1- phosphate (MTR-1-P) into methylthioribulose-1-phosphate (MTRu-1-P) (By similarity)
COG3070	0.133461	0.25696	0.547679	TfoX domain-containing protein
ENOG410Y8JG	0.133407	0.257151	0.547912	nucleic acid binding OB-fold tRNA helicase-type
ENOG410Z4EA	0.133296	0.257552	0.54859	NA
COG2118	0.133038	0.258484	0.550049	DNA-binding protein
ENOG41129E7	0.132683	0.259767	0.551551	NA
COG4914	0.132631	0.259954	0.551752	NA
ENOG4111HSZ	0.132611	0.260027	0.551752	Phage tail sheath protein
ENOG410XVA8	0.132103	0.261875	0.555145	NA
ENOG410Z3YM	0.131773	0.263078	0.556813	NA
COG1867	0.131703	0.263333	0.557175	Dimethylates a single guanine residue at position 26 of a number of tRNAs using S-adenosyl-L-methionine as donor of the methyl groups (By similarity)
COG3181	0.131607	0.263686	0.55753	extra-cytoplasmic solute receptor family protein
COG0157	0.131495	0.264098	0.558087	nicotinate-nucleotide diphosphorylase (carboxylating) activity
ENOG410Z42P	0.131392	0.264474	0.558512	NA
ENOG410XZKY	0.131356	0.264607	0.558512	NA
COG2017	0.131349	0.264633	0.558512	converts alpha-aldose to the beta-anomer. It is active on D-glucose, L-arabinose, D-xylose, D-galactose, maltose and lactose (By similarity)
ENOG410ZCG8	0.131132	0.265427	0.559294	NA
COG1404	0.131101	0.265541	0.559294	peptidase (S8 and S53, subtilisin, kexin, sedolisin
COG3568	0.131072	0.265647	0.559294	Endonuclease/Exonuclease/phosphatase family
COG0129	0.130998	0.265922	0.559294	Dihydroxy-acid dehydratase
ENOG410Y81H	0.130979	0.265991	0.559294	NA
COG0834	0.130896	0.266296	0.559725	(ABC) transporter
COG0039	0.130774	0.266747	0.559968	Catalyzes the reversible oxidation of malate to oxaloacetate (By similarity)
COG0202	0.130584	0.26745	0.56109	DNA-dependent RNA polymerase catalyzes the transcription of DNA into RNA using the four ribonucleoside triphosphates as substrates (By similarity)
ENOG4111I9W	0.130521	0.267682	0.561402	activator of Hsp90 ATPase 1 family protein
COG2034	0.130495	0.267777	0.561425	Protein of unknown function DUF131
COG1269	0.130295	0.268518	0.562801	ATPase 116 kDa subunit
ENOG4111YE6	0.130123	0.269154	0.563958	NA
ENOG41110KT	0.129944	0.26982	0.564277	NA
ENOG4110ZN3	0.129928	0.269881	0.564277	NA
COG1540	0.129915	0.269929	0.564277	lamb ycsf family protein
COG2875	0.129784	0.270417	0.564834	precorrin-4 C(11)-methyltransferase
ENOG410YDHR	0.129671	0.270835	0.565353	NA
COG1632	0.129589	0.271143	0.565686	Ribosomal protein L15
ENOG410Y8CE	0.129091	0.273003	0.568684	NA
ENOG4111MCD	0.128801	0.27409	0.569657	NA
ENOG4110ZY9	0.128801	0.27409	0.569657	NA
ENOG41111HA	0.128801	0.27409	0.569657	NA
COG4073	0.128615	0.274789	0.570207	Uncharacterized protein conserved in archaea (DUF2119)
COG1032	0.128595	0.274866	0.570207	radical SAM domain protein
COG0096	0.12848	0.2753	0.570576	One of the primary rRNA binding proteins, it binds directly to 16S rRNA central domain where it helps coordinate assembly of the platform of the 30S subunit (By similarity)
ENOG410XUB6	0.12832	0.275901	0.57129	Transcriptional regulator, MarR Family
ENOG4110ZV3	0.12824	0.276204	0.571563	NA
COG0443	0.128196	0.27637	0.571665	Heat shock protein
ENOG41110D2	0.12813	0.27662	0.571892	NA
ENOG4111UF3	0.128064	0.276871	0.572234	arsenical resistance operon trans-acting repressor arsD
ENOG410Z2G4	0.127847	0.277691	0.57322	NA
COG0528	0.127773	0.277972	0.573348	UMP kinase activity
COG2862	0.127699	0.278252	0.573348	UPF0114 protein
COG2101	0.127663	0.27839	0.573348	General factor that plays a role in the activation of archaeal genes transcribed by RNA polymerase. Binds specifically to the TATA box promoter element which lies close to the position of transcription initiation (By similarity)
ENOG411116W	0.127651	0.278434	0.573348	NA
COG0110	0.127528	0.278904	0.573775	acetyltransferase
ENOG4111JJ8	0.127485	0.279066	0.573932	methyltransferase, type 11
ENOG4111HX8	0.127351	0.279574	0.5748	NA
ENOG41111NK	0.12722	0.280073	0.57547	NA
COG4572	0.127167	0.280278	0.575715	Cation transport regulator
ENOG411119C	0.127038	0.280769	0.576546	NA
ENOG410ZQKM	0.12692	0.281218	0.577055	chromosome 15 open reading frame 41
COG0154	0.126905	0.281275	0.577055	Allows the formation of correctly charged Gln-tRNA(Gln) through the transamidation of misacylated Glu-tRNA(Gln) in organisms which lack glutaminyl-tRNA synthetase. The reaction takes place in the presence of glutamine and ATP through an activated gamma-phospho-Glu-tRNA(Gln) (By similarity)
COG4770	0.126759	0.281834	0.578024	carboxylase
ENOG41128E5	0.126703	0.28205	0.578099	NA
COG0462	0.126664	0.282198	0.578099	Phosphoribosyl pyrophosphate synthase
ENOG410ZQI8	0.126541	0.282672	0.578099	Oxidoreductase molybdopterin binding domain
COG1155	0.126154	0.284158	0.580296	Produces ATP from ADP in the presence of a proton gradient across the membrane. The V-type alpha chain is a catalytic subunit (By similarity)
COG2413	0.126079	0.284444	0.580578	DNA polymerase beta domain protein region
COG0200	0.126073	0.284469	0.580578	Binds to the 23S rRNA (By similarity)
COG0250	0.125698	0.285914	0.582814	Participates in transcription elongation, termination and antitermination (By similarity)
COG3371	0.125479	0.286763	0.583993	Membrane
COG0671	0.125459	0.286841	0.583993	PHOsphatase
COG2820	0.125157	0.288009	0.585478	Uridine phosphorylase
ENOG4110ZPT	0.12461	0.290138	0.588911	NA
ENOG410ZGVR	0.124456	0.290741	0.58931	NA
ENOG41110QB	0.124424	0.290864	0.58931	NA
ENOG410Y70X	0.124137	0.291987	0.590869	NA
ENOG41110RP	0.124023	0.292437	0.591602	blue (type 1) copper domain protein
COG0152	0.123946	0.292736	0.592027	SAICAR synthetase
COG0048	0.123798	0.293318	0.593025	Interacts with and stabilizes bases of the 16S rRNA that are involved in tRNA selection in the A site and with the mRNA backbone. Located at the interface of the 30S and 50S subunits, it traverses the body of the 30S subunit contacting proteins on the other side and probably holding the rRNA structure together. The combined cluster of proteins S8, S12 and S17 appears to hold together the shoulder…
COG0024	0.123591	0.294133	0.593823	Removes the N-terminal methionine from nascent proteins (By similarity)
COG3432	0.123553	0.294283	0.593823	NA
ENOG411110Z	0.123321	0.295199	0.593823	NA
COG1733	0.123117	0.296003	0.594735	transcription, DNA-dependent
COG0524	0.123028	0.296355	0.594735	pfkb domain protein
ENOG41110TR	0.122971	0.296579	0.594735	NA
COG0495	0.122952	0.296656	0.594735	Leucyl-trna synthetase
ENOG4110EYF	0.122713	0.297604	0.595658	NA
ENOG41111DD	0.122608	0.298019	0.596217	NA
ENOG4111TWY	0.122478	0.298537	0.596766	(CBS) domain
COG0108	0.122394	0.298871	0.596766	Catalyzes the conversion of D-ribulose 5-phosphate to formate and 3,4-dihydroxy-2-butanone 4-phosphate (By similarity)
ENOG410YUSC	0.122387	0.298896	0.596766	NA
COG4697	0.122375	0.298944	0.596766	Uncharacterized protein conserved in archaea (DUF2139)
ENOG4111S7X	0.122359	0.299008	0.596766	Acyltransferase
COG4902	0.122276	0.29934	0.597143	Uncharacterized protein domain (DUF2202)
ENOG4111RWA	0.122225	0.299543	0.597143	FRG domain-containing protein
ENOG4111WPF	0.12219	0.299682	0.59722	NA
COG0652	0.122076	0.300136	0.597232	peptidyl-prolyl cis-trans isomerase activity
COG5434	0.122075	0.300142	0.597232	Glycoside hydrolase family 28
ENOG4111NKH	0.122031	0.300316	0.597236	NA
ENOG4112CIF	0.121981	0.300516	0.597457	O-Antigen ligase
COG3383	0.121502	0.302433	0.599107	Formate dehydrogenase Alpha subunit
COG3427	0.121464	0.302582	0.599107	Carbon monoxide dehydrogenase, subunit G
COG0132	0.121437	0.302691	0.599107	Catalyzes a mechanistically unusual reaction, the ATP- dependent insertion of CO2 between the N7 and N8 nitrogen atoms of 7,8-diaminopelargonic acid (DAPA) to form an ureido ring (By similarity)
COG0045	0.121173	0.303754	0.600469	Succinyl-CoA synthetase subunit beta
COG1174	0.121154	0.303828	0.600469	(ABC) transporter
ENOG4111H6C	0.121068	0.304175	0.600799	NA
ENOG41110Y7	0.120916	0.304786	0.601212	NA
ENOG410Z2F2	0.120875	0.304952	0.601212	NA
COG0667	0.120847	0.305066	0.601212	Aldo keto reductase
COG2004	0.120843	0.305082	0.601212	40S ribosomal protein S24
COG1798	0.120011	0.308447	0.604661	S-adenosyl-L-methionine-dependent methyltransferase that catalyzes the trimethylation of the amino group of the modified target histidine residue in translation elongation factor 2 (EF- 2), to form an intermediate called diphthine. The three successive methylation reactions represent the second step of diphthamide biosynthesis (By similarity)
ENOG410XUSU	0.120003	0.30848	0.604661	NA
ENOG410Y8HS	0.11997	0.308614	0.604661	Antibiotic biosynthesis monooxygenase
COG1109	0.119937	0.30875	0.604661	Catalyzes the conversion of glucosamine-6-phosphate to glucosamine-1-phosphate (By similarity)
ENOG4111UFY	0.119932	0.308768	0.604661	arsR family transcriptional regulator
COG0501	0.119913	0.308844	0.604661	Protease HtpX homolog
ENOG4111P2C	0.119467	0.310663	0.606272	NA
COG3075	0.119365	0.311078	0.606272	anaerobic glycerol-3-phosphate dehydrogenase, subunit B
ENOG410YA5A	0.119354	0.311123	0.606272	NA
ENOG410ZK7D	0.119257	0.311518	0.606272	NA
ENOG410XQ9J	0.119095	0.312183	0.606272	Methyltransferase
ENOG41111DF	0.119005	0.312551	0.606272	NA
ENOG4111RYF	0.118858	0.313151	0.606272	ABC-type cobalt transport system, permease component
COG2403	0.118684	0.313867	0.606272	Catalyzes the formation of cyclic 2,3-diphosphoglycerate (cDPG) by formation of an intramolecular phosphoanhydride bond at the expense of ATP
ENOG411105T	0.118613	0.314157	0.606272	NA
COG1587	0.11861	0.314169	0.606272	synthase
COG2764	0.118259	0.315615	0.606272	glyoxalase bleomycin resistance protein dioxygenase
COG0185	0.118233	0.315721	0.606272	Protein S19 forms a complex with S13 that binds strongly to the 16S ribosomal RNA (By similarity)
ENOG410XT1M	0.118132	0.316138	0.606272	NA
ENOG41111DJ	0.117918	0.317022	0.606272	Domain of unknown function (DUF1724)
COG3832	0.117914	0.31704	0.606272	Activator of Hsp90 ATPase 1 family protein
ENOG410XV77	0.11784	0.317346	0.606272	Cyclic phosphodiesterase-like protein
ENOG41110RC	0.11784	0.317346	0.606272	NA
ENOG4110ZQF	0.11784	0.317346	0.606272	NA
ENOG41126FB	0.11784	0.317346	0.606272	Domain of unknown function DUF87
ENOG410Z33A	0.11784	0.317346	0.606272	Type I phosphodiesterase / nucleotide pyrophosphatase
ENOG41110RR	0.11784	0.317346	0.606272	NA
ENOG41110RD	0.11784	0.317346	0.606272	NA
ENOG410YQSW	0.11784	0.317346	0.606272	NA
ENOG4110ZJP	0.11784	0.317346	0.606272	NA
ENOG41110CM	0.11784	0.317346	0.606272	NA
ENOG411115V	0.11784	0.317346	0.606272	NA
ENOG410YC4Y	0.11784	0.317346	0.606272	NA
ENOG410YEC9	0.11784	0.317346	0.606272	NA
ENOG41110JP	0.11784	0.317346	0.606272	NA
ENOG41111H9	0.11784	0.317346	0.606272	NA
ENOG41111D6	0.11784	0.317346	0.606272	Cox cluster protein
ENOG410YQRK	0.11784	0.317346	0.606272	NA
ENOG41103EG	0.11784	0.317346	0.606272	NA
ENOG410YYUP	0.11784	0.317346	0.606272	cupin 2 barrel domain-containing protein
ENOG4110ZV4	0.11784	0.317346	0.606272	NA
ENOG410XX3I	0.11784	0.317346	0.606272	NA
ENOG410Z9HF	0.11784	0.317346	0.606272	NA
ENOG410YWSE	0.11784	0.317346	0.606272	NA
ENOG41111HH	0.11784	0.317346	0.606272	NA
ENOG410Z1TB	0.11784	0.317346	0.606272	NA
ENOG410ZN7V	0.11784	0.317346	0.606272	cupin 2 barrel domain-containing protein
ENOG410ZTHG	0.11784	0.317346	0.606272	NA
ENOG41111NE	0.11784	0.317346	0.606272	NA
ENOG41110G0	0.11784	0.317346	0.606272	NA
ENOG410YT0A	0.11784	0.317346	0.606272	NA
ENOG411117H	0.11784	0.317346	0.606272	NA
ENOG410ZCYR	0.11784	0.317346	0.606272	NA
ENOG41110Z0	0.11784	0.317346	0.606272	NA
ENOG410YK4Y	0.11784	0.317346	0.606272	NA
ENOG410YH5R	0.11784	0.317346	0.606272	NA
ENOG410YKD6	0.11784	0.317346	0.606272	NA
ENOG4111183	0.11784	0.317346	0.606272	NA
ENOG4111TR6	0.11784	0.317346	0.606272	Protein of unknown function (DUF3209)
ENOG410XQIW	0.117805	0.31749	0.606272	(ABC) transporter
ENOG41110VI	0.117747	0.31773	0.606272	NA
ENOG41110I9	0.117747	0.31773	0.606272	NA
ENOG41111KP	0.117745	0.31774	0.606272	NA
COG5585	0.117717	0.317853	0.606315	head morphogenesis protein, SPP1 gp7 family
COG0076	0.117529	0.318634	0.607459	decarboxylase
ENOG4112BKZ	0.117483	0.318823	0.607646	AbrB family
COG3620	0.11734	0.319416	0.608601	transcriptional regulator XRE family
ENOG4111158	0.117192	0.320031	0.609427	NA
ENOG4111EZ8	0.117128	0.320296	0.609585	Crispr-associated ramp protein, Cmr1 family
ENOG4111GP4	0.116937	0.321094	0.610233	phospholipase Carboxylesterase
COG2195	0.116874	0.321358	0.610388	Cleaves the N-terminal amino acid of tripeptides (By similarity)
ENOG41110YK	0.116771	0.321784	0.611024	NA
ENOG41111QC	0.116731	0.321951	0.611167	NA
ENOG4112AM7	0.116673	0.322197	0.611289	ABC-type transport system involved in multi-copper enzyme maturation permease component-like protein
ENOG411119D	0.116652	0.322284	0.611289	NA
ENOG410Y7R1	0.11663	0.322376	0.611289	NA
COG4221	0.116544	0.322733	0.61161	serine 3-dehydrogenase activity
COG1382	0.116494	0.322942	0.611808	Molecular chaperone capable of stabilizing a range of proteins. Seems to fulfill an ATP-independent, HSP70-like function in archaeal de novo protein folding (By similarity)
COG2450	0.116432	0.323201	0.611976	Protein of unknown function (DUF552)
COG1611	0.116404	0.323319	0.611985	decarboxylase
ENOG41111EC	0.116376	0.323437	0.611985	NA
COG1646	0.116322	0.323663	0.611985	Prenyltransferase that catalyzes the transfer of the geranylgeranyl moiety of geranylgeranyl diphosphate (GGPP) to the C3 hydroxyl of sn-glycerol-1-phosphate (G1P). This reaction is the first ether-bond-formation step in the biosynthesis of archaeal membrane lipids (By similarity)
COG0604	0.11621	0.324131	0.612522	alcohol dehydrogenase
ENOG411118B	0.116051	0.324798	0.613263	NA
ENOG410YE7Z	0.115536	0.326966	0.615963	Transaldolase
ENOG4111050	0.115373	0.327652	0.616561	NA
COG2126	0.115183	0.328454	0.617884	Binds to the 23S rRNA (By similarity)
COG2874	0.115113	0.328753	0.617884	Flagellar accessory protein FlaH
COG0165	0.115101	0.3288	0.617884	argininosuccinate lyase
COG3546	0.115097	0.328817	0.617884	Catalase
COG0622	0.11451	0.331309	0.620648	Phosphodiesterase, mj0936 family
ENOG4111TZ2	0.114418	0.331701	0.621033	doxx family
COG1006	0.114293	0.332233	0.621593	Monovalent cation H antiporter subunit C
COG1608	0.114278	0.332294	0.621593	Aspartate glutamate uridylate kinase
ENOG410Y3UA	0.114232	0.33249	0.621593	succinylglutamate desuccinylase aspartoacylase
COG2383	0.114216	0.332558	0.621593	fun14 family
COG3661	0.114052	0.333258	0.622553	alpha-glucuronidase activity
ENOG4110ZK6	0.113898	0.333918	0.62309	NA
ENOG410ZCC1	0.113749	0.334552	0.624099	NA
ENOG4111JYW	0.113703	0.33475	0.624293	thermopsin
COG0425	0.11359	0.335232	0.624845	sulfurtransferase activity
COG1471	0.11334	0.336304	0.625748	(ribosomal) protein
ENOG410YQZP	0.113324	0.336372	0.625748	NA
COG2094	0.112856	0.338387	0.628762	3-methyladenine DNA glycosylase
ENOG411235I	0.112822	0.338532	0.628762	NA
COG0105	0.11267	0.339189	0.629275	Major role in the synthesis of nucleoside triphosphates other than ATP. The ATP gamma phosphate is transferred to the NDP beta phosphate via a ping-pong mechanism, using a phosphorylated active-site intermediate (By similarity)
COG0022	0.112551	0.3397	0.629601	Dehydrogenase, E1 component
ENOG410YZEH	0.112359	0.340533	0.629601	NA
ENOG4111KBP	0.112359	0.340533	0.629601	YodA lipocalin-like domain
ENOG410ZBKJ	0.112359	0.340533	0.629601	NA
ENOG410Z3K9	0.112359	0.340533	0.629601	NA
ENOG410ZAIY	0.112359	0.340533	0.629601	NA
ENOG410ZA3K	0.112358	0.340537	0.629601	ThiS family
ENOG41100DS	0.112308	0.340752	0.629601	Transcriptional regulator PadR-like family
ENOG410ZKQX	0.112308	0.340753	0.629601	Methyltransferase
ENOG410ZWXN	0.112297	0.340798	0.629601	Glycine N-methyltransferase
COG1120	0.112092	0.341687	0.630545	(ABC) transporter
ENOG410XUC2	0.112052	0.34186	0.630691	NA
COG2426	0.111963	0.342247	0.631231	small multi-drug export
ENOG410YGZF	0.111798	0.342963	0.63168	NA
ENOG410YJ1F	0.111768	0.343093	0.631744	NA
ENOG410ZDAF	0.111727	0.343272	0.631901	NA
ENOG410Z52X	0.111663	0.343549	0.631986	NA
ENOG410Y5DB	0.111625	0.343717	0.631986	LexA-related DNA-binding protein
COG3358	0.111607	0.343791	0.631986	Protein of unknown function (DUF1684)
ENOG410ZMM0	0.111527	0.344143	0.632193	conserved repeat domain protein
COG1601	0.111484	0.344329	0.632278	translation Initiation Factor
COG2368	0.111419	0.344612	0.632449	4-hydroxyphenylacetate
COG1254	0.111147	0.345797	0.633643	Acylphosphatase (EC 3.6.1.7)
ENOG410YYP2	0.111124	0.345899	0.633643	NA
COG2226	0.111085	0.34607	0.63368	Methyltransferase required for the conversion of demethylmenaquinone (DMKH2) to menaquinone (MKH2)
COG0385	0.111012	0.346387	0.633967	bile acid
ENOG410YC0S	0.110901	0.346875	0.63434	NA
COG3938	0.110879	0.34697	0.63434	Proline racemase
ENOG41111GX	0.110846	0.347116	0.634434	NA
COG0184	0.110775	0.347424	0.634476	Forms an intersubunit bridge (bridge B4) with the 23S rRNA of the 50S subunit in the ribosome (By similarity)
ENOG410Z04T	0.110587	0.348248	0.63546	NA
ENOG411109Z	0.110498	0.348642	0.636005	NA
COG1285	0.11047	0.348763	0.636053	mgtC SapB transporter
COG0683	0.110389	0.34912	0.636449	(ABC) transporter
COG0221	0.110377	0.349171	0.636449	Pyrophosphate phospho-hydrolase
ENOG410ZFDY	0.110131	0.350252	0.637554	NA
COG1552	0.109857	0.35146	0.639251	Ribosomal protein
ENOG41125JR	0.109785	0.351778	0.639251	NA
COG1966	0.109767	0.351859	0.639251	carbon starvation protein
COG0066	0.10973	0.35202	0.639251	Catalyzes the isomerization between 2-isopropylmalate and 3-isopropylmalate, via the formation of 2-isopropylmaleate (By similarity)
ENOG4111095	0.109684	0.352224	0.639251	Isochorismatase family
ENOG4111029	0.109659	0.352334	0.639251	Domain of unknown function (DUF1724)
COG2223	0.109627	0.352476	0.63926	Transporter
ENOG410YDPI	0.109615	0.35253	0.63926	NA
COG0099	0.109472	0.353163	0.639694	Located at the top of the head of the 30S subunit, it contacts several helices of the 16S rRNA. In the 70S ribosome it contacts the 23S rRNA (bridge B1a) and protein L5 of the 50S subunit (bridge B1b), connecting the 2 subunits
COG0512	0.10937	0.353614	0.639807	anthranilate synthase
COG3153	0.10878	0.356231	0.643005	acetyltransferase
ENOG410XUXB	0.108637	0.356868	0.643503	NA
COG0598	0.108604	0.357012	0.643546	magnesium and cobalt transport protein CorA
COG0178	0.108555	0.357233	0.64377	The UvrABC repair system catalyzes the recognition and processing of DNA lesions. UvrA is an ATPase and a DNA-binding protein. A damage recognition complex composed of 2 UvrA and 2 UvrB subunits scans DNA for abnormalities. When the presence of a lesion has been verified by UvrB, the UvrA molecules dissociate (By similarity)
COG4978	0.108358	0.358112	0.644593	nucleic acid binding transcription factor activity
ENOG41110BJ	0.108255	0.358569	0.64496	NA
COG4347	0.108199	0.358819	0.645064	membrane
COG0080	0.108168	0.35896	0.645144	This protein binds directly to 23S ribosomal RNA (By similarity)
[truncated: 4,685 more rows]

## Sheet: Relative abundances
	Bashkortostan_drained_fen	Bashkortostan_drained_floodplain_1	Bashkortostan_drained_floodplain_2	Bashkortostan_fen	Borneo_drained_swamp	Borneo_swamp_forest	Brazil_drained_floodplain	Brazil_floodplain	California_drained_fen	California_fen	Catalonia_transitional_bog	Colombia_drained_paramo	Colombia_paramo	Estonia_drained_floodplain	Estonia_floodplain	Finland_drained_fen	Finland_fen	Florida_restored_wetland_dry	Florida_restored_wetland_wet	Florida_swamp_forest_1	Florida_swamp_forest_2	Florida_tomato_field	France_transitional_bog_1	France_transitional_bog_2	French_Pyrenees_fen	Iceland_drained_fen	Iceland_drained_fen_2	Iceland_fen_1	Khabarovsk_drained_fen	Khabarovsk_fen	Kyrgyzstan_drained_fen	Kyrgyzstan_fen_1	Kyrgyzstan_fen_2	Mexico_chinampa_1	Mexico_chinampa_2	Mexico_fen	Montana_Bog_1	Montana_bog_2	Morocco_bog_1	Morocco_bog_2	Myanmar_drained_fen_1	Myanmar_drained_fen_2	Myanmar_fen	New_Zealand_drained_fen_1	New_Zealand_fen_1	New_Zealand_fen_2	Pantanal_pasture_1	Pantanal_pasture_2	Pantanal_pasture_3
ENOG411114F	0.0127862	0.00293715	0	0	0.0139361	0.00856128	0.00587176	0.00913401	0.0154995	0.0152301	0	0	0	0.0146134	0.00453095	0	0	0.0203793	0.00377301	0.00639983	0.00762422	0.00793276	0	0	0	0	0.00110279	0	0.00652898	0	0.00326445	0	0	0.0231301	0.0224841	0.0055531	0	0.00236325	0	0.00861954	0.0122517	0.0138858	0.00556541	0.0234211	0	0.00339262	0	0.00423379	0.00185495
ENOG41111HS	0.00196881	0	0	0	0.00261449	0.00116214	0.00215646	0.0028676	0.00660902	0.0081408	0	0	0	0	0	0	0	0.00576414	0.00266792	0.00496879	0.00305707	0	0	0	0	0	0	0	0	0	0	0	0	0.00911373	0.0111267	0.0018994	0	0	0	0.00208729	0.00434563	0.00750193	0.00344135	0	0	0.00239894	0	0	0
ENOG41111SZ	0.004985	0	0	0	0.0069333	0.00223567	0.00215646	0.0050972	0.00467328	0.00575642	0	0	0	0.0020212	0.00153968	0	0	0.00705961	0.00266792	0	0.00409102	0	0	0	0	0	0	0	0	0.00310314	0.00230832	0	0	0.00509984	0.014766	0.00143206	0	0.00122403	0	0.0024996	0.0054093	0.00861391	0.00416039	0.0331224	0	0.00415509	0	0	0
ENOG41111FS	0.00269527	0	0	0	0.00577177	0.00338051	0.00217118	0.00104179	0.00660902	0.013703	0	0	0	0	0	0	0	0.012889	0.00266792	0.00496879	0.00964927	0	0	0	0	0	0	0	0	0	0	0	0	0.00847701	0.0164355	0.0074525	0	0	0	0.00861954	0.0103055	0.0137166	0.0166041	0.0331224	0	0.00415509	0	0	0
ENOG411107B	0.00416949	0	0	0	0.00261449	0.000876439	0.00108559	0.00147332	0.00572358	0.0047001	0	0	0	0.00142921	0	0	0	0.00576414	0	0	0.0047239	0	0	0	0	0	0	0	0	0	0	0	0	0.0122485	0.00781707	0.0047263	0	0	0	0.00208729	0.01605	0.0104131	0.00381784	0	0	0	0	0	0
ENOG41111NH	0.00416949	0.00114053	0	0	0.00326392	0.00506983	0.00368562	0.00927224	0.00660902	0.00575642	0	0	0	0.00595238	0.00153968	0	0	0.00815173	0	0.00266244	0.00562236	0.00457998	0	0	0	0	0	0	0	0	0	0	0	0.016642	0.0103379	0.00116927	0	0.00273701	0	0.00385477	0.00508079	0.0095854	0.00457743	0	0	0	0	0.00113899	0
COG5615	0.00220068	0.00161295	0	0	0.0101328	0.00316954	0.00108559	0.00488571	0.00467328	0.0074315	0	0	0	0	0	0	0	0.00576414	0.00266792	0	0.0050907	0.00457998	0	0	0	0	0	0	0	0	0	0	0	0.00654112	0.00781707	0	0	0.00122403	0	0	0.00946639	0.00755524	0.0106177	0.0234211	0	0	0	0	0
ENOG41111FG	0.00155612	0	0	0	0.00236146	0.00181541	0.00107087	0.00104179	0.00572358	0.00332347	0	0	0	0.00142921	0	0	0	0.00576414	0.00377301	0	0.00391635	0	0	0	0	0	0	0	0	0	0	0	0	0.00377372	0.00978196	0.0038995	0	0	0	0	0.00385158	0.00713779	0.00301827	0	0	0.00239894	0	0	0
COG1522	0.03681	0.0197712	0.0404604	0.0279964	0.0584887	0.0528488	0.0320352	0.0370617	0.0427037	0.0361021	0.00590428	0.0317952	0.032429	0.0332146	0.0334777	0.0231523	0.040198	0.0500851	0.0387538	0.0407447	0.041181	0.0401892	0.0330641	0.0326952	0.034186	0.0200096	0.0151233	0.029488	0.0257046	0.0348326	0.0187751	0.025072	0.032027	0.0529218	0.0521804	0.0397397	0.0167526	0.0203453	0.0218717	0.0332173	0.0433417	0.0457856	0.0444672	0.0523711	0.0293991	0.0291552	0.0362994	0.0388472	0.0355534
ENOG41110FI	0.00688966	0	0	0	0.00534873	0.00491097	0.00646783	0.00638492	0.0104498	0.0124353	0	0	0	0.00142921	0	0	0	0.0146957	0.00377301	0.00288637	0.0106041	0	0	0	0	0	0.00110279	0	0	0	0.00230832	0	0	0.020325	0.0180459	0.0134764	0	0.00122403	0	0.00677437	0.0162437	0.0167749	0.0143143	0	0	0.00239894	0	0	0.00131164
ENOG4110ZWB	0.0111783	0	0	0	0.0105286	0.00854658	0.00651864	0.00599298	0.00874291	0.013703	0	0.000816584	0	0.00958392	0.00627843	0	0	0.0122276	0.00533584	0.00639983	0.00756158	0.0102412	0	0	0	0.00057236	0	0	0.00652898	0	0.00509078	0	0	0.0211805	0.0214096	0.00694679	0	0.00650615	0	0.00806826	0.0179423	0.0134868	0.00486681	0	0	0.00479789	0.0077193	0.00278994	0.00343094
COG0043	0.0619949	0.0293718	0.0477587	0.0458719	0.042526	0.0403456	0.0587763	0.0613087	0.0604824	0.0568886	0.0455927	0.0426878	0.0382356	0.0659712	0.054363	0.0380418	0.0393786	0.0468281	0.0383847	0.0505026	0.0516689	0.0448745	0.0437938	0.0533589	0.0438947	0.0212599	0.0452615	0.0401806	0.0442817	0.0435546	0.0496617	0.0414341	0.0374682	0.0645055	0.0583649	0.0468906	0.0405772	0.0489656	0.0372767	0.0412442	0.0588248	0.0546289	0.0393746	0.0523711	0	0.0351988	0.0308745	0.0401644	0.0441356
ENOG41110VE	0.00196881	0	0	0	0.00326392	0.00197209	0	0	0	0	0	0	0	0	0	0	0	0.00407586	0.00266792	0	0.00289754	0	0	0	0	0	0	0	0	0	0	0	0	0.00201714	0.00557754	0.00116927	0	0	0	0.00306137	0.002123	0.0042983	0.00134981	0	0	0	0	0	0
ENOG4111109	0	0	0	0	0.00282664	0.000721812	0	0	0	0	0	0	0	0	0	0	0	0.00576414	0	0	0.00236195	0	0	0	0	0	0	0	0	0	0	0	0	0.00285266	0.0057028	0.000826799	0	0	0	0	0.00646288	0.00439036	0	0	0	0	0	0	0
COG0109	0.0172044	0.00719453	0.0105029	0.00933932	0.0249451	0.0250206	0.0129957	0.0112763	0.0238291	0.0190919	0.00618345	0.00627632	0.00945037	0.0188986	0.0066746	0.00862925	0.00493477	0.0291075	0.00961932	0.0122069	0.0156729	0.0112186	0.0101724	0.00685978	0.00648957	0.00734511	0.00506592	0.00860347	0.0122146	0.00821013	0.00881749	0.012288	0.00974966	0.0346372	0.031975	0.0112627	0.00746765	0.0108276	0.00674975	0.0202844	0.0158868	0.0216629	0.0165133	0	0.0293991	0.00678524	0.00399155	0.00949248	0.0105023
ENOG4110ZS6	0.00712475	0.00161295	0	0	0.00449049	0.00474404	0.00322732	0.00791347	0.00809436	0.0074315	0	0	0	0.0127056	0.00740556	0	0	0.00998379	0.00266792	0.00288637	0.00721847	0.00457998	0	0	0	0	0	0	0.0103232	0	0	0	0	0.00991761	0.0177874	0.00662571	0	0	0	0.00975119	0.00973381	0.0105003	0.00381784	0	0	0.00634701	0	0.00274127	0
ENOG41111BW	0.00155612	0	0	0	0.00653942	0.00165767	0.00107087	0.00104179	0	0.00332347	0	0	0	0	0	0	0	0.00705961	0.00266792	0	0.00461055	0	0	0	0	0	0	0	0	0	0	0	0	0.00936591	0.00154505	0.000826799	0	0	0	0.0029196	0.00329674	0.00457041	0.0132293	0	0	0	0	0	0
COG0406	0.00278432	0.0013242	0	0	0.00434736	0.00290536	0.00153526	0.0040554	0.00572358	0.0105097	0	0.00190038	0.000732824	0.0020212	0.00102642	0	0	0.0115283	0.00266792	0	0.00496479	0.00457998	0.00587301	0.0024253	0	0	0	0	0	0	0.00182633	0	0.00107869	0.00721227	0.00712259	0.000826799	0	0	0.00477279	0	0.00554141	0.00960154	0.00572676	0.0234211	0	0.00239894	0	0.0011305	0.00131164
ENOG41110FM	0.0112215	0.00114053	0	0.00176684	0.00587867	0.00709886	0.00722879	0.00632284	0.0104498	0.0110227	0	0	0.000732824	0.00827805	0.00843198	0	0	0.0152505	0	0	0.00649638	0.00793276	0	0	0	0.00057236	0	0	0	0	0.00230832	0.00168234	0.00469013	0.0184245	0.0138727	0.00506877	0	0.00405916	0	0.0114736	0.00767195	0.0121777	0.00486681	0	0	0	0	0.00113899	0.00247075
ENOG4111ZU8	0.00496619	0	0	0	0.00359205	0.00272506	0.00368562	0.00180444	0.00874291	0.0132939	0	0	0	0	0	0	0	0.0115283	0	0.00759541	0.00674197	0	0	0	0	0	0	0	0	0	0	0	0	0.0169613	0.0172556	0.0085834	0	0	0	0.0029196	0.0103904	0.0119001	0.00539924	0	0	0	0	0	0
ENOG41110SI	0.00155612	0	0	0	0.00355305	0.00283902	0.00217118	0.00808444	0.0109598	0.0162816	0	0	0	0	0	0	0	0.0115283	0	0.00288637	0.00925172	0	0	0	0	0	0	0	0	0	0	0	0	0.0117957	0.0103741	0.00764769	0	0	0	0.00468708	0.0105064	0.0152184	0.00739321	0	0	0.00339262	0	0	0
ENOG4110ZZ8	0	0	0	0	0.0013866	0.00129318	0.00151443	0.00104179	0	0.0047001	0	0	0	0	0	0	0	0.00705961	0.00266792	0	0.00167136	0	0	0	0	0	0	0	0	0	0	0	0	0.0114041	0.0128089	0.00433976	0	0	0	0.00176748	0.00736717	0.00763108	0.00190892	0	0	0	0	0	0
ENOG41111SI	0.00155612	0	0	0	0.00246967	0.00172353	0.00107087	0.0028676	0.00330451	0	0	0	0	0	0	0	0	0.00407586	0	0	0.00322837	0	0	0	0	0	0	0	0	0	0	0	0	0.00266842	0.0030901	0.000826799	0	0	0	0.0029196	0.00547096	0.00550522	0.00269962	0	0	0	0	0	0
ENOG411117J	0	0	0	0	0.00211879	0.00190179	0.00108559	0.00488571	0.00330451	0.00575642	0	0	0	0.00142921	0	0	0	0.00815173	0	0	0.0025384	0	0	0	0	0	0	0	0	0	0	0	0	0.00610388	0.0030901	0.0047263	0	0	0	0	0.00379039	0.00678345	0.00269962	0	0	0	0	0	0
ENOG4111107	0	0	0	0	0.0031752	0.00234121	0.00108559	0.00208359	0.0073891	0.00575642	0	0	0	0	0	0	0	0	0	0	0.00429199	0	0	0	0	0	0	0	0	0	0	0	0	0.0096859	0.00742393	0.00351296	0	0	0	0	0.00422285	0.00764455	0.0036966	0	0	0	0	0	0
ENOG41111NG	0.00434043	0	0	0	0.00372256	0.00380219	0.00153526	0.00180444	0.00809436	0.0110227	0	0	0	0	0	0	0	0.0107837	0.00462097	0.00408194	0.00627996	0	0	0	0	0	0	0	0	0	0	0	0	0.0156464	0.0204509	0.0160834	0	0	0	0	0.00900932	0.0113819	0.0119716	0	0	0.00239894	0	0	0
ENOG41124WR	0.00547959	0	0	0	0.00472388	0.00734784	0.00151443	0.00467204	0.00330451	0.0047001	0	0	0	0.00247546	0	0	0	0.018678	0	0.00351347	0.00416623	0.00457998	0	0.0024253	0	0	0	0	0	0	0	0	0	0.00721548	0.0156812	0.0027262	0	0	0	0.00538278	0.00426389	0.00891488	0.00269962	0.0331224	0	0.00339262	0	0	0
ENOG4111TD0	0.00790425	0	0	0	0.00346168	0.00472702	0.00185479	0.00541947	0.00467328	0.0047001	0	0	0	0.00595238	0	0	0	0.0135181	0	0	0.00513228	0.00793276	0	0	0	0	0	0	0	0	0	0	0	0.013383	0.0135494	0	0	0	0	0.00806826	0.00700665	0.00855066	0.00286338	0	0	0.00239894	0	0.00161077	0
COG1146	0.0284544	0.0120699	0.0220057	0.0203208	0.0294774	0.0240374	0.0257226	0.0265175	0.0264361	0.0300953	0.0122469	0.015172	0.0199146	0.0333242	0.024884	0.0162476	0.0168514	0.0276439	0.017083	0.0261502	0.0245121	0.0255003	0.0178344	0.0200786	0.0191964	0.0156839	0.0113708	0.0210221	0.0269197	0.0219425	0.020662	0.0236746	0.0196324	0.0374828	0.0483005	0.0199393	0.0180196	0.0275695	0.0257023	0.029708	0.0309806	0.0282925	0.0261396	0.0405665	0	0.0109933	0.0172907	0.0201717	0.0194459
ENOG4110ZXZ	0.00652231	0	0	0	0.00315273	0.00608084	0.00151443	0.00488571	0.00660902	0.00575642	0	0	0	0.00580259	0.00153968	0	0	0.0107837	0.00462097	0	0.00496599	0.00793276	0.0089172	0	0	0	0	0	0.00799633	0	0	0	0	0.00587647	0	0.00116927	0	0.00141277	0	0.00412894	0.00669521	0.0070336	0.00213424	0	0	0	0	0.0011305	0.00301405
ENOG4111036	0	0	0	0	0.00700752	0.00204308	0.00107087	0.00104179	0.00467328	0.00575642	0	0	0.00149662	0	0	0	0	0.00815173	0	0	0.00322296	0	0	0	0	0	0	0	0	0	0	0	0	0.00363645	0.00631545	0.00184878	0	0	0	0.00545147	0.00329434	0.00638468	0.0106177	0.0234211	0	0.00239894	0	0	0
COG1236	0.0223508	0.0158705	0.0267124	0.0185016	0.053231	0.0505576	0.0194445	0.0196151	0.0249485	0.0278061	0.00401117	0.0203129	0.0210865	0.0176477	0.022072	0.0146074	0.0241991	0.0343438	0.0257285	0.0244089	0.0251221	0.0183199	0.0172229	0.0123666	0.0168604	0.0111414	0.00480366	0.0200202	0.0257046	0.0272299	0.0120079	0.0160698	0.0201672	0.0367885	0.0307635	0.0208274	0.00982622	0.0153919	0.0116909	0.0260044	0.0312412	0.03065	0.0262728	0.0405665	0	0.00929107	0.0211074	0.0283004	0.0267437
ENOG4110ZS3	0.00155612	0	0	0	0.00574152	0.00137904	0.00151443	0.00345524	0.0109598	0.0128717	0	0.00115464	0	0	0	0	0	0.0115283	0.00266792	0	0.00663204	0	0	0	0	0	0	0	0	0	0	0	0	0.0069144	0.0150958	0.00860291	0	0	0	0	0.00894713	0.0126078	0.00668121	0	0	0.00339262	0	0	0
ENOG411100Q	0.00352492	0	0	0	0.00523581	0.00252294	0.00108559	0.00104179	0.00934656	0.00879307	0	0	0	0	0	0	0	0.0107837	0.00266792	0.00288637	0.0079538	0	0	0	0	0	0	0	0	0	0	0	0	0.0104795	0.0154604	0.00116927	0	0	0	0.00611489	0.011263	0.010178	0.0114985	0	0	0	0	0	0
ENOG410XQWU	0.0057805	0.00114053	0	0.00106068	0.000794254	0.00259962	0.00108559	0.00574192	0.00572358	0	0	0	0	0.00515308	0.00824129	0	0	0.00815173	0	0.00554881	0.000867042	0.0102412	0	0	0	0	0	0	0.00461668	0	0	0	0	0.0132947	0.0109387	0.0018994	0	0.002552	0	0.00176748	0.00117433	0.00385903	0	0	0	0	0	0	0.00247075
ENOG4110ZNU	0.00196881	0	0	0	0.00156721	0.00182191	0.00217118	0.0028676	0.0073891	0.0074315	0	0	0	0.00142921	0	0	0	0.0115283	0	0	0.00361328	0	0	0	0	0	0	0	0	0	0	0	0	0.0117083	0.0092101	0.00333146	0	0	0	0.00458689	0.00510571	0.00837006	0.00316558	0.0234211	0	0	0	0	0
ENOG410YUZT	0.00746254	0.00114053	0	0	0.00196095	0.00567261	0.00242746	0.00232952	0.00991352	0.00332347	0	0	0	0.00285842	0.00153968	0	0	0.00705961	0.00266792	0	0.00318026	0.00647707	0	0	0	0	0	0.000940208	0.00799633	0	0	0	0	0.00437819	0.00408781	0	0	0	0	0.0024996	0.00267725	0.00534713	0.00165317	0	0	0	0	0.0011305	0.0037824
ENOG4112907	0.00821408	0.00114053	0	0	0.00484742	0.00554624	0.00399537	0.00922663	0.00660902	0.00664694	0	0	0	0.0161797	0	0	0.00106269	0.0122276	0.00266792	0	0.00659234	0	0	0	0	0	0.00200003	0	0.00652898	0.00219425	0	0.0026879	0.0015255	0.00899288	0.011055	0.00694679	0	0	0	0.00611489	0.00789791	0.0103801	0.0111896	0	0	0.00339262	0	0.00356886	0.00301405
ENOG41110B3	0.00434043	0	0	0	0.00421109	0.0024428	0.00107087	0	0.00330451	0.00575642	0	0	0	0	0	0	0	0.00576414	0.00266792	0	0.00407183	0	0	0	0	0	0	0	0	0	0	0	0	0.00391823	0.00154505	0.0047263	0	0	0	0.00820229	0.0068713	0.00617365	0.0036966	0.0234211	0	0.00479789	0	0	0
ENOG411110G	0	0	0	0	0.00388266	0.00283902	0.00260612	0.00104179	0	0.0074315	0	0	0	0	0	0	0	0.00407586	0.00266792	0.00351347	0.00386428	0	0	0	0	0	0	0	0	0.00219425	0	0	0	0.00425494	0.00408781	0	0	0	0	0.00295188	0.00316242	0.00829232	0.00381784	0	0	0.00339262	0	0	0
ENOG410XT5C	0.0112157	0.00161295	0	0.00106068	0.00663567	0.00863455	0.0060672	0.00574192	0.00660902	0.0119829	0.00761519	0.000745736	0.00103637	0.00350083	0.0033175	0.00376168	0.00323166	0.0163035	0.00377301	0.00288637	0.00723493	0.00647707	0	0.0024253	0	0.00057236	0.00181398	0	0.00652898	0.00310314	0	0	0	0.0199502	0.0231402	0.00574828	0	0.00460999	0	0.00893284	0.0139451	0.0136548	0.00572676	0.0234211	0	0.00479789	0.00199577	0.00113899	0.00227184
ENOG4110ZWJ	0	0	0	0	0.00182023	0.00119797	0	0.0039094	0.00330451	0	0	0	0	0	0	0	0	0.00576414	0.00377301	0	0.00137091	0	0	0	0	0	0	0	0	0	0	0	0	0.00201714	0.0026761	0	0	0	0	0.0029196	0.00252016	0.0032612	0.00233794	0	0	0	0	0	0
COG1612	0.00561076	0	0	0	0.00351272	0.00332321	0.00185479	0	0.00660902	0.0105097	0	0.000816584	0	0.00247546	0.00217744	0.00117563	0	0.012889	0.00266792	0	0.00530827	0.00457998	0	0	0	0	0	0.00107881	0	0	0	0	0	0.0084638	0.00852522	0.000826799	0	0	0	0.00643481	0.0101749	0.00896266	0.00357126	0.0234211	0	0.00239894	0	0.00252788	0.00131164
ENOG4111106	0	0	0	0	0.0034174	0.00133043	0.00108559	0.00180444	0.00467328	0.0081408	0	0.000816584	0	0	0	0	0	0.00407586	0	0	0.00325776	0	0	0	0	0	0	0	0	0	0	0	0	0.00830034	0.0132671	0.0038995	0	0	0	0.00295188	0.00316242	0.00572254	0.00252526	0	0	0	0	0	0
ENOG41111MM	0.00196881	0	0	0	0.00324886	0.00188763	0.00108559	0.0039094	0.00330451	0.00575642	0	0.000816584	0	0	0	0	0	0.00705961	0	0	0.00273327	0	0	0	0	0	0	0	0	0	0	0	0	0.004279	0.0118554	0.0018994	0	0	0	0.0024996	0.0114378	0.00718352	0.0097845	0	0	0.00239894	0	0	0
ENOG4110ZZB	0.00155612	0	0	0	0.00244778	0.00179896	0	0.00180444	0.00467328	0.00575642	0	0	0	0	0.00473875	0	0	0.00705961	0	0	0.00358752	0	0	0	0	0	0	0	0	0	0	0	0	0.004279	0.00582438	0.000826799	0	0	0	0.00176748	0.0104132	0.00634015	0.00381784	0	0	0	0	0	0
ENOG4111G01	0.00788197	0	0	0	0	0.000600991	0.00542132	0.0104628	0.00572358	0.0105097	0	0	0	0.00247546	0.00256611	0	0	0.0115283	0.00266792	0.00288637	0.0069743	0.00793276	0	0.0024253	0	0	0	0	0.00461668	0	0	0	0	0.0178374	0.0185614	0.00862143	0	0.0026368	0	0.00982369	0.0142296	0.0120287	0.00564666	0	0	0	0.00545837	0	0.00131164
ENOG4110ZWU	0.00196881	0	0	0	0.00383618	0.00179578	0	0.0039094	0.00660902	0.0074315	0	0	0	0	0	0	0	0.00576414	0	0	0.00405289	0	0	0	0	0	0	0	0	0	0	0	0	0.00554122	0.0051844	0	0	0	0	0.0054192	0.00991065	0.00386116	0.00190892	0.0234211	0	0.00239894	0	0	0.00115911
ENOG411114A	0.00269527	0	0	0	0.00366861	0.00210321	0	0.00467204	0.00467328	0.0047001	0	0	0	0	0	0	0	0.00576414	0.00266792	0	0.00620383	0	0	0	0	0	0	0	0	0	0	0	0	0.00451046	0.00823691	0.00818619	0	0	0	0.00412894	0.00495839	0.00744202	0.00301827	0	0	0.00239894	0	0	0
ENOG411245K	0	0	0.0012988	0.00398653	0.00391175	0.0027009	0.00153526	0.00104179	0.00330451	0.00879307	0.00618345	0	0	0.00142921	0.00320386	0.000400719	0.00133113	0.0122276	0.00266792	0	0.00405289	0	0	0.0024253	0	0	0	0.000823975	0	0.00219425	0.00230832	0	0	0.00462185	0.00840255	0.0047263	0	0.00122403	0	0.00306137	0.00773002	0.00882716	0.00495952	0	0	0.00239894	0	0.0011305	0.00247075
ENOG41110B2	0.00196881	0	0	0	0.000837707	0.000847095	0.00107087	0	0.00467328	0.00332347	0	0	0	0	0	0	0	0.00407586	0.00377301	0	0	0	0	0	0	0	0	0	0	0	0	0	0	0.00697243	0	0	0	0	0	0	0.00163096	0.0043543	0.00213424	0	0	0	0	0	0
ENOG41111SH	0.00196881	0	0	0	0.00336555	0.00238832	0.00215646	0.0039094	0.00572358	0.00332347	0	0	0	0	0	0	0	0.00911391	0.00266792	0	0.00431708	0	0	0	0	0	0	0	0	0	0	0	0	0.00859174	0.00848857	0	0	0	0	0.00306137	0.00295261	0.00807948	0.00357126	0	0	0.00415509	0	0	0
ENOG41111SJ	0.00196881	0	0	0	0.0029429	0.00189416	0.00107087	0.0028676	0.00572358	0.00879307	0	0	0	0	0	0	0	0.00911391	0	0.00496879	0.0040659	0	0	0	0	0	0	0	0	0	0	0	0	0.00957714	0.00788783	0.00818619	0	0	0	0.00648684	0.00799573	0.00715429	0.00233794	0	0	0	0.00199577	0	0
ENOG4110ZM8	0	0	0	0	0.00355311	0.00165767	0	0	0	0.00332347	0	0	0	0	0	0	0	0	0	0	0.00305748	0	0	0	0	0	0	0	0	0	0	0	0	0.00334505	0.0051844	0.00116927	0	0	0	0.00763896	0.00637601	0.0062903	0.00190892	0.0234211	0	0.00239894	0	0	0
ENOG4111067	0.00155612	0	0	0	0.0041454	0.00409944	0.0018803	0.00104179	0.00572358	0.0074315	0	0	0	0	0	0	0	0.00998379	0.00377301	0	0.00409774	0	0	0	0	0	0	0	0	0	0	0	0	0.00403428	0.0150964	0.00306867	0	0	0	0.0105586	0.011511	0.00800659	0.00393534	0	0	0.0053642	0	0	0
ENOG410XVJJ	0.00416949	0	0	0	0.00461452	0.00373351	0.00283988	0.00147332	0.00467328	0.00575642	0	0	0	0.0020212	0	0	0	0.0122276	0.00266792	0.00351347	0.00571921	0.00647707	0	0	0	0	0	0	0	0	0	0	0	0.0141169	0.0118554	0.00506877	0	0.002552	0	0.0102438	0.0035721	0.00744568	0.00134981	0	0	0	0	0.00310329	0
ENOG4111F6A	0.00964203	0.00161295	0	0	0.00435799	0.00586144	0.00389602	0.00562393	0.00572358	0.013703	0	0	0	0.0155363	0.00102642	0	0	0.0122276	0.00462097	0.00351347	0.00740265	0.00647707	0	0.00950701	0	0	0	0.00116616	0.00461668	0	0.00230832	0	0	0.0192498	0.0187281	0.00716833	0	0.00314381	0	0.00837107	0.0127745	0.00997968	0.00381784	0	0	0.00339262	0.00199577	0.00159877	0
ENOG41110BC	0.00440239	0	0	0	0.00346168	0.00165767	0.00456571	0.00255186	0.00467328	0.00940019	0	0	0	0	0	0	0	0.00815173	0.00377301	0	0.00548908	0.00457998	0	0	0	0	0	0	0.00461668	0	0.00182633	0	0	0.0122482	0.0117597	0.0047263	0	0.00199796	0	0	0.00813625	0.00898625	0.00344135	0.0234211	0	0.00239894	0.00199577	0	0
ENOG411244G	0.00341008	0	0	0	0.00214922	0.00298978	0.00151443	0.00495119	0.00330451	0.00664694	0	0	0	0.00580259	0	0	0	0.00998379	0.00377301	0	0.0041644	0.00457998	0	0.00342989	0	0	0	0	0	0	0	0	0	0.00624654	0.00823691	0.000826799	0	0.00122403	0	0.00385477	0.0052855	0.00717694	0.00190892	0	0	0.00339262	0	0	0.00131164
COG0646	0.0103078	0.00161295	0	0	0.00860904	0.00701817	0.00819754	0.00660727	0.00874291	0.0110227	0	0	0.00185584	0.01024	0.00266681	0	0	0.0122276	0.00266792	0	0.00770593	0.00457998	0	0.0024253	0	0	0.00110279	0	0.00799633	0.00219425	0	0.00211892	0	0.0216007	0.0217141	0.00411666	0.00157538	0.0042479	0.00477279	0.00643481	0.00932203	0.0137857	0.00437388	0	0	0.00415509	0.00545837	0.00159877	0.00115911
ENOG41110BM	0.00196881	0	0	0	0.0025713	0.00221286	0.00215646	0	0.0073891	0.00332347	0	0	0.00185584	0	0	0	0	0.00407586	0	0	0.00438386	0	0	0	0	0	0	0	0	0	0	0	0	0.00628885	0.0026761	0.00764769	0	0	0	0.00589642	0.00329434	0.00635766	0.00857429	0	0	0.00239894	0	0	0
ENOG4111108	0.0061383	0	0	0	0.00585999	0.00685991	0.00392979	0.00541947	0.00934656	0.0105097	0	0	0.00185584	0.00285842	0	0	0	0.00815173	0.00462097	0.00351347	0.00824915	0.00457998	0	0	0	0	0	0	0.00652898	0	0	0	0	0.012841	0.0173585	0.00433976	0	0.00314381	0.00477279	0.0122072	0.0118745	0.0134047	0.0128048	0.0234211	0	0.0053642	0	0.00161077	0.00131164
ENOG410XW8Q	0.00352492	0	0	0	0	0	0.00175429	0.00180444	0.00660902	0.00664694	0	0	0	0	0	0	0	0.00407586	0.00266792	0	0.00256149	0.00457998	0	0	0	0	0	0	0	0	0	0	0	0.00247048	0.0026761	0.000826799	0	0	0	0	0.00301898	0.00703235	0.00165317	0	0	0	0	0	0
COG1591	0.00278432	0.00161295	0.00183678	0.00367259	0.00813856	0.00646373	0.00108559	0.00434092	0.0073891	0.0074315	0	0	0.00185584	0	0.00229515	0.000400719	0.00212346	0.00815173	0.00705865	0.00338923	0.0065389	0.00793276	0	0	0	0	0	0.00401658	0	0.00219425	0.00230832	0.00355874	0.0015255	0.00709822	0.00672945	0.00696818	0	0	0	0.00208729	0.00811613	0.0101802	0.00437388	0	0	0.00339262	0.00545837	0.00273776	0.00577215
ENOG41110SR	0.00155612	0	0	0	0.00963565	0.00420438	0.00108559	0.0028676	0.00572358	0.0074315	0	0	0	0	0	0	0	0.00815173	0.00462097	0	0.00617213	0	0	0.0024253	0	0	0	0	0	0	0	0	0	0.00462185	0.00672945	0.000826799	0	0	0	0.0106158	0.00931808	0.0104919	0.00437388	0	0	0.00415509	0	0	0
ENOG411114G	0.00434043	0	0	0	0.00266743	0.00460885	0.00328955	0.00434092	0.00660902	0.00879307	0	0	0	0	0.00153968	0	0	0.00705961	0	0.0069027	0.00473184	0.00647707	0	0	0	0	0	0	0.00652898	0	0	0	0	0.0141061	0.00800941	0.000826799	0	0.0026368	0	0.0024996	0.00774051	0.00706087	0.00252526	0	0	0.00339262	0	0.00161077	0.00115911
ENOG4111077	0.00196881	0	0	0	0.00293	0.000416738	0	0	0.00572358	0.00664694	0	0	0	0	0	0	0	0.00911391	0.00266792	0	0.00374043	0	0	0	0	0	0	0	0	0	0	0	0	0.00872902	0.00345483	0.0047263	0	0	0	0	0.00831016	0.00769494	0.00252526	0	0	0	0	0	0
ENOG41111NP	0.0061383	0	0	0	0.00407016	0.00412901	0.00435431	0.00147332	0.00660902	0.00879307	0	0	0	0.00142921	0	0	0	0.00407586	0.00462097	0	0.0072199	0	0	0	0	0	0	0	0.00461668	0	0	0	0	0.0121749	0.00852522	0.000826799	0	0.00141277	0	0.00677437	0.0100737	0.00947803	0.00437388	0	0	0.00239894	0	0.00159877	0
ENOG411107C	0	0	0	0	0.00279866	0.00167725	0.00107087	0	0.00467328	0.0047001	0.00618345	0	0	0	0	0	0	0	0	0	0.00466858	0	0	0	0	0	0	0	0	0	0	0	0	0.00349379	0.00788783	0	0	0	0	0.00208729	0.0102161	0.00753002	0.00344135	0.0234211	0	0	0	0	0
ENOG411114D	0.004985	0.00114053	0	0	0.00589797	0.00485278	0.00304969	0.0028676	0.0073891	0.00879307	0	0	0.00211654	0.00580259	0	0.000383024	0.000358342	0.012889	0.00266792	0	0.0050907	0.00457998	0	0	0	0	0	0	0	0.00310314	0	0	0	0.0100561	0.0176883	0.000826799	0	0	0	0.00306137	0.0130087	0.0108571	0.00962074	0	0	0.00479789	0.00545837	0.0011305	0.00247075
COG0482	0.0122527	0.00161295	0.00183678	0.00378101	0.00606574	0.00688927	0.00471354	0.0146335	0.0127983	0.0152301	0	0.00264611	0.000732824	0.00495092	0.00256611	0.0019703	0.0043521	0.0195472	0.00377301	0.00351347	0.0106241	0.00915996	0	0	0.00648957	0.00057236	0	0.00341025	0.00799633	0.0043885	0.00716141	0.00548361	0.00264225	0.0203594	0.0172457	0.00533156	0	0.00669716	0	0.014836	0.0165331	0.0162405	0.0133238	0.0234211	0	0.00339262	0.00199577	0.00387177	0.00552037
ENOG41110SM	0.00155612	0	0	0	0.00496526	0.00133043	0.00185479	0.0028676	0.00572358	0.00332347	0	0	0	0	0	0	0	0	0.00266792	0.00288637	0.00272109	0	0	0	0	0	0	0	0	0	0	0	0	0.0106443	0.00709418	0	0	0	0	0	0.00212486	0.00539599	0.000954459	0	0	0	0	0	0
ENOG41110SQ	0.018441	0.00197546	0.0012988	0	0.00622834	0.0133894	0.00763506	0.012442	0.0136248	0.00997041	0	0.00115464	0	0.0205223	0.011901	0	0	0.0163035	0.00462097	0	0.00623103	0.0121175	0	0.00342989	0	0	0	0	0.0184667	0.00310314	0.00399812	0	0	0.0184502	0.0183491	0.00579891	0	0.00555024	0.00477279	0.0024996	0.0101796	0.0118567	0.00344135	0	0	0	0.00745415	0.0065227	0.00391106
ENOG4110ZS4	0.00278432	0.00114053	0	0	0.00421832	0.00438761	0	0.00104179	0.00572358	0.00879307	0	0.000816584	0	0	0.00153968	0	0	0.00576414	0.00377301	0.00288637	0.00386445	0.00915996	0	0	0	0	0.00141424	0	0.00461668	0	0	0	0	0.00694649	0.0030901	0.0047263	0	0.0026368	0	0.00466733	0.0091243	0.00954922	0.00513992	0	0	0	0	0.0011305	0
COG0796	0	0	0	0	0.00279866	0.00192691	0.00108559	0.00104179	0	0.0047001	0	0	0	0	0	0	0	0	0	0	0.000867042	0	0	0	0	0	0	0	0	0	0	0	0	0.00266842	0.00514682	0.000826799	0	0	0	0	0.000678	0.00188285	0.000954459	0	0	0	0	0	0
ENOG4110ZK3	0.00269527	0	0	0	0.00163196	0.00101971	0	0	0.00572358	0.00575642	0	0	0	0	0	0	0	0.00576414	0	0	0.00373621	0	0	0	0	0	0	0	0	0	0	0	0	0.00462185	0.00921689	0.0047263	0	0	0	0	0.00412694	0.00530392	0.0106177	0	0	0.00239894	0	0	0
ENOG41110B4	0	0	0	0	0.0025742	0.00283902	0.00215646	0.0028676	0.00572358	0.0074315	0	0	0	0	0	0	0	0	0	0.00288637	0.00305707	0	0	0	0	0	0	0	0	0	0	0	0	0.00886147	0.00345483	0.0027262	0	0	0	0.00176748	0.00437322	0.00748782	0.00269962	0	0	0.00415509	0	0	0
ENOG410Y5DW	0.00676509	0.00114053	0	0	0.00503183	0.00498069	0.00469467	0.00147332	0.0104498	0.00664694	0	0	0	0.00142921	0.00153968	0	0	0.00576414	0	0	0.00479094	0.00457998	0	0	0	0	0	0	0	0	0	0	0	0.0124834	0.00672945	0.00333146	0	0.00212008	0	0.00385477	0.00452695	0.00840274	0.00316558	0	0	0.00239894	0	0.0011305	0
ENOG4112CH7	0.00704985	0.00114053	0	0	0.00887781	0.00504523	0.00514902	0.00255186	0.00572358	0.0105097	0	0	0	0.00142921	0.00217744	0	0	0.0122276	0.00266792	0	0.00554262	0.00647707	0	0.0024253	0	0	0	0	0.00652898	0	0	0	0	0.00950295	0.0164204	0	0	0.00161111	0	0.00964378	0.00894915	0.00852919	0.0036966	0	0	0.00239894	0	0.00159877	0
COG1454	0.0156008	0.00880913	0.0151198	0.0120474	0.0224955	0.0188847	0.0152697	0.0151048	0.0177953	0.0182034	0.00401117	0.0174298	0.0119874	0.0127056	0.00842454	0.0109749	0.0124066	0.0191175	0.0174947	0.0116343	0.0146527	0.0144832	0.0243569	0.00641674	0.0141437	0.00422912	0.00999232	0.0114211	0.013058	0.0153597	0.0127275	0.0113755	0.0178024	0.0211548	0.0228475	0.00817382	0.00801313	0.0109226	0.0116909	0.0137047	0.0203057	0.0184609	0.0167479	0.0234211	0	0.0215647	0.0209047	0.017018	0.0155806
ENOG4110ZS0	0	0	0	0	0.00322696	0.00172797	0	0.00104179	0.00991352	0.0081408	0	0	0	0	0	0	0	0.00407586	0.00266792	0	0.00608466	0	0	0	0	0	0	0	0	0	0	0	0	0.0133064	0.00378458	0.00741413	0	0	0	0.0024996	0.00649234	0.00733232	0.0102275	0	0	0	0	0	0
ENOG4110ZS1	0.00196881	0	0	0	0	0.000589357	0.00260002	0.0039094	0.00809436	0.0110227	0	0	0	0.00142921	0	0.000447064	0	0.00576414	0	0	0.00492111	0	0	0	0	0	0	0	0	0	0	0	0	0.00629851	0.0165404	0.00423795	0	0	0	0	0.00564776	0.00963781	0.00457743	0	0	0	0	0	0
ENOG41111BV	0.00196881	0	0	0	0.00351272	0.00324329	0.00215646	0.00341239	0.00572358	0.0074315	0	0.000816584	0	0.00580259	0.00153968	0	0	0.00911391	0	0.00351347	0.00410112	0	0	0.00950701	0	0	0	0	0	0	0	0	0	0.014056	0.00800941	0.00716833	0	0	0	0.00514866	0.00608448	0.00701702	0.00316558	0	0	0	0	0	0
COG0062	0.00547959	0	0	0.00190576	0.00366985	0.00221521	0.00215646	0.00629917	0.0073891	0.00664694	0	0	0	0	0	0	0.000498046	0.00815173	0.00266792	0.00351347	0.00601378	0	0	0.00342989	0	0	0	0	0	0	0	0	0	0.0096859	0.00345483	0	0	0.00122403	0	0.0024996	0.00436765	0.0104828	0.00426847	0.0234211	0	0.00239894	0	0	0
ENOG4110ZZC	0.012546	0.00161295	0	0.00102008	0	0.00503944	0.00543128	0.00826127	0.00660902	0.0074315	0	0	0	0.0020212	0	0	0	0.00911391	0.00266792	0	0.00572914	0.00457998	0	0.00950701	0	0	0	0	0	0	0	0	0	0.0139458	0.0100729	0.00306867	0	0.00386083	0	0.0024996	0.00545041	0.00851012	0.00357126	0	0	0	0	0.00195809	0.00115911
ENOG410ZB8B	0	0	0	0	0.00224521	0.00133043	0.00107087	0.00104179	0	0.00332347	0	0	0	0.00142921	0.00153968	0	0	0.00815173	0	0	0.00418358	0	0	0	0	0	0	0	0	0	0	0	0	0.00532051	0.00363935	0	0	0	0	0	0.00316368	0.00665222	0.00134981	0.0234211	0	0.00239894	0.00199577	0	0
ENOG41110BB	0.00547959	0	0	0	0.00635449	0.0050566	0.00215646	0.00208359	0.0073891	0.0124353	0	0	0.000732824	0	0	0	0	0.00911391	0.00266792	0.00351347	0.00898706	0	0	0	0	0	0	0	0	0	0	0.0014983	0	0.0116363	0.0160716	0.0047263	0	0	0	0.00975119	0.0117437	0.013279	0.00611152	0	0	0	0	0	0
ENOG41111NI	0	0	0	0	0.00282664	0.00200017	0	0	0.00330451	0.0047001	0	0.000816584	0	0	0	0	0	0.00407586	0.00266792	0.0069027	0.00291672	0	0	0	0	0	0	0	0	0	0	0	0	0.00951465	0.00772716	0.0027262	0	0	0	0.00545147	0.00319071	0.00575026	0.00213424	0	0	0	0	0	0
ENOG411110D	0.00932816	0	0	0	0.0107039	0.00868875	0.00543196	0.00886059	0.0109598	0.0155885	0	0	0	0.00930342	0.00307937	0	0	0.00815173	0.00377301	0	0.00734486	0.00915996	0	0.00950701	0	0	0	0	0.00799633	0	0	0	0	0.0153777	0.0248507	0.0140347	0	0.0026368	0.00477279	0.00903449	0.0105036	0.0146949	0.0135338	0	0	0.0053642	0	0.00113899	0
COG1899	0.043296	0.0559197	0.0411757	0.0324288	0.0706526	0.0711721	0.0384736	0.034671	0.0306447	0.0356402	0.0357833	0.0333943	0.0356973	0.0405683	0.0398747	0.031759	0.0419635	0.0393062	0.0395716	0.0339382	0.0421249	0.0393985	0.0421648	0.0366127	0.0356927	0.0234653	0.041252	0.0326211	0.0366438	0.0347634	0.0391453	0.0290232	0.0332473	0.0418529	0.0434388	0.0391228	0.038217	0.0363709	0.0252553	0.0371646	0.0419363	0.0405127	0.0426777	0.0405665	0.0415765	0.0411988	0.0377073	0.0358477	0.0390949
ENOG411254R	0.0110314	0.00426136	0.00869953	0.00590543	0.00651521	0.00643376	0.00853439	0.00996584	0.0073891	0.00997041	0	0.00490573	0.00343549	0.00247546	0.00324584	0.00212425	0.00616557	0.0146957	0.00596565	0.00759541	0.00842227	0.00457998	0	0.0024253	0.00648957	0.00263396	0	0.00514499	0.0113085	0.00580544	0	0.00356879	0.00215739	0.00834339	0.0111308	0.00408691	0.00129711	0.00122403	0	0.00468708	0.00672387	0.0132778	0.0116934	0.0234211	0	0.00339262	0.00199577	0.00504713	0.00605208
ENOG41110EE	0.00434043	0	0	0	0.00322696	0.00388253	0.00108559	0.00445419	0.00467328	0.00332347	0	0	0	0.00842784	0.00153968	0.000774337	0	0.00407586	0.00266792	0	0.00183088	0	0	0	0	0	0	0	0	0	0	0	0	0.00893271	0.00712259	0.00741413	0	0	0	0	0.002123	0.00439296	0.00252526	0	0	0	0	0	0
ENOG41111MK	0	0	0	0	0.0030511	0.00169419	0.00107087	0.00104179	0.00330451	0.00664694	0	0	0	0	0	0	0	0.00705961	0.00266792	0	0.00356135	0	0	0	0	0	0	0	0	0	0	0	0	0.00403428	0.00985687	0	0	0	0	0.00958041	0.00607814	0.00659176	0.0136058	0	0	0.00239894	0	0	0
ENOG4110ZZE	0	0	0	0	0.000592349	0.000847095	0.00107087	0	0	0.00332347	0	0	0	0	0	0	0	0.00576414	0.00266792	0	0.00167015	0	0	0	0	0	0	0	0	0	0	0	0	0.00201714	0.00154505	0.000826799	0	0	0	0	0.0028207	0.00601741	0.00165317	0	0	0	0	0	0
ENOG41110B6	0.00637869	0	0	0	0.00359205	0.00382743	0.00108559	0	0.00572358	0.00940019	0	0	0	0	0	0	0	0.00998379	0.00377301	0	0.00479979	0	0	0.00950701	0	0	0	0	0	0	0	0	0	0.0112992	0.0106736	0.00202524	0	0	0	0.00763896	0.0121582	0.0114677	0.00357126	0.0234211	0	0	0	0	0
ENOG4110ZVB	0.00549373	0	0	0	0.0025713	0.00306574	0	0.0050972	0.00330451	0.0081408	0	0	0.00149662	0.00142921	0	0	0	0.00998379	0.00266792	0	0.00302871	0	0	0	0	0	0	0	0	0	0	0	0	0.00587989	0.00345483	0.00696818	0	0.00122403	0	0.00208729	0.0084463	0.00796624	0.00301827	0	0	0	0	0	0
ENOG41111AI	0.00352492	0	0	0	0.00312738	0.00320053	0.00260612	0.00147332	0.00467328	0.0074315	0	0	0	0	0	0	0	0.00998379	0	0	0.00373457	0	0	0	0	0	0	0	0.00461668	0	0	0	0	0.0126114	0.00733185	0.00116927	0	0	0	0.00458689	0.0132814	0.0105303	0.00416039	0	0	0	0	0	0
ENOG410ZVTM	0.00155612	0	0	0	0	0	0.00107087	0.00147332	0.0073891	0.0081408	0	0.000816584	0	0	0	0	0	0.00576414	0.00266792	0	0.00519429	0	0	0	0	0	0	0	0	0	0	0	0	0.0104171	0.00408781	0.00716833	0	0	0	0	0.010627	0.0108644	0.00495952	0	0	0	0	0	0
ENOG411108E	0.00196881	0	0	0	0.00443472	0.00261911	0	0.0039094	0.0073891	0.0047001	0	0	0	0	0	0	0	0.00576414	0	0	0.00343368	0	0	0	0	0	0	0	0	0	0	0	0	0.00946575	0.0100881	0.0038995	0	0	0	0.0024996	0.00571013	0.0100712	0.00437388	0	0	0	0	0	0
ENOG41110RF	0	0	0	0	0.00702942	0.00204223	0	0.00147332	0	0.0047001	0	0	0	0	0	0	0	0.00705961	0.00266792	0	0.00252081	0.00457998	0	0.00950701	0	0	0	0	0	0	0	0	0	0.0147471	0.0159159	0.000826799	0	0	0	0.00468708	0.0051932	0.00704294	0.00134981	0	0	0	0	0	0
ENOG41110MM	0.00220068	0	0	0	0.00372425	0.00277157	0.00282515	0	0.00809436	0.0047001	0	0	0.000732824	0.0020212	0	0	0	0.00705961	0	0	0.00671092	0.00647707	0	0	0	0	0	0	0	0	0	0	0	0.00639533	0.00748732	0.00551473	0	0.00161111	0	0.00871583	0.00394749	0.00736646	0.00213424	0	0	0.00239894	0	0.0011305	0
COG0843	0.0182607	0.00390654	0.0012988	0.00442588	0.0208503	0.021598	0.01151	0.0181436	0.0293711	0.0182034	0.00283632	0.00390046	0.00688036	0.0200513	0.0108053	0.00492959	0.000856388	0.0247925	0.00462097	0.0069027	0.0131996	0.0121175	0	0.0143576	0	0.00127984	0.00593007	0.00285426	0.0166457	0.00490649	0.0144897	0.00604927	0.00323608	0.0309782	0.0256799	0.0109921	0.006591	0.0164893	0.00826672	0.0162924	0.0175772	0.0198134	0.015187	0.0405665	0	0.00239894	0.0126079	0.00548255	0.00547792
ENOG4111XMC	0.0168268	0.00197546	0	0.00102008	0.00588412	0.00896393	0.00539632	0.0104472	0.0154995	0.0128717	0	0.00156232	0	0.0174163	0.00307937	0.000383024	0	0.0211788	0.00462097	0	0.00619544	0.0129541	0	0.0024253	0	0	0.00141424	0	0.0145992	0.00219425	0.00399812	0.0011896	0	0.0262281	0.0292954	0.00116927	0	0.00904777	0	0.0123312	0.0140181	0.0129974	0.0123204	0	0	0.00239894	0	0.00501573	0.00509404
ENOG4110ZJK	0	0	0	0	0.00145095	0.000847095	0	0.00147332	0.00874291	0.00940019	0	0	0	0	0	0	0	0.00576414	0	0.00288637	0.00389248	0	0	0	0	0	0	0	0	0	0	0	0	0.0137255	0.0131267	0.00374818	0	0	0	0.00677437	0.00622284	0.00646239	0.00393534	0	0	0.00239894	0	0	0
COG2009	0.00746254	0	0	0	0.00351143	0.00504622	0.00415833	0.00329444	0.0114472	0.0105097	0	0	0	0.00378133	0	0	0	0.00911391	0.00377301	0	0.00678283	0	0	0	0	0.000809439	0	0	0	0	0	0	0	0.0155314	0.0201496	0.00634153	0	0.002552	0	0.00500689	0.0102116	0.0100096	0.00381784	0	0	0.00239894	0	0.002261	0
COG0083	0.0133128	0.00293715	0.00869953	0.00517263	0.00686593	0.00912373	0.010474	0.00826127	0.0127983	0.0159388	0.00231585	0.00753262	0.00146565	0.00842784	0.00299126	0.00576561	0.0071742	0.0172924	0.00998244	0.00978906	0.0123557	0.00793276	0	0.00420074	0.00725556	0.00235595	0.00141424	0.00116616	0.00652898	0.00620627	0.00230832	0.00505705	0.00186835	0.012679	0.0157125	0.0085834	0.00447459	0.00728235	0.00477279	0.0122632	0.0189878	0.0142528	0.0138038	0	0	0.0189725	0.0056449	0.0116544	0.00998037
COG1156	0.0573491	0.0657201	0.0574299	0.0448811	0.0827262	0.0793399	0.0551238	0.0509723	0.0512998	0.054509	0.034536	0.0470767	0.0491452	0.0647476	0.0492146	0.0358986	0.0467983	0.0525138	0.0447225	0.0545738	0.0534329	0.0471538	0.0467597	0.0419034	0.0461171	0.0396455	0.0385838	0.0441256	0.0366438	0.0469077	0.0554159	0.0539593	0.0503	0.0451262	0.0424722	0.0555356	0.0467857	0.0583523	0.0484386	0.0488899	0.0613798	0.0529395	0.0402154	0.0405665	0.0293991	0.0493337	0.0425742	0.0426845	0.0503538
ENOG41111NF	0	0	0	0	0.00197895	0.000650115	0	0	0	0.00575642	0	0	0	0	0	0	0	0.00407586	0.00266792	0	0.00273327	0	0	0	0	0	0	0	0	0	0	0	0	0.00142633	0.00363935	0.000826799	0	0	0	0	0.00295798	0.00505218	0.00134981	0	0	0	0	0	0
ENOG41111J3	0	0	0	0	0.0025713	0.002056	0.00108559	0	0.00467328	0.0081408	0	0	0	0	0	0	0	0.00576414	0	0	0.00255882	0	0	0	0	0	0	0	0	0	0	0	0	0.00225523	0.00218503	0.0018994	0	0	0	0.00500689	0.00364151	0.00746728	0.00883004	0	0	0	0	0	0
ENOG4111Q16	0.00196881	0	0	0	0.0011847	0.000962306	0	0.00180444	0.00572358	0.0105097	0	0	0	0	0	0	0	0.00705961	0	0	0.00572592	0	0	0	0	0	0	0	0	0	0	0	0	0.00859174	0.00915763	0	0	0	0	0.00385477	0.00626694	0.00776848	0.0100867	0	0	0	0	0	0
ENOG411100S	0.00196881	0	0	0	0.00299642	0.00258879	0.00215646	0	0.00330451	0.0074315	0	0.000745736	0	0	0	0	0	0.00705961	0	0	0.00284462	0	0	0	0	0	0	0	0	0	0	0	0	0.00334505	0.00915763	0	0	0	0	0.00208729	0.00402302	0.00659682	0.00252526	0	0	0.00239894	0	0	0
COG0281	0.0446245	0.0539169	0.0436682	0.0480641	0.0723979	0.0699142	0.0503265	0.0516211	0.0417991	0.0453261	0.0244524	0.0355414	0.0310728	0.0435337	0.0414726	0.0272293	0.0368617	0.0359971	0.0362876	0.0473593	0.0477864	0.0360628	0.0281494	0.0329158	0.0314594	0.0198518	0.0242611	0.0345827	0.0295612	0.0385714	0.0332417	0.0416099	0.0400201	0.0275712	0.035646	0.0464167	0.0235582	0.0399563	0.0294215	0.0355384	0.0515688	0.0473465	0.0450817	0.0468421	0	0.0246016	0.031529	0.0329564	0.0392441
ENOG41111BX	0.00220068	0	0	0	0.00608851	0.00211376	0.00108559	0.00104179	0.00467328	0.00575642	0	0	0	0	0	0	0	0.00705961	0.00377301	0	0.00345297	0	0	0	0	0	0	0	0	0	0	0	0	0.00266842	0.00345483	0.000826799	0	0	0	0.00176748	0.00659594	0.00648571	0.00252526	0	0	0.00239894	0	0	0
ENOG411117Q	0.00196881	0	0	0	0.0029429	0.00369923	0.00260612	0.00629917	0.00330451	0.00575642	0	0	0.000732824	0	0	0	0	0.00576414	0.00266792	0	0.00731528	0	0	0	0	0	0	0	0	0	0	0	0	0.0119488	0.0148074	0.00792341	0	0	0	0.0100699	0.00728469	0.00748782	0.00416039	0.0331224	0	0.00587619	0	0	0
ENOG41111RG	0	0	0	0	0.00308784	0.0048463	0	0.00434092	0.00660902	0.00332347	0	0	0	0	0	0	0	0.00407586	0	0.00288637	0.00412418	0	0	0	0	0	0	0	0	0	0	0	0	0.010146	0.0026761	0.0038995	0	0	0	0.0029196	0.00330712	0.0063809	0.00301827	0	0	0.00239894	0	0	0
ENOG41110EB	0	0	0	0	0.00279866	0.00147089	0	0	0	0.00332347	0	0	0	0	0	0	0	0	0	0	0.0015089	0	0	0	0	0	0	0	0	0	0	0	0	0	0.00154505	0.000826799	0	0	0	0	0.000678	0.00410376	0	0	0	0	0	0	0
ENOG4110ZSP	0.0102997	0.00114053	0	0	0.00729199	0.00490532	0.00324205	0.00208359	0.00874291	0.00940019	0	0	0	0.0020212	0.00473875	0	0	0.012889	0.00266792	0	0.00701123	0.00793276	0	0.0024253	0	0	0.00141424	0	0	0	0	0	0	0.0115989	0.0134529	0.00506877	0	0.0032593	0	0.00611489	0.00862713	0.0117895	0.0155937	0	0	0.00239894	0	0.00273776	0.00185495
ENOG411117T	0.00561076	0	0	0	0.00851831	0.00659654	0.00107087	0.00836358	0.00572358	0.0152301	0	0	0	0	0	0	0	0.0157858	0.00266792	0.0069027	0.00977152	0.00647707	0	0	0	0	0	0	0.0122146	0.00219425	0	0	0	0.0196977	0.0155861	0.00551473	0.0018344	0	0	0.0131939	0.00750995	0.0146409	0.00539924	0	0	0.00415509	0	0.00195809	0.00131164
COG0209	0.0258461	0.0120747	0.0249402	0.0198215	0.010316	0.00947505	0.0273682	0.0215653	0.0231316	0.0230257	0.00901977	0.019843	0.0139854	0.030139	0.022178	0.0149112	0.0196458	0.0273417	0.0229503	0.0231355	0.0256158	0.0129541	0.00587301	0.0048506	0.0177724	0.00682055	0.00957582	0.0150148	0.0113085	0.0174163	0.0142407	0.0178121	0.0201356	0.0313688	0.0354752	0.0261788	0.0144717	0.0185951	0.00826672	0.0173428	0.0276008	0.0290169	0.02284	0.0331224	0	0.0079564	0.0186506	0.0178699	0.0214841
COG2046	0.0245235	0.00455011	0.0231286	0.0218076	0.0388151	0.0352869	0.0307431	0.0215027	0.0161887	0.0185043	0.00163755	0.0119487	0.0144111	0.012016	0.0100291	0.00940303	0.0174199	0.0254538	0.0148543	0.00996813	0.0160644	0.0158655	0.0271911	0.0072759	0.0145111	0.00685595	0.00717347	0.0102802	0.0145992	0.0114017	0.00658094	0.0111183	0.0131943	0.0239354	0.0288106	0.0242637	0.00693857	0.0139925	0.0106723	0.0218926	0.022194	0.0217919	0.0189924	0.0331224	0	0.00678524	0.0126542	0.0173496	0.0144068
ENOG41110GF	0.00196881	0	0	0	0	0	0.00108559	0.00104179	0.00467328	0.0047001	0	0	0	0.00142921	0	0	0	0.00815173	0	0.00408194	0.0033104	0.00647707	0	0	0	0	0	0	0	0	0	0	0	0.00561934	0.00712259	0	0	0	0	0.00176748	0.00632792	0.0058509	0.00233794	0	0	0	0	0.002261	0.00247075
ENOG41111NM	0.00196881	0	0	0	0.00284621	0.00238111	0	0	0.00467328	0.00664694	0	0	0	0	0	0	0	0.00576414	0	0	0.00361328	0	0	0	0	0	0	0	0	0	0	0	0	0.00349379	0.0083789	0.000826799	0	0	0	0.00208729	0.00368432	0.00636391	0.00301827	0	0	0.00239894	0	0	0
ENOG41110NQ	0.00155612	0	0	0	0.0029607	0.00327359	0.00260002	0.00147332	0.0073891	0.0047001	0	0.00115464	0	0	0	0	0	0.00407586	0.00266792	0	0.0025384	0	0	0	0	0	0	0	0	0	0	0	0	0.0144877	0.0109387	0.00268616	0	0	0	0	0.00825839	0.00737205	0.0129535	0	0	0	0	0.00161077	0.00131164
COG5491	0.00851949	0.0025503	0.0100409	0.00355937	0.015963	0.0140584	0.00704203	0.0134291	0.013218	0.0204872	0	0.0051246	0.0106335	0.0031958	0.00299126	0.0048428	0.00658742	0.0207829	0.00653504	0.00408194	0.0139441	0.00647707	0.00830569	0.0072759	0.00324479	0.00434852	0.00141424	0.00660835	0.0113085	0.00537479	0.00582445	0.00415832	0.00655849	0.028396	0.0289236	0.0114617	0	0.00113922	0	0.0174415	0.0231841	0.0189131	0.00930292	0.0234211	0	0.00678524	0	0.00578263	0.00200763
ENOG411114B	0.00901866	0.00161295	0	0	0.0160194	0.0168933	0.00469467	0.00860952	0.0073891	0.0105097	0.00231585	0.000745736	0.00548443	0.0020212	0.00369323	0.00327518	0.00489582	0.0122276	0.00266792	0.00351347	0.00575792	0	0.00587301	0.0072759	0.00324479	0.000809439	0	0	0.013058	0	0.00326445	0	0	0.0168401	0.013852	0.00143206	0	0.00212008	0	0.00562226	0.00821113	0.00993147	0.00301827	0	0	0.0053642	0.00199577	0.0011305	0.00163923
ENOG41110I7	0	0	0	0	0.00261449	0.00158252	0	0.00104179	0.00330451	0.00332347	0	0	0	0	0	0	0	0.00407586	0	0	0.00434878	0	0	0	0	0	0	0	0	0	0	0	0	0.00247048	0.0106238	0.0047263	0	0	0	0.00837107	0.00316242	0.00526231	0.00213424	0	0	0.00239894	0	0	0
ENOG4110ZRV	0.00688966	0	0	0	0.00825437	0.00755773	0.00389602	0.00599298	0.0104498	0.0132939	0	0	0	0.0020212	0.00153968	0	0	0.0163035	0.00653504	0	0.00838799	0.0102412	0	0.00950701	0	0	0	0	0	0	0	0	0	0.018146	0.0156341	0.00989453	0.00157538	0.00212008	0	0.00871583	0.0135672	0.0135402	0.0124865	0	0	0.0053642	0	0.00113899	0
ENOG41110B5	0	0	0	0	0.00266743	0.00164351	0.00175429	0	0.00330451	0.00664694	0	0	0	0	0	0	0	0.00407586	0	0	0.00373621	0	0	0	0	0	0	0	0	0	0	0	0	0.00349379	0.00582438	0.000826799	0	0	0	0.00208729	0.00273712	0.00375078	0.000954459	0	0	0	0	0	0
ENOG41110A2	0.00434043	0	0	0	0	0	0.00339473	0.00860952	0.0073891	0.00940019	0	0	0	0	0	0	0	0.0107837	0	0	0.00524157	0	0	0	0	0	0	0	0	0	0	0	0	0.0120507	0.0026761	0.00989453	0	0	0	0	0.00483746	0.0103803	0.0117879	0	0	0	0	0	0
ENOG4110ZNI	0	0	0	0	0.00534451	0.00350608	0.00107087	0.00467204	0.00330451	0.0081408	0	0.000816584	0	0	0	0	0	0.00815173	0	0.00351347	0.00743255	0	0	0	0	0	0.00141424	0	0	0	0	0	0	0.00630625	0.0178674	0	0	0	0	0.00899676	0.00562186	0.00715452	0.0036966	0.0234211	0	0.00339262	0	0	0
ENOG411107E	0	0	0	0	0.0025713	0.00176619	0.00108559	0	0.00330451	0.00664694	0	0	0	0	0	0	0	0.00815173	0	0	0.00346855	0	0	0	0	0	0	0	0	0	0	0	0	0.00390617	0.00631545	0.00333146	0	0	0	0.00176748	0.00285892	0.00668772	0.00213424	0	0	0	0	0	0
ENOG4110ZRX	0	0	0	0	0	0	0.00153526	0	0.00330451	0.00575642	0	0	0	0	0	0	0	0.00407586	0	0	0.00361328	0	0	0	0	0	0	0	0	0	0	0	0	0.00201714	0.00154505	0	0	0	0	0.00208729	0.00364695	0.00583867	0.00190892	0	0	0	0	0	0
ENOG41110VA	0	0	0	0	0.00364918	0.00232896	0.00153526	0.00104179	0.00572358	0.0081408	0	0	0	0	0	0	0	0	0	0	0.00376397	0	0	0.0024253	0	0	0	0	0	0	0	0	0	0.00302571	0	0.00506877	0	0	0	0.00176748	0.00979091	0.00700459	0.00301827	0	0	0.00339262	0	0	0
ENOG41111RM	0	0	0	0	0	0	0.00108559	0.00488571	0.00330451	0	0	0	0	0	0	0	0	0.00576414	0	0	0.00129463	0	0	0	0	0	0	0	0	0	0	0	0	0.00174689	0.0051844	0.000826799	0	0	0	0	0.00212486	0.00436028	0.000954459	0	0	0	0	0	0
ENOG41110SK	0.00155612	0	0	0	0.00197895	0.00214382	0.00283988	0	0	0.0074315	0	0	0	0.00580259	0	0	0	0	0	0.00351347	0.00376163	0	0	0	0	0	0	0	0	0	0	0	0	0.00302571	0.00582438	0	0	0	0	0.0024996	0.00212486	0.0057381	0.00233794	0	0	0.00239894	0	0	0
ENOG41110FN	0.00155612	0	0	0	0.00382796	0.00153294	0.00107087	0	0	0.0074315	0	0	0	0	0	0	0	0	0	0.00639983	0.0040128	0	0	0	0	0	0	0	0	0	0	0	0	0.00363645	0.00781707	0.000826799	0	0	0	0.00471936	0.00648262	0.00652391	0.0100867	0	0	0.00239894	0	0	0
ENOG41110V5	0.00196881	0	0	0	0.00224521	0.00192691	0.00108559	0.00104179	0.00467328	0.00664694	0	0	0	0	0	0	0	0.00705961	0.00462097	0	0.00272721	0	0	0	0	0	0	0	0	0	0	0	0	0.00415844	0.00670859	0.0038995	0	0	0	0	0.00851479	0.00650285	0.00233794	0	0	0.00239894	0.00199577	0	0.00131164
ENOG41110NS	0.00352492	0	0	0	0.00410163	0.00245646	0	0.00180444	0.00330451	0.00575642	0	0.000745736	0	0	0	0	0	0.00815173	0	0.00351347	0.00496754	0	0	0	0	0	0	0	0	0	0	0	0	0.00814467	0.00557754	0	0	0	0	0.00417458	0.00356404	0.00493029	0.00233794	0	0	0.00239894	0	0	0
ENOG41110EG	0.00196881	0.00114053	0	0	0.00662677	0.00257219	0	0	0	0.0047001	0	0	0	0.00580259	0	0	0	0.00576414	0	0	0.0025384	0	0	0	0	0	0	0	0.00461668	0	0	0	0	0.0043161	0.00363935	0	0	0	0	0	0.00246659	0.00297149	0.00190892	0	0	0	0	0	0
COG2132	0.0400551	0.0502128	0.0147593	0.0244985	0.0167444	0.0125995	0.0256782	0.0332132	0.0395162	0.0364068	0.0119477	0.00940752	0.013463	0.0452928	0.0286565	0.0119025	0.00429169	0.0345849	0.0143672	0.0154585	0.0265998	0.0255003	0	0.0175508	0.0116992	0.00789856	0.0398751	0.0198769	0.0326449	0.0114017	0.035317	0.0383623	0.0224703	0.0523636	0.0496396	0.0225267	0.0395406	0.0394003	0.0106723	0.0220864	0.0391201	0.0356394	0.0282858	0.0331224	0.0293991	0.0237861	0.0188152	0.0127358	0.0133467
ENOG41111FA	0	0	0	0	0	0	0.0018803	0.00445419	0	0.00997041	0	0	0	0	0	0	0	0.00705961	0.00377301	0	0.00553937	0	0	0	0	0	0	0	0	0	0	0	0	0.0107491	0.00781707	0.00948034	0	0	0	0	0.00572062	0.0111963	0.0036966	0	0	0	0	0	0
ENOG4111UI0	0.00352492	0.00457396	0.0115589	0	0.0089074	0.00385759	0.00543128	0.00147332	0.00572358	0.0074315	0	0.0061529	0.00276591	0	0.00205285	0.00241138	0.00598997	0.0141192	0.0103328	0.0110205	0.00875722	0.00457998	0	0	0.00324479	0.00057236	0	0.00567204	0.00461668	0.008777	0	0.0014983	0.00826776	0.0166216	0.00742393	0.00782414	0	0.00122403	0	0.00468708	0.0133727	0.0111955	0.00505052	0.0234211	0	0	0.012182	0.00816073	0.00748555
ENOG4110ZNH	0.00434043	0	0	0	0	0	0	0.00104179	0.00809436	0.00940019	0	0	0	0	0	0	0	0.00815173	0.00266792	0	0.00636234	0	0	0	0	0	0	0	0	0	0	0	0	0.00524068	0.0157355	0.00184878	0	0	0	0	0.0115472	0.0103342	0.00486681	0	0	0	0	0	0
ENOG41110FK	0	0	0	0	0.00270022	0.00133476	0.00108559	0.00434092	0	0.00664694	0	0	0	0	0	0	0	0.00407586	0.00377301	0	0.0044271	0	0	0	0	0	0	0	0.00461668	0	0	0	0	0.00363645	0.0139397	0.00116927	0	0	0	0.0054192	0.00351282	0.00669057	0.00269962	0	0	0.00239894	0	0	0
ENOG410XZKQ	0.00196881	0	0	0	0	0	0	0.00180444	0.00660902	0.0105097	0	0	0	0	0	0	0	0.00705961	0	0.00351347	0.00478277	0	0	0.0024253	0	0	0	0	0	0	0	0	0	0.00557603	0.0107244	0.00906773	0	0	0	0.00621623	0.00734958	0.00643086	0.00252526	0	0	0.00415509	0	0	0
ENOG4111146	0	0	0	0	0.0011847	0.00118151	0.00108559	0.00104179	0	0.00332347	0	0	0	0	0	0	0	0	0	0.00338923	0.00106191	0	0	0	0	0	0	0	0	0	0	0	0	0.00302571	0.00218503	0.000826799	0	0	0	0	0.0063274	0.00378529	0.00827093	0	0	0	0	0	0
COG1948	0.00892119	0	0	0.00102008	0.0118823	0.00701285	0.00498161	0.00104179	0.00330451	0.00575642	0	0.00156232	0.00222944	0.00595238	0.00153968	0.00157464	0.000710467	0.0141192	0.00462097	0	0.00860584	0	0.00587301	0.0024253	0	0	0	0.000823975	0.00652898	0	0.00182633	0.0011896	0	0.00756245	0.00672945	0.000826799	0	0.00141277	0	0.00837107	0.0154278	0.0096161	0.00447681	0	0	0.00339262	0	0	0.00163923
COG2912	0.00434043	0	0.0012988	0.00106068	0.00608198	0.00498653	0.00394189	0.0039094	0.00874291	0.00664694	0	0	0	0	0	0.000752141	0	0.00815173	0.00266792	0	0.00750982	0	0	0	0	0	0	0.00107881	0	0	0	0	0	0.00494096	0.0030901	0.00574828	0	0	0	0.0088483	0.00680814	0.012556	0.0053142	0	0	0.00339262	0	0.00226949	0
COG0805	0.0107297	0.00752812	0.00786083	0.00102008	0.0283085	0.0304807	0.00650297	0.00653777	0.0174858	0.0105097	0	0.00716045	0.0072496	0.00782379	0.0061585	0.00360919	0.00297626	0.0203793	0.0122259	0.0111929	0.0106816	0.0112186	0.0089172	0.0134449	0.00648957	0.00057236	0.00251702	0	0.00652898	0.0118164	0.00230832	0.00355874	0.00621564	0.0219967	0.00557075	0.00143206	0	0.00594947	0	0.0131257	0.00960355	0.0142652	0.0138038	0.0234211	0	0.00339262	0.00957139	0.0156854	0.00762511
COG4901	0.00196881	0	0	0	0.000592349	0.00213272	0	0.0028676	0.00330451	0.0047001	0	0	0	0	0	0	0	0.00407586	0	0	0.00485438	0	0	0	0	0	0	0	0.00461668	0	0	0	0	0.0105439	0.00985687	0.0038995	0	0	0	0.00562226	0.002123	0.00494918	0.00134981	0	0	0	0	0	0
ENOG41125CH	0.00352492	0	0	0	0.00196095	0.00267492	0.00282515	0.00104179	0.00572358	0.0047001	0	0.000745736	0	0	0	0	0	0.00815173	0	0	0.0025384	0	0	0	0	0	0	0	0	0	0	0	0	0.00376217	0.0103479	0	0.00129711	0	0	0.00306137	0.00330712	0.00571556	0.00165317	0	0	0.00239894	0	0.00113899	0
ENOG41111RF	0.00352492	0	0	0	0	0	0.00215646	0.00180444	0.00467328	0.00575642	0	0	0	0	0	0	0	0.00576414	0	0	0.0047239	0	0	0	0	0	0	0	0	0	0	0	0	0.0061564	0.00345483	0.000826799	0	0	0	0.0024996	0.00626694	0.00791097	0.00993938	0	0	0	0	0	0
ENOG41122ZG	0.00466408	0	0	0	0.00344332	0.00553192	0	0	0.00467328	0.0074315	0	0	0	0	0	0	0	0	0	0	0.00255682	0.00457998	0	0	0	0	0	0	0	0	0	0	0	0.00318938	0.00154505	0.00143206	0	0	0	0.00837107	0.00295798	0.00460703	0.00827093	0.0234211	0	0.00239894	0	0	0
ENOG410ZBBX	0.00416949	0	0	0	0.00821528	0.00435165	0.00215646	0.0028676	0.00991352	0.0074315	0	0.00115464	0.00185584	0.00285842	0.00102642	0	0	0.012889	0	0	0.00671029	0.00793276	0.00830569	0.00950701	0	0	0	0	0.00799633	0	0	0	0	0.0184682	0.00951687	0.00696818	0	0	0	0.0024996	0.00402695	0.00790064	0.00344135	0	0	0.00239894	0	0.00301348	0.00131164
ENOG41110SH	0.004985	0	0	0	0.00873453	0.00251159	0.00394189	0.0050972	0.00809436	0.00879307	0	0	0	0	0	0	0	0.0115283	0.00377301	0.00338923	0.00611863	0	0	0	0	0	0	0	0.00461668	0	0	0	0	0.0140389	0.0117597	0.000826799	0	0	0	0.00940644	0.00608821	0.00983701	0.0114985	0	0	0	0	0	0
ENOG410Y49W	0	0	0	0	0.000837707	0.000847095	0.00108559	0.00552872	0.00467328	0.00332347	0	0	0	0	0	0	0	0.0135181	0.00462097	0	0.00470392	0	0	0	0	0	0	0	0	0	0	0	0	0.00946575	0.00345483	0.000826799	0	0	0	0	0.00539714	0.00853442	0.0053142	0	0	0	0	0	0
ENOG411104B	0	0	0	0	0	0	0.00108559	0	0.00330451	0.00332347	0	0	0	0	0	0	0	0.00576414	0	0	0.0032018	0	0	0	0	0	0	0	0	0	0	0	0	0.00247048	0.00218503	0.00658567	0	0	0	0	0.00268021	0.00498011	0.00286338	0	0	0	0	0	0
ENOG411100R	0.00352492	0	0	0	0.00504553	0.00231982	0.00402598	0.0028676	0.00467328	0.0105097	0	0	0	0	0	0	0	0.0115283	0.00266792	0	0.00554262	0	0	0	0	0	0	0	0	0	0	0	0	0.00872902	0.0030901	0.000826799	0	0	0	0	0.0046623	0.0085099	0.00486681	0	0	0.00239894	0	0	0
ENOG410Y4FA	0	0	0	0	0.000592349	0.0013068	0.00153526	0.00180444	0.00467328	0.00575642	0	0	0	0	0	0	0	0.00407586	0.00266792	0	0.0025103	0	0	0	0	0	0	0	0	0	0	0	0	0.00285266	0.00218503	0.0018994	0	0	0	0.00208729	0.00611191	0.00449283	0.00233794	0	0	0	0	0	0
COG1384	0.0213936	0.0128947	0.0254349	0.0126119	0.0218154	0.0191367	0.023047	0.020981	0.0216691	0.0232643	0.00163755	0.0140148	0.0132519	0.0193176	0.0186912	0.0141246	0.023778	0.0219492	0.022638	0.0232601	0.0234442	0.02631	0.0126108	0.00999976	0.0148695	0.01252	0.0104414	0.0189298	0.013058	0.0214992	0.0134026	0.0167174	0.016953	0.0286155	0.0307828	0.0143402	0.0105528	0.0187227	0.00954559	0.0161554	0.0228092	0.0258372	0.0258396	0.0331224	0	0.00959578	0.0214774	0.0230884	0.0194444
ENOG4111079	0.00220068	0	0	0	0.00171559	0.00198605	0.00153526	0.00147332	0.00467328	0.0074315	0	0	0	0	0	0	0	0.0115283	0	0	0.00584216	0	0	0	0	0	0	0	0	0	0	0	0	0.0148823	0.00742393	0	0	0.00173104	0	0	0.00364151	0.00821507	0.0036966	0	0	0	0	0	0
ENOG4110ZK1	0.00269527	0	0	0	0	0	0	0.00104179	0.0073891	0.0105097	0	0	0	0	0	0	0	0.00407586	0	0.00288637	0.00505567	0	0	0	0	0	0	0	0	0	0	0	0	0.00318938	0.00345483	0.00506877	0	0	0	0.00176748	0.00712699	0.0069546	0.00134981	0	0	0	0	0	0
ENOG4110ZQK	0	0	0	0	0.000837707	0.000721812	0	0.00104179	0	0	0	0.00105463	0	0	0	0	0	0	0	0	0	0	0	0	0	0	0	0	0	0	0	0	0	0.00142633	0.00218503	0	0	0	0	0.00176748	0.000950532	0.00354611	0.000954459	0	0	0	0	0	0.00131164
COG1290	0.0203584	0.00531114	0.0169394	0.0135289	0.0270972	0.0219924	0.0175146	0.0190979	0.0245069	0.0237343	0.00231585	0.0107639	0.00811574	0.02077	0.00977816	0.00977343	0.00929465	0.0234141	0.00754601	0.0102578	0.0156192	0.0129541	0.0147902	0.0159237	0.00648957	0.00999094	0.013214	0.0146529	0.0153118	0.0105232	0.0148857	0.0153493	0.00539347	0.0276257	0.0320683	0.0142035	0.0126149	0.0176547	0.0143184	0.017665	0.0224531	0.0214914	0.0188427	0	0	0.0199553	0.00282245	0.00794746	0.0116094
COG2262	0.015173	0.00923074	0.0213791	0.0115006	0.015745	0.0204181	0.0139256	0.0173341	0.0192684	0.0132939	0.00925275	0.01274	0.0151828	0.00842784	0.0168481	0.00818773	0.0169358	0.0219492	0.0192386	0.0124243	0.0192822	0.0177382	0.0154451	0.00999976	0.0133786	0.00986986	0.00506592	0.0123517	0.0138501	0.021274	0.00399812	0.0123983	0.0197035	0.0212825	0.0257343	0.0138124	0.00406232	0.0107545	0.00826672	0.00903449	0.0196561	0.0202775	0.016076	0.0234211	0	0.00959578	0.0161867	0.0194496	0.0176715
ENOG4111HW6	0.00155612	0	0	0	0.00325899	0.00179446	0.00108559	0	0.0073891	0.00575642	0	0.000816584	0	0	0	0	0	0.00998379	0.00266792	0.00351347	0.00284462	0	0	0.00342989	0	0	0	0	0	0	0	0	0	0.00451046	0.00951687	0	0	0	0	0	0.00699211	0.00593547	0.00269962	0	0	0.00415509	0	0	0
ENOG4110ZWK	0	0	0	0	0.00270022	0.00179257	0	0.00104179	0.00330451	0.00664694	0	0	0	0	0	0	0	0.00407586	0.00462097	0	0.00467894	0	0	0	0	0	0	0	0	0	0	0	0	0.00377372	0.00672945	0.00116927	0	0	0	0.0102438	0.00710494	0.0062089	0.00301827	0	0	0	0	0	0
COG2151	0.0189412	0.00638259	0.0212073	0.0127611	0.0232308	0.0215775	0.0154552	0.0208275	0.0174858	0.0172693	0.0172011	0.00920206	0.00971857	0.0114877	0.0166225	0.012483	0.0063999	0.0191175	0.0106717	0.0126147	0.0155803	0.0151901	0.0101724	0.00939314	0.00917764	0.00602946	0.0142171	0.00938589	0.023989	0.00981298	0.0122391	0.0115421	0.00323608	0.0242903	0.0322738	0.00920023	0.0135863	0.0135646	0.0165334	0.023182	0.0201613	0.0195587	0.0168018	0	0	0.00479789	0.010347	0.0105229	0.0109183
ENOG410Y6R8	0	0	0	0	0.00156721	0.00155166	0.0018803	0.0028676	0	0.0047001	0	0	0	0	0	0	0	0.00576414	0	0	0.00267915	0	0	0	0	0	0	0	0	0	0	0	0	0.00363645	0.00631545	0	0	0	0	0	0.00564001	0.0061049	0.00252526	0	0	0	0	0	0
ENOG4111WI7	0.00352492	0.00114053	0	0	0.00461827	0.000430356	0.00294038	0.00147332	0.00467328	0.0081408	0	0	0.000732824	0.00797359	0.00102642	0	0.00142103	0.0115283	0.00266792	0.00288637	0.00684939	0.00457998	0	0	0	0	0	0	0	0	0.00326445	0.00168234	0	0.00878292	0.011055	0.00116927	0	0.0026368	0	0	0.00513998	0.0106792	0.00495952	0	0	0	0.00199577	0	0
ENOG41110B9	0	0	0	0	0.00293	0.00260879	0	0	0	0.00332347	0	0	0	0	0	0	0	0.00576414	0.00377301	0	0.00548908	0	0	0	0	0	0	0	0	0	0	0	0	0.00318938	0.0030901	0.00662571	0	0	0	0.00468708	0.00414687	0.00628769	0.00286338	0	0	0	0	0	0
COG1410	0.0104895	0.00656768	0.00710001	0.00534716	0.00599222	0.00682615	0.00872359	0.00950791	0.00809436	0.0074315	0	0.00641881	0.00679108	0.0132462	0.00554926	0.00268227	0.0035778	0.0157858	0.00800376	0.00266244	0.00997196	0.0112186	0	0.0024253	0.00324479	0.00108745	0.00147934	0.00246588	0.0113085	0.00537479	0.00509078	0.0057295	0.00341113	0.0195409	0.0203815	0.00998651	0.00307191	0.00439852	0.00826672	0.0143277	0.0156009	0.0166863	0.0122353	0	0	0.00339262	0.0111761	0.0062963	0.00726991
COG0723	0.0130157	0.00426904	0.013739	0.00144262	0.0267403	0.0258632	0.00713807	0.00647648	0.0147782	0.00940019	0.0032751	0.00329187	0.00724038	0.00930342	0.00395526	0.00676086	0.00334164	0.0141192	0.00377301	0.00288637	0.0105714	0.00915996	0.0147902	0.0048506	0.00458882	0.00109355	0.00746569	0.00542927	0.0138501	0.00490649	0.00584727	0.0053758	0.00663285	0.0145501	0.0256865	0.00764769	0.00436902	0.00773138	0.00826672	0.0149088	0.00762457	0.0152136	0.00522779	0.0331224	0	0.00479789	0.00971508	0.00574942	0.00349417
ENOG4111V8Y	0.00196881	0	0	0	0.00481588	0.00400834	0	0.00104179	0.00660902	0.00664694	0	0.000816584	0	0	0	0	0	0.00815173	0.00266792	0	0.00440736	0	0	0	0	0	0	0	0	0	0	0	0	0.0114355	0.0135257	0.00116927	0	0	0	0.0112792	0.00833454	0.00709663	0.00252526	0	0	0.00239894	0	0	0
COG3329	0.00352492	0	0	0.00106068	0	0	0.00153526	0	0.00660902	0.0047001	0	0	0	0	0	0	0	0.00576414	0	0	0.000895804	0	0	0	0	0	0	0	0	0	0.00258282	0	0	0.00712242	0.0114564	0.0074525	0	0	0	0	0.00356404	0.00480267	0	0	0	0	0	0	0.00247075
ENOG4111078	0	0	0	0	0.00145095	0.00119797	0.00215646	0	0.00330451	0	0	0	0	0	0	0	0	0.00815173	0.00266792	0.00288637	0.00305707	0	0	0	0	0	0	0	0	0	0	0	0	0.00363645	0.00218503	0	0	0	0	0	0.00792397	0.0059046	0.0036966	0	0	0	0	0	0
COG1018	0.01499	0.00732478	0.0166286	0.00896331	0.00570155	0.0107037	0.0142472	0.0167425	0.0168498	0.0190919	0	0.00968905	0.00654989	0.00930342	0.0138408	0.00319761	0.0110307	0.0237662	0.0146128	0.00946686	0.0171156	0.0151901	0	0.0024253	0.00725556	0.00660767	0.00147934	0.0101053	0.013058	0.014555	0.00719945	0.00720242	0.00939205	0.0285583	0.0249608	0.0118859	0	0.00711445	0.00477279	0.00982369	0.0223872	0.0225518	0.0096867	0.0331224	0	0.00634701	0.0171838	0.0194982	0.0162123
ENOG411107F	0	0	0	0	0.00167541	0.000589357	0	0	0	0.00664694	0	0	0	0	0	0	0	0	0	0	0.002108	0	0	0	0	0	0	0	0	0	0	0	0	0.00225523	0.00582438	0.00506877	0	0	0	0.00412894	0.00637797	0.00587319	0.0097845	0	0	0	0	0	0
COG1351	0.0115	0.00329966	0	0.00465274	0.00551279	0.00780457	0.00545632	0.011224	0.0136248	0.00879307	0	0.00156232	0	0.00945321	0.0092697	0.000383024	0.00336152	0.0191175	0.00377301	0	0.00891976	0.00793276	0	0	0	0.00057236	0	0	0.00799633	0.00219425	0.00326445	0.0057295	0.00107869	0.0180697	0.0177874	0.000826799	0.00307191	0.00486822	0.00477279	0.00598097	0.010934	0.0110355	0.0121489	0	0	0.00239894	0	0.00310329	0.00331928
ENOG41110RI	0	0	0	0	0.00102598	0.00133043	0	0	0	0.00332347	0	0	0	0	0	0	0	0.00576414	0.00266792	0	0.00272109	0	0	0	0	0	0	0	0	0	0	0	0	0.00225523	0.00218503	0	0	0.00141277	0	0.00208729	0.00252016	0.0051539	0.000954459	0	0	0	0	0	0
ENOG41110MQ	0	0	0	0	0	0	0.00215646	0.00434092	0.00572358	0.00575642	0	0	0	0	0	0	0	0.00407586	0	0	0.00219043	0	0	0	0	0	0	0	0	0	0	0	0	0.0128016	0.00742393	0.00116927	0	0	0	0	0.00417505	0.0040568	0.0036966	0	0	0.00339262	0	0	0
ENOG41110B7	0	0	0	0	0.000837707	0.00155166	0	0.00147332	0.00330451	0.0047001	0	0	0	0	0	0	0	0.00407586	0.00266792	0	0.0019241	0	0	0	0	0	0	0	0	0	0	0	0	0.00247048	0.0111267	0.000826799	0	0	0	0	0.0028207	0.00701234	0.00344135	0	0	0	0	0	0
ENOG410ZXD4	0.00155612	0	0	0	0.0132742	0.00470529	0.00108559	0.0028676	0.00660902	0.0081408	0	0.000816584	0	0	0	0	0.00157311	0.00911391	0	0.00496879	0.00543215	0	0	0	0	0	0	0	0	0	0	0.00168234	0	0.00494096	0.0143037	0.0038995	0	0	0.00477279	0.00562226	0.0109563	0.0120744	0.0162562	0.0234211	0	0.00339262	0	0	0
ENOG411110B	0.00155612	0	0	0	0.0030511	0.002587	0.00108559	0.00147332	0.00467328	0.00575642	0	0	0	0	0	0	0	0.00998379	0.00266792	0	0.00653992	0	0	0	0	0	0	0	0	0	0	0	0	0.00483693	0.00378458	0.0018994	0	0	0	0.00385477	0.00446095	0.0102404	0.00344135	0	0	0.00239894	0	0	0
ENOG4110ZQM	0.00496619	0	0	0	0	0	0.00215646	0.00628	0.00660902	0.00940019	0	0	0	0.00142921	0	0	0	0.00911391	0	0	0.00473815	0	0	0	0	0	0	0	0	0	0	0	0	0.014124	0.0105887	0.00840773	0	0	0	0	0.00901563	0.00980823	0.00404943	0	0	0	0	0.00226949	0
ENOG41111SG	0	0	0	0	0.000592349	0.000430356	0.00108559	0	0.00330451	0.00332347	0	0	0	0	0	0	0	0.00407586	0.00377301	0	0.000867042	0	0	0	0	0	0	0	0	0	0	0	0	0.00201714	0	0.0047263	0	0	0	0	0.00218818	0.00395309	0.00213424	0	0	0	0	0	0
ENOG4111148	0.00278432	0	0	0	0.00256039	0.00339887	0.00107087	0.00147332	0	0.0047001	0	0	0	0	0	0	0	0.0107837	0	0.00351347	0.00511072	0.00457998	0	0	0	0	0	0	0.00461668	0	0	0	0	0.00639533	0.00218503	0	0	0	0	0.00176748	0.00300501	0.0054993	0.00233794	0	0	0	0	0	0.00115911
COG1007	0.0222248	0.0126201	0.018601	0.0132195	0.0288691	0.0255828	0.0176524	0.0180227	0.0208995	0.0250916	0.00655021	0.0131307	0.0132838	0.0165397	0.0178888	0.0140499	0.0180682	0.0260983	0.0155565	0.0145791	0.021061	0.0199637	0.0089172	0.0192082	0.0112403	0.00761981	0.0203722	0.0196158	0.0195869	0.0195029	0.0222616	0.0169461	0.0153296	0.0287714	0.0339282	0.0202638	0.0165242	0.0207185	0.00954559	0.0190496	0.0233198	0.0254321	0.0182144	0.0234211	0	0.0101779	0.0181126	0.0122081	0.0169595
ENOG41110NP	0	0	0	0	0	0.000589357	0.00107087	0.0039094	0.00467328	0.00879307	0	0	0	0	0	0	0	0.00998379	0	0	0.00351063	0	0	0	0	0	0	0	0	0	0	0	0	0.00898957	0.0135257	0	0	0	0	0	0.00638327	0.00703205	0.0036966	0	0	0	0	0	0
ENOG4111039	0.00269527	0	0	0	0.00374508	0.00179578	0.00108559	0.00104179	0.00330451	0.0074315	0	0.00156232	0	0	0	0	0	0.00576414	0.00377301	0	0.00562419	0	0	0	0	0	0	0	0	0	0	0	0	0.0130452	0.00408781	0	0	0	0	0.00306137	0.00483254	0.00882101	0.00357126	0	0	0.00339262	0	0	0
ENOG41111TI	0	0.00197546	0.0012988	0	0	0	0.00107087	0	0	0	0	0	0	0	0	0	0	0	0	0	0	0	0	0	0	0	0	0	0	0	0	0	0	0	0.00154505	0.0018994	0	0	0	0	0.00233289	0.000978492	0	0	0	0	0	0	0
ENOG4110ZS5	0.00196881	0	0	0	0.0030511	0.00146721	0	0.0028676	0.0073891	0.00940019	0	0.000745736	0	0	0	0	0	0.00576414	0.00266792	0	0.00381685	0	0	0	0	0	0	0	0	0	0	0	0	0.00578594	0.0103479	0.000826799	0	0	0	0.0054192	0.0104687	0.00646178	0.00301827	0	0	0.00339262	0	0	0
COG1097	0.014722	0.00985892	0.0269178	0.0149648	0.02793	0.0274584	0.0109034	0.0133012	0.0104498	0.0132939	0	0.0122911	0.00963521	0.0179398	0.0143862	0.00804624	0.018799	0.0195472	0.0155565	0.0208275	0.0181546	0.0194312	0.0126108	0.0097012	0.0129791	0.00866229	0.00361981	0.0140303	0.0122146	0.0167109	0.00509078	0.0120055	0.0170837	0.020158	0.0210083	0.0155407	0.0046738	0.0086114	0.0106723	0.00982369	0.0170171	0.0180367	0.0100559	0	0	0.0260302	0.0188152	0.0191886	0.0197016
COG1310	0.0106318	0.00646952	0.0105029	0.00788713	0.0224332	0.0202264	0.0114276	0.0109311	0.0114472	0.0105097	0.00163755	0.0115482	0.00959832	0.0135512	0.00678019	0.00711134	0.0143984	0.018678	0.0138629	0.00893803	0.0150993	0.0183199	0.00587301	0.0048506	0.0152194	0.00369079	0.00258213	0.0104769	0.00461668	0.0148821	0.00182633	0.0102824	0.0137063	0.0159077	0.0126309	0.00682016	0.00590591	0.0058113	0.00477279	0.0112877	0.0152961	0.0164568	0.0147918	0.0234211	0	0.0208051	0.0123719	0.0149015	0.0177132
COG0143	0.0156034	0.00936333	0.0101921	0.00866996	0.0236185	0.0197826	0.0127669	0.0180996	0.0140198	0.0155885	0	0.0124301	0.0115158	0.00999479	0.0147347	0.00680354	0.0146203	0.0146957	0.0122259	0.0135543	0.0172194	0.0144832	0.0089172	0.0159237	0.0102609	0.00517144	0.00297381	0.0105709	0.0166457	0.0122171	0.00582445	0.0125234	0.0095142	0.0240966	0.023928	0.0125209	0.00531858	0.00626235	0.00674975	0.0160958	0.0139093	0.0171677	0.0173034	0.0234211	0	0.0184062	0.010347	0.0101019	0.011711
ENOG411119J	0	0.00329966	0.00499688	0	0	0	0	0	0.00330451	0	0	0	0	0	0.00627843	0	0	0	0	0	0.000895804	0	0	0	0	0	0	0	0	0.00219425	0	0	0	0	0.00363935	0	0	0.002552	0	0	0	0.00195698	0.00134981	0	0	0	0	0	0.00131164
COG1690	0.0575522	0.0557515	0.0440129	0.055064	0.0502869	0.0518767	0.0594922	0.0619061	0.0456692	0.0547112	0.0389135	0.0470003	0.0428543	0.0548508	0.0447021	0.0358262	0.0489987	0.0499189	0.0469736	0.0589308	0.0528888	0.0480353	0.0549176	0.0413185	0.0418062	0.0305174	0.0296783	0.0411869	0.0433083	0.04046	0.0372201	0.0436891	0.0409657	0.0515118	0.0524371	0.0526087	0.0357777	0.0432658	0.0474887	0.0465793	0.0538389	0.0557796	0.0513578	0.0234211	0	0.0410348	0.0434397	0.0465648	0.0502589
ENOG41111FB	0	0	0	0	0.00313021	0.00133476	0.00108559	0.0028676	0.00467328	0.0047001	0	0	0	0	0	0	0	0	0.00377301	0	0.00266554	0	0	0	0	0	0	0	0	0	0	0	0	0.00439625	0.00712259	0.00658567	0	0	0	0	0.00212486	0.00352147	0.00134981	0	0	0	0	0	0
ENOG4111168	0	0	0	0	0	0.000931776	0	0.00104179	0.00330451	0	0	0	0	0	0.00217744	0	0	0	0.00377301	0	0.000867042	0	0	0	0	0	0	0	0	0	0	0	0	0.00266842	0.00621752	0.000826799	0	0	0	0	0.00381228	0.00432618	0.00925906	0	0	0	0	0	0
ENOG410ZHZ7	0.00637869	0.00197546	0	0.0025033	0.0135429	0.00852849	0.00391075	0.00341239	0.00660902	0.00879307	0	0.00190056	0.00332505	0.0161797	0.00256611	0.00233411	0.00263205	0.00705961	0	0.00408194	0.00376397	0	0	0.0024253	0.00648957	0.00057236	0	0.000940208	0.00923337	0.00310314	0	0	0.0015255	0.0133263	0.00672945	0	0	0.0053401	0	0.00468708	0.0123364	0.00983783	0.00330634	0	0	0.00415509	0.00282245	0.00273776	0.00301405
COG0017	0.0394439	0.0678554	0.0437729	0.0396512	0.0792404	0.0743112	0.034353	0.0330204	0.0345001	0.0342172	0.0161242	0.0344776	0.0385234	0.0277118	0.0324912	0.0322031	0.0443056	0.0399352	0.0377301	0.0341442	0.0411623	0.0363525	0.0421873	0.044521	0.0402667	0.0195555	0.0243367	0.0349173	0.0329697	0.0357871	0.0248945	0.0328105	0.0338401	0.0451834	0.0468068	0.0343573	0.0257914	0.0259494	0.0298061	0.0367921	0.0434381	0.0408368	0.0381036	0.0523711	0	0.0342264	0.0303736	0.0388133	0.0414274
ENOG410ZMD4	0.0112215	0.00197546	0.00183678	0.00374292	0	0	0.00626619	0.00389804	0.00874291	0.0132939	0	0	0	0.0200452	0.0101133	0	0.000620666	0.00705961	0.00377301	0	0.00499562	0	0	0	0.00562014	0	0.00181398	0	0	0.00219425	0.00874343	0.00330852	0.00186835	0.00479956	0.0087929	0.000826799	0	0.0111466	0	0	0.00440417	0.0069371	0.00393534	0	0	0	0	0.0011305	0.00115911
ENOG4111149	0	0	0	0	0	0	0	0	0.00330451	0.00575642	0	0	0	0	0	0	0	0.00576414	0.00266792	0	0.0016145	0	0	0	0	0	0	0	0	0	0	0	0	0.00886147	0.00975837	0.006684	0	0	0	0	0.00564001	0.00677228	0.00925906	0	0	0	0	0	0
ENOG411107A	0.00352492	0	0	0	0.00279866	0.000847095	0.00108559	0	0	0.00332347	0	0	0	0	0	0	0	0.00705961	0.00266792	0	0.00122618	0	0	0	0	0	0	0	0	0	0	0	0	0.00201714	0.00218503	0	0	0	0	0	0.00230309	0.00576881	0.00190892	0	0	0	0	0	0
COG3945	0.00817486	0.00685029	0.013154	0.00578308	0.00559732	0.0051902	0.00925081	0.00766428	0.00934656	0.00997041	0	0.0089105	0.00356936	0.0170789	0.00395526	0.00452128	0.0084363	0.0168052	0.00800376	0.00759541	0.0123176	0.0137399	0	0.0048506	0.00725556	0.0112534	0.00297381	0.00803052	0	0.008777	0.0056542	0.00526014	0.00107869	0.0140281	0.0118815	0.00555028	0.00279364	0.00527913	0.00477279	0.0120934	0.0148699	0.0158827	0.00745456	0.0234211	0	0.0194845	0.0181126	0.0140802	0.0112695
ENOG411117M	0	0	0	0	0.000592349	0.00165767	0.00175429	0	0	0.0081408	0	0	0	0	0	0	0	0.00407586	0.00266792	0	0	0	0	0	0	0	0	0	0	0	0	0	0	0.00247048	0.00154505	0.0027262	0	0	0	0.0029196	0.00274435	0.00435082	0.00883004	0	0	0.00239894	0	0	0
ENOG41110SP	0	0	0	0	0	0	0	0	0.00330451	0	0	0	0	0	0	0	0	0.00407586	0	0	0.00190772	0	0	0	0	0	0	0	0	0	0	0	0	0.00225523	0.00631545	0.00143206	0	0	0	0	0.00163096	0.00530003	0.00190892	0	0	0	0	0	0
ENOG4110ZJN	0.00196881	0	0	0	0.00473775	0.0032435	0.0018803	0.00232952	0.00572358	0.0128717	0	0	0	0	0	0	0	0.00911391	0	0	0.00750679	0	0	0.0024253	0	0	0	0	0	0	0	0	0	0.0106606	0.0130597	0.00184878	0	0	0	0.00959626	0.00625955	0.0120687	0.0059606	0	0	0.00415509	0	0	0
COG1053	0.0330579	0.0153882	0.0334957	0.0278812	0.0329538	0.0311435	0.0391902	0.037139	0.0293711	0.0335654	0.0204574	0.03267	0.0316534	0.0402615	0.0377369	0.0275826	0.0315365	0.0302274	0.0274679	0.0256393	0.0321808	0.028602	0.0343254	0.0234393	0.0263608	0.0157485	0.0234514	0.026614	0.0299195	0.0247279	0.0248456	0.0263408	0.0243877	0.0304015	0.0359527	0.0250538	0.0214741	0.0287119	0.0309312	0.0298799	0.0332689	0.0323889	0.029633	0.0331224	0.0293991	0.0147881	0.0250021	0.030041	0.0330619
ENOG41110BA	0	0	0	0	0.00197895	0.00145007	0.00108559	0.00147332	0.00467328	0.0047001	0	0	0	0	0	0	0	0	0	0	0.00332378	0	0	0	0	0.00057236	0	0	0.00461668	0	0	0	0	0.0109593	0.00748732	0.0038995	0	0	0	0.0029196	0.00316242	0.00536909	0.00134981	0	0	0	0	0	0
COG1173	0.0561337	0.0312483	0.0495381	0.0573717	0.0567906	0.0531393	0.0533587	0.0571555	0.0606627	0.0523381	0.0544902	0.0344446	0.0374303	0.0582019	0.0481224	0.0444261	0.0294194	0.0549864	0.0362876	0.0471817	0.0474141	0.0501712	0.0413311	0.03945	0.0400044	0.0245041	0.0580789	0.0418685	0.053641	0.0388202	0.0615198	0.0539385	0.0376427	0.0603213	0.058262	0.0478794	0.0612141	0.0573062	0.0447728	0.0467529	0.0567372	0.0495059	0.0471318	0.0619663	0.0509207	0.0557092	0.0430156	0.0352622	0.0418259
ENOG41111FC	0.00155612	0	0	0	0.00391012	0.00214909	0.00153526	0	0	0	0	0.000745736	0	0	0	0	0	0.00407586	0	0	0.00304227	0	0	0.00950701	0	0	0	0	0	0	0	0	0	0.00334505	0.00672945	0.00792341	0	0	0	0.0029196	0.00301898	0.00608836	0.0103625	0	0	0.00239894	0	0	0
ENOG4111074	0.00341008	0	0	0	0	0	0.00260612	0	0.00330451	0.00575642	0	0	0	0	0	0	0	0.00705961	0	0	0.00197364	0	0	0	0	0	0	0	0	0	0	0	0	0.00247048	0.00363935	0.000826799	0	0	0	0	0.00233849	0.00581043	0.00286338	0	0	0	0	0	0
COG1234	0.0380915	0.0262075	0.0344554	0.0306777	0.0448034	0.0475343	0.034339	0.0353749	0.0442113	0.0334005	0.037136	0.0320665	0.0313708	0.0516056	0.0311942	0.0316171	0.0353035	0.0341011	0.0364832	0.0444886	0.0341345	0.0380442	0.0269967	0.0269484	0.0317923	0.0154386	0.0398949	0.0311228	0.0326449	0.0307978	0.0326574	0.0345919	0.0329779	0.0488565	0.0390989	0.0366079	0.0403587	0.0380132	0.0369699	0.0325704	0.0416981	0.0393862	0.0345784	0.0573697	0.0293991	0.0334374	0.0343171	0.0337767	0.0335595
ENOG41111J5	0.00196881	0	0	0	0.000837707	0.000847095	0	0.00147332	0.00330451	0.00575642	0	0	0	0	0	0	0	0	0	0	0.00435211	0	0	0	0	0	0	0	0	0	0	0	0	0.00363645	0.00672945	0.00306867	0	0	0	0.00903449	0.0035721	0.00457041	0.00301827	0	0	0.00415509	0	0	0
ENOG41111BT	0.00434043	0	0	0	0.00299642	0.00284565	0	0.00104179	0.00467328	0.00879307	0	0.000745736	0	0.00142921	0.00153968	0	0	0.0122276	0	0	0.00404547	0.00457998	0	0.0024253	0	0	0	0	0	0	0	0	0	0.0108585	0.0167664	0.0047263	0	0	0	0.00176748	0.00393506	0.00656354	0.00286338	0	0	0	0.00199577	0	0
COG1926	0.0366358	0.0271294	0.0345274	0.0235199	0.0180779	0.01692	0.0362112	0.033514	0.0376772	0.0272038	0.0356196	0.0262499	0.0287807	0.0419195	0.0353279	0.0164397	0.0206914	0.0343438	0.0247413	0.0375766	0.0349402	0.0393985	0.0257433	0.0288333	0.0215235	0.0159087	0.0258421	0.0217965	0.0380702	0.025683	0.0326213	0.0216904	0.0217507	0.0334484	0.035858	0.0269852	0.0286272	0.0411819	0.0290318	0.0337895	0.0269959	0.0353167	0.0265405	0.0468421	0.0293991	0.0307499	0.041576	0.0314465	0.0313155
ENOG4110ZWN	0.00496619	0	0	0	0.00324886	0.00313874	0.00215646	0	0.00467328	0.00575642	0	0	0	0	0	0	0	0.00911391	0.00266792	0	0.00379335	0	0	0	0	0	0	0	0.00461668	0	0	0	0	0.016555	0.00866763	0.0047263	0	0.00236325	0	0.0036153	0.00483254	0.00677424	0.00357126	0	0	0	0	0.00113899	0
ENOG41110SN	0.00547959	0	0	0	0.00240167	0.0017825	0.00282515	0.00104179	0.00572358	0.00332347	0	0	0	0	0	0	0	0.00911391	0.00266792	0	0.00258673	0	0	0	0	0	0	0	0.00461668	0	0	0	0	0.0050511	0.00742393	0	0	0	0	0.0024996	0.00590499	0.00489422	0.00316558	0	0	0	0	0.00161077	0
ENOG411100T	0	0	0	0	0	0.000430356	0.00108559	0.00104179	0	0	0	0	0	0	0	0	0	0.00407586	0	0	0	0	0	0	0	0	0	0	0	0	0	0	0	0.007981	0	0	0	0	0	0	0.00190937	0.0029771	0	0	0	0	0	0	0
ENOG41111J2	0	0	0	0	0	0	0.00108559	0	0.00330451	0.0047001	0	0	0	0	0	0	0	0	0	0	0.00286582	0	0	0	0	0	0	0	0	0	0	0	0	0.00318938	0.00979061	0.0047263	0	0	0	0	0.00344019	0.00700459	0.00190892	0	0	0	0	0	0
ENOG4111FQH	0.00278432	0	0	0	0	0.000416738	0.00108559	0.00104179	0	0.00940019	0	0	0	0	0	0	0	0.00815173	0.00266792	0	0.000613092	0	0	0	0	0	0	0	0	0	0	0	0	0.0111663	0.00966058	0.00551473	0	0.00122403	0	0	0.00914647	0.0071525	0.00252526	0	0	0	0	0	0
COG4276	0.0111783	0.00466642	0	0.00144262	0.00524358	0.00781583	0.00659018	0.00635903	0.0073891	0.0159388	0.00366168	0.00292482	0.00438883	0.0157974	0.00395526	0.00692118	0.00208627	0.0115283	0.00596565	0.00893803	0.0094258	0.0112186	0.00587301	0.0129369	0	0.00140199	0.00645172	0.00269094	0.00799633	0	0.00182633	0.00505705	0.00107869	0.0207177	0.0160747	0.0105023	0.00845103	0.00602276	0	0.0136036	0.0104699	0.0138902	0.012061	0	0	0.00339262	0.00282245	0.00320954	0.00331928
ENOG4111YN2	0.00220068	0	0	0	0.00224521	0.00190977	0.00436041	0.00180444	0.00809436	0.00575642	0	0.000816584	0.000732824	0.00142921	0	0.000541678	0.00228979	0.00705961	0.00266792	0.00288637	0.00361872	0	0	0.0024253	0	0	0	0	0	0	0	0	0.00107869	0.004279	0.00345483	0.000826799	0	0	0	0.00677437	0.00413972	0.0073951	0.00286338	0	0	0	0	0.00113899	0.00262329
COG1626	0.00155612	0	0	0	0.0013866	0.000416738	0	0	0	0	0.00618345	0	0	0	0	0	0	0	0	0	0	0	0	0	0	0	0	0	0	0	0.00489113	0	0.00107869	0.00201714	0	0	0.00402575	0	0	0	0.00134426	0.00166326	0	0	0	0	0	0	0
COG1164	0.0154382	0.0127407	0.0156102	0.0159592	0.0112058	0.00819952	0.0123486	0.0138066	0.0221673	0.0162816	0.00901977	0.0114802	0.00913542	0.0223944	0.0173687	0.00913269	0.0131589	0.0241131	0.0186754	0.017623	0.0174591	0.024664	0	0.00420074	0.0107617	0.00561397	0.0120454	0.0149372	0.00799633	0.0184891	0.0148857	0.0157333	0.0179609	0.0293301	0.0180532	0.0147344	0.0123264	0.0147522	0.00826672	0.0120737	0.0236852	0.0221706	0.0249321	0.0405665	0	0.00758613	0.0169232	0.0212002	0.0186205
ENOG41111RN	0	0	0	0	0	0	0	0	0.00330451	0	0	0	0	0	0	0	0	0	0.00266792	0	0.00106191	0	0	0	0	0	0	0	0	0	0	0	0	0.00247048	0.00218503	0.000826799	0	0	0	0	0.00212486	0.00395309	0.00190892	0	0	0	0	0	0
ENOG41110WN	0	0	0	0	0.00167541	0.00204308	0	0	0.00330451	0.0074315	0	0	0	0	0	0	0	0.00576414	0.00377301	0	0.00267915	0	0	0	0	0	0	0	0	0	0	0	0	0.00349379	0.00897964	0	0	0	0	0.00208729	0.00635984	0.00601741	0.00330634	0	0	0.00239894	0	0	0
ENOG4111147	0.00278432	0	0	0	0.000794254	0	0.00283988	0.00147332	0.00934656	0.0074315	0	0	0	0	0	0	0	0	0	0	0.00122531	0	0	0	0	0	0	0	0	0	0	0	0	0.0149534	0.00948738	0.00963295	0	0	0	0.00176748	0.00479947	0.0070855	0.00165317	0	0	0	0	0	0
ENOG4110ZK7	0	0	0	0	0	0	0	0	0.00330451	0	0	0	0	0	0	0	0	0.00576414	0	0	0.000613092	0	0	0	0	0	0	0	0	0	0	0	0	0.00302571	0.00670859	0.000826799	0	0	0	0	0.00184216	0.00530003	0.00190892	0	0	0	0	0	0
ENOG411114I	0	0	0	0	0.00197895	0.00176313	0.00108559	0	0	0.0074315	0	0.000745736	0	0	0	0	0	0.00911391	0	0	0.00317312	0.00647707	0	0	0	0	0	0	0	0	0	0	0	0.00469632	0.00582438	0.0038995	0	0	0	0.00830238	0.00392231	0.00593073	0.00286338	0	0	0.00415509	0	0	0
ENOG41110WM	0.00155612	0	0	0	0.00280198	0.00161187	0.00153526	0.00147332	0.00330451	0.00575642	0	0.000816584	0	0	0	0	0	0.00705961	0	0	0.00548178	0	0	0.0024253	0	0	0	0	0	0	0	0	0	0.00947832	0.00621752	0.00551473	0	0	0	0.00458689	0.00378882	0.00782807	0.00357126	0	0	0.00479789	0	0	0
ENOG41110NR	0.00416949	0	0	0	0.00415336	0.00258409	0.00108559	0	0	0.00575642	0	0	0	0	0	0	0	0.00815173	0	0.00288637	0.00470465	0	0	0	0	0	0	0	0	0	0	0	0	0.00225523	0.0026761	0.00551473	0	0	0	0.00830238	0.00586981	0.00677822	0.00330634	0	0	0	0	0	0
ENOG410ZSV1	0.004985	0	0.0012988	0	0.00558959	0.00203858	0.00107087	0.00549598	0.00330451	0.0141003	0	0.00129165	0.00185584	0	0	0.000541678	0.00133113	0.0115283	0.00266792	0.00351347	0.00880328	0	0	0	0	0.00057236	0	0	0	0.00219425	0	0	0	0.0118697	0.0137909	0.0128915	0	0	0.00477279	0.00458689	0.0122434	0.0132508	0.00572676	0	0	0.00239894	0	0.0011305	0.00295087
ENOG410XVEM	0.00155612	0	0	0	0.000592349	0	0.00108559	0.00147332	0.00572358	0.0074315	0	0	0	0	0	0	0	0	0.00266792	0	0.00303949	0	0	0	0	0	0	0	0	0	0	0	0	0.00469632	0.00670859	0.0055531	0	0	0	0	0.00356182	0.00658311	0.00381784	0	0	0	0	0	0
ENOG411103B	0	0	0	0	0.0011847	0	0	0.00104179	0.00467328	0	0	0	0	0	0	0	0	0.00815173	0	0	0.00376163	0	0	0	0	0	0	0	0	0	0	0	0	0.012431	0.00582438	0.0038995	0	0	0	0.00176748	0.00311669	0.00600107	0.0119222	0	0	0	0	0	0
COG0614	0.0212791	0.0432616	0.0173601	0.0292331	0.019943	0.0194542	0.0238858	0.0298344	0.0268459	0.0225409	0.0136877	0.0160181	0.0172034	0.00606361	0.0183012	0.0188231	0.0137962	0.0276439	0.0284856	0.0252502	0.0246768	0.0183199	0.0172229	0.00804381	0.0191964	0.0108575	0.0199073	0.0178465	0.0159927	0.0161244	0.0227991	0.0205479	0.0201957	0.0219206	0.0258552	0.02985	0.017945	0.0219183	0.0150929	0.0183393	0.0252278	0.0253357	0.0276711	0	0	0.0079564	0.0196161	0.0174564	0.0158163
COG3958	0.0170906	0.0103974	0.00985653	0.0229057	0.0276501	0.0262236	0.0183048	0.0197013	0.0158479	0.0239659	0.0130463	0.0142825	0.0146357	0.0198753	0.0186478	0.0160505	0.0154862	0.0203793	0.0136038	0.0171365	0.0167093	0.0129541	0.0147902	0.00685978	0.0148695	0.00985229	0.0181313	0.0171422	0.0153118	0.0138777	0.0159422	0.0176131	0.00715525	0.0208649	0.0195411	0.0173418	0.0153495	0.0162479	0.0134995	0.0196074	0.0186605	0.0192887	0.0180538	0.0234211	0	0.0222578	0.0056449	0.0115343	0.0148868
ENOG41124BF	0	0	0	0.00102008	0.0031752	0.00329544	0	0	0	0.0047001	0.00163755	0	0	0	0	0	0	0.00576414	0	0	0.00354093	0	0	0	0	0	0	0	0	0	0	0	0	0.00302571	0.00985687	0.0027262	0	0	0	0.00500689	0.00397926	0.00583867	0.00213424	0	0	0	0	0	0
COG1622	0.0141104	0.00605381	0.0012988	0.00782539	0.00869098	0.00824859	0.00858032	0.0144591	0.0158479	0.014863	0.00366168	0.00493359	0.00679108	0.0204503	0.00918338	0.00491311	0.00250762	0.0182278	0.0084367	0.00351347	0.0101304	0.0102412	0.0089172	0.00420074	0.00324479	0.00057236	0.0115857	0.00309783	0.00923337	0.00380055	0.0156605	0.00394544	0.00186835	0.0199697	0.0209209	0.0114031	0.00710157	0.0118188	0.00826672	0.0145343	0.0101461	0.0138959	0.00513992	0	0	0.00479789	0.00345678	0.00423379	0.00486368
ENOG410XPGN	0.00492087	0.00343411	0.00183678	0.00285724	0	0	0.00283988	0	0	0	0	0	0	0	0.00473875	0	0	0	0.00377301	0.00266244	0	0	0	0	0	0	0	0	0	0	0.00182633	0.0011896	0	0.00572773	0.0108872	0.0184802	0	0	0	0	0.00485305	0.00569586	0.00426847	0	0	0	0	0.002261	0.00200763
ENOG4110ZNG	0	0	0	0	0.00230794	0.00119797	0.00108559	0	0.00467328	0.0047001	0	0	0	0	0	0	0	0.00407586	0	0	0.00266554	0	0	0	0	0	0	0	0	0	0	0	0	0.00363645	0.00514682	0.0038995	0	0	0	0.00176748	0.00337826	0.00530003	0.00252526	0	0	0	0	0	0
ENOG4110ZWC	0	0	0	0	0	0	0.00108559	0.00104179	0.00572358	0	0	0	0	0	0	0	0	0	0	0	0.00211897	0	0	0	0	0	0	0	0	0	0	0	0	0.00363645	0.0100327	0.0038995	0	0	0	0	0.00549531	0.00675497	0.00134981	0	0	0	0	0	0
COG1005	0.0163624	0.00987292	0.00519519	0.0146169	0.0343909	0.0267094	0.00896923	0.0141934	0.0201005	0.0182034	0.00231585	0.0144701	0.014935	0.0293708	0.00791691	0.00911823	0.0185585	0.0241131	0.0197858	0.0101674	0.0192976	0.0144832	0.0209165	0.0270383	0.0137665	0.00564214	0.00502821	0.0124773	0.0145992	0.0164203	0.0114296	0.0128555	0.0129052	0.0277286	0.0277731	0.0133666	0.00439697	0.0104628	0.0116909	0.0162924	0.0211701	0.0225385	0.0253491	0.0234211	0	0.00864952	0.0178303	0.017933	0.0175884
ENOG41111MI	0	0	0	0	0	0	0.00108559	0.00104179	0.00330451	0.0074315	0	0	0	0	0	0	0	0.00407586	0	0	0.00304227	0	0	0	0	0	0	0	0	0	0	0	0	0.00318938	0.00788783	0.00506877	0	0	0	0	0.00546717	0.00628948	0.00316558	0	0	0	0	0	0
COG0388	0.0386112	0.054465	0.028751	0.0347491	0.032371	0.0275419	0.0446391	0.0439351	0.0410079	0.0432051	0.0360423	0.0354232	0.0344582	0.0438257	0.0376236	0.0324571	0.0328366	0.0386671	0.0369678	0.0405962	0.0381835	0.0282329	0.0398092	0.0269961	0.0359864	0.0220938	0.034524	0.0354781	0.0354614	0.0332774	0.0374799	0.0334542	0.0366606	0.0418314	0.0401259	0.0357066	0.0400002	0.0394979	0.0309312	0.0347959	0.0437148	0.0397388	0.0372089	0.0405665	0.0293991	0.0174646	0.0320167	0.0312712	0.0325276
COG0258	0.0267478	0.0453583	0.0210647	0.0230007	0.0516551	0.0473509	0.0258554	0.0220521	0.0206366	0.0244224	0.0136574	0.0262842	0.0262488	0.0231141	0.0168791	0.0196101	0.0335472	0.0273417	0.032015	0.0357267	0.0337915	0.0267057	0.0269967	0.0264841	0.0269532	0.0140646	0.0140105	0.0235035	0.0206464	0.0246304	0.0174861	0.0213259	0.0256764	0.0341168	0.0305749	0.0291928	0.0213568	0.0169491	0.0178582	0.0256803	0.0336835	0.0309226	0.0314597	0.0331224	0	0.00864952	0.0269051	0.0294603	0.0330789
COG1405	0.0438906	0.021407	0.0469678	0.0368213	0.0860077	0.082769	0.0301557	0.0343657	0.0468495	0.0428199	0.0162803	0.0346882	0.0399829	0.0394756	0.0358502	0.0302872	0.0451843	0.0457515	0.035091	0.0369717	0.0398721	0.0323854	0.0467708	0.0418942	0.038802	0.0247563	0.00600222	0.0338422	0.0430616	0.0368477	0.0201791	0.0328398	0.0284071	0.0522677	0.0599078	0.0409075	0.0101505	0.020783	0.0278299	0.0361499	0.0382183	0.0457379	0.035813	0.0523711	0	0.0153607	0.0310261	0.0315591	0.0358096
COG0601	0.0540361	0.0308943	0.0388349	0.0510974	0.0467615	0.0490484	0.0520811	0.0576674	0.0555904	0.047001	0.0424439	0.033819	0.0308498	0.054622	0.0471365	0.0364978	0.0285537	0.0529862	0.0348876	0.0456607	0.0453956	0.0478164	0.0330719	0.0411102	0.0362778	0.0225253	0.0550241	0.0399493	0.0452341	0.0365854	0.0568327	0.0492483	0.0405431	0.0601916	0.0507208	0.0466011	0.0539603	0.0562021	0.0372767	0.0378895	0.0481516	0.0466302	0.0368185	0.0234211	0.0415765	0.0169631	0.0368703	0.0320147	0.0374374
ENOG41111FF	0.00793481	0	0	0	0.00351143	0.00425664	0.00151443	0.0039094	0.00467328	0.00879307	0	0	0	0.00247546	0	0	0	0.012889	0.00266792	0	0.00543449	0	0	0	0	0	0	0	0.00461668	0.00219425	0	0	0	0.00941394	0.00709418	0.00116927	0	0.00244699	0	0.00871583	0.00669126	0.009836	0.00344135	0	0	0.00239894	0	0.00226949	0
ENOG411103A	0	0	0	0	0.00182023	0.00144209	0.00108559	0.00104179	0	0.00575642	0	0	0	0	0	0	0	0.00407586	0	0	0.0042495	0	0	0	0	0	0	0	0	0	0	0	0	0.00886147	0.00621752	0	0	0	0	0.0088483	0.00485147	0.0035286	0	0	0	0.00239894	0	0	0
COG1252	0.0125277	0.00956428	0.00389639	0.00102008	0.00954619	0.0158631	0.0152154	0.0156514	0.0216691	0.0178974	0.0192298	0.00841471	0.0141873	0.0208526	0.0181317	0.0120697	0.0119758	0.0199676	0.017697	0.0195781	0.0199849	0.0194312	0.0172229	0.0113757	0.0102609	0.00519433	0.0144141	0.0103776	0.0221408	0.00849829	0.0172659	0.00855496	0.0173801	0.0222748	0.0224388	0.0176958	0.00975535	0.00860167	0.0190912	0.0202588	0.0217627	0.0239323	0.0170672	0	0.0293991	0.0208051	0.00345678	0.0129787	0.010901
ENOG4111068	0.00196881	0	0	0	0.00163196	0.00189416	0	0.00104179	0.00330451	0.0047001	0	0	0	0	0	0	0	0.00407586	0	0	0.00485412	0	0	0	0	0	0	0	0	0	0	0	0	0.00266842	0.0026761	0	0	0	0.00477279	0	0.00602884	0.00478592	0.00213424	0	0	0	0	0	0
COG0464	0.041186	0.0273681	0.0493753	0.0281427	0.0617441	0.0599492	0.0385285	0.0416997	0.0430855	0.0435869	0.0216989	0.0459865	0.0445693	0.0333367	0.0367062	0.0398577	0.0531568	0.060729	0.0548061	0.0487023	0.0486544	0.0469308	0.0413265	0.0458724	0.0471333	0.0220463	0.0235584	0.0400708	0.0454691	0.0481736	0.0250647	0.032844	0.0489817	0.057099	0.059371	0.0483804	0.019591	0.0323964	0.0320169	0.0442892	0.0529301	0.056056	0.0482573	0.0619663	0.0415765	0.0510655	0.0445888	0.0525673	0.049
ENOG41110VB	0	0	0	0	0	0	0	0	0.00467328	0	0	0	0	0	0	0	0	0	0	0	0.000613092	0	0	0	0	0	0	0	0	0	0	0	0	0.00670219	0.00154505	0.0047263	0	0	0	0	0.00350722	0.00277715	0.000954459	0	0	0	0	0	0
ENOG4110ZRY	0	0	0	0	0.00230794	0.00188763	0	0	0.00330451	0.0081408	0	0	0	0	0	0	0	0	0	0.00496879	0.00345262	0	0	0	0	0	0	0	0	0	0	0	0	0.00247048	0.0026761	0	0	0	0	0.00176748	0.00163096	0.00439296	0.00190892	0	0	0	0	0	0
ENOG41111BQ	0.00155612	0	0	0	0.0011847	0.00167725	0.00304969	0.00147332	0	0.00664694	0	0.000816584	0	0	0	0	0	0.00705961	0	0	0.00381544	0	0	0	0	0	0	0	0	0	0	0	0	0.00415844	0.0138894	0.00634153	0	0	0	0.00385477	0.0126867	0.00999976	0.0142648	0	0	0	0	0	0
ENOG41110NT	0.00155612	0	0	0	0.00355235	0.0022445	0	0.00104179	0.00809436	0.0047001	0	0	0	0	0	0	0	0.00407586	0	0	0.0025384	0	0	0	0	0	0	0	0	0	0	0	0	0.00201714	0	0	0	0	0	0.00468708	0.00597941	0.00794289	0.00962074	0.0234211	0	0	0	0	0
ENOG4110ZRW	0	0	0	0	0	0	0.00108559	0.00434092	0.00467328	0.00664694	0	0	0	0	0	0	0	0.00576414	0	0	0.00289754	0	0	0	0	0	0	0	0	0	0	0	0	0.00439625	0.012797	0.00306867	0	0	0	0	0.00564001	0.00677228	0.00330634	0	0	0	0	0	0
ENOG41111J4	0	0	0	0	0	0	0	0	0.00572358	0.00575642	0	0	0	0	0	0	0	0.00407586	0	0	0.00136055	0	0	0	0	0	0	0	0	0	0	0	0	0.00142633	0	0.00662571	0	0	0	0	0.00162853	0.00308352	0	0	0	0.00239894	0	0	0
ENOG4110ZKC	0.00155612	0	0	0	0.00224521	0.000608616	0.00217118	0	0.00330451	0.0074315	0	0	0	0	0	0	0	0.00407586	0	0	0.0016145	0.00457998	0	0.0024253	0	0	0	0	0	0	0	0	0	0.00174689	0	0	0	0	0	0	0.00252016	0.00602312	0.00252526	0	0	0	0	0	0
ENOG41111I0	0.00196881	0	0	0	0	0	0.00391075	0.00104179	0	0.0074315	0	0	0	0	0	0	0	0.00407586	0.00266792	0	0.00291672	0	0	0	0	0	0	0	0	0	0	0	0	0.00451046	0.00781707	0	0	0	0	0	0.00457699	0.00770836	0.00252526	0	0	0	0	0	0
COG1143	0.0175707	0.0363295	0.00389639	0.015377	0.0257452	0.0223103	0.0119354	0.0129804	0.0127983	0.014863	0.00231585	0.00918142	0.0093165	0.0135537	0.0117603	0.00649462	0.0132292	0.0203793	0.0174947	0.0147087	0.0141431	0.0137399	0.00587301	0.0167829	0.0121409	0.00281772	0.0051383	0.0118676	0.0113085	0.00821013	0.00777993	0.0101858	0.0188836	0.0145028	0.0236126	0.0151441	0.00157538	0.00976607	0.0106723	0.0136764	0.0140712	0.0165655	0.0146752	0	0	0.00758613	0.00446269	0.0114567	0.0114751
ENOG410Y66F	0.00269527	0.0013242	0	0.00106068	0.00256039	0.00158252	0.00514434	0.0028676	0	0.00575642	0	0.000745736	0.00185584	0	0.00145158	0.000383024	0.00121724	0.00705961	0	0.00338923	0.0016145	0	0	0	0.00458882	0	0	0.00215363	0	0	0	0	0	0.00174689	0.00218503	0	0	0	0	0	0.00295798	0.00690683	0.00330634	0	0	0.00239894	0	0.0011305	0
ENOG411100N	0	0	0	0	0.0031752	0.00273795	0	0	0.00467328	0	0	0	0.00185584	0	0	0	0	0.00407586	0	0	0.00136055	0	0	0	0	0	0	0	0	0	0	0	0	0.00285266	0.00218503	0	0	0	0	0	0.00184646	0.00285422	0.00190892	0	0	0	0	0	0
COG1651	0.0330045	0.0157486	0.0105072	0.0231661	0.0140132	0.0141182	0.025572	0.0275743	0.0318675	0.0259571	0.0280618	0.0142092	0.0135005	0.0341092	0.0251614	0.0176929	0.0117009	0.0267272	0.0133396	0.023487	0.022664	0.0188837	0.0172229	0.0182515	0.0180662	0.0077706	0.0277637	0.0194984	0.0184667	0.0188756	0.0281323	0.0239137	0.0204811	0.0400051	0.0349834	0.0307687	0.0283828	0.0277303	0.0196787	0.0210563	0.0269812	0.0267603	0.019889	0.0331224	0	0.024065	0.0154372	0.0164328	0.0177132
ENOG411258C	0	0	0	0	0	0.000416738	0.00215646	0	0.00467328	0.00332347	0	0	0	0	0	0	0	0	0	0	0.00235654	0	0	0	0	0	0	0	0	0	0	0	0	0.00780796	0.00782292	0.000826799	0	0	0	0	0.000958837	0.00628294	0.00233794	0	0	0	0	0	0
ENOG41110FG	0	0	0	0	0	0	0	0	0.00809436	0	0	0	0	0	0	0	0	0.00576414	0	0	0.000613092	0	0	0	0	0	0	0	0	0	0	0	0	0.00334505	0.00154505	0.00116927	0	0	0	0	0.00164637	0.00490208	0.00134981	0	0	0	0	0	0
COG1331	0.0210802	0.0145225	0.0243051	0.0212411	0.0183142	0.0186034	0.0215717	0.0232866	0.0255966	0.0250916	0.00634221	0.0177929	0.0162303	0.0181466	0.0175984	0.0181767	0.016849	0.0219492	0.0234109	0.0177898	0.0210821	0.0177382	0.0213181	0.0214887	0.0222451	0.00845665	0.0161699	0.0198762	0.0166457	0.021722	0.0175919	0.020441	0.0202554	0.0236756	0.0260781	0.0178193	0.0210104	0.0177011	0.0165334	0.0191347	0.0266104	0.0231508	0.0114137	0.0234211	0	0.0101779	0.0172907	0.0210017	0.0180451
ENOG41110WK	0	0	0	0	0	0	0	0.00147332	0.00809436	0.00575642	0	0	0	0	0	0	0	0.00705961	0	0	0.000895804	0	0	0	0	0	0	0	0	0	0	0	0	0.00483693	0.00630354	0.00723096	0	0	0	0	0.00212486	0.00295246	0	0	0	0	0	0	0
COG2141	0.040374	0.0261301	0.0267343	0.0259052	0.0311413	0.0297483	0.0375294	0.0390387	0.0580879	0.0356402	0.0347243	0.0266047	0.0303245	0.0427954	0.0380542	0.0309918	0.0265687	0.0564768	0.0338521	0.0493591	0.0429409	0.0555293	0.0302299	0.0337867	0.0253426	0.0151887	0.035726	0.0239148	0.039445	0.0308758	0.0461939	0.026845	0.0294115	0.0646368	0.0625385	0.0389059	0.0461133	0.0503754	0.035396	0.0379143	0.0488783	0.0454348	0.031049	0.0331224	0	0.0378271	0.0510274	0.0455784	0.0385964
ENOG410Z3CW	0.00196881	0	0	0	0.00559599	0.00434918	0.00260612	0.00585984	0.0073891	0.013703	0	0	0.00185584	0	0	0	0	0	0.00377301	0	0.00623167	0	0	0	0	0	0	0	0	0	0	0	0	0.00552416	0.0159159	0.0047114	0	0.00122403	0.00477279	0.0114236	0.00933706	0.0109861	0.00344135	0	0	0.00239894	0	0	0
COG1409	0.0246465	0.01181	0.0185321	0.0157648	0.00596561	0.00758546	0.0135273	0.0187446	0.0253824	0.0162816	0.0127337	0.00841469	0.00417323	0.0350326	0.0188443	0.0167021	0.0104634	0.0273417	0.011319	0.0230651	0.0211192	0.0228999	0.0101724	0.00542313	0.00562014	0.0056563	0.0244583	0.0139517	0.0113085	0.0152022	0.0151562	0.0158237	0.0114569	0.0302385	0.0285208	0.0068602	0.0237429	0.0215854	0.0202492	0.0151828	0.0240866	0.0215465	0.0173034	0.0331224	0	0.00959578	0.0168651	0.0157514	0.0121159
COG0377	0.0188417	0.00869941	0.0128751	0.0188127	0.0259052	0.0201352	0.0123999	0.0164875	0.0161887	0.0169464	0.0032751	0.00861307	0.0127509	0.0231735	0.00826707	0.0108113	0.0124983	0.0168052	0.0155565	0.0129695	0.0136145	0.0121175	0.0209165	0.0228381	0.0116992	0.0066297	0.0147156	0.0134306	0.0184667	0.0105232	0.0133568	0.012059	0.00707347	0.0253302	0.0251831	0.0177954	0.0160886	0.0134424	0.0106723	0.0156097	0.012138	0.0171014	0.0141271	0.0331224	0	0.00719683	0.0149152	0.0087859	0.0101872
COG0061	0.0127543	0.0113862	0.0208784	0.00743356	0.018682	0.0159348	0.0107271	0.0150696	0.0186931	0.0152301	0	0.0175735	0.0122824	0.00474014	0.0163288	0.013055	0.0186514	0.0254538	0.0182903	0.0143398	0.0182083	0.0177382	0	0.00420074	0.0155615	0.00453085	0.00565172	0.0138309	0.013058	0.0129814	0.0090902	0.00895211	0.0171588	0.0278588	0.0243296	0.0177341	0.00740866	0.00995514	0.0134995	0.0134412	0.0264254	0.0234081	0.017112	0.0331224	0	0.00864952	0.00914578	0.0219441	0.0163619
ENOG410Y6I5	0	0.00360526	0.00224958	0	0.00445864	0.00252459	0.00304969	0.00180444	0.00660902	0.013703	0	0.00312786	0.00660023	0	0.00153968	0.00205155	0.000358342	0.00911391	0.00754601	0.00496879	0.00986604	0.00793276	0	0	0	0	0	0	0	0.00380055	0	0	0	0.0133064	0.0118496	0.00202524	0	0	0	0.0110938	0.0129503	0.0112186	0.0059606	0	0	0.0053642	0.0137066	0.0110938	0.00731461
COG0176	0.0314175	0.0169979	0.0185321	0.0268342	0.0344062	0.0308891	0.0228127	0.0228332	0.0233664	0.0239659	0.0300271	0.0164184	0.0162232	0.0273192	0.0207273	0.0174305	0.0156742	0.0234141	0.0160075	0.0224753	0.022861	0.021482	0.00587301	0.00907464	0.0186399	0.0109583	0.0286779	0.0235223	0.0190351	0.0171376	0.0332989	0.0247568	0.0210761	0.0337617	0.0341459	0.0215322	0.0331948	0.0301769	0.0228895	0.0214192	0.0262273	0.0255048	0.0211215	0	0.0293991	0.0122323	0.013188	0.0148369	0.019604
ENOG4110ZKA	0	0	0	0	0.0013866	0.000847095	0	0	0.00660902	0.00575642	0	0.00115464	0	0	0	0	0	0	0	0	0.00176285	0	0	0	0	0	0	0	0	0	0	0	0	0.00363645	0.00403249	0	0	0	0	0.00176748	0.00135013	0.000971363	0.00134981	0	0	0	0	0	0
ENOG4111135	0	0	0	0	0.00102598	0.00101971	0	0	0.00330451	0	0	0	0	0	0	0	0	0	0	0	0.000613092	0	0	0	0	0	0	0	0	0	0	0	0	0	0.00363935	0	0	0	0	0	0.00163096	0.00137371	0.000954459	0	0	0	0	0	0
ENOG4112ADS	0	0	0	0	0	0.000589357	0	0	0	0.00575642	0	0.000816584	0	0	0	0	0	0.00407586	0.00266792	0	0.000867042	0	0	0	0	0	0	0	0	0	0	0	0	0.00349379	0.0030901	0.00574828	0	0	0	0.00176748	0.002123	0.00137371	0	0	0	0.00415509	0	0	0
COG0644	0.0333711	0.0268924	0.0410623	0.0322366	0.0737351	0.0715946	0.0358206	0.0326121	0.0395162	0.0426907	0.0238468	0.036623	0.0364922	0.0307252	0.035712	0.0309588	0.0492294	0.0471815	0.048758	0.0374517	0.0434714	0.036925	0.0309836	0.0422295	0.0355449	0.0198633	0.0205259	0.0391826	0.0313119	0.0427738	0.0235471	0.0323311	0.0432422	0.0507044	0.0516811	0.0438286	0.0202663	0.0252602	0.0305608	0.0342291	0.0448737	0.0486362	0.0462392	0.0331224	0.0293991	0.0327998	0.0436085	0.0467302	0.0421515
ENOG41111I1	0.00196881	0	0	0	0.000592349	0.00144809	0.00108559	0	0	0.00575642	0	0	0	0	0	0	0	0	0	0	0.00286582	0	0	0	0	0	0	0	0	0	0	0	0	0.007981	0.00712259	0.0018994	0	0	0	0	0.00780119	0.00458361	0.00213424	0	0	0	0	0	0
ENOG41111BR	0.00155612	0	0	0	0	0	0	0	0	0	0	0	0	0	0	0	0	0.00576414	0	0	0.0040128	0	0	0	0	0	0	0	0	0	0	0	0	0.00225523	0.00772716	0	0	0	0	0	0.00343904	0.00758431	0.00233794	0	0	0	0	0	0
COG1085	0.0175291	0.00656768	0.0155567	0.00546974	0.0248687	0.0233484	0.0118758	0.0141439	0.0158479	0.0188004	0.00163755	0.0147455	0.0163991	0.0185081	0.0101612	0.0115177	0.0175964	0.0247925	0.0203183	0.00785516	0.0158962	0.0137399	0.0154451	0.0111141	0.0183553	0.00754877	0.0049168	0.0140412	0.0230834	0.015823	0.00716141	0.008971	0.0175954	0.0229307	0.0278267	0.0152757	0.00129711	0.00882932	0	0.0172237	0.00951239	0.0208921	0.0175495	0.0405665	0	0.00897603	0.0169217	0.0176249	0.0169386
COG0649	0.0273521	0.0143597	0.00757323	0.024902	0.0376689	0.0328991	0.0193474	0.0168834	0.0206366	0.0232643	0.0110961	0.0148418	0.0165437	0.0281957	0.0210129	0.0188234	0.0147453	0.0293915	0.0157836	0.0171978	0.0197827	0.0188837	0.0213181	0.0102897	0.0133786	0.010244	0.0268727	0.0219824	0.0184667	0.0169966	0.0230026	0.0243418	0.0170078	0.0337175	0.0283122	0.014727	0.0256082	0.023764	0.0178582	0.0223764	0.0245558	0.0242345	0.0171566	0.0234211	0	0.0104568	0.0159481	0.014368	0.013664
ENOG410Z38J	0.00589655	0	0	0	0.00196095	0.0028551	0.00151443	0.0039094	0.00467328	0.00575642	0	0.000745736	0	0.0020212	0.00153968	0.000566702	0.00186114	0.0115283	0.00266792	0	0.00416319	0.00457998	0	0.0024253	0	0	0	0	0.00799633	0	0	0	0	0.00744026	0.0111267	0	0	0	0	0.00708081	0.00416041	0.00796374	0.00962074	0	0	0	0.00199577	0	0.00163923
ENOG4111130	0	0	0	0	0	0	0	0	0.00330451	0	0	0	0	0	0	0	0	0	0.00377301	0	0	0	0	0	0	0	0	0	0	0	0	0	0	0.00349379	0.00621752	0.00116927	0	0	0	0	0.00251859	0.00266275	0.00213424	0	0	0	0	0	0
COG0640	0.019866	0.0157643	0.0203533	0.0108718	0.026775	0.0262905	0.016165	0.0190374	0.031523	0.0202159	0.00366168	0.02195	0.0211039	0.0160267	0.0215085	0.017766	0.0224733	0.0359971	0.0347854	0.0341546	0.0283629	0.0293262	0.0206632	0.0264664	0.0224805	0.00927269	0.00938006	0.0184762	0.013058	0.0259627	0.015186	0.0152614	0.0289647	0.0296314	0.0319211	0.0234336	0.0103791	0.0179744	0.0150929	0.019945	0.0268046	0.0287476	0.0255871	0.0234211	0	0.0401353	0.0296913	0.0284128	0.0258012
ENOG4112C7M	0.0061383	0	0	0.00176684	0	0	0.00633924	0.00147332	0.00572358	0	0.00163755	0.000816584	0	0.00404241	0.00153968	0.000752141	0.000856388	0.00407586	0	0.00266244	0.00197276	0	0	0	0.00324479	0	0.00181398	0	0	0.00219425	0.00182633	0.0011896	0	0.00586512	0.00582438	0	0.00287249	0	0	0	0.00260521	0.00364125	0.00165317	0	0	0	0	0	0
ENOG410YQ49	0.00660307	0.00114053	0	0	0	0	0.00282515	0.00147332	0.00330451	0	0	0	0	0.0104719	0	0	0	0.00705961	0	0	0	0	0	0	0	0	0	0	0	0	0	0	0	0.00106557	0	0	0	0.00528319	0	0	0.00135013	0	0	0	0	0	0	0	0
COG4257	0	0	0	0	0	0	0.00260612	0.00434092	0.0073891	0.0105097	0	0	0	0	0	0	0	0.00911391	0.00266792	0	0.00601512	0	0	0	0	0	0	0	0	0	0	0	0.00107869	0.0153419	0.0172556	0.00801772	0	0.00122403	0	0	0.0128617	0.0119741	0.0053142	0	0	0	0	0	0
ENOG4112BR2	0	0	0	0	0	0	0	0	0	0	0	0	0	0	0	0	0	0	0	0	0	0	0	0	0	0	0	0	0	0	0	0	0	0.00174689	0.00154505	0	0	0	0	0	0.00184646	0.0022852	0.000954459	0	0	0	0	0	0
COG1056	0.0134949	0.00933659	0.011492	0.011093	0.0239412	0.0228594	0.0117965	0.0144842	0.0151432	0.0175861	0.00761519	0.0160146	0.0148888	0.00378133	0.0133245	0.0101391	0.02083	0.0219492	0.0184839	0.0208744	0.0186032	0.0151901	0	0.00641674	0.0152194	0.00547261	0.00368492	0.0138975	0.00799633	0.017554	0.00765078	0.0113502	0.0206415	0.0269952	0.0274617	0.0184236	0.00129711	0.00636602	0.00674975	0.0126576	0.019112	0.0206152	0.0216744	0.0331224	0	0.00831019	0.0172279	0.0186689	0.0173584
ENOG411114C	0.00196881	0	0	0	0.00409017	0.00338955	0.00153526	0.00208359	0.00467328	0.00664694	0	0	0	0	0	0	0	0.00705961	0	0	0.00543007	0	0	0.00950701	0	0	0	0	0	0	0	0	0	0.004279	0.014766	0.0038995	0	0	0.00477279	0.00601325	0.0085776	0.00877358	0.00404943	0	0	0	0	0	0
ENOG4110ZWF	0.00547959	0	0	0	0	0	0.00175429	0.00445419	0	0.0074315	0	0	0	0.00797359	0.00217744	0	0	0.00407586	0	0	0.00269731	0	0	0	0	0	0	0	0	0	0	0	0	0.00730781	0.00408781	0	0	0.00197319	0	0	0.00625519	0.00617996	0.00213424	0	0	0	0.00745415	0	0
COG2429	0.00544839	0	0.0012988	0	0.00868782	0.00435377	0.00566503	0.00294664	0.00874291	0.00997041	0	0.00115464	0.00222944	0	0.00271566	0.000783743	0.00282945	0.0141192	0.00884849	0	0.0100588	0.00915996	0	0.00342989	0	0	0.00338943	0.00460204	0.00461668	0.0043885	0	0.0011896	0.00186835	0.0156078	0.0171307	0.0027262	0.00149653	0.00353285	0	0.00562226	0.00794981	0.0125816	0.0110815	0.0234211	0	0.0194845	0.00345678	0.00740231	0.006537
ENOG411110A	0.00155612	0	0	0	0	0	0	0.00104179	0	0.00332347	0	0	0	0	0	0	0	0.00998379	0	0	0.00338724	0	0	0	0	0	0	0	0	0	0	0	0	0.00965731	0.00218503	0	0	0	0	0	0.00559481	0.006304	0.00165317	0	0	0	0	0	0
ENOG411114E	0.00220068	0	0	0	0	0	0	0.00104179	0	0.00332347	0	0	0	0	0	0	0	0.00576414	0.00377301	0	0.00167015	0	0	0	0	0	0	0	0	0	0	0	0	0.00266842	0.00154505	0	0	0	0	0	0.00295798	0.00382558	0.00925906	0	0	0	0	0	0
ENOG410ZCWX	0	0	0	0	0.000592349	0.000459701	0	0	0	0	0	0	0	0	0	0	0	0	0	0.00338923	0	0	0	0	0	0	0	0	0	0	0	0	0	0.00308271	0	0.00143206	0	0	0	0	0.00135013	0.00194273	0	0	0	0	0	0	0
COG3569	0.0100235	0.00343411	0.0029042	0.00895926	0.0239835	0.0175589	0.00836171	0.0101837	0.00874291	0.0110227	0.00231585	0.00597706	0.00751977	0.00142921	0.00177782	0.00310657	0.00664616	0.0157858	0.00705865	0.00351347	0.00968863	0.00793276	0	0.00999976	0.00458882	0.0056122	0.00426351	0.00760779	0.0190351	0.00537479	0.00596097	0.0069191	0.00264225	0.0194848	0.0198969	0.0127276	0.00829515	0.00113922	0.00826672	0.0139849	0.0180883	0.0147354	0.0133946	0	0	0.00415509	0.00282245	0.00730422	0.00795949
ENOG4112C5B	0.00269527	0	0	0	0.00334029	0.00272102	0.00108559	0.00732179	0.00874291	0.0074315	0	0.00141436	0.000732824	0	0	0	0.00181072	0.00705961	0.00266792	0.00266244	0.00617238	0	0	0.0024253	0	0	0	0.000940208	0	0.00219425	0	0.00380126	0.00107869	0.0103866	0.0139397	0.0016536	0	0	0	0.00837107	0.00744607	0.00760468	0.00301827	0	0	0	0	0	0
COG5000	0	0	0	0	0	0	0	0	0.00467328	0	0	0	0	0	0	0	0	0	0	0	0.00216167	0	0	0	0	0	0	0	0	0	0	0	0.00107869	0.00100857	0	0	0	0	0	0	0.00282491	0.00210989	0.000954459	0	0	0	0	0	0
ENOG41110EP	0	0	0	0	0.00622834	0.00180659	0	0.00147332	0.00330451	0.00664694	0	0	0	0	0	0	0	0.00576414	0.00266792	0	0.00303949	0	0	0.00950701	0	0	0	0	0	0	0	0	0	0.0103529	0.00154505	0	0	0	0	0.00514866	0.00386284	0.00744312	0.00286338	0	0	0	0	0	0
ENOG41110MU	0.00416949	0	0	0	0.00324886	0.00206489	0.00175429	0	0	0	0	0	0	0.0020212	0	0	0	0	0	0	0.00395287	0.00457998	0	0	0	0	0	0	0	0	0	0	0	0.00353605	0.0051844	0.00306867	0	0.00122403	0.00477279	0.00594207	0.0058947	0.00498156	0.00301827	0	0	0	0	0	0
COG1009	0.0146086	0.0129527	0.019677	0.00970871	0.0221981	0.0207721	0.015663	0.0195946	0.0195497	0.0207551	0.0130854	0.0227972	0.0186182	0.00378133	0.0122821	0.0166294	0.0215047	0.0282384	0.0281083	0.0170363	0.022087	0.0209881	0.0190896	0.0171765	0.0217667	0.00949681	0.00480366	0.0183627	0.0178803	0.0226975	0.00924535	0.013345	0.022489	0.029233	0.0322914	0.0188555	0.00665252	0.0123877	0.0143184	0.0206824	0.0262838	0.0261179	0.0311879	0.0468421	0	0.0219185	0.0180896	0.02455	0.0219191
COG1027	0.0169887	0.0025503	0.00183678	0.0088988	0.00882646	0.00773627	0.0125021	0.012677	0.0109598	0.0155885	0.00283632	0.00685614	0.00577705	0.01505	0.00549568	0.00553004	0.00579543	0.0247925	0.00377301	0.00956513	0.0115431	0.0102412	0.0147902	0.0024253	0.00458882	0.00331081	0.0135331	0.00850164	0.00652898	0.00791148	0.00843009	0.00811668	0.00285396	0.0267965	0.0248053	0.0093687	0.00831593	0.00806411	0.0106723	0.0172821	0.0180332	0.0189606	0.0151317	0.0234211	0	0.00719683	0.00944992	0.00547552	0.00546251
ENOG41111AG	0.00352492	0	0	0	0.00236146	0.00298269	0	0.00147332	0.00572358	0.0074315	0	0.000816584	0	0	0	0	0	0.00705961	0.00266792	0.00266244	0.00483176	0	0	0	0	0.00057236	0	0	0	0.00219425	0	0	0	0.004279	0.0100327	0.00694679	0	0	0.00477279	0	0.00452081	0.00894705	0.012061	0	0	0	0	0	0
ENOG411117R	0	0	0	0	0	0	0.00175429	0.00104179	0	0	0	0	0	0	0	0	0	0.00705961	0	0	0.00448231	0	0	0	0	0	0	0	0	0	0	0	0	0.00814467	0.00823691	0.0047263	0	0	0	0	0.00601117	0.00472927	0.00190892	0	0	0	0	0	0
ENOG41110J6	0.00155612	0	0	0	0	0	0.00260612	0.00208359	0.00660902	0.00879307	0	0	0	0	0	0	0	0.00911391	0.00266792	0	0.00479027	0.00457998	0	0	0	0	0	0	0	0	0	0	0	0.0070863	0.0110723	0.00116927	0	0	0	0	0.00477288	0.00958585	0.00381784	0	0	0	0	0	0
COG4034	0.00805471	0.00415376	0	0.00269515	0	0	0.00500443	0.00616204	0.00934656	0.0047001	0	0	0	0.0072318	0.00359253	0.000752141	0	0.00407586	0	0	0.00392866	0	0	0	0	0	0	0	0.00461668	0	0.00489113	0	0	0.00486532	0.00154505	0.0038995	0	0.00409327	0	0	0.00301898	0.00375078	0.000954459	0	0	0	0.00199577	0	0
COG1378	0.0126894	0.00711018	0.00994611	0.0145466	0.0199605	0.0203814	0.0136625	0.00728756	0.0338611	0.0248706	0	0.0176309	0.0155667	0.0127853	0.00981021	0.014175	0.0156951	0.0313073	0.0216743	0.0181682	0.0236061	0.0209881	0.00587301	0.0188681	0.0200022	0.00253787	0.00297381	0.0127013	0.0103232	0.0142204	0.00582445	0.0121069	0.0153962	0.0324985	0.0337038	0.0215755	0.00259423	0.00857665	0.00954559	0.0214759	0.0306218	0.0299449	0.0252372	0.0331224	0	0.0219185	0.0192314	0.0213863	0.019262
COG2860	0.00751785	0.00228106	0.0012988	0.00269515	0.00410163	0.00636389	0.00706055	0.0132683	0.0123643	0.0128717	0	0.00445525	0.00375518	0.0105427	0.00549568	0.00239711	0.000716683	0.0182278	0.00596565	0.00338923	0.00882072	0.0121175	0	0.00420074	0.00648957	0	0.00571192	0.00821072	0.00461668	0.00849829	0.0127275	0.00863461	0.00710217	0.011356	0.0153595	0.00753997	0.00935138	0.00971854	0.00674975	0.00648684	0.0103669	0.0147036	0.0165652	0.0234211	0	0.00479789	0.00631119	0.010522	0.00444679
ENOG41111MJ	0	0	0	0	0	0	0.00108559	0	0.00330451	0.0047001	0	0	0	0	0	0	0	0	0	0	0.0015089	0	0	0	0	0	0	0	0	0	0	0	0	0.00285266	0.00403249	0.00696818	0	0	0	0	0.00251859	0.00160339	0	0	0	0	0	0	0
ENOG41111FE	0.00196881	0	0	0	0	0	0	0.0028676	0.00467328	0.0047001	0	0	0	0	0	0	0	0	0	0	0.00149491	0	0	0	0	0	0	0	0	0	0	0	0	0.007981	0.00712259	0.0016536	0	0	0	0	0.00724597	0.00496411	0.00190892	0	0	0	0	0	0
ENOG41110FH	0	0	0	0	0	0	0	0	0.00572358	0.00575642	0	0	0	0	0	0	0	0	0	0	0.000613092	0	0	0	0	0	0	0	0	0	0	0	0	0.00638163	0.00403249	0.0047263	0	0	0	0	0.00162853	0.00266275	0.00827093	0	0	0	0	0	0
ENOG411109X	0	0	0	0	0	0	0.00153526	0	0	0.00575642	0	0	0	0	0	0	0	0.00576414	0.00377301	0	0.0019241	0	0	0	0	0	0	0	0	0	0	0	0	0.00285266	0.0026761	0	0	0	0	0	0.00329434	0.00259394	0.00165317	0	0	0	0	0	0
COG1653	0.0202324	0.00850412	0.00893679	0.0114694	0.0169501	0.016068	0.0217379	0.0298067	0.0295564	0.0119829	0.00366168	0.00719304	0.0062431	0.0181466	0.012368	0.0101461	0.00816744	0.0163035	0.0103328	0.0112364	0.010831	0.0102412	0	0	0.0085849	0.00211025	0.0153398	0.0115494	0.0122146	0.008777	0.0149611	0.0143344	0.0116924	0.0129255	0.00512435	0.00956673	0.0136542	0.0158315	0.00674975	0.00471936	0.0154304	0.0131787	0.00495952	0.0234211	0	0.00239894	0.012911	0.00864012	0.0101659
COG5466	0.00352492	0	0.00224958	0	0.00269045	0.00115217	0.00260612	0.00434092	0.00934656	0.0081408	0	0	0	0	0	0.0022293	0.00100475	0.00998379	0.00377301	0.00351347	0.00491931	0.00647707	0	0	0	0	0	0	0.00461668	0.00380055	0	0	0	0.00677893	0.00621752	0.00801772	0	0	0	0.00208729	0.00350265	0.00700146	0.00316558	0	0	0.00239894	0.00745415	0.00197278	0
COG0373	0.015741	0.0117376	0.0265815	0.00988083	0.00990967	0.00761339	0.0165441	0.0187351	0.0192684	0.0188004	0.00901977	0.0220605	0.0174972	0.013571	0.0190881	0.0162982	0.0229391	0.0264146	0.0275972	0.01426	0.0240534	0.0270955	0.00830569	0.0159237	0.0186399	0.00697533	0.00337356	0.0123105	0.00461668	0.0229086	0.0117465	0.0109898	0.0220022	0.0232659	0.0237098	0.0219423	0.00928231	0.0121589	0.0116909	0.0164414	0.0258755	0.024369	0.0247218	0.0405665	0	0.0322197	0.0180896	0.0230206	0.0219946
ENOG410YWCV	0	0	0	0	0	0	0	0	0.00330451	0	0	0	0	0	0	0	0	0	0	0	0.00359373	0	0	0	0	0	0	0	0	0	0	0	0	0.00830034	0.00582438	0	0	0	0	0.0024996	0.00116416	0.00310347	0	0	0	0	0	0	0
ENOG410Y3F4	0.00589655	0.0013242	0	0	0.0111371	0.0055303	0.00107087	0	0.00572358	0.00664694	0	0.0057065	0.00332505	0.0020212	0	0.000541678	0.00627546	0.00705961	0.00462097	0.00288637	0.00474575	0.00457998	0	0	0	0.00190299	0	0	0.00461668	0	0	0	0	0.0060086	0.00939363	0.00143206	0	0	0	0.00750649	0.0106674	0.00559398	0.00381784	0	0	0.0160072	0.00282245	0.00392044	0.00426252
ENOG4110ZWP	0.00196881	0	0	0	0	0	0	0.00104179	0.00572358	0.0081408	0	0	0	0	0	0	0	0.00576414	0.00266792	0	0.00289279	0	0	0	0	0	0	0	0	0	0	0	0	0.00524068	0.00621752	0.00634153	0	0	0	0	0.00381874	0.00646013	0.00344135	0	0	0	0	0	0
ENOG41111FI	0	0	0	0	0.00428913	0.00292715	0.00108559	0.0028676	0.00660902	0.00664694	0	0	0	0	0	0	0.00106269	0.00705961	0	0	0.0039534	0	0	0	0	0	0	0	0	0	0	0	0	0.00377372	0.0026761	0	0	0	0.00674975	0.00385477	0.00337826	0.00728785	0.00213424	0	0	0	0	0	0
ENOG41111FU	0	0	0	0	0.00326392	0.00258726	0.00107087	0.00147332	0.00330451	0.00575642	0	0	0	0	0	0	0	0.0107837	0	0	0.00515127	0	0	0	0	0	0	0	0	0	0	0	0	0.00174689	0	0.000826799	0	0	0	0.0054192	0.00230653	0.00508486	0.00213424	0	0	0	0	0	0
ENOG41111SF	0	0	0	0	0	0	0	0.0028676	0.00467328	0	0	0	0	0	0	0	0	0.00407586	0	0	0.00340544	0	0	0	0	0	0	0	0	0	0	0	0	0.00363645	0.00709418	0.0027262	0	0	0	0	0.00381874	0.0056498	0.00344135	0	0	0	0	0	0
ENOG410Z81R	0.00220068	0	0	0.00190576	0.00546586	0.00555091	0	0.0028676	0.00330451	0.0081408	0	0	0.00362859	0	0	0.00131602	0	0.00576414	0	0.00288637	0.00332378	0	0	0.0024253	0	0.000991356	0	0	0.00461668	0	0	0	0	0.00762372	0.00724785	0.00116927	0	0	0	0.0024996	0.00457375	0.00692588	0.00213424	0	0	0.00239894	0	0	0
ENOG41110Z7	0	0	0.00224958	0	0	0	0	0	0.00330451	0	0	0	0	0	0	0	0	0	0.00377301	0	0	0	0	0	0	0	0	0	0	0.00310314	0	0	0	0.00495529	0	0	0	0	0	0	0	0	0	0	0	0	0	0	0.00362986
COG1545	0.0339884	0.0123226	0.0235299	0.0274115	0.0529238	0.05241	0.027727	0.0343985	0.0274493	0.0248706	0.00366168	0.0219572	0.0188777	0.0305705	0.0274137	0.0191322	0.0278845	0.0241131	0.0224803	0.0236374	0.0245297	0.0171367	0.0154451	0.0105716	0.0197373	0.00984142	0.0193329	0.0240178	0.0153118	0.0239364	0.0188893	0.0242231	0.0248929	0.019161	0.019272	0.0233635	0.0168954	0.019507	0.018485	0.0200495	0.0258165	0.0235106	0.0170222	0.0234211	0	0.00678524	0.0264161	0.0215258	0.0255093
ENOG4110ZWE	0	0	0	0	0	0.000847095	0	0	0	0.00332347	0	0	0	0.00142921	0	0	0	0	0	0	0.00136055	0.00457998	0	0	0	0	0	0	0	0	0	0	0	0.00225523	0.00363935	0.000826799	0	0	0	0	0.00285892	0.0051539	0.00692112	0	0	0	0	0	0
ENOG410XT54	0.00155612	0	0	0	0	0	0	0.00208359	0.00467328	0.00332347	0	0	0	0.00142921	0	0	0	0	0	0	0	0	0	0	0	0	0	0	0	0	0.00230832	0	0	0.0151102	0.00712259	0.0016536	0	0	0	0	0.00117433	0.00217203	0	0	0	0	0	0	0
ENOG410ZKZU	0	0	0	0	0	0	0	0	0.0104498	0	0	0	0	0	0	0	0	0	0.00266792	0	0.000895804	0	0	0	0	0	0	0	0	0	0	0	0	0.00142633	0	0.00116927	0	0	0	0	0.000958837	0	0	0	0	0	0	0	0
COG0661	0.0111981	0.0101972	0.0165474	0.00703099	0.0199317	0.0130307	0.0145247	0.0133148	0.013218	0.019379	0.0032751	0.0167047	0.0123279	0.0197841	0.0174665	0.0145735	0.0143022	0.0288207	0.0174947	0.0203771	0.0173488	0.0194312	0.0209165	0.00685978	0.0202637	0.00288544	0.0130717	0.0111184	0.0113085	0.0156701	0.00984937	0.0101606	0.018077	0.0224982	0.0203069	0.0229701	0.00966057	0.0132935	0.00674975	0.0122428	0.0168128	0.0197764	0.0185718	0.0234211	0	0.0219185	0.00631119	0.0149513	0.014672
ENOG41111BU	0	0	0	0	0.00279866	0.00211733	0.00108559	0	0.00330451	0.0081408	0	0	0	0	0	0	0	0.00911391	0.00462097	0	0.00341662	0	0	0	0	0	0	0	0	0	0	0	0	0.00497174	0.00669186	0.0047263	0	0	0	0.00830238	0.00564001	0.0063809	0.00301827	0	0	0	0	0	0
ENOG41111NN	0	0	0	0	0	0	0	0	0.00330451	0.00575642	0	0	0	0	0	0	0	0	0.00266792	0	0.002108	0	0	0	0	0	0	0	0	0	0	0	0	0.00377372	0.00712259	0	0	0	0	0	0.00519181	0.00455092	0.00316558	0	0	0	0	0	0
ENOG410Y7YM	0.00690141	0	0.0012988	0.00102008	0.00837969	0.0048605	0.00108559	0.00434092	0.00330451	0.0047001	0	0.000745736	0	0	0.00153968	0.00101339	0.00672486	0.0107837	0.00377301	0.00627559	0.0073711	0	0	0	0	0.00057236	0	0.00224409	0	0	0	0	0	0.0117083	0.00985687	0.000826799	0	0.00113922	0.00674975	0.00471936	0.00461306	0.00808277	0.00301827	0	0	0	0	0.0011305	0.00331928
ENOG41111HT	0	0	0	0	0.00211879	0.0022622	0	0	0.00330451	0.0047001	0	0	0	0	0	0	0	0	0	0	0.00281991	0	0	0	0	0	0	0	0	0	0	0	0	0.00142633	0.00672945	0	0	0	0.00477279	0.00538278	0.00313428	0.0043543	0.000954459	0	0	0	0	0	0
ENOG4110ZJV	0	0	0	0	0	0	0	0	0.00572358	0	0	0	0	0	0	0	0	0	0	0	0	0	0	0	0	0	0	0	0	0	0	0	0	0.00721052	0.0026761	0.00516656	0	0	0	0	0.000678	0.000911489	0	0	0	0	0	0	0
ENOG41110V7	0	0	0	0	0	0	0	0.00104179	0.00330451	0	0	0	0	0	0	0	0	0	0	0	0	0	0	0	0	0	0	0	0	0	0	0	0	0.00391823	0.00621752	0	0	0	0	0	0.000678	0.00395809	0.00165317	0	0	0	0	0	0
ENOG411117K	0	0	0	0	0	0.000876439	0	0	0	0.00332347	0	0	0	0	0	0	0	0.00407586	0	0	0.00303949	0	0	0	0	0	0	0	0	0	0	0	0	0.00247048	0.0026761	0	0	0	0	0	0.00252016	0.0066803	0.00134981	0	0	0	0	0	0
COG0720	0.0210979	0.0116177	0.00430762	0.0176236	0.0191874	0.0151999	0.0255848	0.0245057	0.0192684	0.0278061	0.0108151	0.0149153	0.012129	0.0236257	0.0256165	0.0141371	0.0145029	0.0247925	0.0184839	0.0204927	0.0197576	0.0188837	0.00587301	0.00685978	0.0183553	0.0111716	0.0162277	0.0154393	0.0138501	0.0142204	0.0241948	0.020691	0.0236683	0.0157259	0.0258516	0.0210768	0.0184135	0.0204404	0.0106723	0.0166878	0.0232906	0.0218316	0.0251628	0.0234211	0	0.00587619	0.0166447	0.0153074	0.0160922
ENOG4110ZRU	0.00196881	0	0	0	0	0.00234774	0.00108559	0.0028676	0.00467328	0.00575642	0	0	0	0	0	0	0	0.00407586	0	0	0.00590285	0	0	0	0	0	0	0	0	0	0	0	0	0.00462185	0.00921689	0.00116927	0	0	0	0.00353497	0.00602777	0.00635741	0.00404943	0.0234211	0	0	0	0	0
COG0506	0.00907074	0.00455011	0.00224958	0.00521527	0.012175	0.00690049	0.00774767	0.00638492	0.0123643	0.0081408	0.016635	0.00545974	0.0048181	0.0164951	0.00549568	0.00563126	0.0100084	0.0157858	0.00596565	0.00978906	0.00955549	0.00647707	0	0.0024253	0.00458882	0.00529679	0.0114915	0.00721935	0.00461668	0.00490649	0.00258282	0.00548361	0.00771155	0.018787	0.00942039	0.00696818	0.00501685	0.00776035	0.00674975	0.0135677	0.0155468	0.0126449	0.00457743	0.0331224	0	0	0.00399155	0.00555988	0.00417316
COG0579	0.0150333	0.00390654	0.014943	0.017887	0.0133124	0.0108095	0.00702102	0.00951932	0.0136248	0.0124353	0.0104515	0.010629	0.00460573	0.0152607	0.00699847	0.00739009	0.0120843	0.0177663	0.00924194	0	0.00979993	0.00793276	0	0.00342989	0.00648957	0.00357633	0.00388015	0.0167336	0.00461668	0.015823	0.0111332	0.0186452	0.0152885	0.0265917	0.0216896	0.00975267	0.00317727	0.00878476	0.00826672	0.00763896	0.00887544	0.0132905	0.0117879	0.0234211	0	0.00239894	0.00345678	0.00730422	0.0124486
COG2112	0.00155612	0	0	0.00150003	0.00480333	0.00424352	0.0018803	0.00180444	0.00572358	0.00997041	0	0.0034627	0.000732824	0	0.00256611	0.000783743	0.00229257	0.00911391	0	0.00288637	0.00813494	0	0	0	0	0	0	0	0	0	0	0	0	0.00566538	0.00709418	0.00506877	0	0	0.00477279	0.0101422	0.00993529	0.0104847	0.0108565	0.0234211	0	0.00339262	0	0.00197278	0.00131164
ENOG410ZIPA	0	0	0	0	0	0	0.00108559	0.00104179	0.00330451	0.00664694	0	0	0	0	0	0	0	0	0	0	0	0	0	0	0	0	0	0	0	0	0	0	0	0.00349379	0.00923463	0.0016536	0	0	0	0	0.00134426	0.00472927	0	0	0	0	0	0	0
ENOG411069W	0.00196881	0	0	0	0.00363637	0.00298048	0.00436041	0.00232952	0.00660902	0.0105097	0	0	0	0	0	0	0	0.00998379	0.00533584	0	0.00624305	0	0	0.0024253	0	0	0	0	0	0	0	0	0	0.00504285	0.0107176	0.0106813	0.00149653	0.00113922	0.00477279	0.00562226	0.0124949	0.0117128	0.012061	0	0	0.00239894	0	0	0
COG4293	0.00341008	0	0	0	0.00403082	0.00325628	0	0	0.00330451	0.0074315	0	0	0.00185584	0	0	0.000752141	0	0.00576414	0	0	0.00360291	0	0	0	0	0	0	0	0	0	0	0	0	0.00391823	0.0122694	0.0085834	0	0	0.00477279	0.00514866	0.00637601	0.00796624	0.00301827	0	0	0	0	0	0.00185495
ENOG41110SJ	0	0	0	0	0	0	0	0.00104179	0	0.0081408	0	0	0	0	0	0	0	0.00911391	0.00377301	0.00288637	0.00129463	0	0	0	0	0	0	0	0	0	0	0	0	0.00247048	0.00582438	0.00143206	0	0	0	0	0.00301898	0.00255011	0.00233794	0	0	0	0	0	0
ENOG41110FJ	0	0	0	0	0.00279866	0	0.00107087	0	0	0.00575642	0	0	0	0	0	0	0	0	0.00266792	0	0.00228445	0	0	0	0	0	0	0	0	0	0	0	0	0.00247048	0.00363935	0	0	0	0	0	0.00435514	0.00273005	0.000954459	0	0	0	0	0	0
COG1491	0.0131436	0.00936333	0.0229662	0.0166512	0.042633	0.0380918	0.0156339	0.018623	0.00991352	0.0172693	0.00163755	0.0178193	0.0192049	0.00782379	0.0153728	0.0125872	0.0220992	0.0168052	0.0218379	0.0208004	0.0197872	0.0183199	0.0206632	0.00939314	0.0168604	0.00732569	0.00147934	0.0159016	0.0138501	0.016273	0.00777993	0.0136938	0.0229138	0.0228999	0.0132132	0.0238023	0.00224667	0.0104698	0.0116909	0.0127087	0.0235567	0.020492	0.0237152	0.0331224	0	0.00959578	0.0186463	0.0208605	0.0217386
ENOG4110ZWA	0	0	0	0	0	0	0	0	0.00330451	0	0	0	0	0	0	0	0	0.00407586	0	0	0.000747455	0	0	0	0	0	0	0	0	0	0	0	0	0.00247048	0.0026761	0	0	0	0	0	0.00190937	0.00323177	0.00134981	0	0	0	0	0	0
COG4742	0.0100235	0.0124739	0.016352	0.00102008	0.000794254	0.00258182	0.0100697	0.0111356	0.0168498	0.00997041	0	0.0129083	0.00708925	0.00827805	0.0120582	0.00917287	0.0102326	0.0267272	0.0157836	0.00905073	0.0148479	0.0204823	0.00587301	0.00950701	0.0116992	0.00275336	0.00147934	0.00545773	0	0.0195029	0.00230832	0.00565662	0.00926665	0.0170899	0.0210289	0.0125157	0.00222792	0.00879805	0.00477279	0.00947467	0.0112886	0.0186456	0.00982676	0	0	0.00587619	0.012182	0.017706	0.0144563
ENOG411112Z	0.00196881	0	0	0	0	0	0	0	0.00330451	0	0	0	0	0	0	0	0	0	0	0	0	0	0	0	0	0	0	0	0	0	0	0	0	0.00142633	0.00403249	0	0	0	0	0	0.000672128	0.000911489	0	0	0	0	0	0	0
ENOG41111RK	0.00434043	0	0	0	0.00752987	0.00663023	0.00153526	0.00104179	0.00467328	0.00664694	0	0	0	0	0	0.000830088	0.000710467	0.00576414	0	0	0.00530695	0	0	0	0	0	0	0	0.00652898	0.00310314	0	0	0	0.00898957	0.00378458	0	0	0	0.00477279	0.00958041	0.00836213	0.00817252	0.00252526	0	0	0.00415509	0	0	0
ENOG41111FD	0	0	0	0	0	0	0	0.00208359	0.0073891	0.0074315	0	0	0	0	0	0	0	0.00407586	0	0	0.00471307	0	0	0	0	0	0	0	0	0	0	0	0	0.00504285	0.00709418	0	0	0	0	0.00208729	0.0110938	0.00991874	0.00467588	0	0	0	0	0	0
COG0044	0.0250013	0.0147052	0.0163476	0.0170107	0.0224582	0.0213898	0.0218495	0.0260335	0.0242831	0.0244224	0.0152949	0.0225124	0.0213404	0.0229667	0.0237648	0.0193446	0.025223	0.0230566	0.0238626	0.0273631	0.0253092	0.0274799	0.0190896	0.0189002	0.0205218	0.010633	0.0223363	0.0204765	0.0211563	0.0204666	0.0177686	0.0177604	0.0200381	0.0295776	0.0327556	0.0243264	0.020646	0.0221548	0.018485	0.0205711	0.0270562	0.0274133	0.0270676	0	0	0.0107284	0.0190091	0.0254183	0.0244805
ENOG4110ZQI	0	0	0	0	0	0	0.00108559	0	0.00572358	0.00575642	0	0	0	0	0	0	0	0	0	0	0	0	0	0	0	0	0	0	0	0	0	0	0	0.00247048	0.00557754	0	0	0	0	0	0.00116416	0.0022852	0.000954459	0	0	0	0	0	0
ENOG410Y416	0.00155612	0	0	0	0	0	0	0.00180444	0.00467328	0.0074315	0	0	0	0.0020212	0	0	0.000498046	0.00705961	0	0	0.00421135	0	0	0	0	0	0	0	0	0	0	0	0	0.00923429	0.0111267	0.0047263	0	0	0	0.00385477	0.00664801	0.00960349	0.00344135	0	0	0	0	0	0
COG0026	0.00740966	0.00384816	0.00786083	0.00657247	0.0131428	0.00771182	0.00348012	0.00445419	0.00934656	0.0115128	0.0032751	0.00256901	0.00493211	0.00797359	0.00320386	0.00668817	0.00133113	0.0122276	0.00533584	0.00351347	0.0101108	0.00793276	0	0.0048506	0.00562014	0.0034434	0.0088998	0.00639257	0.0145992	0.00580544	0.00734824	0.00764228	0.00285396	0.0185452	0.0100327	0.00799513	0.0107991	0.00866645	0.0116909	0.0109029	0.0109367	0.0140466	0.0119716	0.0234211	0	0.0053642	0.00199577	0.00357156	0.0037824
ENOG4110ZM7	0	0	0	0	0	0	0	0.00104179	0.00467328	0.0047001	0	0	0	0	0	0	0	0	0	0	0.00212199	0	0	0	0	0	0	0	0	0	0	0	0	0.00762372	0	0.00792341	0	0	0	0	0.00135013	0.00308125	0.000954459	0	0	0	0	0	0
ENOG41110Y4	0	0.00348566	0.0012988	0	0	0	0.00215646	0	0.00330451	0	0	0	0	0	0.00153968	0	0	0	0	0	0	0	0	0	0	0	0	0	0	0.00310314	0	0	0	0	0.00154505	0	0	0.00141277	0	0	0	0.00194985	0.00213424	0	0	0	0	0	0.00131164
COG2123	0.0165641	0.0118527	0.029886	0.0188511	0.0456476	0.0494083	0.0123809	0.0142823	0.0158479	0.0178974	0.00433256	0.0161887	0.0176683	0.0142304	0.0146187	0.0127049	0.0248423	0.0195472	0.0213434	0.0144548	0.0219793	0.0233534	0.011746	0.0216335	0.0129791	0.0113256	0.00347937	0.0169286	0.0166457	0.0183584	0.00870043	0.0153493	0.0219966	0.0217837	0.0254717	0.0177308	0.00774549	0.0104909	0.0165334	0.0138881	0.0211145	0.020958	0.0241221	0.0331224	0	0.00758613	0.013188	0.0233089	0.0250109
ENOG41111JT	0.00155612	0	0	0	0	0.00172637	0	0.0028676	0.00330451	0	0	0	0	0	0	0	0	0.00911391	0	0	0.00167136	0	0	0	0	0	0	0	0	0	0	0	0	0.0107816	0.00669186	0.00143206	0	0	0	0.00208729	0.00637797	0.00609431	0.00286338	0	0	0	0	0	0
ENOG4111QY5	0.00352492	0.00161295	0.00183678	0	0.00846937	0.00192646	0.00153526	0.00104179	0.0104498	0	0	0.00492723	0.00222944	0	0.00102642	0.00179682	0.003336	0.0107837	0.00924194	0.00288637	0.00918912	0.00915996	0	0	0.00324479	0	0	0	0	0.0072775	0	0	0	0.004279	0.0167428	0.00902769	0	0	0.00477279	0.0105637	0.00700495	0.0116211	0.00539924	0	0	0.00239894	0.0111033	0.0117568	0.00810672
ENOG4110ZQJ	0.00155612	0	0	0	0	0	0	0	0.00467328	0.00575642	0	0	0	0	0	0	0	0	0	0	0.00195287	0	0.0089172	0	0	0	0	0	0	0	0	0	0	0.00174689	0.00403249	0.00143206	0	0	0	0.00587148	0.00479947	0.00465948	0	0	0	0.00239894	0	0	0
ENOG41111RH	0.00196881	0	0	0	0.00625023	0.00244813	0.00260612	0.00104179	0.00330451	0.00332347	0	0.000745736	0	0	0	0	0	0.00407586	0	0	0.00286582	0	0	0	0	0	0	0	0	0	0	0	0	0.00334505	0	0.000826799	0	0	0	0.00176748	0.00309456	0.0054993	0.00165317	0	0	0.00239894	0	0	0
ENOG4111FM1	0.00196881	0	0.0012988	0	0	0	0.00108559	0	0	0	0	0	0	0	0	0	0	0	0.00377301	0	0	0	0	0	0	0	0	0	0	0.00219425	0	0.0011896	0	0.00106557	0.00218503	0.0047263	0	0.00113922	0	0	0.000672128	0.00160339	0.00233794	0	0	0	0	0	0
ENOG410Z1A9	0	0	0	0	0	0	0	0	0.00330451	0	0	0	0	0	0	0	0	0	0	0	0	0	0	0	0	0	0	0	0	0	0	0	0	0	0.00218503	0	0	0	0	0	0.00135013	0.0029523	0	0	0	0	0	0	0
COG1756	0.00770519	0	0	0.00988083	0.0152924	0.011731	0.00508096	0.00208359	0.00330451	0.00879307	0	0.00482224	0.00490961	0.00142921	0.00177782	0.00205901	0.00765908	0.0115283	0.00754601	0.00338923	0.00939067	0.00457998	0.0147902	0.0024253	0.00648957	0	0	0	0.00799633	0.00219425	0	0.0011896	0.00576883	0.0151455	0.00378458	0.00306867	0	0	0	0.00880526	0.00761128	0.0109563	0.011295	0.0234211	0	0.00239894	0	0.00555988	0.00705096
ENOG41111NQ	0.00220068	0	0	0	0	0	0	0.0028676	0.00572358	0.00575642	0	0	0	0	0	0	0	0.00407586	0	0	0.00236195	0	0	0	0	0	0	0	0	0	0	0	0	0.00247048	0.0155861	0.0047263	0	0	0	0	0.00364151	0.00395809	0.00269962	0	0	0	0	0	0
COG0423	0.0177879	0.013001	0.0282286	0.0133381	0.0297845	0.027174	0.0150714	0.0122419	0.0206366	0.0185043	0.00401117	0.0229741	0.0226863	0.0187401	0.0216461	0.0204428	0.0240412	0.0299514	0.0274679	0.0197126	0.0237208	0.0224372	0.0147902	0.0203533	0.0238442	0.019239	0.0130426	0.0152155	0.0216542	0.0230135	0.0110025	0.0132368	0.0226986	0.0274256	0.0277871	0.0193013	0.011234	0.0161253	0.0150929	0.0238935	0.0260713	0.0281182	0.0257862	0.0331224	0	0.00864952	0.0196161	0.0259727	0.0255033
ENOG410Y6B9	0.00416949	0	0	0	0.00355311	0.00295748	0.00107087	0.00495119	0.0073891	0.00879307	0	0	0	0	0.00473875	0	0	0.00998379	0	0	0.00398342	0.00647707	0	0	0	0.00057236	0	0	0.00652898	0.00219425	0	0	0	0.00500073	0.0144084	0.000826799	0	0.00173104	0	0.00798371	0.00699392	0.00769494	0.0103625	0	0	0.00239894	0	0	0
ENOG410YSPP	0	0	0	0	0	0	0	0.00104179	0.00809436	0.0074315	0	0	0	0	0	0	0	0.00407586	0	0	0.0036169	0	0	0	0	0	0	0	0	0	0	0	0	0.00830034	0.0083789	0.00574828	0	0	0	0	0.00659594	0.00593592	0.00286338	0	0	0	0	0	0
ENOG411104A	0	0	0	0	0	0	0	0.00147332	0.00874291	0.00575642	0	0	0	0	0	0	0	0.00911391	0	0	0.00386542	0	0	0	0	0	0	0	0	0	0	0	0	0.00334505	0.00345483	0.00696818	0	0	0	0	0.00657888	0.00604608	0.00357126	0	0	0	0	0	0
COG5424	0.00393762	0	0	0.00190576	0.0288584	0.0271402	0.00568408	0.00434092	0.00874291	0.0115128	0.00231585	0.00502031	0.00911568	0.00797359	0.00444463	0.00719016	0.00388443	0.00998379	0.00462097	0	0.00843386	0.00915996	0.0089172	0.00685978	0	0	0	0	0.0103232	0	0	0	0	0.01898	0.0140422	0.000826799	0.00129711	0	0.00674975	0.0106483	0.0110044	0.0120375	0.012061	0	0	0.0053642	0.00545837	0.00273776	0.00295087
ENOG410Y4H9	0.00547959	0	0	0	0	0	0.00324205	0.00275633	0.00934656	0.0132939	0	0.00237864	0.00126929	0	0.00102642	0.00111048	0.0050947	0.0146957	0.00533584	0.00288637	0.00945085	0	0	0	0.00324479	0	0	0	0	0	0	0	0	0.0219929	0.0258949	0.0165963	0	0	0	0.00176748	0.0137993	0.0163209	0.00674905	0	0	0	0	0.00113899	0
COG0672	0.0176246	0.0032259	0.0025976	0.00872724	0	0.00814649	0.00932369	0.0119881	0.0123643	0.0185043	0.00163755	0.000745736	0	0.0144359	0.00688437	0.000566702	0.000710467	0.0230566	0.00596565	0.00605167	0.00852246	0.00647707	0	0	0.00458882	0.00203098	0.0133773	0.00210237	0	0.0043885	0.00963512	0.0112616	0.0095142	0.0200054	0.0114423	0.00877317	0.0145325	0.0109227	0	0	0.0151092	0.01467	0.012061	0	0	0.00339262	0.00745415	0.00387675	0.00417316
ENOG41111J1	0	0	0	0	0	0	0	0	0.00330451	0.00940019	0	0	0	0	0	0	0	0.00576414	0.00266792	0	0.00252081	0	0	0	0	0	0	0	0	0	0	0	0	0.00377372	0.00748732	0.000826799	0	0	0	0.00176748	0.00330712	0.00457041	0.00190892	0	0	0	0	0	0
COG1826	0.00466408	0.00442301	0.0029042	0	0.0148877	0.0160018	0.00294038	0.00488571	0.00572358	0.0074315	0.0032751	0.00502502	0.00443393	0.00595238	0.00369323	0.00346308	0.0039199	0.0107837	0.00705865	0	0.00634211	0.00457998	0	0.0137078	0.00648957	0	0.00337356	0.00116528	0.00461668	0.00658275	0	0.0014983	0	0.010146	0.00670859	0.003553	0.00129711	0.00282554	0	0.00837107	0.00720084	0.00892952	0.00495952	0	0	0	0.010347	0.00918141	0.00415087
ENOG411240Y	0	0	0	0	0	0	0.00108559	0	0	0	0	0	0	0	0	0	0	0	0	0	0.00105706	0	0	0	0	0	0	0	0	0	0	0	0	0.00142633	0.00218503	0	0	0	0	0	0.00162853	0.0036064	0.00190892	0	0	0	0	0	0
ENOG41110IA	0	0	0	0	0	0	0.00175429	0	0.00330451	0	0	0	0	0	0	0	0	0	0	0	0.000867042	0	0	0	0	0	0	0	0	0	0	0	0	0.00201714	0.00154505	0	0	0	0	0	0.00412694	0.00707658	0.00301827	0	0	0	0	0	0
COG1175	0.0208006	0.00889002	0.0034363	0.0118596	0.0299421	0.026788	0.0216004	0.0248955	0.0289969	0.0152301	0.0144312	0.0124452	0.00882908	0.0191813	0.0175997	0.0113311	0.00806277	0.0182278	0.00800376	0.0185265	0.0127646	0.0158655	0	0.00342989	0.00973436	0.00919264	0.0230974	0.0137061	0.013058	0.00791148	0.0226436	0.0161429	0.0149853	0.018558	0.00772716	0.0170107	0.0183142	0.0167698	0.0134995	0.0108031	0.0105442	0.0128891	0.00486681	0.0234211	0.0293991	0.0053642	0.00446269	0.0103762	0.00974406
ENOG410ZQEM	0	0	0	0	0	0	0.00107087	0.00104179	0.00991352	0.00575642	0	0	0	0	0	0	0	0.00705961	0.00377301	0	0.00491931	0	0	0	0	0	0	0	0	0	0.00182633	0	0	0.00377372	0.0131267	0.00574828	0	0.00122403	0	0	0.00246659	0.00772	0.00416039	0	0	0	0	0	0
COG0183	0.0986714	0.0433743	0.0769609	0.0959226	0.125173	0.12672	0.106665	0.113772	0.0862977	0.0877421	0.0767829	0.0655418	0.0617433	0.0932169	0.0854544	0.0728652	0.0768733	0.0729113	0.0588758	0.0706676	0.0814898	0.0650938	0.0838624	0.0723824	0.0724104	0.0685342	0.0815317	0.0734569	0.0760002	0.0703872	0.0927868	0.0909975	0.0800309	0.0711246	0.0752253	0.0830003	0.080775	0.0866209	0.071273	0.0695311	0.0838202	0.0749976	0.0687515	0.0907094	0.0881972	0.0621641	0.0647472	0.0583091	0.0705837
ENOG41122U8	0.00196881	0	0	0.00190576	0	0.00101971	0.00260002	0.00519712	0.00874291	0.0047001	0	0	0	0.00142921	0	0	0	0.00705961	0.00266792	0	0.00573439	0	0	0	0	0	0	0.000823975	0	0	0.00182633	0	0.00107869	0.0137019	0.011883	0.00952791	0.00157538	0.0026368	0	0.0029196	0.00635984	0.00804367	0.00344135	0	0	0	0	0.00159877	0
COG1980	0.0263725	0.0117376	0.0202458	0.0173645	0.00906869	0.0113265	0.0276394	0.0306	0.0219196	0.0244224	0.00231585	0.0197972	0.0129205	0.0213045	0.0191728	0.0126197	0.030392	0.0251253	0.0298282	0.0307203	0.0299076	0.0278589	0	0.0163668	0.0200022	0.00916766	0.00599459	0.0166526	0.0201237	0.0190028	0.0121315	0.0128724	0.0251313	0.0289445	0.0304199	0.0248534	0.0125093	0.0166231	0.0134995	0.0174081	0.0288959	0.0301601	0.0245053	0	0	0.00719683	0.0222065	0.0218443	0.0240922
ENOG41110QN	0.00561076	0	0	0	0.00315273	0.0020021	0.00107087	0	0.00467328	0.0047001	0	0	0	0	0	0.000383024	0.000856388	0.0115283	0	0	0.00456031	0.00793276	0	0	0	0	0.00141424	0.00269183	0	0.00219425	0	0.00168234	0	0.00562492	0.0154612	0.0038995	0	0	0	0	0.0132036	0.00571556	0.00233794	0	0	0.00587619	0	0.00310329	0.00131164
ENOG4110ZMD	0	0	0	0	0	0	0.00108559	0	0.00467328	0.0047001	0	0	0	0	0	0	0	0	0	0	0	0	0	0	0	0	0	0	0	0	0	0	0	0.00225523	0.00670859	0.00662571	0	0	0	0	0.000672128	0.00328584	0.000954459	0	0	0	0	0	0
COG5608	0	0	0	0	0	0.000416738	0	0	0.0114472	0.00575642	0	0	0	0	0	0	0	0.00407586	0	0	0.00216167	0	0	0	0	0	0	0	0	0	0	0	0	0.00174689	0	0	0	0	0	0	0.00252016	0.0032637	0	0	0	0	0	0	0
ENOG411110E	0.00196881	0	0	0	0	0	0	0	0.00330451	0.00664694	0	0	0	0	0	0	0	0	0	0	0.0019241	0	0	0	0	0	0	0	0	0	0	0	0	0.00201714	0.00363935	0	0	0	0	0	0.002123	0.00490208	0.00213424	0	0	0.00239894	0	0	0
ENOG411257X	0.00416949	0	0	0.00374292	0.00392191	0.00299442	0.00260612	0.00180444	0.00809436	0.0110227	0	0	0	0	0	0.00129281	0.00120851	0.0141192	0.00266792	0	0.00896649	0	0	0	0	0	0	0.000940208	0	0.00219425	0	0.0026879	0	0.012711	0.0168819	0.00723096	0.00149653	0	0	0.00837107	0.00935902	0.0127806	0.00344135	0	0	0.00239894	0	0.00113899	0
COG0302	0.0104895	0.0026484	0.00183678	0.00555239	0.00913302	0.00768656	0.00431291	0.00979732	0.0104498	0.0119829	0.00761519	0.00271696	0.000732824	0.00378133	0.00794262	0.00396435	0.00245086	0.0107837	0.00377301	0	0.00778642	0.00457998	0	0.0024253	0	0	0.00519493	0.00249582	0.0103232	0.00219425	0.00316329	0.00525516	0.0015255	0.017441	0.0108271	0.00818619	0.00531858	0.00514395	0.00477279	0.00837107	0.0106216	0.0133115	0.0119716	0	0	0.00415509	0.00282245	0.00197278	0.00417316
COG3889	0.0194916	0.00605381	0.0093045	0.0226888	0.0125266	0.00782259	0.0144829	0.0186063	0.0136248	0.0196619	0.00993104	0.00495361	0.00405431	0.0104719	0.0186491	0.00603786	0.00926393	0.0199676	0.00800376	0.00554881	0.0137129	0.00915996	0.00587301	0.0024253	0.0085849	0.00581748	0.0101081	0.0108671	0.00652898	0.0114017	0.0144897	0.0165693	0.0155187	0.0220247	0.0231684	0.0200812	0.0108572	0.013909	0.00477279	0.0106158	0.0186763	0.0175483	0.0199733	0	0	0.00864952	0.012182	0.00827113	0.0143744
COG0638	0.0333824	0.0172095	0.0372782	0.0278203	0.0774712	0.075242	0.0263904	0.031453	0.0284265	0.0315292	0.0192298	0.0303	0.0345466	0.0222325	0.0247857	0.0243923	0.0389081	0.0357656	0.0354944	0.031079	0.0343942	0.0255003	0.0335274	0.0355634	0.0326097	0.0150602	0.0121098	0.0275188	0.0269197	0.0307978	0.0131843	0.0267705	0.0314027	0.0398336	0.0401999	0.0285433	0.0125056	0.0201162	0.0265738	0.0296621	0.0312018	0.035876	0.0314157	0.0331224	0	0.012694	0.0302022	0.0337578	0.0362164
ENOG411107D	0	0	0	0	0	0	0	0.00434092	0.00467328	0.0047001	0	0	0	0	0	0	0	0.00407586	0	0	0.0019241	0	0	0	0	0	0	0	0	0	0	0	0	0.004279	0.0117597	0.0047263	0	0	0	0	0.00329979	0.00395809	0.00467588	0	0	0	0	0	0
ENOG4111TBR	0	0	0	0	0	0	0	0.00104179	0.00467328	0.00332347	0	0	0	0	0	0	0	0	0	0	0.00228445	0	0	0	0	0	0	0	0	0	0	0	0	0.00409128	0.00631545	0.00634153	0	0	0	0	0.0042632	0.0070336	0.00330634	0	0	0	0	0	0
COG0560	0.00922507	0.0025503	0.00759447	0.00106068	0.00710717	0.0102719	0.00621603	0.00312538	0.0127983	0.00940019	0	0.00454204	0.00776708	0.00142921	0.00651657	0.00276218	0.0095722	0.0141192	0.00800376	0	0.0083529	0.00793276	0	0.0024253	0	0.00057236	0	0.00281448	0	0.00580544	0.00326445	0.00415832	0	0.0152183	0.0143037	0.00184878	0.00129711	0.0042479	0	0.0092776	0.0085142	0.0135616	0.0127269	0	0	0.00587619	0.0114457	0.0126336	0.0062871
ENOG41110MT	0	0	0	0	0	0	0	0	0.00467328	0.00332347	0	0	0	0	0	0	0	0	0	0	0	0	0	0	0	0	0	0	0	0	0	0	0	0.00174689	0.00403249	0.0027262	0	0	0	0	0.000950532	0.00188285	0	0	0	0	0	0	0
ENOG411116V	0.00196881	0	0	0	0	0	0	0.00104179	0.00330451	0.0047001	0	0	0	0	0	0	0	0.00407586	0	0	0.00167015	0	0	0	0	0	0	0	0	0	0	0	0	0.00721052	0.00154505	0.00506877	0	0	0	0	0.000678	0.0022604	0.000954459	0	0	0	0	0	0
COG0839	0.013902	0.007167	0.00318139	0.00519845	0.00955401	0.010956	0.00587099	0.00777249	0.00809436	0.014863	0.00925275	0.00618806	0.00222944	0.00378133	0.010563	0.00673851	0.00718442	0.0163035	0.0084367	0.00351347	0.0105919	0.00793276	0	0.00420074	0.00648957	0.00108745	0.00905688	0.00811982	0.00461668	0.0072775	0.00808191	0.0111517	0.00826776	0.0107258	0.015259	0.0069931	0.00912203	0.0108057	0	0.0105457	0.0109776	0.0138321	0.0132523	0	0	0.00415509	0	0.00676862	0.00700164
COG1093	0.012446	0.0116018	0.0218861	0.0140372	0.0390272	0.0390414	0.0131828	0.0115915	0.0151432	0.0152301	0.00163755	0.0189773	0.0192387	0.00142921	0.0176623	0.0105009	0.0248758	0.0199676	0.0232584	0.0242039	0.0226761	0.0165134	0	0.0105716	0.0205218	0.0095241	0.00258213	0.0167526	0.013058	0.0198698	0.00691711	0.0113826	0.019437	0.017303	0.0147116	0.0202563	0.00482215	0.00778672	0.00477279	0.0165413	0.0189141	0.0207365	0.0205864	0.0234211	0	0.0189725	0.0077296	0.0231993	0.0223554
ENOG41110V8	0.00196881	0	0	0	0	0	0.00108559	0	0.00572358	0.0047001	0	0	0	0	0	0	0	0.00407586	0.00377301	0	0.00197364	0	0	0	0	0	0	0	0	0	0	0	0	0.00318938	0	0	0	0	0	0	0.00403093	0.00578116	0.00213424	0	0	0	0	0	0
COG4670	0.011741	0	0	0	0.0163484	0.010699	0.00711819	0.00208359	0.00991352	0.00332347	0	0.00220945	0.00611837	0.0031958	0.00320386	0.00197122	0.00106881	0.00705961	0.00462097	0.00338923	0.00173346	0.0121175	0	0.00420074	0.00324479	0.00108745	0.00297381	0.00107881	0.0172741	0.00219425	0.00230832	0.0026879	0	0.00410084	0.00966058	0.000826799	0	0.00287026	0	0.00538278	0.00233849	0.00308352	0	0	0	0	0.00282245	0.00310329	0.00343094
ENOG41110ED	0.00155612	0	0	0	0	0	0	0.0039094	0.00330451	0.0047001	0	0	0	0	0	0	0	0	0	0	0.0016145	0	0	0	0	0	0	0	0	0	0	0	0	0.00174689	0.00557754	0.00143206	0	0	0	0	0.0066002	0.00432618	0.00213424	0	0	0	0	0	0
ENOG411110F	0.0220207	0.00462386	0	0.0131052	0	0.00140484	0.0163256	0.0133996	0.0147782	0.0196619	0	0.00115482	0.00149662	0.0227337	0.00786489	0.00214893	0.000620666	0.0219492	0.00884849	0.017595	0.00944807	0.0102412	0	0	0.00725556	0	0.00892156	0.00666345	0.00799633	0.00219425	0.0238846	0.0196759	0.010398	0.0381671	0.0321355	0.012792	0.0113505	0.0200139	0	0.00176748	0.018828	0.0205799	0.0164179	0	0	0.00587619	0	0.00226949	0.00185495
ENOG4110ZWG	0	0	0	0	0.00315273	0.00213695	0	0	0	0.00575642	0	0	0	0	0	0	0	0.00407586	0	0	0.00149491	0	0	0	0	0	0	0	0	0	0	0	0	0.00225523	0.0087929	0.0038995	0	0	0	0.0024996	0.00135013	0.00297149	0.00190892	0	0	0	0	0	0
COG1675	0.0131891	0.00760908	0.0058084	0.00688664	0.023025	0.0173613	0.0123036	0.0124676	0.0119146	0.00940019	0.007821	0.0172355	0.0143878	0.00247546	0.00760876	0.00982336	0.0191962	0.0203793	0.0155565	0.0210724	0.0154088	0.0121175	0.0209165	0.0072759	0.0168604	0.0073229	0.00361981	0.0145823	0.0113085	0.0159744	0.00642774	0.00942317	0.0153962	0.0212071	0.0157125	0.0168277	0.00149653	0.00576088	0.00954559	0.00763896	0.0132657	0.0163525	0.0149067	0.0331224	0	0.00587619	0.0117696	0.0153043	0.0149293
ENOG410XX55	0	0	0	0	0.00171559	0.00186076	0	0	0.0073891	0	0	0	0	0	0	0	0	0	0	0	0	0	0	0	0	0	0	0	0	0	0	0	0	0	0	0	0	0	0	0	0	0	0	0	0	0	0	0	0
COG0189	0.0211517	0.0154242	0.0127897	0.0190436	0.0365883	0.0319314	0.0200335	0.0234777	0.0301055	0.0248706	0.0214794	0.0218797	0.0229753	0.00589277	0.0223207	0.0229357	0.0269095	0.0291075	0.0268123	0.0207141	0.0222849	0.0233534	0.0213181	0.0123666	0.0197373	0.0227796	0.0166412	0.0194447	0.0216542	0.0228033	0.0190073	0.0210479	0.0248957	0.0352038	0.0348959	0.0273074	0.0129086	0.0178269	0.0208041	0.0229142	0.0245651	0.0302583	0.0280954	0.0468421	0	0.011252	0.0214774	0.0225761	0.0221137
ENOG41110WJ	0	0	0	0	0	0	0	0.00104179	0.00467328	0	0	0	0	0	0	0	0	0	0	0	0	0	0	0	0	0	0	0	0	0	0	0	0	0.00142633	0	0.0027262	0	0	0	0	0	0.000911489	0	0	0	0	0	0	0
COG0371	0.020171	0.0136031	0.0337514	0.0192576	0.0568584	0.057474	0.0191798	0.0196053	0.0224123	0.0217934	0.00231585	0.0223179	0.024496	0.0146134	0.0224821	0.0142926	0.0296692	0.0273417	0.0299473	0.0272096	0.027021	0.0219648	0.0281494	0.0295273	0.0236224	0.0170985	0.00820782	0.0210242	0.0195869	0.0245325	0.00826929	0.015361	0.0129892	0.0253848	0.032679	0.0248009	0.0064249	0.012534	0.0134995	0.0188696	0.0239622	0.0241537	0.0282815	0.0468421	0	0.0109933	0.0211307	0.0249157	0.0266936
COG1443	0.00155612	0	0	0.00102008	0.00544571	0.00312921	0.00108559	0.0050972	0.00874291	0.00940019	0	0.00274563	0.000732824	0	0	0.00118446	0.00232976	0.00998379	0.00266792	0	0.00662935	0	0	0.0024253	0.00458882	0	0	0	0	0.00310314	0.00182633	0.00318065	0	0.00390617	0.0129639	0.0027262	0	0	0	0.0123312	0.00737006	0.00811933	0.00357126	0	0	0.00415509	0	0	0.00115911
ENOG4110ZK9	0	0	0	0	0	0	0	0	0.00330451	0.00332347	0	0	0	0	0	0	0	0.00407586	0	0	0.00137091	0	0	0	0	0	0	0	0	0	0	0	0	0.00142633	0.00154505	0	0	0	0	0	0.002123	0.00308352	0.00190892	0	0	0	0	0	0
ENOG4111QRQ	0	0	0	0	0	0	0	0	0	0.00332347	0	0	0	0	0	0	0	0	0	0	0	0	0	0	0	0	0	0	0	0	0	0	0	0.0043596	0.0026761	0	0	0	0	0	0.00135013	0.00227064	0.00134981	0	0	0	0	0	0
COG0174	0.0559047	0.0353839	0.0504447	0.0584777	0.0649973	0.0638541	0.0440104	0.0495022	0.0521443	0.0506216	0.0432185	0.0436244	0.0415472	0.0542118	0.0549216	0.0461029	0.048722	0.0483982	0.0386618	0.0463773	0.047134	0.0478164	0.0434315	0.0449799	0.0438947	0.027697	0.0579608	0.0518341	0.0503621	0.0486708	0.0526893	0.0545946	0.051319	0.0575009	0.058741	0.0456994	0.0560429	0.0569388	0.0486731	0.0383419	0.0529447	0.050202	0.0422832	0.0662448	0.0415765	0.0481521	0.0457196	0.0431104	0.0436571
ENOG41110V6	0	0	0	0	0.00410163	0.00264042	0	0	0.00572358	0.00332347	0	0	0	0	0	0	0	0	0	0	0.000613092	0	0	0	0	0	0	0	0	0	0	0	0	0.00349379	0.0051844	0.00306867	0	0	0	0.00208729	0.000672128	0.00366339	0	0	0	0	0	0	0
COG1635	0.0250928	0.00552468	0.00468288	0.023051	0.00631196	0.00964319	0.0125942	0.0254085	0.0203704	0.0144867	0.00366168	0.00946297	0.00782013	0.0184461	0.0110789	0.00603585	0.0293655	0.0177663	0.0213434	0.0165693	0.0188489	0.0137399	0.00587301	0	0.0112403	0.00728471	0.00319489	0.012173	0.0122146	0.0111885	0.00698788	0.0112537	0.0132968	0.0215392	0.0308813	0.0125913	0.00129711	0.00962165	0.00826672	0.0118709	0.0194205	0.0191887	0.0201426	0	0	0.00929107	0.0056449	0.0155307	0.019756
COG1712	0.0282963	0.0136477	0.022327	0.0182366	0.00756952	0.0131168	0.0309622	0.0323316	0.0247287	0.0335654	0.0116146	0.0204101	0.0182887	0.0377893	0.023805	0.0193068	0.0211615	0.0313073	0.0254503	0.0205846	0.0274263	0.0209881	0.0184838	0.00840148	0.0222451	0.0088709	0.0212409	0.0220748	0.00799633	0.0219425	0.0364452	0.0233951	0.0237737	0.0302362	0.0344583	0.0227999	0.0230058	0.0355518	0.0202492	0.0111828	0.0299922	0.0304856	0.0292084	0.0331224	0	0.0079564	0.0200148	0.0216817	0.021713
COG0540	0.0392731	0.0628076	0.0374535	0.0368218	0.064829	0.0630337	0.0358253	0.0331166	0.0336995	0.0318776	0.0282815	0.0331746	0.0353469	0.0317042	0.0358907	0.0336241	0.039108	0.035298	0.03427	0.0331369	0.0360658	0.0323854	0.0394181	0.0446471	0.0346448	0.0369875	0.0295557	0.0334153	0.0383491	0.0329137	0.0352259	0.0341702	0.0297394	0.0350456	0.0438503	0.0375026	0.0304671	0.0334838	0.0298061	0.0339015	0.0385931	0.0361178	0.0345093	0.0523711	0.0293991	0.0309073	0.02768	0.0310512	0.0360277
ENOG4111W3Y	0.0299201	0.0189053	0.023212	0.0096623	0.01481	0.0138999	0.0247824	0.0317033	0.0249485	0.0342172	0.00543115	0.0163468	0.0146816	0.018524	0.0249543	0.014028	0.0194472	0.0226935	0.0196051	0.0259055	0.0296851	0.0274799	0.0343254	0.0320747	0.0210286	0.0145279	0.0209055	0.0318923	0.0195869	0.0235307	0.0294007	0.0220485	0.0186437	0.0249277	0.0356368	0.0217391	0.0180886	0.0290734	0.0213446	0.0241068	0.0286998	0.0262286	0.0244804	0.0468421	0	0.0215647	0.0228914	0.0194533	0.019766
ENOG41110J7	0	0	0	0	0	0	0	0.00147332	0	0.00332347	0	0	0	0	0	0	0	0.00407586	0.00266792	0	0.00267578	0	0	0	0	0	0	0	0	0	0	0	0	0.00302571	0.00345483	0.0038995	0	0	0	0	0.00163096	0.00618407	0.00344135	0	0	0	0	0	0
ENOG410Z8EU	0.0097055	0.00114053	0	0.00208077	0	0	0	0.00180444	0.00809436	0	0	0	0	0	0	0	0	0.00407586	0	0	0	0	0	0	0	0	0	0	0	0	0	0.0014983	0	0.0111561	0.0051844	0	0	0.00141277	0	0	0.002123	0.000971363	0	0	0	0	0	0	0
COG0433	0.0412283	0.0247959	0.0317736	0.0511496	0.0434657	0.0418361	0.0424925	0.0366181	0.0416683	0.0419074	0.0292455	0.0269738	0.0267535	0.0396485	0.0356211	0.0245274	0.0292144	0.0348242	0.0339571	0.0404752	0.0369403	0.0393985	0.0298309	0.0283955	0.0324479	0.0168256	0.0431452	0.0355887	0.023989	0.0334938	0.0551903	0.0442796	0.0396419	0.0437384	0.051615	0.0435463	0.0523804	0.0526652	0.0248002	0.0294602	0.0443874	0.0423819	0.0464118	0.0234211	0.0293991	0.0375148	0.0324905	0.036002	0.035719
ENOG41111F8	0	0	0	0	0	0	0	0	0.00572358	0.0047001	0	0	0	0	0	0	0	0	0	0	0.002108	0	0	0	0	0	0	0	0	0	0	0	0	0.00142633	0.00154505	0.000826799	0	0	0	0	0.00233289	0.0022604	0.000954459	0	0	0	0	0	0
COG0705	0.0222516	0.0129159	0.0191133	0.0154888	0.0099859	0.00934025	0.0148516	0.0184859	0.0214157	0.0210195	0.0256547	0.0134759	0.0141618	0.0209241	0.0187297	0.0140056	0.0131309	0.0199676	0.0166611	0.0163095	0.0181156	0.0204823	0.0209165	0.0175508	0.012567	0.00773445	0.0199018	0.0144672	0.0211563	0.015823	0.0190089	0.0166993	0.0126899	0.0251101	0.0269532	0.0146269	0.0161504	0.0187874	0.0202492	0.0128894	0.0188677	0.0218198	0.0182714	0	0	0.0053642	0.00936101	0.0153861	0.0147492
COG1430	0.00904821	0.00529429	0.0029042	0.0073152	0.00855055	0.00542897	0.00843021	0.0109648	0.0158479	0.0132939	0.00366168	0.00709983	0.00776708	0.0020212	0.00471966	0.00649723	0.00457958	0.0141192	0.00754601	0.00767946	0.0107004	0.0112186	0.0089172	0.0129369	0.00324479	0.00519723	0.00587545	0.00798035	0.00461668	0.00580544	0.00973799	0.00711749	0.00323608	0.00946377	0.0195032	0.00892421	0.0135313	0.00900619	0.00477279	0.00643481	0.00885747	0.0121	0.00539924	0.0234211	0	0.00587619	0.00488863	0.011677	0.00762868
ENOG410ZNSM	0.0144435	0.00493087	0.00224958	0.00339185	0.00622834	0.00577194	0.00869731	0.0127992	0.0119146	0.0128717	0	0.00584617	0.00126929	0.0139229	0.0118502	0.00459473	0.0043306	0.00998379	0.00653504	0.00785516	0.00930914	0.0121175	0	0	0.00458882	0.00364985	0.00987378	0.00367824	0.0184667	0.00693883	0.0144893	0.00732882	0.00107869	0.00856523	0.00915763	0.00116927	0.00774571	0.0119306	0	0.0122072	0.00666607	0.0104048	0.00190892	0	0	0.00479789	0.00399155	0.00627195	0.00574916
ENOG411117S	0	0	0	0	0	0	0	0	0	0	0	0	0	0	0	0	0	0	0	0	0.000867042	0	0	0	0	0	0	0	0	0	0	0	0	0.00225523	0	0	0	0	0	0	0.00190937	0.00266275	0.00269962	0	0	0	0	0	0
ENOG4110ZNJ	0.00352492	0	0	0	0.00163196	0.00102535	0.00153526	0	0.00330451	0.00332347	0	0	0	0	0	0	0	0	0	0	0.00305748	0	0	0	0	0	0	0.000940208	0	0	0	0	0	0.00201714	0.00218503	0.000826799	0	0	0	0.00176748	0.00246595	0.00510939	0.00233794	0	0	0	0	0	0
ENOG41129TX	0	0	0	0	0	0	0	0	0	0	0	0	0	0	0	0	0	0	0	0	0.000867042	0	0	0	0	0	0	0	0	0	0	0	0	0.00100857	0	0.0027262	0	0	0	0	0.000678	0.000911489	0.000954459	0	0	0	0	0	0
ENOG41111E9	0	0	0	0	0	0	0	0	0.00330451	0	0	0	0	0	0	0	0	0.00407586	0	0	0.000867042	0	0	0	0	0	0	0	0	0	0	0	0	0.00225523	0	0.000826799	0	0	0	0	0.00135013	0.0022852	0.00165317	0	0	0	0	0	0
COG1090	0	0	0	0	0.00334029	0.00253465	0	0	0	0.00332347	0	0	0	0	0.00102642	0	0	0.00911391	0.00266792	0	0.0031339	0.00457998	0	0	0	0	0	0	0	0	0	0	0	0.0102999	0.00154505	0.0047263	0	0.00122403	0	0	0.00233849	0.00400503	0	0	0	0	0	0.0011305	0
COG0654	0.00793481	0.00492946	0.00499688	0	0.00163196	0.0034369	0.00615793	0.0106857	0.0168498	0.0074315	0.00231585	0.00271696	0.00335246	0.0020212	0.0067916	0.00231022	0.000856388	0.00407586	0.00462097	0.00627559	0.00439843	0.00457998	0	0.0024253	0.00324479	0.00057236	0.00811169	0.00328985	0.00461668	0	0.00230832	0.00497433	0.00186835	0.00572773	0.00631545	0.0038995	0.00593846	0.00753574	0.00477279	0.0054192	0.00684922	0.00576941	0.00286338	0	0	0	0	0.00161077	0.00247075
COG2345	0	0	0	0	0.00102598	0	0	0	0.00330451	0	0	0	0	0	0	0	0	0	0	0	0	0	0	0	0	0	0	0	0	0	0	0	0	0	0	0	0	0	0	0	0	0.000911489	0	0	0	0	0	0	0
ENOG41111NR	0.00196881	0	0	0	0	0	0	0.00434092	0.0114472	0.00575642	0	0	0	0	0	0	0	0.00407586	0.00266792	0	0.00299667	0	0	0	0	0	0.00181398	0	0	0	0	0	0	0.0111663	0.00672945	0.00506877	0	0	0	0	0.00344019	0.00679131	0.00437388	0	0	0	0	0	0
COG2133	0.056764	0.0310499	0.0301103	0.0471468	0.0119404	0.012864	0.0567048	0.058426	0.0528721	0.0525487	0.0452663	0.0278032	0.0223789	0.0603143	0.0515524	0.0296583	0.0216197	0.0521965	0.0381988	0.0496673	0.0490675	0.0568361	0.0237507	0.0097012	0.0334071	0.0185714	0.0591227	0.0398327	0.0265208	0.0358543	0.0688629	0.0540985	0.037206	0.0673845	0.0670658	0.0389412	0.0600101	0.0641043	0.0294215	0.0358963	0.0544397	0.0524845	0.0485075	0.0405665	0	0.0324976	0.0384959	0.03791	0.0364283
COG2832	0.00968573	0.00390654	0.0012988	0.00995754	0	0	0.00648129	0.00180444	0.00572358	0.0047001	0	0	0	0.00142921	0.00619033	0	0.000710467	0	0.00377301	0.00266244	0.00274637	0	0	0	0	0	0	0.000940208	0	0.00310314	0.00413464	0.00564648	0.00754409	0.0049838	0.00154505	0.00550334	0	0.00479874	0	0	0.00946903	0.00399274	0.00286338	0	0	0	0	0.00161077	0.0049415
COG0529	0.0204262	0.0107666	0.0208734	0.0149602	0.0273786	0.0263987	0.0199527	0.0208925	0.0140198	0.0172693	0.0187113	0.0114744	0.0119169	0.0187512	0.014738	0.0156734	0.0150473	0.0237662	0.0127949	0.012796	0.0198821	0.0171367	0.0244557	0.0179085	0.0155615	0.00988727	0.0194968	0.0149932	0.0122146	0.0142204	0.0215623	0.0116307	0.0127349	0.0224761	0.0216478	0.0180627	0.0157461	0.0207741	0.00954559	0.0117705	0.0174775	0.0175775	0.0131067	0	0.0293991	0.00719683	0.0164187	0.0131856	0.0134975
ENOG410XV05	0.00155612	0	0	0.00106068	0.0013866	0.000430356	0	0	0.00330451	0.00332347	0	0.00115464	0.00126929	0	0	0	0.000498046	0.00407586	0	0	0.0019241	0	0	0	0	0	0	0	0	0.00219425	0	0	0	0.00376217	0.00345483	0.000826799	0	0	0	0.0029196	0.00117433	0.00354944	0.00692112	0	0	0.00239894	0	0	0
ENOG411114H	0	0	0	0	0.00171559	0.00127745	0	0	0.00330451	0	0	0	0	0.00595238	0	0	0	0	0	0	0.00228445	0	0.00587301	0.0024253	0	0	0	0	0.00461668	0	0	0	0	0.00266842	0	0.0027262	0	0	0	0	0.00246659	0.00410376	0.00252526	0	0	0	0	0	0
ENOG410Y48Y	0.00155612	0	0	0	0	0	0	0	0	0	0	0	0	0	0	0	0	0.00407586	0.00266792	0	0.00253658	0	0	0	0	0	0	0	0	0	0	0	0	0.00334505	0.0026761	0.0016536	0	0	0	0	0.00286031	0.00699813	0.00857429	0	0	0	0	0	0
COG0383	0.0084266	0.00161295	0	0.00296644	0.0067065	0.00519079	0.00568408	0.00734984	0.00660902	0	0.00163755	0.00115464	0	0.00142921	0.00217744	0.000383024	0.00121724	0	0	0	0.000613092	0	0	0	0	0	0	0	0.00652898	0	0	0	0	0.00293327	0.0026761	0	0.00129711	0.00373118	0	0.00176748	0.00184646	0.00168245	0	0	0	0	0	0	0
COG1048	0.0299481	0.0166782	0.0162119	0.0174749	0.0143472	0.0160118	0.0333822	0.039284	0.0295564	0.0300953	0.0207462	0.0220848	0.0235705	0.0441482	0.0295922	0.0181233	0.0186342	0.0244552	0.0213434	0.0216745	0.0288056	0.0219648	0.0280068	0.0258116	0.0200022	0.0164294	0.0202893	0.0221397	0.0354614	0.022377	0.0264208	0.0218853	0.0166942	0.0374852	0.0417272	0.0211148	0.0184106	0.0298805	0.0190912	0.0295415	0.0296471	0.030045	0.0203854	0.0331224	0.0415765	0.00929107	0.0227312	0.016552	0.0181022
ENOG410YAG9	0.00556863	0.00348566	0.00526323	0.00314145	0.00383773	0.00499179	0.0018803	0.00147332	0.00809436	0.0081408	0	0.00230806	0	0.00142921	0.00153968	0.00173987	0.000358342	0.00815173	0.00266792	0.00338923	0.00461768	0	0.0089172	0	0.00562014	0.00057236	0	0.00517614	0.0113085	0.00580544	0.00230832	0.0038775	0.0015255	0.00546276	0.0089314	0.00333146	0.00129711	0.00141277	0	0.00500689	0.0035721	0.0088655	0.00301827	0	0	0	0.00199577	0.00659282	0.00459005
COG0689	0.0195476	0.0136328	0.0260874	0.0245639	0.0619414	0.0587524	0.0172885	0.0214543	0.0174858	0.0207551	0.0139231	0.0184972	0.0238728	0.0195036	0.0161448	0.0144869	0.026094	0.0219492	0.022638	0.0139953	0.0239507	0.0183199	0.0271911	0.0271645	0.0207768	0.00885026	0.00685293	0.020699	0.0184667	0.0235307	0.0108191	0.0182325	0.0257126	0.0233082	0.0242194	0.0201846	0.00709172	0.0115399	0.0158296	0.0212772	0.0232952	0.0249557	0.0273664	0.0331224	0	0.0237861	0.0214288	0.0239065	0.0269216
COG0005	0.0331312	0.0192775	0.0319688	0.0324577	0.0462883	0.0512563	0.0270741	0.0314066	0.0297406	0.0317039	0.0213361	0.0275923	0.0296927	0.0301584	0.0309227	0.0289899	0.0292318	0.025778	0.0316798	0.0334576	0.0297091	0.0255003	0.0320564	0.0327336	0.0288403	0.0128028	0.0324487	0.0295257	0.0244292	0.0273182	0.0286893	0.0317142	0.027041	0.0320355	0.0307916	0.0341995	0.0297651	0.0301984	0.0274176	0.0282953	0.0346981	0.027921	0.0263681	0.0331224	0.0293991	0.0137809	0.0337094	0.0269427	0.0275219
COG0372	0.0474952	0.0257101	0.0206462	0.0338152	0.0331067	0.0305446	0.047626	0.047536	0.0427037	0.0408395	0.0399071	0.024248	0.0261695	0.0545949	0.034527	0.0313216	0.0231072	0.0393062	0.021176	0.0301506	0.0406526	0.0374888	0.0285775	0.0255946	0.0292031	0.0197288	0.0508502	0.0319911	0.0526383	0.0280143	0.0490402	0.0388333	0.0245669	0.0503928	0.0455452	0.0349426	0.0507951	0.05071	0.0305608	0.0360371	0.0446157	0.0431901	0.0334849	0.0405665	0	0.0462576	0.02792	0.0244472	0.0267565
COG0177	0.0336811	0.0189481	0.0261497	0.02887	0.0407489	0.0415177	0.0263586	0.0268972	0.0330451	0.0300953	0.02309	0.0228413	0.0248666	0.0282139	0.0274755	0.023635	0.0229734	0.0313073	0.0253101	0.025443	0.0284471	0.0323854	0.0281494	0.0211383	0.0229441	0.0232059	0.0379197	0.0299447	0.0248616	0.0245325	0.0341538	0.030374	0.0250347	0.0392907	0.0329483	0.0277979	0.0366356	0.0357267	0.0248002	0.0286224	0.0330561	0.030271	0.025452	0.0405665	0.0415765	0.0131396	0.0353584	0.0276893	0.0273873
ENOG4110ZJQ	0	0	0	0	0	0	0	0.00104179	0.00660902	0.00332347	0	0	0	0	0	0	0	0.00705961	0	0	0.00317312	0	0	0	0	0	0	0	0	0	0	0	0	0.00494096	0.0030901	0.00551473	0	0	0	0	0.00451235	0.00869156	0.00426847	0	0	0	0	0	0
ENOG410XZT4	0.0274014	0.0105377	0.0120969	0.0233949	0	0.000416738	0.0114528	0.0207526	0.0161887	0.0115128	0.0084993	0.00105463	0	0.0156325	0.0137973	0.000752141	0.000358342	0.0135181	0.00884849	0.0159683	0.0122032	0.024664	0	0	0.0085849	0	0.0215911	0.00552965	0	0.00580544	0.0272045	0.022596	0.0147768	0.0257947	0.026928	0.0264773	0.0284695	0.0273311	0	0.00208729	0.0246676	0.0195117	0.0169305	0	0	0.00864952	0.0139169	0.00878969	0.00788305
ENOG411102X	0.00610535	0	0	0	0	0.000600991	0	0.0050972	0	0.0074315	0	0	0	0	0	0	0	0.00407586	0.00266792	0	0.00437515	0	0	0	0	0	0	0	0	0	0	0	0	0.00575179	0.012797	0.00551473	0	0	0	0	0.0046623	0.00697488	0.00404943	0	0	0	0	0.00161077	0
ENOG410XZ93	0	0	0	0	0	0	0.00107087	0.00445419	0.00330451	0	0	0	0	0	0	0	0	0	0	0	0.000747455	0	0	0	0	0	0	0	0	0	0	0	0	0.00142633	0.00154505	0.000826799	0	0	0	0	0.00116416	0.00137371	0.00190892	0	0	0	0	0.00113899	0
COG1163	0.0301685	0.0157057	0.0260523	0.0281319	0.0531714	0.0481297	0.0332341	0.0239029	0.0224123	0.0276068	0.0181312	0.0275449	0.0271084	0.0229687	0.0224375	0.0218847	0.0340023	0.0291075	0.0297087	0.0265325	0.0287998	0.0237983	0.0190896	0.0143483	0.0265597	0.0140994	0.0209382	0.0242865	0.0252866	0.0251143	0.0214016	0.026031	0.0254732	0.0301675	0.030725	0.0296765	0.0210612	0.0237386	0.0286368	0.0232907	0.0367399	0.0307265	0.030014	0.0331224	0	0.0225843	0.0261757	0.0289918	0.0331665
ENOG41111NJ	0	0	0	0	0	0	0	0.00208359	0.00809436	0.00332347	0	0	0.000732824	0	0	0	0	0	0	0	0.00136055	0	0	0	0	0	0	0	0	0	0	0	0	0.00302571	0.00781707	0.00306867	0	0	0	0	0.00184216	0.00439296	0.00316558	0	0	0	0	0	0
COG3794	0.0181649	0.00836988	0.00389639	0.0115662	0.0165069	0.0107726	0.0121911	0.0192716	0.0276475	0.026169	0.00618345	0.0100141	0.0107851	0.00404241	0.00668867	0.00844785	0.00853557	0.0273417	0.0125136	0.0069027	0.017916	0.0177382	0.011746	0.00641674	0.00725556	0.00439826	0.0125864	0.0115969	0.0103232	0.0168543	0.0109369	0.00994294	0.00872624	0.0358077	0.0342567	0.0217292	0.0134447	0.011876	0.0116909	0.0169509	0.0260998	0.0298441	0.0224142	0.0234211	0	0.0079564	0.0143837	0.0165729	0.0138734
ENOG4110ZKE	0	0	0	0	0	0	0	0.00147332	0.00660902	0	0	0	0	0	0	0	0	0	0	0	0	0	0	0	0	0	0	0	0	0	0	0	0	0.00247048	0.00363935	0	0	0	0	0	0	0.00266275	0	0	0	0	0	0	0
COG0651	0.0370372	0.0217571	0.0278275	0.0299623	0.0337863	0.0355416	0.0306083	0.026912	0.0322084	0.0393238	0.0246926	0.0331132	0.0274223	0.035809	0.0275204	0.0280239	0.0240725	0.0285311	0.0265455	0.0247958	0.0298157	0.0255003	0.0292619	0.0414417	0.0322852	0.0107396	0.0258291	0.0350419	0.0280822	0.0372376	0.0341794	0.030141	0.0260337	0.0335943	0.0414833	0.0312941	0.0220898	0.0357812	0.0257023	0.0370153	0.0259129	0.0338822	0.0321348	0.0523711	0	0.0344173	0.0212613	0.0296936	0.0305346
COG0231	0.010719	0.00852271	0.0189342	0.0132092	0.0410302	0.0360218	0.0110697	0.0111913	0.0104498	0.0105097	0.00945856	0.0152893	0.0158641	0.0125258	0.00894519	0.0110078	0.0198364	0.0207829	0.0196051	0.00665162	0.0164081	0.0121175	0	0.00804381	0.0158961	0.00660027	0.00297381	0.0116829	0.0145992	0.016273	0.00509078	0.0113716	0.0168537	0.0186588	0.0134962	0.0189196	0	0.00880286	0.0116909	0.0150319	0.0170194	0.0177418	0.0201983	0.0234211	0	0.00479789	0.00661923	0.0163132	0.0168866
COG0731	0.0497866	0.0156611	0.0391391	0.0714539	0.0499306	0.051573	0.0329256	0.041434	0.0301055	0.0250916	0.00618345	0.0230756	0.0230764	0.0182009	0.0230918	0.0161289	0.035302	0.030501	0.0365807	0.0277344	0.0287582	0.0204823	0.0190896	0.0218737	0.0288403	0.0160269	0.0063763	0.0265214	0.0113085	0.026331	0.0134864	0.0254054	0.0364346	0.0326028	0.0345312	0.0424018	0.00382205	0.0229116	0.0202492	0.0180302	0.0269279	0.0294346	0.0268663	0	0	0.0101779	0.0277414	0.0290509	0.0319035
COG0389	0.0322651	0.0176229	0.0236109	0.022612	0.0398147	0.0327165	0.0325789	0.0295804	0.0228943	0.029726	0.0294641	0.0224179	0.0221752	0.0291152	0.031904	0.0249384	0.0301614	0.0279427	0.0223214	0.0196672	0.0290924	0.0274799	0.0209165	0.0162694	0.0253426	0.0200033	0.0222084	0.0239335	0.0201237	0.030086	0.0271458	0.0258503	0.0240155	0.0276507	0.0319725	0.0201765	0.0186913	0.0283548	0.0228895	0.0206385	0.0296712	0.0279108	0.0236851	0	0	0.0326018	0.0202017	0.0242299	0.0238701
ENOG4111PAE	0.00893967	0.00246473	0.0012988	0.0120073	0	0	0.00339005	0.00147332	0.00572358	0	0	0	0	0	0.00102642	0	0.000358342	0.00911391	0.00596565	0	0.0028398	0	0	0	0.00324479	0	0.00329332	0.00176418	0	0	0.00883013	0.00711151	0.00305101	0.008038	0.0030901	0.0115468	0	0.00735759	0	0	0.00700789	0.00537881	0.00330634	0	0	0	0	0.00226949	0.00426252
ENOG4112C9D	0	0.0018727	0.00224958	0	0	0	0	0	0	0	0	0	0	0	0	0	0	0	0	0	0	0	0	0	0	0	0	0	0	0	0	0	0	0	0.00154505	0	0	0	0	0	0.000672128	0.000978492	0.000954459	0	0	0	0	0	0
ENOG4110ZK8	0	0	0	0	0	0	0	0.00104179	0.00467328	0	0	0	0	0	0	0	0	0	0	0	0	0	0	0	0	0	0	0	0	0	0	0	0	0.00247048	0.00403249	0.00306867	0	0	0	0	0	0.00137371	0.000954459	0	0	0	0	0	0
ENOG41111RB	0	0	0	0	0	0	0	0	0.00330451	0	0	0	0	0	0	0	0	0	0	0	0	0	0	0	0	0	0	0	0	0	0	0	0	0.00142633	0.0051844	0.000826799	0	0	0	0	0	0.00188285	0	0	0	0	0	0	0
ENOG4110ZV9	0	0	0	0	0	0	0	0	0.00467328	0	0	0	0	0	0	0	0	0	0	0	0	0	0	0	0	0	0	0	0	0	0	0	0	0.00100857	0.00154505	0.000826799	0	0	0	0	0	0.000971363	0	0	0	0	0	0	0
COG5502	0.00155612	0.00544212	0.0025976	0.00106068	0	0.000537961	0.00108559	0.00104179	0.00660902	0	0	0.000745736	0	0	0.00153968	0.000383024	0.000358342	0.00815173	0	0.00266244	0.00349383	0	0	0	0	0	0	0	0	0.00658275	0	0.0026879	0	0.00702943	0.00557754	0.0016536	0	0.00377602	0	0	0.00218092	0.0051495	0.00190892	0	0	0	0.00199577	0.00320954	0.00115911
ENOG41110V9	0.00196881	0	0	0	0	0	0.00108559	0	0.00467328	0.0047001	0	0	0	0	0	0	0	0	0	0	0	0	0	0	0	0	0	0	0	0	0	0	0	0.00742577	0	0.0047263	0	0	0	0	0.000672128	0.00188285	0	0	0	0	0	0	0
ENOG4111075	0	0	0	0	0	0	0	0.00341239	0.00467328	0	0	0	0	0	0	0	0	0	0	0	0	0	0	0	0	0	0	0	0	0	0	0	0	0.00225523	0.00557754	0.00116927	0	0	0	0	0	0.000691898	0	0	0	0	0	0	0
ENOG410XQD2	0.00196881	0	0	0	0	0	0	0	0.00330451	0	0	0	0	0	0	0	0	0	0.00266792	0	0.000895804	0	0	0	0.00458882	0	0	0	0	0	0	0	0	0	0	0	0	0	0	0	0	0.000911489	0	0	0	0	0	0	0
ENOG410ZA90	0.00949092	0	0	0.00440906	0.00266743	0.00510096	0.00721061	0.00919044	0.0104498	0	0	0	0	0.009845	0.00217744	0.000988742	0.00100482	0.0152505	0	0	0.00155158	0.00793276	0	0.00420074	0	0	0	0	0.00652898	0.00380055	0.0094771	0.00211892	0	0.0188896	0.00512435	0.00540722	0	0.00500005	0	0	0.00369596	0.00517449	0	0	0	0	0.00199577	0.00273776	0.00301405
ENOG4112BEI	0	0	0	0	0	0	0	0	0.00330451	0	0	0	0	0	0	0	0	0	0	0	0	0	0	0	0	0	0	0	0	0	0	0	0	0	0	0	0	0	0	0	0	0.000691898	0	0	0	0	0	0	0
ENOG4110ZS7	0.00155612	0	0	0	0	0	0.00108559	0	0.00572358	0.00997041	0	0	0	0	0	0	0	0	0	0	0.000747455	0	0	0	0	0	0	0	0	0	0	0	0	0.0108362	0.0103379	0.0117788	0	0	0	0	0.00493944	0.00615035	0.000954459	0	0	0	0	0	0
COG2350	0	0	0.0012988	0	0	0	0	0	0	0	0	0	0	0	0	0	0	0	0	0	0	0	0	0	0	0	0	0	0	0	0	0	0	0	0	0	0	0	0	0	0	0	0	0	0	0	0	0	0
ENOG41125FJ	0	0	0	0	0	0	0.0018803	0.00104179	0.00467328	0.0047001	0	0	0	0	0	0	0	0.00576414	0.00377301	0	0.00289754	0	0	0	0	0	0	0	0	0	0	0.0011896	0	0.00266842	0	0.0038995	0	0	0	0	0.00717694	0.00705004	0.0036966	0	0	0	0	0	0
ENOG41110VC	0	0	0	0	0	0	0	0	0.0073891	0	0	0	0	0	0	0	0	0	0	0	0	0	0	0	0	0	0	0	0	0	0	0	0	0.00670219	0.00154505	0.0027262	0	0	0	0	0	0.00237934	0	0	0	0	0	0	0
ENOG410ZQ98	0	0	0	0	0	0.000459701	0	0	0	0	0	0	0	0	0	0	0.000358342	0	0	0	0	0	0	0	0	0	0	0	0	0	0	0	0	0	0	0	0	0	0	0	0.000678	0	0	0	0	0	0	0	0
COG1400	0.00416949	0.00493646	0.00843317	0.00106068	0.00817612	0.00316407	0.00402598	0.00104179	0.00572358	0.0074315	0	0.00652586	0.00451813	0.00782379	0.00769832	0.00578031	0.00829018	0.00911391	0.011319	0.00767946	0.00876377	0.00647707	0.00587301	0	0.00648957	0.00109355	0	0.0064691	0	0.0076011	0	0.00330852	0.0049432	0.0067254	0.00897964	0.00782414	0	0	0	0.00562226	0.0038102	0.00949334	0.00505052	0	0	0	0.00199577	0.0107605	0.00811416
ENOG4111013	0	0	0	0	0	0	0	0	0.00330451	0	0	0	0	0	0	0	0	0	0	0	0	0	0	0	0	0	0	0	0	0	0	0	0	0.00142633	0.00218503	0.00551473	0	0	0	0	0	0.00188285	0	0	0	0	0	0	0
COG0334	0.0564399	0.0282876	0.0418341	0.0565878	0.0461367	0.0447822	0.0568846	0.0606438	0.0548986	0.0544075	0.0514565	0.042097	0.0409988	0.0488942	0.0481886	0.0447011	0.0336699	0.0477068	0.0325661	0.0454262	0.0491964	0.0434495	0.0485098	0.0455156	0.038802	0.0442607	0.0488359	0.0498711	0.0578469	0.0415171	0.0529993	0.0507089	0.0387544	0.0508578	0.0498082	0.0506658	0.0469151	0.0508926	0.0507355	0.0484782	0.0575288	0.0502815	0.0436306	0.0468421	0.0415765	0.0526759	0.045055	0.0351588	0.0408314
COG0142	0.0339298	0.0195588	0.0297021	0.028798	0.0275484	0.0267492	0.0254812	0.0309483	0.0333739	0.0300953	0.0207462	0.0270179	0.0233866	0.0292623	0.0241038	0.0257958	0.0330698	0.0373559	0.033108	0.0273971	0.028839	0.0300329	0.0281494	0.0203533	0.0307828	0.0166449	0.029021	0.0325722	0.0273127	0.0319487	0.0288036	0.0330859	0.0284826	0.0354348	0.0343099	0.0297347	0.0270611	0.0250832	0.0213446	0.025204	0.0361756	0.032577	0.030152	0.0234211	0	0.0342264	0.0293364	0.0332636	0.0340899
ENOG4111FFA	0	0.00360526	0.0141667	0	0.003756	0.000931855	0	0	0	0.00332347	0	0	0	0	0	0.000830088	0.00177315	0	0.00377301	0.00288637	0	0.00647707	0	0	0	0	0	0	0	0.00219425	0	0	0	0.00100857	0	0	0	0	0	0	0.000958837	0.000691898	0.000954459	0	0	0	0	0.00413865	0.00391106
ENOG410Z2IP	0.00155612	0	0	0	0	0.00084993	0.00185479	0	0	0	0	0	0	0	0	0	0	0	0	0	0.00136055	0	0	0	0.00324479	0	0	0	0	0	0	0	0	0.00100857	0	0.0016536	0	0	0	0	0.000672128	0	0	0	0	0	0	0	0.00247075
ENOG4111127	0	0	0	0	0	0	0	0	0	0	0	0	0	0	0	0	0	0	0	0	0	0	0	0	0	0	0	0	0	0	0	0	0	0.00100857	0	0	0	0	0	0	0	0.000911489	0	0	0	0	0	0	0
ENOG4111QT0	0.00788197	0.0013242	0.00224958	0.00183716	0	0	0.00572299	0.00629917	0.00660902	0.00332347	0	0	0	0.008661	0.00102642	0	0	0.00576414	0.00266792	0	0.00122531	0.00457998	0	0	0	0	0.00110279	0.00107881	0	0	0.011995	0.00318065	0	0.0050511	0.00670859	0.00233854	0.00369179	0.00928031	0	0	0.00190937	0.00160339	0.00165317	0	0	0	0	0	0.00131164
COG1903	0.0109592	0.00858426	0.0187777	0.0062416	0.0104108	0.00801644	0.0121608	0.013443	0.0109598	0.014863	0	0.0181624	0.0118855	0.00404241	0.0164973	0.00869064	0.0162002	0.018678	0.0221614	0.0174907	0.0178468	0.0144832	0.0101724	0.0024253	0.0168604	0.00652899	0.00310282	0.0136817	0.00799633	0.0176906	0.00258282	0.0113065	0.0106239	0.0213525	0.022424	0.0135465	0.00287249	0.0119324	0.00477279	0.014831	0.0169209	0.0204989	0.0228702	0.0234211	0	0.00897603	0.0117696	0.0167477	0.0169888
COG2164	0.01234	0.00686823	0.012303	0.010485	0.00182023	0.00458319	0.0149595	0.0146249	0.00991352	0.0128717	0.00618345	0.00866818	0.00590184	0.016696	0.0150633	0.00619442	0.0124397	0.00815173	0.0122259	0.0153107	0.0140005	0.00457998	0	0.00641674	0.00917764	0.00441927	0.00289358	0.00963354	0.00799633	0.00956451	0.0106405	0.0100746	0.0132968	0.0137382	0.0141206	0.00984938	0.00287249	0.0109338	0.00826672	0.00750649	0.00810953	0.0137001	0.0132523	0	0	0.0170009	0.00399155	0.00853969	0.0114672
ENOG4111NQ1	0.0102997	0.00466642	0.0029042	0	0.000837707	0.000608616	0.00701499	0.00670683	0.0073891	0.0047001	0	0.000745736	0	0.0020212	0.0033175	0.000541678	0.00581027	0.00576414	0.00653504	0	0.00465856	0.00647707	0	0	0.00324479	0.00260787	0.00147934	0.00536783	0.00461668	0.0111885	0.00230832	0.0014983	0.00684752	0.00355747	0.00631545	0.00116927	0	0.0047265	0	0.00500689	0.0141943	0.00970394	0.0100867	0	0	0	0	0.00392044	0.0109269
COG3342	0.0159814	0.00551131	0.00183678	0.0103671	0.0244093	0.0261124	0.0131057	0.0137221	0.0206366	0.0105097	0.00366168	0.0069646	0.00878704	0.0148095	0.00817468	0.00933383	0.00458234	0.0146957	0.00596565	0.011902	0.011705	0.0112186	0	0	0.012567	0.00234733	0.0157053	0.0073982	0	0.00930941	0.0156281	0.0142209	0.0110804	0.0106496	0.0177874	0.00627921	0.0154161	0.0163156	0.0106723	0.00982369	0.0161556	0.0117007	0.00495952	0	0	0.00634701	0.00944992	0.00658844	0.00760035
COG1012	0.0603702	0.036686	0.0379676	0.0445244	0.0734166	0.0704823	0.0536469	0.0548485	0.0679637	0.0587982	0.050966	0.0447528	0.0496303	0.0611449	0.0529524	0.0541917	0.0387016	0.0532989	0.0400188	0.0488071	0.0487848	0.0538026	0.0502437	0.0461297	0.0462311	0.0420246	0.064602	0.0538538	0.0683207	0.0509897	0.0639133	0.0489973	0.0407771	0.0626172	0.0632631	0.0477255	0.0659072	0.0616095	0.0516257	0.0576753	0.0535366	0.0527027	0.0491978	0.0702632	0.0509207	0.053054	0.0475133	0.0433446	0.0435587
ENOG4110ZWD	0	0	0	0	0.0011847	0.00162941	0	0	0.00467328	0.0047001	0	0	0.00149662	0	0	0	0	0	0	0	0.00304227	0	0	0	0	0	0	0	0	0	0	0	0.00107869	0.00247048	0.0113643	0	0	0	0	0	0.00270026	0.00443957	0.00165317	0	0	0	0	0	0
COG0475	0.0384924	0.0156737	0.00790028	0.0311698	0.0171896	0.0173608	0.0302316	0.0317529	0.0376772	0.0362548	0.0259236	0.0267603	0.0220099	0.0473518	0.0285583	0.0275696	0.0248464	0.0401426	0.0370639	0.0273349	0.0308264	0.0336559	0.0194786	0.0211144	0.0332492	0.0263843	0.0212853	0.0284316	0.0195869	0.0289441	0.02132	0.0290691	0.0328534	0.0570522	0.0553573	0.0320816	0.0249278	0.0313342	0.0202492	0.0140134	0.0381798	0.0406741	0.0371553	0.0234211	0	0.0275552	0.0333628	0.0331753	0.0331025
ENOG410Y21W	0	0	0	0	0	0	0.00107087	0	0	0	0	0	0	0	0	0	0	0	0	0	0	0	0	0	0	0	0	0	0	0	0	0	0	0	0	0	0	0	0	0	0	0	0	0	0	0	0	0	0.00115911
ENOG410YYK9	0	0	0	0	0	0.000459701	0.00175429	0	0.00330451	0	0	0	0	0	0	0	0	0	0	0	0	0	0	0	0.00324479	0	0	0	0	0	0	0	0	0	0.00154505	0	0.00129711	0	0	0	0	0	0	0	0	0	0	0	0
COG4830	0.0113911	0.00551131	0.00224958	0.00530499	0.0173029	0.0131898	0.00815009	0.0123445	0.00467328	0.00940019	0	0.00570119	0.00701182	0.00247546	0.00598253	0.00343778	0.00743284	0.00815173	0.00377301	0.00408194	0.0103652	0.00457998	0	0.0048506	0.00648957	0.00908776	0	0.00596864	0.0103232	0.00658275	0	0.00606437	0.00241203	0.012591	0.00891836	0.00116927	0	0.00434811	0.00477279	0.00514866	0.00944441	0.0107931	0.00426847	0	0	0.0053642	0	0.00531782	0.00593725
COG1742	0.0127093	0.00466642	0.00183678	0	0.000592349	0.00084993	0.00856574	0.00676564	0.00991352	0.00879307	0.00163755	0.00512775	0.00163864	0.0113	0.0106958	0.00329412	0.00379132	0.00576414	0.00462097	0.00288637	0.00685593	0.0102412	0.00587301	0	0.00562014	0	0.00400219	0.00500789	0.00652898	0.00537479	0.00658094	0.00449811	0	0.01713	0.022666	0.00506877	0.00761342	0.00830736	0	0.00208729	0.0050477	0.00992717	0.00330634	0	0	0.00479789	0.00282245	0.00536894	0.00511106
COG0665	0.036383	0.0217718	0.0256708	0.0258517	0.0263062	0.0210525	0.0323042	0.0389349	0.0425756	0.0299112	0.0282983	0.0150478	0.0214106	0.0374364	0.0286242	0.0281481	0.01497	0.0333624	0.017083	0.0288554	0.028594	0.0383189	0.0089172	0.0211383	0.0171698	0.0133044	0.04466	0.0207917	0.0447604	0.0186188	0.0394539	0.0284961	0.0175891	0.0478797	0.0461834	0.0228939	0.0443414	0.0412597	0.0243366	0.0307586	0.0279458	0.0320134	0.0300789	0.0331224	0.0657383	0.0309073	0.0255933	0.0215014	0.0179163
COG0145	0.0194366	0.0141	0.0201713	0.012251	0.0215965	0.0233954	0.0190149	0.0163305	0.0224123	0.0182034	0.0213029	0.0146986	0.0141557	0.0235388	0.0221531	0.0152125	0.0144129	0.0203793	0.0136038	0.0161538	0.0177097	0.0209881	0.00587301	0.0154478	0.0168604	0.00727097	0.0197871	0.0134767	0.0244292	0.0218325	0.0191284	0.0163223	0.0193414	0.0244693	0.0204518	0.0174808	0.0228822	0.0231456	0.0208041	0.0179416	0.0228493	0.023599	0.0110898	0	0	0.0307671	0.020694	0.0174309	0.0149497
COG0719	0.0401079	0.023309	0.0368324	0.0308777	0.0403161	0.0409911	0.0296754	0.0381863	0.0360479	0.0367089	0.036059	0.0263502	0.0271882	0.0317939	0.0196804	0.0361114	0.0281887	0.0359971	0.0309984	0.031629	0.0331528	0.0357708	0.0311829	0.0273772	0.0255495	0.0226727	0.0420049	0.0357954	0.0425637	0.0273182	0.032223	0.0333048	0.0320639	0.0439987	0.044914	0.0438279	0.0387951	0.0352586	0.0305608	0.0338339	0.0382779	0.0386193	0.0398445	0.0405665	0	0.0317199	0.02551	0.0307836	0.0285431
COG0098	0.0163715	0.0119706	0.0285741	0.019872	0.0436579	0.0447798	0.0170494	0.0174757	0.0168498	0.0190919	0.0046317	0.0203672	0.0242997	0.0109557	0.0195575	0.0163095	0.0272741	0.0195472	0.0244519	0.0183419	0.0219907	0.0183199	0.0206632	0.0230105	0.0238442	0.00826958	0.00581034	0.0188865	0.0172741	0.0208165	0.010191	0.01634	0.0160549	0.0202165	0.0250771	0.0206764	0.00650375	0.0127627	0.0158296	0.0178238	0.0230971	0.0208929	0.0223997	0.0331224	0	0.0234994	0.0156349	0.0218166	0.0245557
COG0505	0.019461	0.0148261	0.0211208	0.0148971	0.0389539	0.0343728	0.0191542	0.0202572	0.0228943	0.0185043	0.0223076	0.0214411	0.02155	0.0181466	0.0145984	0.023338	0.025972	0.0270362	0.0260037	0.0273545	0.024384	0.0219648	0.0227832	0.0213885	0.0233985	0.013242	0.0208312	0.0207658	0.0211563	0.0205839	0.0172699	0.0179711	0.0235003	0.025301	0.02261	0.0238759	0.0167299	0.0181109	0.0190912	0.0179233	0.0238562	0.0239363	0.0282815	0.0234211	0.0293991	0.0299734	0.019433	0.0245206	0.0229255
COG0036	0.0119923	0.00552468	0.00683366	0.00820034	0.0118676	0.0096826	0.00677361	0.00781164	0.0127983	0.0169464	0.00163755	0.00468819	0.00554502	0.00827805	0.00489442	0.00891131	0.00399773	0.0177663	0.00462097	0.0099133	0.0130765	0.00647707	0.0089172	0.0134449	0.00458882	0.00108745	0.0101762	0.00873701	0.00461668	0.0043885	0.0090902	0.00761552	0.0102809	0.0200743	0.0220244	0.00963295	0.00757722	0.00816783	0.00826672	0.0160509	0.0153597	0.0164816	0.016537	0	0.0293991	0.00415509	0.00745415	0.00647345	0.00485209
COG0620	0.0199011	0.0166686	0.0181383	0.00873288	0.0215455	0.0253031	0.0246162	0.0250354	0.0228943	0.0210195	0.0319223	0.0207629	0.0231663	0.0274533	0.0167948	0.0226224	0.0188175	0.0241131	0.022638	0.0267637	0.0235465	0.0296817	0.0190896	0.00840148	0.0215235	0.0060517	0.0211281	0.0167844	0.0291985	0.0239364	0.0181268	0.0161308	0.0169793	0.019695	0.0236243	0.0194731	0.0187086	0.0222275	0.0116909	0.0174314	0.0206452	0.0197193	0.0224503	0.0234211	0.0293991	0.0234994	0.0252925	0.0220537	0.021071
ENOG4110ZWI	0	0	0	0	0	0	0	0	0.0073891	0	0	0	0	0	0	0	0	0.00407586	0	0	0.00122618	0	0	0	0	0	0	0	0	0	0	0	0	0.010914	0.00154505	0	0	0	0	0	0	0.000971363	0	0	0	0	0	0	0
ENOG41110WP	0	0	0	0	0	0	0	0	0	0	0	0	0	0	0	0	0	0	0	0	0.000613092	0	0	0	0	0	0	0	0	0	0	0	0	0.00174689	0.00218503	0	0	0	0	0	0.000958837	0.00194273	0	0	0	0	0	0	0
COG5549	0.00610535	0.00547938	0.00915962	0.00442588	0.00599222	0.00443914	0.00451394	0.00467204	0.00934656	0.00664694	0	0.0038716	0.00312512	0	0.00423029	0.00380941	0.00301262	0.0152505	0.00754601	0.00288637	0.00753081	0.00793276	0	0.0024253	0.00562014	0.00275336	0.00685293	0.00484741	0.00652898	0.0076011	0.00316329	0.0053758	0.00621564	0.0118438	0.0192735	0.0111339	0.0061171	0.00704785	0.00477279	0.0024996	0.0145807	0.0118509	0.00357126	0	0	0.00339262	0.00828082	0.008611	0.00936563
ENOG410ZKMU	0	0	0	0	0	0	0	0	0.00330451	0	0	0	0	0	0	0	0	0	0	0	0	0	0	0	0	0	0	0	0	0	0	0	0	0	0	0.000826799	0	0	0	0	0.000678	0.000911489	0	0	0	0	0	0	0
ENOG410Z96I	0.00496619	0	0	0	0	0	0	0.00104179	0	0	0	0	0	0.00142921	0	0	0	0	0	0	0	0	0	0	0	0	0	0	0	0	0.00182633	0	0	0.00150694	0	0	0	0	0	0	0.000958837	0.000691898	0	0	0	0	0	0	0
COG0124	0.0222741	0.0150254	0.0257303	0.0264515	0.0378368	0.036794	0.0191592	0.02182	0.0235989	0.0255281	0.00401117	0.0242577	0.0239239	0.0238159	0.0222426	0.0219112	0.0294907	0.0260983	0.0308834	0.0253152	0.0263388	0.0250856	0.0344458	0.0126022	0.0224805	0.0131495	0.0180203	0.0232532	0.0190351	0.0264223	0.0174009	0.0245092	0.0287226	0.0273788	0.0264187	0.0264763	0.0168629	0.0176413	0.0213446	0.0190245	0.0275375	0.0275573	0.0310098	0	0.0293991	0.0117524	0.0222065	0.0281164	0.0300567
COG1515	0.00880062	0.0050873	0.0103475	0.0050066	0.00775513	0.00626819	0.0123894	0.00957444	0.0114472	0.0119829	0.00901977	0.00896365	0.00774096	0.00142921	0.0091816	0.00832956	0.0113671	0.0122276	0.0106717	0.0122781	0.0145745	0.0121175	0.00587301	0.00641674	0.00917764	0.00397289	0.00155958	0.00568682	0.00652898	0.012605	0.00547161	0.00616393	0.00710217	0.00546276	0.00724785	0.00184878	0.00640284	0.00665134	0.00826672	0.0112792	0.014237	0.011622	0.00522779	0.0234211	0	0.00479789	0.00528032	0.0142519	0.011921
COG2073	0.00736661	0.00774842	0.0147593	0	0.00665661	0.00697048	0.00839983	0.00716863	0.0114472	0.0124353	0	0.0143586	0.0100157	0.00350083	0.00741816	0.00778281	0.0145833	0.0182278	0.0174947	0.0177286	0.0165267	0.0137399	0.00830569	0.0119323	0.0145111	0.0021871	0.00289358	0.00913156	0	0.0152022	0.00413464	0.00665165	0.00799981	0.0201171	0.00981353	0.0140337	0	0.00773138	0.00477279	0.0100865	0.0160435	0.0184915	0.0172452	0.0234211	0	0.00634701	0.0117109	0.0125028	0.0141827
COG0020	0.0275766	0.0161697	0.024615	0.024269	0.0512418	0.0513529	0.0253074	0.0215904	0.0272497	0.0232643	0.0184503	0.0264748	0.0275986	0.0309541	0.0267798	0.0247305	0.0306798	0.0302274	0.0293471	0.0234734	0.0263721	0.0274799	0.0271911	0.0111141	0.0255495	0.0131866	0.0207824	0.0218978	0.0201237	0.0255891	0.0129595	0.022734	0.0270797	0.0311835	0.0258848	0.0260069	0.0174415	0.0206308	0.0218717	0.0248462	0.0191462	0.027576	0.0306855	0.0234211	0	0.0334374	0.0261862	0.0279796	0.0299026
ENOG4111049	0	0	0	0	0	0	0	0.00104179	0.00330451	0	0	0	0	0	0	0	0	0	0	0	0.00190772	0	0	0	0	0	0	0	0	0	0	0	0	0.00201714	0	0	0	0	0	0	0.00313428	0.00364125	0.00134981	0	0	0	0	0	0
ENOG41111FT	0	0	0	0	0	0	0	0	0.00467328	0.00332347	0	0	0	0	0	0	0	0	0	0	0	0	0	0	0	0	0	0	0	0	0	0	0	0.00318938	0	0.0018994	0	0	0	0	0.000672128	0.00137371	0	0	0	0	0	0	0
ENOG4111NUY	0	0.00293715	0.00499688	0	0	0	0	0	0.00572358	0	0	0	0	0	0	0	0	0.00705961	0.00377301	0	0.00161388	0	0	0	0	0	0.00110279	0	0	0	0.00326445	0	0	0.00386275	0.0141914	0.00551473	0	0.00122403	0	0	0.000958837	0	0	0	0	0	0	0.00357156	0
COG3593	0.00979293	0.00426904	0.00224958	0.0122749	0.0104039	0.00794281	0.0100385	0.00718078	0.0109598	0.0141003	0.0108151	0.00752737	0.0084016	0.00738159	0.00444285	0.0104122	0.00797108	0.0135181	0.00961932	0.00905073	0.0119848	0.00647707	0	0.00594075	0.00725556	0.00391127	0.0113708	0.00834195	0.00799633	0.00849829	0.0101278	0.0108499	0.00986337	0.0170421	0.0205753	0.00588834	0.00782093	0.00997814	0.0126276	0.0146901	0.0166907	0.0171393	0.0155113	0.0234211	0.0293991	0.00831019	0.00282245	0.00474194	0.00546251
ENOG4111Q03	0.00610535	0	0	0.00552267	0	0.00619618	0.00437736	0.00959995	0.00467328	0.0047001	0.00163755	0	0.00149662	0.0104391	0.00885714	0	0	0.0135181	0	0	0.00354221	0.00793276	0	0.0024253	0	0	0.00141424	0.000940208	0.00461668	0	0.00777993	0.00427748	0.0015255	0.0139359	0.00951687	0.0027262	0.00157538	0.002552	0.00477279	0	0.00485181	0.00737593	0.000954459	0	0	0	0	0.00113899	0.00131164
ENOG4111035	0.00352492	0.00246473	0	0	0	0.000459701	0.00753461	0.00737772	0.00572358	0.00664694	0	0.000816584	0	0.0072318	0.00423029	0	0.00100482	0.00407586	0.00266792	0.00288637	0.00568559	0.00915996	0	0	0.00324479	0	0.00282847	0.00309783	0	0.00219425	0.00832485	0.00380126	0	0.0115997	0.00823691	0	0	0.00797425	0	0	0.00233849	0.00581043	0.00213424	0	0	0	0.00345678	0.00320954	0.00163923
COG0276	0.011917	0.00360526	0.00183678	0.00531155	0	0	0.00360908	0.00653777	0.0127983	0.00332347	0	0.000745736	0	0.00142921	0.00256611	0	0	0.00407586	0	0.00479309	0.00274637	0	0	0	0	0	0	0	0.00461668	0.00620627	0.0109392	0	0.00107869	0.0211293	0.0184859	0.00577976	0.0018344	0.00358622	0	0.0024996	0.00773149	0.0101373	0.00190892	0	0	0	0.00399155	0.00671472	0.00878198
ENOG4111Y4F	0	0.00114053	0	0	0	0	0	0	0	0	0	0	0	0.00142921	0	0	0.000710467	0	0.00266792	0	0	0	0	0	0.00324479	0	0.00141424	0	0	0	0	0	0	0.00106557	0	0.0018994	0	0	0	0	0.000672128	0.000911489	0	0	0	0	0	0.00161077	0.00115911
ENOG410XTWE	0.00352492	0	0	0	0.00608851	0.00195836	0	0.00341239	0.00330451	0.00575642	0	0	0	0	0	0	0.000506772	0.00911391	0.00266792	0	0.0061913	0	0	0	0	0	0	0	0.00461668	0	0	0	0	0.00578594	0.00631545	0.00551473	0	0	0	0.00471936	0.00340353	0.00718998	0.00213424	0	0	0.00239894	0	0.00159877	0
ENOG4111PAT	0.00434043	0.00161295	0.0012988	0	0	0	0	0	0	0	0	0	0	0	0	0	0	0	0.00266792	0	0	0	0	0	0	0	0	0	0	0	0.00182633	0	0.00576883	0.00293327	0.00218503	0.00586459	0	0	0	0	0.00301089	0.00377542	0.000954459	0	0	0	0	0	0
COG1884	0.0306025	0.0160389	0.017685	0.0253354	0.0356196	0.0348399	0.0305969	0.0310565	0.0318675	0.0320504	0.021108	0.0218966	0.023974	0.0349758	0.0238976	0.0285508	0.0219725	0.0251253	0.015092	0.0268775	0.0267512	0.021482	0.0258125	0.0303989	0.0217667	0.0168629	0.0323422	0.0221162	0.0316504	0.0226975	0.0247351	0.0263667	0.0152624	0.0382145	0.0363595	0.0235188	0.0286507	0.0344147	0.0265738	0.0284067	0.0223676	0.0285054	0.0292358	0.0523711	0	0.0267478	0.0198245	0.0169539	0.0194769
ENOG410Y51Z	0.0146329	0.00348566	0.00183678	0.00190576	0.0105259	0.00806623	0.00693158	0.00751064	0.0119146	0.0124353	0	0.0041805	0.00149662	0.00474014	0.0101444	0.00617879	0.000704344	0.0146957	0.00377301	0	0.00993618	0.0112186	0	0.0149301	0.00324479	0.00057236	0.00381401	0.000823975	0.0113085	0.0043885	0.00230832	0.00465558	0	0.0202509	0.0177041	0.00664168	0.00369179	0.00711445	0.00826672	0.0119846	0.0149822	0.0131451	0.00495952	0	0.0293991	0.00479789	0.00199577	0.00501573	0.00185495
COG0040	0.0248144	0.0477426	0.0352983	0.0187172	0.0215362	0.0189362	0.0227847	0.0241297	0.0264361	0.0232643	0.0151194	0.0278962	0.0250639	0.0297832	0.0241094	0.0291713	0.0281091	0.0288207	0.0306521	0.0345239	0.0275619	0.024664	0.0209165	0.0285931	0.0263608	0.0162589	0.0269694	0.0276488	0.0201237	0.0249219	0.0209275	0.0260262	0.0258395	0.0282761	0.0298939	0.0355114	0.0266412	0.0263058	0.0223864	0.0234414	0.0341143	0.0303913	0.0268593	0.0468421	0	0.0328155	0.0220766	0.0263747	0.0296048
COG0308	0.00932607	0.00834279	0.0141565	0.009378	0.0250615	0.0214807	0.0132357	0.00632284	0.0140198	0.014863	0.0032751	0.0128938	0.012011	0.00247546	0.00775914	0.00980196	0.00843056	0.012889	0.0130701	0.00627559	0.012742	0.0121175	0.0101724	0.0097012	0.00917764	0.000991356	0.0116752	0.00753702	0	0.0124125	0.0100956	0.00844035	0.00417776	0.00870647	0.0209236	0.0147864	0.00740866	0.00959195	0.00826672	0.0163441	0.0140654	0.0161062	0.0134646	0.0234211	0	0.00719683	0.00345678	0.010968	0.0118306
ENOG41110MP	0	0	0	0.00190576	0	0	0	0	0.00330451	0	0	0	0	0	0	0	0	0	0	0	0.000613092	0	0	0	0	0	0	0	0	0	0	0	0	0.00174689	0.00154505	0	0	0	0	0	0.002123	0.00328584	0.000954459	0	0	0	0	0	0
COG4032	0.0255724	0.0126902	0.0025976	0.00729959	0.00261449	0.00264322	0.0241077	0.0183038	0.0168498	0.0204872	0.0154362	0.0112508	0.00743674	0.0309942	0.0186522	0.0059442	0.00839803	0.012889	0.0138629	0.020587	0.0179178	0.024235	0	0.0048506	0.012567	0.00709809	0.0140656	0.0143181	0.0159927	0.012605	0.0239704	0.0129707	0.0124687	0.0212253	0.0209753	0.00892371	0.0186698	0.0239542	0.00954559	0.00611489	0.020255	0.0194373	0.0162614	0	0	0.00415509	0.0169217	0.0109683	0.0122145
ENOG41127EY	0.00788197	0.0013242	0	0.0116203	0	0	0.00809219	0.00988888	0.00934656	0.00332347	0	0	0	0.00285842	0.00573799	0	0.000506772	0.0152505	0.00653504	0	0.00531529	0.00457998	0	0	0.00324479	0	0	0.00452583	0	0.00310314	0.0106739	0.0110825	0.00590825	0.00936591	0.00345483	0.0128617	0.00307191	0.00632322	0	0	0.00969904	0.00857677	0.00404943	0	0	0	0	0.00113899	0
COG1812	0.0276593	0.0180338	0.0302638	0.02011	0.0641787	0.0636883	0.0349129	0.0290549	0.0228943	0.0257435	0.00491266	0.0249362	0.0260789	0.0273937	0.0275063	0.0152417	0.0270306	0.0307721	0.0340617	0.0336446	0.0352785	0.0327076	0.0344458	0.0225676	0.0222451	0.0101775	0.0173451	0.0222015	0.0235406	0.0285252	0.018628	0.0157447	0.0250044	0.0205294	0.0280825	0.0284168	0.0135009	0.0311663	0.0265738	0.022319	0.0309696	0.0375382	0.0339367	0.0234211	0	0.0098911	0.0301562	0.0281599	0.029983
ENOG41129B9	0	0.00114053	0	0	0	0	0	0.00147332	0	0.00332347	0	0	0	0	0.00217744	0	0	0.00407586	0	0	0.000866422	0.00647707	0	0	0	0	0	0	0	0	0	0	0	0	0	0	0	0	0	0	0.000672128	0.000691898	0.000954459	0	0	0	0	0.00226949	0.00131164
COG1782	0.0179473	0.0125944	0.0266423	0.0163377	0.0433199	0.0462701	0.0155738	0.0137677	0.0183987	0.0207551	0.00433256	0.0241444	0.0216076	0.00428762	0.0192341	0.0163938	0.030118	0.0270362	0.0294681	0.0206492	0.025377	0.024664	0.0209165	0.0208827	0.0244976	0.00828345	0.00674721	0.0212515	0.0172741	0.0239364	0.00793356	0.0161353	0.0209323	0.0290955	0.0306395	0.0237609	0.0111637	0.0117828	0.0178582	0.0191563	0.0253598	0.0291121	0.0334029	0.0331224	0	0.024065	0.021848	0.0277933	0.0275063
COG0546	0.00496619	0.00629722	0.00724646	0.0041386	0.00364046	0.00406851	0.0103279	0.00519712	0.0183987	0.00997041	0.00163755	0.00724727	0.00604512	0.0106816	0.00102642	0.00639559	0.00403954	0.0107837	0.00533584	0.00288637	0.00909359	0.0165134	0	0	0.00794807	0.000991356	0.00560427	0.0061742	0.00799633	0.00693883	0.00230832	0.00503282	0.0015255	0.0121676	0.0127962	0.00764769	0.00600184	0.00862121	0	0.0112792	0.0107894	0.0117789	0.0118806	0	0	0.00339262	0.00488863	0.0115248	0.00764951
COG4666	0.0157129	0.00666521	0.00485966	0.0125888	0	0.000459701	0.0273554	0.0200271	0.0177953	0.0169464	0	0.00764775	0	0.00769652	0.0196999	0.00195938	0.00508248	0.0172924	0.0168734	0.016314	0.0148579	0.00915996	0.0089172	0	0.0137665	0.000991356	0.00350634	0.0175349	0	0.00904712	0.0218294	0.019319	0.0215679	0.0153184	0.00408781	0.0120641	0.00287249	0.0133778	0.0116909	0.00468708	0.0121145	0.0142729	0.0154581	0.0234211	0	0	0.0117696	0.0138732	0.0151084
ENOG41110I8	0.00155612	0	0	0	0	0	0.00108559	0	0	0.00664694	0	0	0	0	0	0	0	0	0	0	0.00136055	0	0	0	0	0	0	0	0	0	0	0	0	0.00225523	0.0051844	0	0	0	0	0	0.00281615	0.00399501	0.00190892	0	0	0	0	0	0
COG1736	0.0148792	0.0107708	0.0175773	0.00662815	0.0260525	0.0252212	0.0127851	0.00822258	0.0154995	0.0152301	0	0.0202103	0.0169332	0.0164951	0.0184823	0.0116314	0.021718	0.018678	0.0243059	0.0180003	0.0200769	0.0177382	0.0190896	0.00907464	0.0148695	0.00362532	0	0.0143783	0.00799633	0.0192545	0.00547161	0.00689786	0.0179509	0.0165341	0.0227662	0.0171166	0.00436902	0.010104	0.0172086	0.0117705	0.0195009	0.0189193	0.0189942	0.0234211	0	0.0079564	0.0183795	0.0202485	0.0185113
ENOG410XZAF	0.00155612	0	0.00183678	0	0.00275885	0.00398624	0.00175429	0	0.00467328	0.0081408	0	0.00271696	0.00222944	0	0.00177782	0.00106414	0.00590115	0.00407586	0.00377301	0	0.00481982	0	0	0	0	0	0	0.00482726	0	0.00380055	0	0.0014983	0.00323608	0.00548206	0.00631545	0.00506877	0	0	0	0.00468708	0.00699408	0.00728808	0.00233794	0	0	0.00339262	0	0.00161077	0.00247075
ENOG410Z3BI	0	0	0	0	0.000592349	0	0	0	0.00572358	0	0	0	0	0	0	0	0	0	0	0	0	0	0	0	0	0	0	0	0	0	0	0	0	0	0	0	0	0	0	0	0	0	0	0	0	0	0	0	0
COG3001	0.00663289	0	0	0.0048316	0.000592349	0	0.00632	0.00718078	0.0104498	0.0047001	0	0	0	0.00142921	0	0	0	0.00407586	0	0	0.00192833	0	0	0	0	0	0.0052034	0.00107881	0	0	0.00326445	0.00330852	0	0.00503499	0.00631545	0.00261457	0.00447459	0.00687493	0	0	0.00535186	0.00405262	0.00233794	0	0	0.00415509	0	0	0.00227184
ENOG4111W6B	0	0.00114053	0	0	0	0	0.00107087	0	0	0	0	0	0	0	0	0	0.000506772	0.00576414	0.00266792	0	0.00212111	0	0	0	0	0	0	0	0	0	0	0	0	0	0.00218503	0.003553	0	0	0	0	0.000672128	0	0.000954459	0	0	0	0	0	0
COG2237	0.0157465	0.0410217	0.0108053	0.0081925	0.0446774	0.0431387	0.0129068	0.0131767	0.0192684	0.0162816	0.0104515	0.0183588	0.0191557	0.00999479	0.0117099	0.0117045	0.0222495	0.0251253	0.0240113	0.00759541	0.0175262	0.0102412	0.0101724	0.00542313	0.0174737	0.00533822	0.0049168	0.0132192	0.013058	0.0165662	0.0056542	0.0104102	0.0157859	0.0255601	0.0265173	0.0204144	0.00149653	0.00756745	0.00954559	0.0146854	0.019215	0.0202959	0.0251356	0.0331224	0	0.00678524	0.0161867	0.019457	0.020325
ENOG410XXT8	0.00434043	0	0	0	0	0	0	0	0	0	0	0	0	0	0	0	0	0	0.00266792	0	0	0	0	0	0	0	0	0	0	0	0.00509078	0	0	0.00955691	0.00218503	0	0	0.00141277	0	0	0.000958837	0.00188285	0	0	0	0	0	0	0
COG0212	0.0173378	0.0127008	0.0128577	0.0101881	0.00512077	0.0123025	0.0304239	0.0237326	0.0270486	0.0225409	0.0181312	0.013318	0.0145936	0.0277118	0.0280869	0.0105801	0.013633	0.0182278	0.0157836	0.0185032	0.0231391	0.0293262	0	0.00594075	0.0165452	0.00438656	0.0202854	0.0118778	0.023989	0.0100553	0.0230192	0.0133647	0.0133693	0.0217675	0.0240231	0.014296	0.0192012	0.0247891	0.00826672	0.0197989	0.0246838	0.018766	0.015076	0.0234211	0	0.00678524	0.021848	0.0134851	0.0120336
ENOG4110ZM9	0	0	0	0	0	0.000430356	0.00107087	0	0.0073891	0.00332347	0	0	0	0	0	0	0	0.00407586	0	0	0.00289279	0	0	0	0	0	0.00141424	0	0	0	0	0	0	0.00670219	0.0057028	0.00634153	0	0	0	0	0.00252016	0.00259394	0.00213424	0	0	0	0	0	0
ENOG411100M	0	0	0	0	0	0	0	0	0	0.0047001	0	0	0	0	0	0	0	0.00407586	0	0	0.00167015	0	0	0	0	0	0	0	0	0	0	0	0	0.00201714	0.00557754	0.00143206	0	0	0	0	0.000678	0.00166326	0.000954459	0	0	0	0	0	0
COG0624	0.0362047	0.0196218	0.0281083	0.0314021	0.0312815	0.0279347	0.0306588	0.0296005	0.0416683	0.0332347	0.0245368	0.0294969	0.0301253	0.0376182	0.0297712	0.0267471	0.0284761	0.0350619	0.0314543	0.0237902	0.0315551	0.0327076	0.0280068	0.0250365	0.0275329	0.0183259	0.0391979	0.0292107	0.0357607	0.0207005	0.0312377	0.0357144	0.0305375	0.0469037	0.048689	0.0378423	0.0457963	0.0375209	0.0261417	0.0313848	0.0359016	0.0376937	0.0285745	0.0331224	0	0.026527	0.0334746	0.0287957	0.029807
COG0494	0.0218977	0.0151548	0.0164889	0.023155	0.0218984	0.0179179	0.0226238	0.0221208	0.0276475	0.0235005	0.0278355	0.0192159	0.020134	0.0248451	0.0172573	0.0195745	0.0181483	0.0260983	0.0178969	0.0223575	0.0217974	0.021482	0.0184838	0.0242912	0.0191964	0.00947523	0.0219621	0.019508	0.0195869	0.0184891	0.0257589	0.0218172	0.0194417	0.0288109	0.0288106	0.0188088	0.0252934	0.0228623	0.0208041	0.0217116	0.0244188	0.0237127	0.0230775	0	0	0.0122323	0.00892537	0.017491	0.0191028
COG4935	0.0113911	0.00415376	0	0.0123937	0	0	0.00713807	0.00702127	0.00660902	0.00997041	0	0.00105463	0	0.0103221	0.00833128	0	0.00111871	0.00705961	0.00462097	0.00605167	0.00658188	0.00915996	0	0	0.00324479	0	0.010777	0.0063311	0	0.00310314	0.0117466	0.0102134	0.00373671	0.012283	0.0106736	0.00676362	0.010779	0.0138909	0	0	0.0132548	0.00903982	0.00301827	0	0	0.00339262	0.00199577	0.00273776	0.00115911
COG4919	0.00466408	0.0013242	0	0.00183716	0.00277321	0.00418275	0.00514902	0.00147332	0.00572358	0.00332347	0	0.00237864	0.00207274	0.00142921	0.00299126	0.000830088	0.00433669	0.00407586	0.00462097	0	0.00595014	0	0	0.0024253	0.00458882	0.00109355	0	0	0	0.0043885	0	0.00206044	0.0015255	0.0056823	0.0026761	0.00694679	0	0.00113922	0	0.00176748	0.00632196	0.00457041	0.00316558	0	0	0	0	0	0.00349417
COG2162	0	0.0013242	0.00183678	0	0	0	0	0	0.00467328	0.0047001	0.00618345	0	0	0	0	0	0	0	0.00266792	0	0.00126686	0	0	0	0	0.00109355	0.00147934	0	0	0	0	0	0.00107869	0.00100857	0.00154505	0	0	0	0	0	0.000678	0.000978492	0.000954459	0	0	0	0	0.00159877	0
ENOG4111ZHW	0	0	0	0	0	0	0	0	0.00467328	0	0	0	0	0	0	0	0	0	0	0	0	0	0	0	0	0	0	0	0	0	0	0	0	0.00100857	0.00154505	0	0	0	0	0	0	0	0.000954459	0	0	0	0	0	0
COG1467	0.0170037	0.0148665	0.0254639	0.0177107	0.0352543	0.0374624	0.0154046	0.0169537	0.0154995	0.0196619	0.00231585	0.0213504	0.0240936	0.00285842	0.0221417	0.0136278	0.028472	0.0234141	0.0283604	0.0163893	0.0239922	0.021482	0.0147902	0.0195068	0.0217667	0.0105178	0.00582493	0.0167857	0.013058	0.021722	0.00642774	0.0155782	0.0240768	0.0177656	0.0177593	0.019924	0.00340978	0.0100439	0.0150929	0.0171003	0.0231218	0.0235172	0.0193291	0.0234211	0	0.00719683	0.0166447	0.0238945	0.0245448
COG1241	0.011297	0.011865	0.0135145	0.0102071	0.0258539	0.0206625	0.0142852	0.015132	0.0151432	0.0162816	0.00163755	0.0198263	0.0133515	0.0167059	0.0161726	0.0132564	0.0215153	0.0234141	0.0269447	0.0182371	0.0209393	0.0219648	0.011746	0.00641674	0.0171698	0.00623759	0.00155958	0.0158059	0.0113085	0.0161244	0.00869005	0.0109262	0.0146935	0.0147644	0.0285073	0.0152801	0.00149653	0.00984245	0.0165334	0.0134412	0.0208054	0.0241034	0.0269986	0.0234211	0	0.024065	0.0172907	0.0237913	0.0211407
COG0148	0.03039	0.0192014	0.0346944	0.0363508	0.0411057	0.0411281	0.028307	0.0320208	0.0318675	0.0308206	0.0138643	0.0304355	0.0305024	0.0313142	0.0332841	0.0308727	0.0356746	0.0348242	0.0339571	0.0318832	0.034084	0.0313988	0.0298309	0.0291627	0.0317923	0.0170684	0.0269147	0.033836	0.0252866	0.0317977	0.0328572	0.0351706	0.0319501	0.0339021	0.0335065	0.0330957	0.0318235	0.032524	0.0290318	0.0306905	0.0271594	0.0327719	0.0323622	0.0234211	0.0509207	0.0147881	0.0335111	0.0330418	0.033735
COG0484	0.0352048	0.0514733	0.0315986	0.0300183	0.0266229	0.0232157	0.032111	0.0338098	0.0360479	0.0354849	0.0365665	0.0294399	0.02962	0.0291685	0.0272424	0.0284876	0.0309202	0.0326069	0.0312272	0.0334737	0.0313036	0.0250856	0.0274893	0.0260472	0.0292031	0.0267548	0.0375016	0.0306116	0.0306236	0.0276684	0.0326629	0.0281887	0.0255247	0.0392613	0.0416399	0.0336233	0.0348626	0.0341011	0.0312973	0.0281632	0.033511	0.0371301	0.031977	0.0331224	0	0.0275964	0.0266087	0.0285561	0.0293263
COG3685	0.00652231	0.00114053	0	0	0	0.000416738	0.00108559	0	0.00660902	0	0	0.000745736	0	0	0	0	0	0.00407586	0.00266792	0	0.00147951	0	0	0	0	0	0	0	0	0.00219425	0	0.0026879	0	0.00382779	0.00154505	0.000826799	0	0.00475491	0	0	0.00163096	0.00266275	0	0	0	0	0.00282245	0.00226949	0.00115911
ENOG41111MH	0	0	0	0	0	0	0	0	0	0.00332347	0	0	0	0	0	0	0	0	0	0	0	0	0	0	0	0	0	0	0	0	0	0	0	0.00225523	0.00154505	0.00551473	0	0	0	0	0.000672128	0.00188285	0	0	0	0	0	0	0
ENOG41126HX	0	0	0	0	0.00372425	0.0030491	0	0	0	0	0	0	0	0	0	0	0	0	0	0	0	0	0	0	0	0	0	0	0	0	0	0	0	0	0	0	0	0	0	0	0	0	0	0	0	0	0	0	0
ENOG41121UG	0	0	0	0	0.00163196	0.00155166	0	0	0	0	0	0	0	0	0	0	0	0	0	0	0	0	0	0	0	0	0	0	0	0	0	0	0	0	0	0	0	0	0	0	0	0	0	0	0	0	0	0	0
ENOG410Y24D	0	0	0	0	0.000592349	0.000430356	0	0	0	0	0	0	0	0	0	0	0	0	0	0	0	0	0	0	0	0	0	0	0	0	0	0	0	0	0	0	0	0	0	0	0	0	0	0	0	0	0	0	0
COG5507	0.0132787	0.00301756	0.00183678	0.0126548	0	0.000600991	0.0134849	0.0102241	0.0073891	0.0119829	0	0.00115464	0.000732824	0.0053476	0.00702156	0.0023108	0.000620666	0.00998379	0.0125136	0.0069027	0.00691654	0.0121175	0	0.0024253	0.00458882	0.00108745	0.0085877	0.00403887	0	0.0043885	0.0171279	0.014762	0.00647216	0.017738	0.0181058	0.0103952	0.0115926	0.0162387	0	0.00458689	0.0140763	0.017002	0.00848342	0	0	0.00479789	0	0.002261	0.00522049
ENOG410Y0ZV	0	0	0	0	0.00535246	0.00734061	0	0	0	0	0	0	0	0	0	0	0	0	0	0	0	0	0	0	0	0	0	0	0	0	0	0	0	0	0	0	0	0	0	0	0	0	0	0	0	0	0	0	0
ENOG41122IB	0	0	0	0	0.00196095	0.00506452	0	0	0	0	0	0	0	0	0	0	0	0	0	0	0	0	0	0	0	0	0	0	0	0	0	0	0	0	0	0	0	0	0	0	0	0	0	0	0	0	0	0	0
ENOG41110T3	0	0	0	0	0.00256039	0.00411098	0	0	0	0	0	0	0	0	0	0	0	0	0	0	0	0	0	0	0	0	0	0	0	0	0	0	0	0	0	0	0	0	0	0	0	0	0	0	0	0	0	0	0
COG4272	0	0	0	0	0.00112325	0.00129318	0	0	0	0	0	0	0	0	0	0	0	0	0	0	0	0	0	0	0	0	0	0	0	0	0	0	0	0	0	0	0	0	0	0	0	0	0	0	0	0	0	0	0
ENOG410YXA3	0	0	0	0	0.00102598	0.00168146	0	0	0	0	0	0	0	0	0	0	0	0	0	0	0	0	0	0	0	0	0	0	0	0	0	0	0	0	0	0	0	0	0	0	0	0	0	0	0	0	0	0	0
COG1386	0.00709766	0.008954	0.00410716	0.00208077	0.0100982	0.00703604	0.00763414	0.0100362	0.0073891	0.0115128	0	0.0086327	0.00599469	0.00247546	0.0138867	0.00501403	0.0140305	0.0163035	0.0148543	0.0101651	0.0134335	0.0165134	0	0	0.00648957	0.00368167	0	0.0101443	0	0.0148821	0.00326445	0.00427748	0.013105	0.0160564	0.0063704	0.00550334	0	0.00443665	0	0.0088483	0.0147358	0.0147594	0.00714252	0	0	0.00339262	0.0077296	0.0128359	0.0112762
ENOG4111Y37	0	0	0	0	0	0	0	0	0	0	0	0	0	0	0	0	0	0	0	0	0	0	0	0	0	0	0	0	0	0	0	0	0	0	0	0	0	0	0	0	0	0	0	0	0	0	0	0	0
ENOG410ZWBK	0	0	0	0	0	0.00184759	0	0	0	0	0	0	0	0	0	0	0	0	0	0	0	0	0	0	0	0	0	0	0	0	0	0	0	0.00225523	0	0	0	0	0	0.00208729	0.000958837	0.000691898	0	0	0	0	0	0	0
COG2234	0.0168579	0.00735093	0.0152903	0.0212825	0	0.0013068	0.0156979	0.0174888	0.0216691	0.0128717	0	0.00365157	0	0.0174718	0.0111064	0.000942397	0.00585686	0.0199676	0.0136038	0.00876459	0.0109017	0.0188837	0	0	0.00973436	0.00109355	0.0131342	0.0121079	0.00652898	0.00956451	0.016692	0.0143478	0.0184053	0.00903128	0.0111267	0.0181325	0.0135953	0.0147879	0.00477279	0.00176748	0.0113737	0.0147583	0.0068827	0	0	0.00239894	0.0157024	0.0120631	0.0125676
ENOG41111R2	0	0	0	0	0	0	0	0	0.00467328	0.00332347	0	0	0	0	0	0	0	0	0	0	0.002108	0	0	0	0	0	0	0	0	0	0	0	0	0.00100857	0	0.00116927	0	0	0	0	0.00184646	0.00227064	0	0	0	0	0	0	0
COG2301	0.0183829	0.010716	0.0134415	0.0156278	0.00971589	0.0125327	0.0162861	0.021485	0.0192684	0.0185043	0.00491266	0.010248	0.0126908	0.0174718	0.0149938	0.0134765	0.00621345	0.0215674	0.011319	0.0139068	0.0165158	0.0121175	0.00587301	0.0072759	0.012567	0.00896707	0.0182149	0.0123724	0.0178803	0.0122171	0.0167875	0.0190026	0.00762752	0.0268825	0.0296276	0.0161545	0.0190434	0.0180516	0.0134995	0.0158929	0.0216781	0.0185591	0.00809886	0.0405665	0	0.00678524	0.0154489	0.0099844	0.0107197
COG1402	0.0208665	0.0126025	0.0188571	0.0187118	0.0118134	0.00956208	0.0228274	0.0176214	0.0276475	0.0202159	0.0127559	0.0159161	0.00759105	0.0183044	0.0167938	0.0130479	0.0171954	0.0182278	0.0184839	0.0127997	0.0203743	0.0199637	0	0.00542313	0.0137665	0.00777852	0.0182724	0.0209103	0.0153118	0.0178262	0.0202848	0.0179711	0.0192076	0.0141404	0.0223394	0.0239688	0.0189126	0.0196183	0.0165334	0.00825432	0.0158259	0.0216377	0.0194275	0	0	0.0211944	0.0146042	0.0162949	0.0200725
COG1525	0.0198331	0.00885464	0.00389639	0.0133387	0.000592349	0.00254364	0.0118922	0.0151748	0.0168498	0.00997041	0	0.00423652	0.00258866	0.0148778	0.0136423	0.00368524	0.00975478	0.0182278	0.0133396	0.00966482	0.0142258	0.0137399	0	0	0.00648957	0.00384081	0.0114196	0.0133451	0.00652898	0.00904712	0.0180717	0.0151427	0.0072361	0.0205302	0.0161661	0.0166709	0.0128834	0.0177077	0.00826672	0.00208729	0.0133613	0.0170479	0.00751542	0.0331224	0	0.00339262	0.0117109	0.00722404	0.00920022
ENOG411110C	0	0	0	0	0	0	0	0	0	0	0	0	0	0	0	0	0	0	0	0	0	0	0	0	0	0	0	0	0	0	0	0	0	0.00247048	0	0.000826799	0	0	0	0	0.000672128	0.00128904	0	0	0	0	0	0	0
ENOG410Z4WP	0	0	0.0012988	0	0	0	0.00107087	0.00104179	0.00330451	0	0	0	0	0	0	0	0	0	0	0	0	0	0	0	0	0	0	0	0	0	0	0	0	0	0	0	0	0	0	0	0	0	0	0	0	0	0	0	0
ENOG41111P8	0	0	0	0	0	0	0	0	0	0	0	0	0	0	0	0	0	0	0	0	0	0	0	0	0	0	0	0	0	0	0	0	0	0	0	0	0	0	0	0	0	0.000978492	0	0	0	0	0	0	0
ENOG410XSGR	0.00155612	0.00114053	0	0	0.00761829	0.00192411	0	0	0.00330451	0	0	0.000816584	0	0	0	0.000400719	0.00106881	0.00407586	0	0	0.004526	0.00457998	0	0.00950701	0	0	0	0.000940208	0	0.00219425	0	0.0011896	0	0.00403643	0	0	0	0	0	0	0.00163096	0.00188998	0.00134981	0	0	0.00239894	0	0	0.00131164
ENOG4111Z4X	0.00196881	0	0	0	0	0	0	0.00104179	0.00467328	0.0047001	0	0	0	0	0	0	0	0.0107837	0	0	0	0	0	0	0	0	0	0	0	0	0	0	0	0.00455935	0.0030901	0.00741413	0	0.00122403	0	0	0.00596118	0.00999291	0.00611152	0	0	0	0	0	0
ENOG410Z6F7	0	0	0	0	0	0.000459701	0	0	0	0	0	0	0	0	0	0	0	0	0	0	0	0	0	0	0	0	0	0	0	0	0	0	0	0	0	0	0	0	0	0	0	0	0	0	0	0	0	0	0
ENOG410Z0SM	0	0	0.00183678	0	0.00322659	0	0	0	0.00572358	0	0	0	0	0	0	0	0	0	0	0	0	0	0	0	0	0	0	0.00116616	0	0	0	0	0	0.00142633	0	0	0	0	0.00477279	0	0.000672128	0	0	0	0	0	0	0	0
COG0309	0.0453029	0.0239258	0.0429805	0.035138	0.012078	0.0160828	0.0457667	0.0441837	0.0379659	0.0356402	0.0125279	0.0332913	0.0272397	0.03942	0.0399415	0.0245093	0.0421159	0.0318335	0.0312272	0.0462718	0.0419273	0.0363525	0.0243569	0.0248459	0.0355449	0.0233865	0.0264105	0.0358893	0.0291985	0.0320991	0.0369273	0.032949	0.0302286	0.0290257	0.031354	0.0392808	0.0283739	0.0364613	0.0278299	0.024011	0.0388027	0.035556	0.0324025	0.0405665	0	0.0117524	0.0357709	0.0357888	0.0377503
ENOG411109W	0	0	0	0	0	0	0	0	0.00660902	0.0047001	0	0	0	0	0	0	0	0	0	0	0	0	0	0	0	0	0	0	0	0	0	0	0	0.00926307	0.00154505	0	0	0	0	0	0	0.000911489	0.000954459	0	0	0	0	0	0
ENOG41110J5	0.00155612	0	0	0	0	0	0	0.00104179	0	0.00332347	0	0	0	0	0	0	0	0	0	0	0.0016145	0	0	0	0	0	0	0	0	0	0	0	0	0.00100857	0.00363935	0	0	0	0	0	0.00285892	0.00274743	0.00213424	0	0	0	0	0	0
ENOG4110ZS2	0	0	0	0	0	0.00119035	0	0.00104179	0	0.0047001	0	0	0	0	0	0	0	0.00705961	0	0	0.00136055	0	0	0.0024253	0	0	0	0	0	0	0	0	0	0.00266842	0.00218503	0.00116927	0.00129711	0	0	0.00468708	0.00316368	0.00691565	0.00301827	0	0	0	0	0	0
ENOG4111037	0	0	0	0	0	0	0	0	0.00467328	0.00332347	0	0	0	0	0	0	0	0	0	0	0	0	0	0	0	0	0	0	0	0	0	0	0	0.00201714	0	0.00116927	0	0.00122403	0	0	0	0.000971363	0	0	0	0	0	0	0
ENOG4110ZV8	0	0	0	0	0	0	0	0	0.00330451	0	0	0	0	0	0	0	0	0	0	0	0	0	0	0	0	0	0	0	0	0	0	0	0	0.00247048	0	0	0	0	0	0	0	0.00137371	0	0	0	0	0	0	0
ENOG41110V4	0	0	0	0	0	0	0	0	0.00330451	0	0	0	0	0	0	0	0	0	0	0	0	0	0	0	0	0	0	0	0	0	0	0	0	0.00174689	0	0	0	0	0	0	0	0.000971363	0	0	0	0	0	0	0
COG0242	0	0.00114053	0	0	0	0	0	0	0.00467328	0	0	0	0	0	0	0	0	0	0	0	0	0	0	0	0	0	0	0	0	0	0	0	0	0.00207414	0	0	0	0	0	0	0	0	0	0	0	0	0	0	0
ENOG410ZNMN	0	0	0	0	0	0	0	0.0039094	0.00467328	0	0	0	0	0	0	0.000752141	0	0	0	0	0	0	0	0	0	0	0	0	0	0	0	0	0	0.00225523	0.00670859	0	0	0	0	0	0.000672128	0.00295246	0.00134981	0	0	0	0	0	0
COG1680	0.0276806	0.0259113	0.0256382	0.0316379	0.0153517	0.0202923	0.0319364	0.0288523	0.0291846	0.0371575	0.0326849	0.0204882	0.0206855	0.0306565	0.0295382	0.0232815	0.0159224	0.0375776	0.0199649	0.0406687	0.039914	0.0473757	0.011746	0.0283481	0.0212775	0.0132566	0.0372717	0.0217914	0.0345481	0.0276684	0.0337566	0.0282716	0.027034	0.0283515	0.0248941	0.0225347	0.0408395	0.0353682	0.023864	0.0295566	0.0397661	0.0332934	0.0297586	0.0405665	0.0293991	0.0278006	0.0360108	0.0263193	0.0296848
COG1958	0.0115954	0.00672941	0.0168291	0.00653374	0.0285412	0.0258547	0.0109257	0.00957444	0.0104498	0.0119829	0	0.013329	0.015164	0.0155877	0.00800192	0.00769892	0.0174303	0.0191175	0.0197858	0.0185899	0.0137529	0.0129541	0.00830569	0.00907464	0.0141437	0.00466988	0	0.0121795	0.0138501	0.0131655	0.00584727	0.00723887	0.0129227	0.0144915	0.0162018	0.00955392	0.00395081	0.00773614	0.00826672	0.0141308	0.010989	0.0144583	0.00832078	0	0	0.0053642	0.0111033	0.0151382	0.0157295
COG0011	0.00155612	0.00301323	0.00224958	0.00106068	0.00182023	0.000847095	0	0.00104179	0.00874291	0	0	0.00115464	0	0	0.00145158	0.00146011	0.00653258	0.00815173	0.00596565	0.00266244	0.00682344	0.00647707	0	0	0.00324479	0	0	0.00281448	0	0.00380055	0.00182633	0.0011896	0.00241203	0.00697243	0.00154505	0.00333146	0	0.00113922	0	0	0.00246595	0.00674847	0.00233794	0	0	0.00339262	0.00199577	0.00474802	0.00437197
ENOG410ZADZ	0.00660307	0.00676632	0.00844462	0.00327977	0.00550418	0.0068134	0.00469467	0.00467204	0.0123643	0.0119829	0.00761519	0.00679696	0.00715564	0.00142921	0.00983407	0.00452137	0.00991711	0.0168052	0.0127949	0.00351347	0.0120943	0.00793276	0	0	0.0102609	0.00190299	0.00110279	0.00540227	0	0.00658275	0.00509078	0.00168234	0.00373671	0.00403428	0.00218503	0.00378887	0.00129711	0.00370423	0.00674975	0.00723595	0.00917408	0.013753	0.00572676	0	0	0.00719683	0.00944992	0.0110758	0.00741226
COG0237	0.0104292	0.00713747	0.0187959	0.00438527	0.0123804	0.0107375	0.00817994	0.0123365	0.0114472	0.00997041	0	0.0119394	0.0108932	0	0.00810779	0.00567538	0.0144511	0.0122276	0.0157836	0.0069027	0.0138668	0.0112186	0.00587301	0.00542313	0.0116992	0.00521534	0.00191009	0.00945747	0.00652898	0.012605	0.00413464	0.00703476	0.0119262	0.015453	0.0131267	0.0129271	0	0.00609123	0.00477279	0.0140415	0.00693697	0.0143992	0.0141901	0	0	0.00587619	0.00399155	0.012009	0.0123296
ENOG411117N	0	0	0	0	0	0	0	0.00104179	0	0	0	0	0	0	0	0	0	0	0	0	0	0	0	0	0	0	0	0	0	0	0	0	0	0.00201714	0.00154505	0.000826799	0	0	0	0	0.000678	0	0	0	0	0	0	0	0
ENOG41110CA	0	0	0	0	0	0	0	0	0	0	0	0	0	0	0	0	0	0.00576414	0	0	0	0	0	0	0	0	0	0	0	0	0	0	0	0	0	0	0	0	0	0	0.000672128	0.000691898	0.00134981	0	0	0	0	0	0
ENOG4110ZJY	0	0	0	0	0	0	0	0	0	0	0	0	0	0	0	0	0	0	0	0	0	0	0	0	0	0	0	0	0	0	0	0	0	0	0	0	0	0	0	0	0	0.00168245	0	0	0	0	0	0	0
ENOG4110ZK0	0	0	0	0	0	0	0	0	0	0.0047001	0	0	0	0	0	0	0	0	0	0	0.000867042	0	0	0	0	0	0	0	0	0	0	0	0	0.00201714	0.00670859	0	0	0	0	0	0.00252016	0.00398088	0.00165317	0	0	0	0	0	0
COG1243	0.020171	0.0121017	0.0246509	0.0218614	0.0410237	0.0388492	0.0170652	0.0169831	0.0226546	0.0210195	0.00283632	0.022261	0.0206451	0.0184782	0.0188094	0.0180167	0.0271861	0.0182278	0.0261402	0.0267811	0.0236289	0.0183199	0.0190896	0.0189002	0.0205218	0.0126783	0.00289358	0.0211953	0.0153118	0.026331	0.0113833	0.0177662	0.0220979	0.0216594	0.0192533	0.016338	0.00369179	0.013622	0.0134995	0.0202442	0.0224802	0.0260781	0.0126983	0.0234211	0	0.0225843	0.0227312	0.0264208	0.0268073
ENOG411111X	0	0.0013242	0.00183678	0	0	0	0.00108559	0	0	0	0	0	0	0.00142921	0.00102642	0.000400719	0	0	0.00266792	0	0	0	0	0	0	0	0	0	0	0.00380055	0	0	0	0	0	0	0	0	0	0	0.000672128	0.00195698	0.00190892	0	0	0.00239894	0	0.00113899	0.00163923
ENOG411117P	0.00196881	0	0	0	0	0.000600991	0	0	0.00330451	0.0047001	0	0	0	0	0	0	0	0	0	0	0.00149491	0	0	0	0	0	0	0	0	0	0	0	0	0.00201714	0	0	0	0	0	0.00176748	0.000678	0	0.00165317	0	0	0	0	0	0
COG0783	0.012546	0.00246473	0.00499688	0.00292584	0.0013866	0.00225184	0.015872	0.0168326	0.0151432	0.0128717	0.00231585	0.0066889	0.00598031	0.0105427	0.00383484	0.00311764	0.00182918	0.0107837	0.00462097	0.00351347	0.0115665	0.0144832	0	0	0.00562014	0.00407525	0.00572409	0.0054363	0.00799633	0.00219425	0.00944864	0.00743191	0.00663285	0.0227788	0.0107176	0.00963295	0.0120607	0.0123535	0.00477279	0.00943872	0.00940708	0.0111263	0.0114985	0	0	0.00339262	0.00199577	0.00159877	0.00295087
ENOG410ZVG2	0.00496619	0.0013242	0	0.00296644	0	0	0	0	0.00467328	0	0	0	0	0.00142921	0	0	0	0	0	0	0.000613092	0	0	0	0	0	0	0	0	0	0.00413464	0.00378473	0.00107869	0.00100857	0	0.000826799	0	0.00314381	0	0	0.00350722	0.00286134	0.00190892	0	0	0	0	0	0
COG1758	0.00347958	0.00415376	0.00710001	0.00586452	0.0208078	0.0215946	0.0054399	0.00434092	0.0119146	0.00940019	0	0.00610645	0.00599428	0.00595238	0.00362902	0.00398246	0.00965483	0.0135181	0.00998244	0.00479309	0.00801685	0.00915996	0	0.0072759	0.00562014	0.00234733	0	0.00682327	0.00461668	0.0076011	0.00413464	0.00565662	0.00963333	0.0164014	0.00975837	0.011285	0	0.00409327	0.00674975	0.0105478	0.00930405	0.0109999	0.0119716	0	0	0.00239894	0.00282245	0.0106227	0.00885261
ENOG410XTX4	0	0	0	0	0	0	0	0	0.00572358	0	0	0	0	0	0	0	0	0	0	0	0	0	0	0	0	0	0	0.000940208	0	0	0	0	0	0.00106557	0	0	0	0	0	0	0	0.000971363	0	0	0	0	0	0	0
COG0589	0.0337046	0.0277951	0.0365721	0.0244359	0.0155895	0.019164	0.0355869	0.0474557	0.0596644	0.0351723	0.0395425	0.0289841	0.0325765	0.0433119	0.0354124	0.0249762	0.028502	0.0421611	0.0335352	0.0364387	0.0383995	0.0446401	0.0369677	0.035817	0.0261603	0.0521154	0.0312885	0.0313543	0.0354614	0.0318733	0.0365595	0.0270342	0.0267435	0.0425695	0.0459747	0.0327995	0.0399527	0.0425666	0.0323707	0.0373392	0.0354492	0.0386919	0.0381327	0.0405665	0.0293991	0.0332445	0.044368	0.0404448	0.0325633
COG0130	0.0232111	0.014196	0.0279188	0.0220919	0.0411822	0.0396493	0.019059	0.0183164	0.0186931	0.0265878	0.00231585	0.0244892	0.0242264	0.0180019	0.0198997	0.0168021	0.0312088	0.0302274	0.028981	0.023599	0.0267839	0.0188837	0.0220497	0.0230105	0.0253426	0.0143379	0.0054989	0.0221015	0.0184667	0.0248251	0.00978227	0.0194132	0.0217265	0.0179754	0.0319264	0.0281654	0.00783624	0.0151158	0.0172086	0.020001	0.0257049	0.0270469	0.031708	0	0	0.011252	0.0212871	0.027412	0.0313997
ENOG41111GV	0	0.00114053	0	0	0	0	0	0	0	0	0	0	0	0	0.00102642	0	0	0	0	0	0	0	0	0	0	0	0	0	0	0	0	0	0	0	0	0	0	0	0	0	0	0.000911489	0.000954459	0	0	0	0	0	0.00115911
ENOG411217V	0.00352492	0.0013242	0	0	0	0	0	0	0	0	0.00761519	0	0	0.00142921	0	0	0	0	0	0	0	0	0	0	0	0	0	0	0	0	0	0	0	0.00142633	0	0	0.00149653	0.00113922	0	0	0.00162853	0.000971363	0.000954459	0	0	0	0	0	0
ENOG4111KGG	0	0	0	0	0	0	0	0	0	0	0	0	0	0	0	0	0	0	0	0	0	0	0	0	0	0	0	0	0	0	0	0	0	0	0.00154505	0	0	0	0	0	0	0	0	0	0	0	0	0	0
COG0074	0.0371889	0.0192732	0.0309915	0.0335374	0.0460789	0.0435306	0.0361024	0.0334927	0.0358961	0.0278061	0.0237875	0.0293338	0.0298831	0.0365026	0.0345996	0.0318613	0.0305674	0.0331125	0.0283604	0.0316158	0.033017	0.0300329	0.0309836	0.03416	0.0279127	0.0148228	0.0315269	0.0268264	0.0457029	0.0246304	0.0323562	0.029898	0.0341675	0.0380914	0.0358705	0.037902	0.0335379	0.0319786	0.0312973	0.0294446	0.0368838	0.0334526	0.0335531	0.0234211	0.0293991	0.0334374	0.0280361	0.0254158	0.0282079
ENOG41110CR	0	0	0	0	0	0	0	0	0.0127983	0	0	0	0	0	0	0	0	0	0	0	0	0	0	0	0	0	0	0	0	0	0	0	0	0.00100857	0.00403249	0	0	0	0	0	0	0	0	0	0	0	0	0	0
ENOG410YIUK	0	0	0	0	0	0	0	0	0.00874291	0	0	0	0	0	0	0	0	0	0	0	0	0	0	0	0	0	0	0	0	0	0	0	0	0.00100857	0.00403249	0	0	0	0	0	0	0	0	0	0	0	0	0	0
ENOG410YHHZ	0	0	0	0	0	0	0	0	0.00874291	0	0	0	0	0	0	0	0	0	0	0	0	0	0	0	0	0	0	0	0	0	0	0	0	0.00100857	0.00403249	0	0	0	0	0	0	0	0	0	0	0	0	0	0
ENOG410YQG4	0	0	0	0	0	0	0	0	0.0073891	0	0	0	0	0	0	0	0	0	0	0	0	0	0	0	0	0	0	0	0	0	0	0	0	0.00100857	0.00403249	0	0	0	0	0	0	0	0	0	0	0	0	0	0
ENOG410YWJS	0	0	0	0	0	0	0	0	0.00467328	0	0	0	0	0	0	0	0	0	0	0	0	0	0	0	0	0	0	0	0	0	0	0	0	0.00100857	0.00403249	0	0	0	0	0	0	0	0	0	0	0	0	0	0
ENOG410ZDAN	0	0	0	0	0	0	0	0	0.00467328	0	0	0	0	0	0	0	0	0	0	0	0	0	0	0	0	0	0	0	0	0	0	0	0	0.00100857	0.00154505	0	0	0	0	0	0	0	0	0	0	0	0	0	0
COG2519	0.0184644	0.00817459	0.00889327	0.0148878	0.0141364	0.0193513	0.0144276	0.0123542	0.0177953	0.0190919	0.0136574	0.0167155	0.0149571	0.0167059	0.0152224	0.0151546	0.017571	0.0215674	0.0168734	0.0137334	0.0184169	0.0194312	0.011746	0.0072759	0.0189202	0.0107892	0.0159154	0.0157563	0.0138501	0.014555	0.0161671	0.0181721	0.0201851	0.0246601	0.0159068	0.0175265	0.0187194	0.017728	0.00954559	0.0135712	0.0151087	0.0195116	0.021768	0.0234211	0	0.0234994	0.0129259	0.0170429	0.0201529
ENOG41111FH	0	0	0	0	0	0	0	0	0.00330451	0	0	0	0	0	0	0	0	0	0	0	0	0	0	0	0	0	0	0	0	0	0	0	0	0.00670219	0.0057028	0	0	0	0	0	0	0	0	0	0	0	0	0	0
ENOG410Y6PR	0	0	0	0	0	0	0	0	0	0	0	0	0	0	0	0	0	0	0.00266792	0	0.000613092	0	0	0	0	0	0	0	0	0	0	0	0	0	0	0	0	0	0	0	0	0.000691898	0	0	0	0	0	0	0
ENOG41110RE	0	0	0	0	0	0	0	0	0.00572358	0	0	0	0	0	0	0	0	0	0	0	0	0	0	0	0	0	0	0	0	0	0	0	0	0.00142633	0	0.00333146	0	0	0	0	0	0.000911489	0	0	0	0	0	0	0
ENOG411109Y	0	0	0	0	0	0	0	0	0	0.00575642	0	0	0	0	0	0	0	0	0	0	0.00167015	0	0	0	0	0	0	0	0	0	0	0	0	0.00670219	0.00154505	0	0	0	0	0	0.00135013	0.00128904	0.000954459	0	0	0	0	0	0
ENOG410YPXP	0.00220068	0.0069251	0.0153444	0.00578308	0.0056008	0.00125873	0.00402203	0.00599298	0.0109598	0.00575642	0.00163755	0.00565147	0.00126929	0.0100504	0.0081465	0.00382068	0.0107434	0.00407586	0.0143672	0.0187258	0.00949803	0.00647707	0	0	0.00562014	0.002181	0.00445316	0.0113876	0.00799633	0.0100553	0.00596097	0.00852004	0.00915302	0.0102947	0.00582438	0.00991545	0	0.0062184	0	0.00176748	0.0122524	0.0119295	0.0129576	0	0	0.00415509	0.00399155	0.00714311	0.00956918
COG1498	0.0170839	0.0118459	0.0190628	0.018115	0.0383734	0.0361768	0.0157435	0.0164127	0.0161887	0.0169464	0.0112769	0.0208123	0.0196205	0.0152558	0.0219144	0.0140571	0.0248736	0.0191175	0.0253101	0.0210585	0.0234428	0.0151901	0.0269967	0.0213885	0.0210286	0.00780908	0.00319489	0.0175489	0.013058	0.0213869	0.0101278	0.0158473	0.0172019	0.0226989	0.0252394	0.019296	0.00436308	0.0106636	0.0150929	0.0166567	0.0200905	0.0228183	0.0303846	0	0	0.0222578	0.0152356	0.0214875	0.0232914
COG2109	0.0184406	0	0.00183678	0.0110406	0.00582547	0.0068916	0.0095986	0.0178663	0.0147782	0.0141003	0.00231585	0.00764775	0.00358219	0.00973371	0.00518102	0.00436929	0.00912198	0.0168052	0.00924194	0.00674438	0.00971366	0.00915996	0	0.0024253	0.00725556	0.0064749	0.00458216	0.0148063	0.00799633	0.0102919	0.0128283	0.0112973	0.00986893	0.0117897	0.0198246	0.00920023	0.00555885	0.00626235	0.00477279	0.0104871	0.0100842	0.0142866	0.0061856	0	0.0415765	0.0053642	0.00399155	0.00801115	0.010925
ENOG411119M	0	0.00114053	0.0012988	0	0	0	0.00107087	0	0	0	0	0	0	0	0	0	0	0	0	0	0	0	0	0	0	0	0	0	0	0.00219425	0	0	0.00107869	0	0.00363935	0	0	0.00141277	0	0	0	0.0011984	0.00165317	0	0	0	0	0	0
COG1303	0.0144601	0.0105984	0.0198699	0.0145641	0.0257434	0.0280764	0.0162683	0.0152729	0.0123643	0.00940019	0.00231585	0.0188805	0.0164769	0.00378133	0.00870132	0.0116139	0.0222994	0.0157858	0.0203183	0.0161264	0.017895	0.0144832	0.0172229	0.0171765	0.0165452	0.00866291	0.00258213	0.014614	0.013058	0.0168543	0.00547161	0.0126166	0.0166854	0.0195196	0.0197345	0.011911	0.00287249	0.00798212	0.00954559	0.0104871	0.0167221	0.0177016	0.0178304	0.0405665	0	0.0211944	0.0174373	0.0178345	0.019116
ENOG41111F9	0	0	0	0	0	0	0	0	0.00330451	0	0	0	0	0	0	0	0	0	0	0	0	0	0	0	0	0	0	0	0	0	0	0	0	0.00201714	0	0.0038995	0	0	0	0	0	0.0022852	0	0	0	0	0	0	0
COG1319	0.0310488	0.0156807	0.0256753	0.0177088	0.0206214	0.0203001	0.0290909	0.0239726	0.0240572	0.0227846	0.0209645	0.0220088	0.0190838	0.0364289	0.0224689	0.0191015	0.013902	0.0172924	0.0106717	0.0198395	0.0213157	0.0177382	0.0257433	0.0102897	0.0189202	0.0203024	0.0284647	0.0210754	0.0288312	0.017554	0.0265561	0.0211741	0.0161234	0.0165778	0.0228087	0.0163719	0.0275951	0.0287681	0.0233818	0.0210842	0.0222578	0.0187676	0.00787067	0.0331224	0	0.0219185	0.0101765	0.014785	0.0157391
ENOG410YIXD	0	0	0	0	0	0	0	0	0.00934656	0	0	0	0	0	0	0	0	0	0	0	0	0	0	0	0	0	0	0	0	0	0	0	0	0.00142633	0	0	0	0	0	0	0	0.00128904	0.00134981	0	0	0	0	0	0
COG4925	0	0	0	0.00190576	0	0	0	0.00850959	0	0.00332347	0	0	0	0	0	0	0	0	0.00377301	0	0	0	0	0	0	0	0	0	0	0	0	0	0	0	0	0	0	0	0	0	0.000672128	0	0	0	0	0	0	0	0
COG0071	0.0110044	0.0118838	0.0212587	0.00686002	0.0173154	0.0111733	0.0105497	0.0113023	0.0140198	0.0159388	0	0.0127333	0.00915422	0.0020212	0.0149411	0.00711894	0.0230997	0.0207829	0.0258664	0.0177648	0.0210227	0.0188837	0.00830569	0.00594075	0.00725556	0.00547261	0.00368492	0.0134437	0.0113085	0.0214992	0.00582445	0.00992338	0.016953	0.0123349	0.0229228	0.0185099	0.00287249	0.0115501	0.00674975	0.0155252	0.0179106	0.0221394	0.0278841	0.0234211	0	0.011252	0.0270639	0.0217613	0.0181658
COG2835	0.0180709	0.0069251	0.0188176	0.0131084	0.0244689	0.0255282	0.0105043	0.00922663	0.014404	0.0074315	0.00163755	0.0107227	0.0105875	0.0020212	0.0124371	0.00919148	0.0157207	0.0168052	0.00998244	0.0188513	0.0139589	0.00915996	0	0.00420074	0.00648957	0.00662692	0.00817595	0.0108213	0.00799633	0.0107496	0.0103272	0.00979756	0.00986337	0.0108498	0.0200442	0.0108889	0.0060512	0.00924364	0.00954559	0.00982369	0.017208	0.0143377	0.00556541	0	0	0.00479789	0.00631119	0.0113295	0.0124852
COG0502	0.00752717	0.00415376	0.00183678	0.00819828	0.003818	0.00669794	0.0043685	0.0116737	0.00934656	0.0132939	0	0.00362364	0.000732824	0.00285842	0.00359253	0.00252194	0.0047753	0.0152505	0.00961932	0.0136471	0.0124429	0.0112186	0	0	0.00562014	0.00057236	0.00628636	0.00817737	0.00461668	0.00904712	0.00399812	0.00602458	0.00470192	0.0153298	0.0229375	0.0074525	0.00436308	0.0069934	0.00674975	0.00621623	0.01124	0.0135598	0.0133946	0	0	0.00678524	0.010347	0.0101386	0.008912
ENOG4110ZQ1	0	0.0013242	0.0012988	0	0	0	0	0.00104179	0	0	0	0	0	0	0.00217744	0	0	0	0	0	0.000866422	0.00793276	0	0	0	0	0	0	0	0.00380055	0	0.0014983	0	0	0.00363935	0	0	0	0	0	0	0.0011984	0.000954459	0	0	0	0	0	0
ENOG410XTIR	0.00902067	0.00572086	0.00759447	0.00797619	0.0115839	0.00770283	0.00642386	0.0146364	0.0123643	0.0152301	0.0130463	0.00847246	0.00708481	0.0031958	0.00970071	0.0119743	0.00277222	0.0177663	0.0106717	0.00674438	0.0115854	0.00647707	0.0147902	0.00542313	0.00794807	0.00275336	0.0114827	0.00852421	0.0166457	0.00981298	0.00843009	0.00891475	0.00733238	0.0209519	0.0199465	0.0115468	0.0104459	0.00825055	0.0134995	0.0174035	0.016031	0.0158115	0.00640271	0.0234211	0	0.0194845	0.0107387	0.00844562	0.00762868
COG1634	0.00909867	0.00566596	0.0155113	0.00465274	0.0187246	0.0190212	0.00818639	0.00849153	0.0123643	0.013703	0	0.0121921	0.00912262	0.00973371	0.0114274	0.00762235	0.0163467	0.0172924	0.0162283	0.017914	0.0128214	0.0151901	0.00587301	0.0048506	0.0137665	0.0037776	0.00329332	0.00902731	0.00461668	0.0102919	0	0.00762933	0.00699074	0.00936612	0.013024	0.00902795	0.00149653	0.00696939	0	0.0115437	0.00859306	0.0132974	0.0192567	0	0	0.00479789	0.0111033	0.0155588	0.0140541
ENOG41110MR	0	0	0	0	0	0	0	0	0.00467328	0	0	0	0	0	0	0	0	0	0	0	0	0	0	0	0	0	0	0	0	0	0	0	0	0.00142633	0	0	0	0	0	0.00176748	0	0.0022604	0	0	0	0	0	0	0
ENOG410XW8V	0	0	0	0	0	0	0	0	0.00660902	0	0	0	0	0	0	0	0	0	0	0	0	0	0	0	0	0	0	0	0	0	0	0	0	0.00875474	0.00621752	0.000826799	0	0	0	0	0	0	0	0	0	0	0	0	0
COG0256	0.0116443	0.0100219	0.0199012	0.0131572	0.0301098	0.0290847	0.012814	0.0135489	0.0123643	0.0175861	0	0.0156539	0.0149578	0.0020212	0.0158495	0.00957545	0.0211348	0.0168052	0.0229503	0.0188815	0.0191611	0.0144832	0.0280068	0.00840148	0.0158961	0.00860308	0.00200003	0.0141842	0.00652898	0.0176906	0.00582445	0.012024	0.0181849	0.01899	0.019149	0.0182503	0.0018344	0.00550043	0.0116909	0.0141551	0.0157503	0.0182803	0.008643	0	0	0.00415509	0.0074675	0.0202338	0.0212324
COG0162	0.0237961	0.0140899	0.0277865	0.0243962	0.0565098	0.0531403	0.0216278	0.02422	0.0195497	0.0235005	0.0273055	0.0253532	0.023257	0.021995	0.0218862	0.0283991	0.0297376	0.0291075	0.028858	0.0287198	0.0260269	0.0209881	0.0206632	0.0121265	0.0263608	0.0264435	0.016599	0.0236869	0.0230834	0.0233252	0.0139824	0.0196029	0.0263069	0.0322136	0.0294384	0.0239311	0.0129111	0.0169158	0.0208041	0.0254895	0.0303312	0.0287995	0.0228748	0	0	0.0135705	0.0188152	0.0274967	0.0287766
ENOG410YNAH	0	0.0013242	0.0012988	0	0	0	0.00107087	0	0	0	0	0	0.00103637	0	0	0.000896034	0.000710467	0.00911391	0.00266792	0	0.00155158	0.00647707	0	0	0	0	0	0	0	0	0	0	0	0.00100857	0	0	0	0	0	0	0.000958837	0.00342998	0.00301827	0	0	0.00239894	0.0056449	0.00735124	0.00417316
ENOG41111RE	0	0	0	0	0	0	0	0	0.00330451	0	0	0	0	0	0	0	0	0	0	0	0.000895804	0	0	0	0	0	0	0	0	0	0	0	0	0.00142633	0	0	0	0	0	0	0.000678	0	0	0	0	0	0	0	0
COG0100	0.01832	0.00973035	0.020607	0.0181531	0.048435	0.0462868	0.0137736	0.00662384	0.0151432	0.0155885	0.0108903	0.0182727	0.0202312	0.0149508	0.0201137	0.0131414	0.0241266	0.0203793	0.0199649	0.0193213	0.0214428	0.0144832	0.0280068	0.0111141	0.0162239	0.00897151	0.00501182	0.0153616	0.0166457	0.0197482	0.00765078	0.0145756	0.0173399	0.0187619	0.0175818	0.0183069	0.00597235	0.00894781	0.0165334	0.0138945	0.0171866	0.0192123	0.0161749	0.0234211	0	0.00719683	0.0179215	0.0202104	0.0211073
COG1177	0.00709766	0.00551949	0.0012988	0.00612839	0.00163196	0.00257793	0.00822212	0.00389804	0.0114472	0.00575642	0	0.00292584	0.00185584	0.00285842	0.0103323	0.00223932	0.00258408	0.00576414	0.00462097	0	0.00672822	0.00793276	0.0089172	0	0.00725556	0.00057236	0.00411551	0.00405641	0	0	0.011995	0.00649768	0.00655849	0.00476077	0.00672945	0.00374818	0.00772043	0.00768556	0	0.0024996	0.00779227	0.00443017	0.00286338	0	0	0.00339262	0.00199577	0.00320954	0.00459005
ENOG41103BT	0	0	0	0	0.000794254	0	0	0	0	0	0	0	0	0	0	0	0	0	0	0	0.00106191	0	0	0	0	0	0	0	0	0	0	0	0	0	0	0	0	0	0	0	0	0	0	0	0	0	0	0	0
COG0714	0.0637048	0.0722163	0.0545517	0.0540348	0.061131	0.0630448	0.0582412	0.0627469	0.0639061	0.0575642	0.0740258	0.0418781	0.0511527	0.0720096	0.0540042	0.0569125	0.0376173	0.0579289	0.043184	0.0545596	0.0559576	0.0621259	0.0615311	0.0506635	0.0503726	0.0361547	0.078073	0.0488738	0.0605473	0.0509897	0.0719552	0.0627582	0.046806	0.0699235	0.0707574	0.0488731	0.0792049	0.0744806	0.0647413	0.0592325	0.0589789	0.0569707	0.0525692	0.0776789	0.0777826	0.0575611	0.0608562	0.0469648	0.0463405
ENOG4110ZVA	0	0	0	0	0	0	0	0	0	0	0	0	0	0	0	0	0	0	0	0	0	0	0	0	0	0	0	0	0	0	0	0	0	0.00100857	0.0030901	0	0	0	0	0	0	0.000971363	0	0	0	0	0	0	0
ENOG410ZW39	0.0106469	0.00638259	0.00751281	0.0118531	0	0	0.00568801	0.00562393	0.00874291	0.00997041	0	0.00115464	0.00126929	0.0149508	0.00537452	0.000752141	0.00289448	0.0146957	0.00705865	0.00605167	0.0052164	0.00793276	0	0	0.00562014	0	0.00704838	0.00307637	0.00461668	0.00693883	0.0090902	0.00606437	0.00457651	0.0129255	0.0167428	0.0193079	0.00853268	0.00815264	0.00954559	0	0.0136196	0.00984293	0.00505052	0	0	0	0.00345678	0.00699192	0.00892299
ENOG41125ZN	0.00956344	0.00666521	0.0093045	0.00565839	0.017077	0.0177369	0.00655517	0.00519712	0.00934656	0.00879307	0	0.00734234	0.00767239	0.00404241	0.0048931	0.00360153	0.0107616	0.00998379	0.0122259	0.0069027	0.0107558	0.0112186	0	0.00342989	0.00562014	0.00298153	0.00110279	0.00945671	0.00461668	0.0107496	0.00644296	0.00808502	0.0130667	0.00828115	0.0135494	0.00487367	0.0018344	0.00514395	0.00674975	0.00893284	0.00733485	0.0120631	0.00505052	0	0	0.00339262	0.00345678	0.0116237	0.0116058
COG0084	0.00833095	0.00603733	0.0093045	0.00550519	0.00509364	0.00580315	0.00471354	0.00208359	0.00660902	0.0115128	0.00163755	0.0082469	0.00146565	0.00247546	0.00718506	0.00426915	0.0139656	0.0163035	0.0146128	0.0102194	0.0127917	0.0121175	0	0.0024253	0.00458882	0.00434996	0.00310282	0.00777629	0	0.0118164	0.00547161	0.0073485	0.00997463	0.0102199	0.00800941	0.0107213	0.00333093	0.00757068	0.00477279	0.0122559	0.0164677	0.0134177	0.0059606	0	0	0.0053642	0.0107387	0.00847212	0.0114309
ENOG41111EB	0	0	0	0	0	0	0	0	0.00330451	0	0	0	0	0	0	0	0	0	0	0	0	0	0	0	0	0	0	0	0	0	0	0	0	0.00174689	0.00154505	0.0038995	0	0	0	0	0	0	0	0	0	0	0	0	0
ENOG41111HV	0	0	0	0	0	0	0	0.0028676	0	0	0	0	0	0	0	0	0	0	0	0	0.000747455	0	0	0	0	0	0	0	0	0	0	0	0	0.00142633	0	0	0	0	0	0	0.00135013	0.00168245	0.000954459	0	0	0	0	0	0
ENOG410Z1KN	0	0.00197546	0.00890343	0	0	0	0.00107087	0	0	0	0	0.000816584	0	0	0.00102642	0	0.000498046	0	0.00266792	0.00338923	0.00122531	0	0	0	0	0	0	0	0	0.00310314	0	0	0	0.00106557	0	0	0	0	0	0	0	0.00160339	0.00165317	0	0	0	0	0.00254685	0.00131164
COG2250	0.0062639	0	0.00183678	0.00144262	0.000592349	0.000600991	0.0142564	0.0147604	0.00330451	0.00575642	0	0.00115482	0	0.0137762	0.00469165	0.000400719	0.0043903	0.00576414	0.00705865	0	0.00509471	0.00457998	0	0	0.00648957	0.00275336	0	0.00162849	0.00461668	0.00219425	0.00678189	0.00417936	0.0015255	0.00293327	0.0026761	0.00433976	0.00307191	0.010144	0.00477279	0.00176748	0.00742795	0.00549457	0.00233794	0	0	0	0	0.00274127	0.00115911
ENOG4110ZK2	0	0	0	0	0	0	0	0.00104179	0	0	0	0	0	0	0	0	0	0	0	0	0	0	0	0	0	0	0	0	0	0	0	0	0	0.00142633	0.00403249	0	0	0	0	0	0	0.000971363	0	0	0	0	0	0	0
COG1250	0.0384618	0.0173868	0.00779279	0.0381798	0.0258467	0.0276782	0.0369355	0.0352152	0.0358961	0.0338929	0.0410143	0.0227002	0.0219373	0.0422546	0.0292099	0.0299399	0.0261461	0.0310409	0.0182903	0.0299	0.0302738	0.02631	0.00830569	0.0344014	0.0233985	0.0190075	0.036523	0.0213108	0.0342383	0.0195029	0.0381497	0.0306142	0.0232868	0.0475372	0.046837	0.0251957	0.0342364	0.0376001	0.0298061	0.0275156	0.0351511	0.0332581	0.028423	0.0331224	0.0415765	0.0427635	0.0200148	0.0185052	0.0196295
ENOG410ZVCR	0	0.0018727	0.0012988	0	0.00437291	0.0031846	0.00469467	0.00341239	0.00467328	0.00575642	0.00163755	0.00345885	0.00362859	0.00782379	0.00256611	0.00235069	0	0.00576414	0	0.00351347	0.00409568	0.00793276	0	0	0.00324479	0.00057236	0.00478779	0.00224497	0.00461668	0.00219425	0.00489113	0.00417936	0	0.00308271	0.00154505	0.00451397	0.00814033	0.00494562	0	0.00295188	0.00246659	0.00496411	0.00316558	0	0	0.00239894	0.00199577	0.0011305	0.00115911
COG5256	0.0256137	0.0180215	0.0341639	0.0307188	0.0797529	0.0788017	0.0251506	0.0280379	0.025809	0.0285896	0.0130463	0.0300411	0.0340017	0.025662	0.018581	0.0231243	0.037734	0.0323512	0.0345802	0.0272519	0.0303792	0.0278589	0.0340171	0.0319155	0.0293828	0.0146618	0.00762526	0.0269057	0.0252866	0.0285252	0.0152905	0.0241576	0.0318433	0.0338149	0.0319021	0.0309962	0.0122987	0.0193741	0.0286368	0.0266989	0.0283397	0.0328562	0.0359414	0.0523711	0	0.0314773	0.0255826	0.0343221	0.0380822
ENOG4110ZJM	0	0	0	0	0	0	0	0.0028676	0	0	0	0	0	0	0	0	0	0	0	0	0	0	0	0	0	0	0	0	0	0	0	0	0	0.00100857	0.00218503	0.00116927	0	0	0	0	0	0.0022852	0.000954459	0	0	0	0	0	0
COG1594	0.00807842	0.00781347	0.0219066	0.012366	0.0229536	0.0244685	0.0113877	0.0116376	0.013218	0.0132939	0.00283632	0.0132778	0.0131479	0.0020212	0.0138436	0.00979852	0.0160901	0.0135181	0.0157836	0.0137175	0.0141166	0.0129541	0.0209165	0.00685978	0.0148695	0.00478887	0.00310282	0.00991675	0.0122146	0.0168543	0.00642774	0.00914267	0.0121635	0.013306	0.012307	0.00984638	0.00129711	0.00790915	0.0106723	0.00806826	0.0169204	0.0133198	0.0138038	0	0	0.00587619	0.0147345	0.0158014	0.0179706
COG1171	0.0365371	0.0206071	0.0236439	0.0235882	0.0212738	0.0227022	0.0346765	0.0325114	0.0336995	0.0340554	0.0440571	0.0224344	0.0240513	0.0456218	0.0293675	0.0273371	0.0202137	0.0282384	0.021176	0.0273712	0.0272657	0.0300329	0.0261401	0.0318056	0.0259583	0.0234997	0.0420012	0.0236086	0.0449979	0.0179607	0.0367401	0.0260821	0.0237224	0.042545	0.0379872	0.0235762	0.039384	0.0376037	0.0305608	0.0321518	0.0302027	0.0323671	0.0225577	0.0331224	0.0293991	0.0401906	0.0287001	0.0195884	0.0204782
ENOG411100P	0.00155612	0	0	0	0	0.00180391	0	0	0	0	0	0	0	0	0	0	0	0.00998379	0	0	0	0.00457998	0	0	0	0	0	0	0.00461668	0	0	0	0	0.00546276	0.00557754	0	0	0	0	0	0.00184646	0.00308352	0.000954459	0	0	0	0	0	0
ENOG410YH2Q	0	0	0	0	0	0	0.00108559	0	0	0	0	0	0	0	0	0	0.000358342	0	0	0	0	0.00647707	0	0	0	0	0	0	0	0	0	0	0	0	0	0.00306867	0	0	0	0	0	0.00160339	0.00134981	0	0	0	0	0	0
ENOG410Z866	0	0.00246473	0.0012988	0	0	0	0.00108559	0	0	0	0	0	0	0	0	0	0	0	0.00266792	0	0.00136055	0	0	0	0	0	0	0	0	0.0043885	0	0	0	0	0.00154505	0.000826799	0	0.00314381	0	0	0	0.00198094	0.00165317	0	0	0	0	0.00159877	0.00115911
COG3885	0.0105705	0.00607629	0.0029042	0.00102008	0.00618223	0.00294832	0.0113625	0.00294664	0.0073891	0.0128717	0.0104515	0.000816584	0.00149662	0.0157974	0.00658783	0.00351003	0.000704344	0.00576414	0.00266792	0.00956513	0.0106122	0.00647707	0	0	0.00458882	0.00203098	0.0124895	0.00564891	0.013058	0.00219425	0.0134125	0.0052663	0.0015255	0.00664867	0.00709418	0.00143206	0.00816761	0.0133839	0.00477279	0.00208729	0.00603786	0.00729784	0.00316558	0	0	0	0.00528032	0.00554136	0.00247075
ENOG410XYAN	0	0.0025503	0.00499688	0.00150003	0	0	0	0	0	0	0	0.000745736	0	0	0	0	0	0.00407586	0.00266792	0	0	0	0	0	0	0	0	0	0	0.00580544	0	0	0	0	0	0	0	0	0	0	0	0.00166326	0	0	0	0	0	0.00339999	0.00231821
ENOG4111KX3	0	0	0	0	0.000837707	0.000459701	0.00151443	0	0	0	0	0	0	0	0	0	0	0	0	0	0.000866422	0	0	0	0	0	0	0	0	0	0	0	0	0	0	0	0	0	0	0	0	0	0	0	0	0	0	0	0
COG0472	0.012546	0.00719453	0.0034363	0.00893472	0.0165949	0.0131986	0.0106844	0.00751064	0.0119146	0.013703	0.00231585	0.00956926	0.00913229	0.00404241	0.00841282	0.00602525	0.0119301	0.0195472	0.0178969	0.0189218	0.0164235	0.0188837	0	0.00420074	0.0102609	0.00775229	0.0051383	0.0105852	0.00652898	0.0120184	0.00509078	0.00844035	0.0072361	0.0219023	0.0206978	0.0103129	0.00799726	0.00635627	0.00954559	0.0141308	0.0103734	0.0162596	0.0139996	0	0	0.0098911	0.00891515	0.0127148	0.0133942
COG2897	0.0460868	0.0295072	0.0276624	0.026187	0.0470928	0.0534871	0.0325305	0.0422864	0.0439636	0.0373059	0.0431368	0.0336741	0.0359115	0.0529476	0.0384557	0.0422706	0.029437	0.042748	0.0274679	0.0354421	0.0361901	0.0366399	0.0453347	0.0464433	0.0307828	0.0208377	0.0541334	0.0361717	0.0612472	0.035108	0.0447759	0.0337992	0.0297017	0.0563996	0.0491324	0.0298884	0.0516618	0.0442467	0.0347465	0.0442129	0.0462267	0.0446137	0.0346043	0.0405665	0	0.0349759	0.0337185	0.03073	0.0296467
ENOG41110R4	0	0	0	0	0	0	0	0	0	0	0	0	0	0	0	0	0	0	0	0	0	0	0	0	0	0	0	0	0	0	0	0	0	0.00100857	0.00403249	0.00306867	0	0	0	0	0	0.00259394	0	0	0	0	0	0	0
COG4565	0.00352492	0	0	0	0.00171559	0.000430356	0	0	0	0	0	0	0	0	0	0	0	0	0	0	0.00167015	0	0	0	0	0	0	0	0	0	0	0	0	0.00762372	0.00767184	0.0047263	0	0	0	0	0.002123	0.00409724	0.00134981	0	0	0	0	0	0
COG0444	0.0619603	0.0684118	0.0486071	0.0614096	0.0546135	0.055441	0.0545964	0.0577241	0.0598472	0.05861	0.061937	0.0402551	0.0435469	0.0728311	0.0586607	0.052839	0.0340428	0.0555874	0.0327839	0.0499717	0.0490604	0.0536073	0.0470963	0.0453897	0.0432909	0.0292898	0.0732571	0.0505496	0.064137	0.0426611	0.0661077	0.0631593	0.044978	0.0591443	0.0633915	0.047249	0.0740692	0.0689191	0.0544182	0.0511565	0.0516371	0.0513798	0.0470312	0.0619663	0.0720127	0.0529424	0.0404959	0.0372918	0.0398547
COG0733	0.0124892	0.00547938	0.0029042	0.00837152	0	0	0.0102719	0.0146713	0.0249485	0.00879307	0.00283632	0.00105463	0.00222944	0.0031958	0.00651657	0.00195622	0.00171789	0.00705961	0.0125136	0.00266244	0.00481929	0.00457998	0	0	0	0	0.00420561	0.00363204	0.00461668	0.0076011	0.0146734	0.00415832	0.00305101	0.0170237	0.0191617	0.0241814	0.00848789	0.0104052	0.00477279	0.00468708	0.00729312	0.00892465	0.0036966	0	0	0	0.00944992	0.00438871	0.00391106
ENOG410ZKMX	0	0	0	0	0	0	0	0	0	0	0	0	0	0	0	0	0	0	0	0	0	0	0	0	0	0	0	0	0	0	0	0	0	0.00403428	0.00781707	0.00676362	0	0	0	0	0	0.00137371	0	0	0	0	0	0	0
COG2259	0.00434043	0.00197546	0	0	0.00194552	0.00411929	0	0	0.0136248	0.00664694	0.00231585	0.000816584	0.000732824	0	0.00651657	0.00390021	0.000498046	0.00705961	0	0.00351347	0.00346855	0	0.0147902	0.00342989	0	0	0.00147934	0	0	0.0043885	0	0.0014983	0	0.0115051	0.00800941	0.00143206	0.00129711	0.00173104	0	0.00208729	0.00873607	0.00981443	0.00381784	0	0	0.00339262	0.00199577	0.00159877	0.00301405
COG0430	0.0229651	0.0123858	0.0259202	0.0189636	0.0133695	0.0126765	0.0324163	0.0222411	0.0168498	0.0267947	0.0127337	0.0163172	0.015823	0.0126568	0.0258361	0.0139052	0.0227262	0.0230566	0.0248847	0.0243263	0.0289175	0.0204823	0.00587301	0.0237346	0.0152194	0.0106632	0.0119236	0.0187775	0.0103232	0.0199906	0.0157447	0.0155819	0.0156744	0.020741	0.0231125	0.0233813	0.0114243	0.0205005	0.0172086	0.0183524	0.0292264	0.0283551	0.0188805	0	0	0.0079564	0.0229529	0.022436	0.0207073
ENOG410Y3R7	0.00155612	0.00114053	0	0	0	0	0	0	0.00809436	0	0	0	0	0	0	0	0	0	0	0	0.00213328	0	0	0	0	0	0	0	0	0	0.00716141	0.0011896	0	0.00238268	0.00154505	0	0.00287249	0.00141277	0	0	0.00246176	0.00206561	0	0	0	0	0	0	0
COG0791	0	0.00348566	0.0012988	0	0.00427759	0.00308567	0.00283988	0.00208359	0.00572358	0.00332347	0.007821	0	0	0.008661	0.00153968	0.00101527	0	0	0	0	0.00195771	0.00457998	0	0	0	0	0.00110279	0	0.00461668	0.00380055	0	0	0	0.00184562	0	0	0.00307191	0.00122403	0.00674975	0	0	0.00245862	0	0	0	0	0.00282245	0	0.00131164
ENOG4111QI5	0	0	0	0	0	0	0	0.00147332	0.00991352	0	0	0	0	0	0	0	0	0	0	0	0	0	0	0	0	0	0	0	0	0	0	0	0	0	0	0	0	0	0	0	0.000678	0	0	0	0	0	0	0	0
ENOG4111XEC	0.00155612	0	0	0	0.000794254	0.00202302	0	0	0	0	0	0	0	0	0	0	0	0	0	0	0	0	0	0	0	0	0	0	0	0	0	0	0	0	0	0	0	0	0	0	0	0	0	0	0	0	0	0	0
ENOG41123EC	0.00155612	0	0	0	0.000794254	0.000997662	0	0	0	0	0	0.000745736	0	0	0	0	0	0	0	0	0	0	0	0	0.00324479	0	0	0	0	0	0	0.0011896	0	0.00100857	0	0	0	0	0	0.00176748	0.000672128	0.000971363	0	0	0	0	0	0	0.00131164
ENOG4110ZJT	0	0	0	0	0	0	0	0	0	0	0	0	0	0	0	0	0	0	0	0	0	0	0	0	0	0	0	0	0	0	0	0	0	0.00318938	0.00403249	0.00533156	0	0	0	0	0	0.00168245	0	0	0	0	0	0	0
ENOG410XR9Q	0	0.0013242	0	0	0	0	0.00107087	0.00104179	0.00467328	0	0.00163755	0	0.000732824	0.0020212	0	0.000447064	0.000710467	0	0	0	0	0	0	0	0.00324479	0	0	0	0	0.00310314	0	0.0041862	0	0.00150694	0	0	0.00211641	0.002552	0	0	0.00163096	0.00206561	0	0	0	0	0	0	0.00131164
COG0580	0.0217487	0.0105984	0.0206019	0.0153812	0.010747	0.012504	0.0132612	0.01577	0.0192684	0.019379	0.0144174	0.0174917	0.019791	0.0292026	0.020255	0.0146685	0.013814	0.0207829	0.0174947	0.0129215	0.0173702	0.0177382	0.0089172	0.00804381	0.0107617	0.00602214	0.0187683	0.0145987	0.0248616	0.0159744	0.0146493	0.0129393	0.0121635	0.0270241	0.0231109	0.0152229	0.0143593	0.0155216	0.0165334	0.0205541	0.0219991	0.0215759	0.0163215	0.0234211	0.0293991	0.0115049	0.0168651	0.0185766	0.0144481
COG3382	0.0170151	0.0050873	0.00751281	0.0104385	0.0162839	0.00927661	0.0146405	0.0135904	0.013218	0.0155885	0.0103823	0.00687295	0.00481219	0.0100902	0.00872474	0.00548224	0.00715549	0.0115283	0.00998244	0.0122069	0.0128139	0.0102412	0	0.0048506	0.0085849	0.00206367	0.0122436	0.00561887	0.0166457	0.00580544	0.019581	0.0133651	0.00550028	0.0157164	0.0120846	0.00725505	0.0151157	0.0202022	0	0.00850401	0.00916411	0.0155868	0.0137373	0	0	0.00479789	0.00598732	0.013603	0.0109903
COG1676	0.013687	0.0117196	0.015073	0.0156785	0.0260903	0.0226912	0.0137342	0.00915913	0.014404	0.0178974	0.00163755	0.0213671	0.0208551	0.0167059	0.0233417	0.0145036	0.0252511	0.0203793	0.0223214	0.0166118	0.0216189	0.0129541	0.0089172	0.00874454	0.0197373	0.00787225	0.00478779	0.0152909	0.0145992	0.0203486	0.00716141	0.0131336	0.0206937	0.0202417	0.0187254	0.0196858	0.00524418	0.0109497	0.0116909	0.0139181	0.0169718	0.0217987	0.0238707	0.0234211	0	0.0079564	0.0208956	0.0211359	0.022133
ENOG41111U8	0	0.00415376	0	0	0	0	0	0	0	0	0	0	0	0	0	0	0	0	0	0	0.0015089	0	0	0	0	0	0	0	0	0.00310314	0	0	0	0	0.00154505	0	0	0	0	0	0	0.000978492	0.00190892	0	0	0	0.00199577	0	0.00163923
COG0090	0.0196947	0.0104313	0.0192025	0.0180006	0.0388689	0.0381246	0.0140247	0.0162147	0.0154995	0.0169464	0.00283632	0.0219496	0.0229434	0.00958392	0.0193654	0.0159795	0.0256088	0.0254538	0.0223214	0.0177134	0.0201737	0.0233534	0.0285775	0.0102897	0.0247116	0.00699352	0.00155958	0.0170581	0.0166457	0.0188756	0.00973799	0.0148461	0.0222051	0.0228685	0.0212305	0.0185489	0.00290044	0.0116144	0.0172086	0.015622	0.0177167	0.0223115	0.0268898	0.0331224	0.0293991	0.0275552	0.0222956	0.024493	0.0246506
COG1793	0.0359806	0.0249206	0.0343093	0.0253148	0.0300149	0.0372467	0.0329584	0.0323314	0.0354369	0.0317039	0.0367648	0.030201	0.0322434	0.0296447	0.0302919	0.0286729	0.0361858	0.0348242	0.034166	0.0347637	0.0376225	0.0432075	0.0320894	0.0331482	0.0304388	0.0244549	0.0274937	0.0307511	0.0470811	0.0326199	0.0292862	0.0260179	0.0275968	0.0374525	0.0343524	0.0304784	0.0313626	0.0373014	0.0366605	0.0385391	0.0375224	0.0367975	0.0362994	0.0523711	0.0293991	0.0300546	0.0381927	0.0365451	0.036731
COG1372	0.0266777	0.011957	0.0254548	0.0268232	0.0480317	0.0473778	0.025029	0.0282333	0.0251664	0.0239659	0.0118561	0.0215019	0.0218715	0.0149097	0.0224003	0.0171006	0.0206496	0.0223244	0.0194227	0.0244649	0.0229604	0.0177382	0.0261401	0.0213885	0.0171698	0.0479762	0.0148471	0.0196914	0.0235406	0.0178262	0.0196777	0.0231251	0.0211967	0.0223243	0.0206978	0.0161665	0.0190136	0.0234322	0.0218717	0.0252131	0.0265968	0.0230675	0.00895362	0	0	0.00864952	0.0241799	0.0210445	0.0221543
COG0161	0.0124892	0.00489026	0.00224958	0.00986616	0.00817639	0.0105701	0.00714253	0.0184693	0.0127983	0.014863	0.0140446	0.0095949	0.00943519	0.009845	0.0141795	0.00988393	0.00521406	0.00998379	0.00705865	0.0124515	0.0113171	0.0129541	0.0154451	0.00542313	0.00794807	0.00171708	0.0109596	0.00996614	0.0138501	0.00791148	0.014068	0.00979756	0.00305101	0.0195607	0.0180965	0.0114192	0.0138123	0.0121364	0.0143184	0.0157354	0.0151232	0.0174213	0.016537	0	0	0.0079564	0.00282245	0.00480786	0.00756842
COG1225	0.0340568	0.0214875	0.0295745	0.0306129	0.0266028	0.0262219	0.0272615	0.0231107	0.0301055	0.0289733	0.0296088	0.0279692	0.0274121	0.0447746	0.0297804	0.0279681	0.0293117	0.0291075	0.0251691	0.0251017	0.031132	0.0345781	0.0190896	0.0139323	0.0231724	0.0205504	0.0366493	0.0260669	0.0288312	0.0251143	0.0345474	0.0276138	0.0298548	0.0315296	0.0364313	0.0311413	0.0430015	0.0343577	0.0261417	0.0268448	0.0309211	0.0320688	0.0279669	0.0234211	0.0293991	0.0441796	0.0241552	0.0263386	0.0243343
COG1964	0.0219718	0.0113221	0.0234788	0.0175189	0.038016	0.0350929	0.0184154	0.0164134	0.0192684	0.0239659	0.00366168	0.0262106	0.0248599	0.0207429	0.0224617	0.0210021	0.0343929	0.0237662	0.0286102	0.0286342	0.0263325	0.0158655	0.0298309	0.0130606	0.0233985	0.0143959	0.00372406	0.0217897	0.0248616	0.0233252	0.0108198	0.0161953	0.023724	0.0281022	0.0318785	0.0288443	0.00624918	0.0147399	0.0158296	0.0200332	0.0275958	0.0283981	0.0247575	0	0	0.0228993	0.0198421	0.0261992	0.0283932
COG1064	0.0359228	0.0238726	0.0249763	0.0228809	0.0441738	0.0447908	0.0368011	0.0370853	0.0421891	0.0334005	0.0525121	0.0303018	0.0343532	0.0380749	0.0351193	0.0426167	0.0212593	0.0326069	0.0164462	0.0328054	0.0329021	0.0366399	0.0455664	0.0497701	0.0304388	0.0212309	0.0402536	0.026365	0.0526383	0.026874	0.0331511	0.0274513	0.0186595	0.04264	0.0379955	0.0234446	0.0463317	0.0371161	0.0347465	0.0473212	0.0373546	0.0345532	0.0267186	0.0573697	0.0415765	0.0433524	0.0350103	0.0235834	0.0238105
COG0015	0.0255681	0.0163343	0.0288118	0.0233693	0.0364983	0.0346671	0.0205931	0.0215045	0.0240572	0.0220454	0.0104515	0.0278919	0.024681	0.0113379	0.025478	0.0211028	0.0344154	0.0296727	0.0324566	0.0330593	0.0296247	0.0267057	0.0206632	0.00999976	0.0288403	0.029909	0.0111817	0.0224434	0.0145992	0.0251143	0.0152928	0.0197779	0.0237314	0.0289348	0.0270987	0.0279295	0.0115257	0.0156707	0.0143184	0.0182482	0.0298318	0.0296694	0.0268593	0.0234211	0	0.0302384	0.0260324	0.0306423	0.0308352
ENOG410XT9J	0	0	0	0	0	0	0	0	0	0	0	0	0	0	0	0	0	0	0	0	0	0	0	0	0	0	0	0	0	0	0	0	0	0.00100857	0	0	0	0	0	0	0	0	0	0	0	0	0	0	0
COG0605	0.022801	0.0141921	0.0247981	0.0293058	0.0272404	0.0204438	0.0220007	0.0200034	0.0206366	0.0227846	0.0139574	0.0235623	0.0172131	0.0187566	0.021746	0.0201243	0.0283106	0.0172924	0.0269447	0.0196176	0.0255458	0.0194312	0.0257433	0.0208827	0.0220072	0.0123802	0.0140127	0.0244356	0.0184667	0.0235307	0.0187456	0.0240983	0.039929	0.0248968	0.0220281	0.0211464	0.0148775	0.0182638	0.0190912	0.0192755	0.0245746	0.0222375	0.026028	0.0331224	0	0.00864952	0.013188	0.0205401	0.0254147
COG0532	0.0169591	0.0115094	0.0147904	0.00640312	0.0255123	0.0265584	0.0153894	0.0159588	0.0161887	0.0190919	0.00366168	0.0233214	0.0162697	0.0204	0.0177387	0.0165498	0.0259497	0.0234141	0.0293471	0.020591	0.0239276	0.0233534	0.0206632	0.0072759	0.0233985	0.00901747	0.00401955	0.0174771	0.0113085	0.0213869	0.0056542	0.0129707	0.0214226	0.0306868	0.0288066	0.0258344	0.0018344	0.0113869	0.0178582	0.0122632	0.0227065	0.0244397	0.0300401	0	0	0.011252	0.0203855	0.0264622	0.0252987
COG0278	0	0	0	0	0	0	0	0.00104179	0.00330451	0	0	0	0	0.00580259	0.00794262	0	0	0.00407586	0	0	0	0.00457998	0	0	0.00324479	0	0	0.000823975	0	0	0	0	0	0.00106557	0	0	0	0.00113922	0	0	0	0	0	0	0	0	0	0	0
ENOG410Y548	0	0.0038745	0.0012988	0	0	0	0	0	0	0	0	0.00588759	0	0	0.00153968	0	0	0.00705961	0.00266792	0	0.00239649	0.00647707	0	0	0.00324479	0	0	0	0	0.00219425	0	0	0	0	0	0	0	0	0	0.00176748	0.000958837	0.00405262	0.00252526	0	0	0	0.00691356	0.010748	0.00777926
ENOG410Z1Y5	0	0	0.00224958	0	0	0	0	0	0	0	0	0	0	0	0	0	0	0	0	0	0.000613092	0	0	0	0	0	0	0	0	0	0	0	0	0	0	0	0	0	0	0	0	0.000691898	0.000954459	0	0	0	0	0	0
ENOG41126JG	0.00434043	0	0	0	0	0	0.0069724	0.00495119	0	0	0	0	0	0	0.00299126	0	0.00229257	0.00407586	0	0	0	0	0	0	0.00324479	0	0	0	0	0	0.00413464	0	0.00107869	0	0.00154505	0.000826799	0	0.00113922	0	0	0	0.0011984	0	0	0	0	0	0	0.00185495
COG0439	0.0305534	0.01851	0.0302795	0.0317683	0.0104785	0.0161551	0.0326634	0.032447	0.0313493	0.0340554	0.0414673	0.0296536	0.0272865	0.0379004	0.0302645	0.0280403	0.0268545	0.0288207	0.0286102	0.0331155	0.0301027	0.0330267	0.0101724	0.0221092	0.0292031	0.0159353	0.0314536	0.0283094	0.0372209	0.0281856	0.0404096	0.031458	0.0275762	0.0394133	0.0373932	0.0334791	0.0336257	0.0360592	0.0261417	0.0304258	0.0337135	0.0333537	0.0348708	0	0	0.0342264	0.0236701	0.0266605	0.0262666
COG0252	0.0364497	0.0186198	0.0406917	0.0566761	0.0481838	0.0449875	0.0343539	0.0371424	0.034658	0.0361021	0.00590428	0.0375819	0.0292449	0.0259175	0.0318162	0.0227022	0.0396336	0.0338567	0.0401076	0.0315295	0.0379567	0.0259083	0.035478	0.0157177	0.0394745	0.0213786	0.00977699	0.0411639	0.0178803	0.0418061	0.0298142	0.0426518	0.0512568	0.0314052	0.0267442	0.0541541	0.0156525	0.0265112	0.0265738	0.0207599	0.0383566	0.0368102	0.0386197	0.0405665	0	0.0098911	0.0348871	0.0412529	0.0491697
COG2898	0.00220068	0.00779416	0.00790108	0.00208077	0	0.00154277	0.00721061	0.00716863	0.0073891	0.00332347	0.0084993	0.0026878	0.00624466	0.00782379	0.00423029	0.0022768	0.00252119	0.00911391	0.00266792	0.0116204	0.00510166	0.00793276	0	0.0024253	0.00324479	0.000809439	0.00291677	0.00522295	0.00799633	0.0116109	0.00316329	0.00658398	0	0.00106557	0.00154505	0.0038995	0.0053207	0.00797452	0	0.00208729	0.00762375	0.00572982	0.00357126	0	0	0	0.00399155	0.00733373	0.00788911
COG0379	0.0279294	0.0159064	0.0297732	0.0313301	0.0249787	0.0246355	0.0285316	0.0335031	0.0282337	0.027406	0.0280298	0.0243227	0.0240105	0.0239405	0.0267752	0.0252022	0.0294212	0.0267272	0.0275972	0.030706	0.0289827	0.0270955	0.0394616	0.0132839	0.0286572	0.0157613	0.0275633	0.0292634	0.0244292	0.0272299	0.0209955	0.0264028	0.031221	0.0239312	0.0270883	0.0315208	0.0247186	0.0226585	0.0233818	0.0253199	0.0265388	0.0281459	0.0320438	0.0331224	0	0.0271788	0.0259926	0.0257254	0.0265493
COG1830	0.042236	0.0236249	0.0433748	0.0442319	0.0542161	0.0514872	0.0431912	0.0471801	0.0440876	0.0405681	0.0264618	0.0399151	0.0337757	0.0377186	0.0264292	0.035201	0.0520788	0.0388813	0.0456674	0.0410697	0.0409021	0.0354764	0.0295804	0.0338809	0.0385297	0.0384135	0.0219465	0.0422952	0.0339256	0.0377513	0.0370088	0.040516	0.0420177	0.039005	0.0307126	0.0396373	0.0198608	0.0313701	0.0301858	0.0306306	0.0386044	0.0424894	0.048339	0.0331224	0	0.0293392	0.0364037	0.0442211	0.0458302
COG2406	0.0269831	0.00769632	0.0152361	0.0211706	0.0153704	0.0148996	0.0219775	0.0265862	0.0270486	0.0185043	0.00567265	0.0169962	0.0177903	0.0207566	0.0191511	0.014346	0.0124399	0.0203793	0.0130701	0.00906227	0.0168955	0.0188837	0.00830569	0.0048506	0.0107617	0.01144	0.0104956	0.0105731	0.0299195	0.0174163	0.0146493	0.0179493	0.0132824	0.027178	0.0256514	0.0194371	0.00676168	0.0158086	0.0252553	0.028206	0.0190245	0.0173635	0.00733134	0.0234211	0	0.0079564	0.0282823	0.021282	0.0203633
ENOG41111TM	0	0.00329966	0.00183678	0	0	0	0	0	0	0	0	0	0	0	0.00256611	0	0	0	0	0	0	0.00457998	0	0	0	0	0	0	0	0.00380055	0	0	0	0	0.0051844	0	0	0.00141277	0	0	0.00233289	0.0029771	0	0	0	0	0	0	0.00163923
ENOG410ZQUJ	0	0	0	0	0	0	0	0.00104179	0.00660902	0	0	0.000745736	0.00149662	0	0	0	0	0.00407586	0	0	0.00535063	0	0	0	0	0	0	0	0	0	0	0	0	0.00318938	0.00631545	0.0047263	0	0	0	0	0.00351282	0.00530003	0.00286338	0	0	0	0	0	0
COG1394	0.0129458	0.00844793	0.0060919	0.0105147	0.0335734	0.0325699	0.013162	0.0126375	0.0109598	0.0169464	0	0.0194967	0.0197855	0.0202904	0.00985285	0.0147352	0.0249461	0.0223244	0.0221614	0.0269801	0.0201766	0.0171367	0.0227832	0.00840148	0.0174737	0.00358909	0.00576024	0.0160982	0.0153118	0.0167109	0.00832485	0.0112543	0.021891	0.0242045	0.0217141	0.0220678	0.00341353	0.0112777	0.0106723	0.0106158	0.0182339	0.0192213	0.0254537	0.0331224	0	0.00758613	0.0186	0.021727	0.0241076
COG4619	0	0.0013242	0	0	0	0	0	0	0	0	0	0	0	0	0	0	0	0	0.00266792	0	0	0	0	0	0	0	0	0	0	0	0	0	0	0	0	0	0	0	0	0	0	0	0	0	0	0	0	0	0
ENOG411101W	0	0	0	0	0	0	0	0	0	0	0	0	0	0	0	0	0	0	0	0	0	0	0	0	0	0	0	0	0	0	0	0	0	0	0	0	0	0	0	0	0	0	0	0	0	0	0	0	0
COG0533	0.019915	0.0135586	0.0275482	0.0180371	0.0503832	0.0475407	0.018613	0.0217258	0.018983	0.0215385	0.0108903	0.0241485	0.0258829	0.00404241	0.0135753	0.0186691	0.0314879	0.0260983	0.0294681	0.0224753	0.0250924	0.0267057	0.0244557	0.0132839	0.0267572	0.0132874	0.00509916	0.0235387	0.023989	0.0243354	0.0144893	0.0184168	0.0243435	0.0247441	0.0286673	0.0224398	0.0054925	0.0101139	0.0116909	0.020287	0.0225016	0.0250703	0.0303497	0.0234211	0	0.0079564	0.0186463	0.0281904	0.0284101
ENOG410XTK2	0.0143956	0.00492946	0.00759447	0.0121583	0	0.000416738	0.0238275	0.0177032	0.00330451	0.0141003	0	0.00244949	0	0.0180063	0.0141795	0	0.00121112	0.0146957	0.0127949	0.0109846	0.0100608	0.0112186	0	0	0.00794807	0.002181	0.0101735	0.0111752	0	0.00537479	0.0215813	0.0145517	0.00770342	0.00940766	0.0107176	0.0173854	0.0135803	0.0235125	0	0	0.0139493	0.0145567	0.00739321	0	0	0	0.00282245	0.00450066	0.00569
COG0846	0.0388231	0.0194364	0.0273152	0.0359905	0.0188333	0.0189992	0.0384386	0.036251	0.0320384	0.035329	0.0405014	0.0262909	0.0262772	0.0360512	0.0298086	0.0274742	0.0222144	0.0307721	0.0197858	0.0316346	0.0310095	0.0282329	0.032015	0.0248459	0.0267572	0.0192245	0.0334423	0.0327926	0.0440404	0.0253053	0.0400574	0.0381162	0.0277117	0.0321335	0.0404505	0.0368878	0.0305864	0.0369772	0.0327206	0.0372834	0.0373548	0.0330863	0.0274077	0.0405665	0.0293991	0.026527	0.0242552	0.0207244	0.0243228
ENOG410Z06G	0.00278432	0	0.00183678	0.00106068	0	0	0.00918341	0.00663029	0	0.0074315	0	0	0	0.00580259	0	0	0.000506772	0	0.00462097	0.00351347	0	0	0	0	0.00324479	0	0	0.00116616	0	0	0.00258282	0.00318065	0.0015255	0.0031397	0.00154505	0.0018994	0.00631868	0.00338596	0	0	0.00251859	0.00511354	0.00165317	0	0	0	0	0.00113899	0.00115911
COG1607	0.00790425	0	0	0.00590448	0.00929774	0.00715558	0.00548938	0.00180444	0.0140198	0.0081408	0	0.000816584	0	0.00285842	0.00177782	0.00300394	0.0017404	0.00705961	0	0.00288637	0.0051083	0	0	0	0	0.00057236	0.00303892	0.00116528	0.0113085	0.00380055	0.00182633	0.0011896	0.0015255	0.0120986	0.00748732	0	0.00456304	0.00417803	0.00674975	0.0036153	0.00393406	0.00820286	0	0	0	0.00339262	0.00199577	0.00618144	0.00343094
COG0053	0.0439797	0.0253554	0.0344699	0.0386526	0.0118744	0.010427	0.0443532	0.0409035	0.0423183	0.047001	0.031347	0.0320667	0.0220122	0.0525426	0.0379283	0.0230807	0.032509	0.0413655	0.038012	0.0365272	0.0392113	0.0339661	0.0101724	0.00766947	0.0379793	0.0328845	0.0472009	0.0394803	0.0248616	0.0329137	0.0429195	0.0353727	0.0309201	0.0358644	0.0387582	0.0352184	0.0433993	0.0384696	0.026999	0.023205	0.0451352	0.0407065	0.0311484	0.0468421	0	0.0298787	0.0414625	0.0359835	0.0347531
COG0838	0.00778204	0.0051987	0.00183678	0.00500661	0.0127527	0.00989591	0.00632	0.0104498	0.00934656	0.00940019	0.00163755	0.00302586	0.00500875	0.00285842	0.00513221	0.00153588	0.00747722	0.0135181	0.00800376	0	0.00827509	0.0102412	0.00587301	0.0024253	0	0.00057236	0.00258213	0.0048335	0.00923337	0.00580544	0.00413464	0.0041862	0.00774114	0.0169254	0.00378458	0.00993155	0.00406232	0.005289	0	0.00837107	0.00572659	0.0124876	0.0145602	0	0	0	0.00891515	0.00482031	0.00569
COG1339	0.00922394	0.00792351	0.0137991	0.00750231	0.0296119	0.0265451	0.00960769	0.0119039	0.0165225	0.0119829	0.00163755	0.0163464	0.014639	0.0020212	0.00836539	0.0122554	0.0161784	0.0172924	0.017697	0.00906227	0.0142584	0.00793276	0.0172229	0.00685978	0.0137665	0.00207881	0.00147934	0.010548	0.00652898	0.0131655	0.00413464	0.00795923	0.0141063	0.0150985	0.00578104	0.00947633	0	0.00518418	0.00826672	0.0106483	0.0165744	0.0164732	0.0210425	0.0234211	0	0.00239894	0.0143385	0.014262	0.0160874
ENOG41110D8	0	0.00329966	0.0102601	0	0	0	0.00363459	0	0	0	0	0.00220927	0	0	0.00410579	0	0	0	0	0.00338923	0.00176223	0.00457998	0	0	0	0	0.00110279	0	0	0.00580544	0	0	0	0.00100857	0.0026761	0	0	0	0	0	0.002123	0.0013838	0.00213424	0	0	0	0	0.00413001	0.00349417
ENOG410YK0R	0	0	0	0	0	0	0	0	0.00330451	0	0	0	0	0	0	0	0	0	0	0	0	0	0	0	0	0	0	0	0	0	0	0	0	0	0	0	0	0	0	0	0	0.000971363	0	0	0	0	0	0	0
COG2374	0	0	0	0	0	0	0	0	0	0	0	0	0	0	0	0	0	0.00407586	0	0	0.000866422	0	0	0	0	0	0	0	0	0	0	0	0	0	0	0	0	0	0	0	0	0.0011984	0	0	0	0	0	0	0.00115911
ENOG41110ZA	0	0	0	0	0	0	0	0	0	0	0	0	0	0	0	0	0	0	0	0	0	0	0	0	0	0	0	0	0	0	0	0	0	0.00100857	0	0	0	0	0	0	0.000672128	0	0	0	0	0	0	0	0
ENOG41129ZI	0	0	0	0	0.000592349	0	0	0	0	0	0	0	0	0	0	0.000383024	0	0	0	0	0	0	0	0	0	0	0	0	0	0	0	0	0	0	0	0	0	0	0	0	0	0	0	0	0	0	0	0	0
COG3402	0.00466408	0	0	0.00334837	0	0	0	0	0.00572358	0	0	0	0	0.00142921	0	0	0	0.00705961	0	0	0.00173346	0.00457998	0	0	0	0	0.00110279	0	0	0	0.00808191	0.0014983	0.00107869	0.0031397	0.00218503	0.00423795	0.00307191	0.00227845	0	0	0.00329172	0.0029771	0.000954459	0	0	0	0	0	0
COG0103	0.0136771	0.00808484	0.0229844	0.0150026	0.0346046	0.0370818	0.0131193	0.0138775	0.00991352	0.0124353	0	0.0145023	0.0163001	0.00842784	0.0115771	0.00810876	0.019344	0.0182278	0.0178969	0.0157211	0.0171959	0.0121175	0.00587301	0.0167829	0.0165452	0.0146853	0.00388015	0.0129212	0.0145992	0.0155157	0.00691711	0.0120256	0.013869	0.0195291	0.0163764	0.014727	0.00490631	0.009288	0.00954559	0.0131939	0.0103793	0.017561	0.00853694	0.0234211	0	0.00479789	0.0154489	0.0167513	0.0186874
ENOG4110ZWH	0	0	0	0	0	0	0.00108559	0	0.00330451	0	0	0	0	0	0	0	0	0	0	0	0	0	0	0	0	0	0	0	0	0	0	0	0	0.00596386	0	0.00741247	0	0	0	0	0	0	0	0	0	0	0	0	0
ENOG410Y1C2	0	0	0	0	0	0	0.00175429	0	0	0	0	0	0	0	0	0	0	0	0	0	0	0	0	0	0	0	0	0	0	0	0	0	0	0	0	0	0	0	0	0	0	0	0	0	0	0	0	0	0
COG0093	0.0162477	0.00961333	0.0160685	0.0155986	0.0461814	0.0424163	0.0149229	0.0132683	0.0136248	0.0159388	0	0.0183623	0.0171763	0.0131842	0.0147398	0.0129221	0.0219788	0.0168052	0.0216743	0.0238167	0.0184137	0.0158655	0.0172229	0.00840148	0.0189202	0.00704022	0.00110279	0.0156808	0.00461668	0.0167109	0.00881421	0.0125398	0.0172766	0.017534	0.0238648	0.0128676	0.00372445	0.0081981	0.00826672	0.00947703	0.0133606	0.0196677	0.0161256	0	0	0.00831019	0.0126542	0.018435	0.0212629
COG3409	0.00155612	0.00484389	0.0025976	0	0	0	0.00394189	0.0039094	0.00572358	0	0	0.00230946	0	0.0020212	0.00444463	0.000447064	0.00100482	0.00998379	0.00653504	0.00479309	0.00610081	0.0112186	0	0	0.00324479	0	0.00291677	0.00247318	0	0.0076011	0.00489113	0.00206044	0.00186835	0.00201714	0.00218503	0.00143206	0.00222792	0.00314381	0	0	0.00150292	0.00578554	0.00252526	0	0	0	0.00545837	0.00518573	0.00552477
COG2199	0	0.00114053	0.00224958	0	0	0	0	0.0028676	0.00330451	0	0	0.00292584	0.000732824	0	0	0	0	0.00576414	0.00377301	0.00351347	0.00265803	0.00915996	0	0.0024253	0	0	0	0	0	0	0	0	0	0.00596386	0	0	0	0	0	0	0.00396385	0.00395378	0.00233794	0	0	0.00239894	0.0056449	0.00693915	0.00417316
ENOG4111WKU	0.00793481	0.00618691	0.00183678	0.00150003	0.0011847	0.000589357	0.00215646	0.00180444	0.00660902	0	0	0.00156232	0	0.00580259	0.00102642	0.00123574	0.000620666	0.00576414	0.00377301	0.00745553	0.00438783	0	0	0	0.00324479	0	0.00220558	0.00107881	0.00461668	0.00490649	0.011995	0.00318065	0.00107869	0.00503102	0.0026761	0.0027262	0.0065181	0.00910822	0.00954559	0.00468708	0.00667745	0.00760418	0.00165317	0	0	0.00239894	0	0.00779538	0.00852946
ENOG4111N0I	0	0	0	0	0	0	0	0	0	0	0	0	0	0	0	0	0	0	0	0	0	0	0	0	0	0	0	0	0	0	0	0	0	0	0	0	0	0	0	0	0.000950532	0.000911489	0.000954459	0	0	0	0	0	0
ENOG410YG7Y	0	0.00301756	0	0	0	0	0.00175429	0.00104179	0.0151432	0	0.00618345	0.0069911	0.00284936	0	0.00102642	0.000783743	0	0.00815173	0.0084367	0	0.00785477	0.0102412	0	0.0048506	0.00562014	0	0.00110279	0	0	0.00219425	0	0	0	0.00100857	0	0	0	0	0	0.00176748	0.000958837	0.00386116	0.00252526	0	0	0.00415509	0.00528032	0.011339	0.00593725
ENOG41110HH	0	0.00293715	0.00183678	0	0	0	0.00151443	0.00104179	0	0	0	0.000745736	0.000732824	0	0.00153968	0.000566702	0.000704344	0.00407586	0.00266792	0	0.00212111	0.00457998	0	0	0	0	0	0	0	0.0072775	0.00230832	0	0.00107869	0	0	0	0	0.00454534	0	0	0.000958837	0.00245862	0.00269962	0	0	0.00239894	0	0.002261	0.00459005
COG0405	0.00832121	0.0051987	0.00183678	0.00106068	0.0199206	0.0237308	0.00909137	0.00903632	0.0171707	0.0115128	0.00901977	0.00580102	0.00712529	0.0031958	0.00362902	0.00491716	0.00208695	0.00576414	0.00377301	0.00763123	0.00656077	0.00647707	0	0	0.00725556	0.00165981	0.00684657	0.00453429	0.00923337	0.00658275	0.0100956	0.00738522	0.00186835	0.0156794	0.0131267	0.00688057	0.0102744	0.0101074	0.00674975	0.00458689	0.0103182	0.00687597	0.00233794	0	0	0.0194845	0.0107387	0.00658844	0.00698834
ENOG410XUNW	0	0	0	0	0.000592349	0	0	0	0	0	0	0	0	0	0	0	0	0	0	0	0	0	0	0	0	0	0	0	0	0	0	0	0	0.00174689	0	0.0038995	0	0	0	0	0	0	0	0	0	0	0	0	0
ENOG41111PW	0	0.00442301	0.0025976	0	0	0	0.00108559	0.00104179	0	0	0	0.00237864	0	0	0.00266681	0	0	0.00576414	0.00377301	0.00338923	0	0.00793276	0	0	0	0.00108745	0	0.00116616	0	0.00693883	0	0	0	0	0.00154505	0	0	0.002552	0	0	0.00135013	0.00188998	0.00344135	0	0	0	0.00199577	0.00547552	0.00417316
COG1116	0.0593446	0.0421142	0.05539	0.0385447	0.0400917	0.0451644	0.0590965	0.0592207	0.0672368	0.054	0.0687753	0.0486425	0.0509663	0.071597	0.0628806	0.0571258	0.0315057	0.0411642	0.0319037	0.055954	0.0574475	0.0586524	0.0558072	0.0550693	0.0487798	0.0453966	0.0704061	0.051712	0.0580308	0.0419785	0.0624873	0.0479694	0.0364491	0.0628219	0.0595111	0.0428957	0.0744743	0.0630057	0.0584545	0.0564822	0.0549638	0.0520774	0.0389376	0.0702632	0.0881972	0.0622546	0.0476824	0.0379196	0.039694
ENOG410XV93	0.0061383	0	0.00499688	0.0025033	0.00377681	0.00385929	0.00339473	0.0105932	0.00874291	0.014863	0.00761519	0.000745736	0.000732824	0.00247546	0.00781812	0.00115736	0.00237439	0.012889	0.00533584	0	0.0106546	0	0	0.0024253	0	0.00057236	0.0072304	0.0044922	0.00652898	0.0043885	0.00365265	0.00417936	0.0015255	0.00939306	0.0235425	0.00982424	0.00352504	0.0042479	0	0.00690409	0.0174491	0.0161713	0.0186689	0	0	0	0.00828082	0.00357156	0
COG0116	0	0.0013242	0	0	0	0	0	0	0	0	0	0	0	0	0	0	0	0	0	0	0.000895804	0	0	0	0	0	0	0	0	0	0	0	0	0.00106557	0	0	0	0	0	0	0.00116416	0	0.000954459	0	0	0	0	0	0
COG1500	0.0148015	0.00907321	0.0162119	0.0142871	0.0411463	0.0419313	0.01468	0.0153001	0.0136248	0.0141003	0.00283632	0.0186455	0.0183673	0.0088108	0.0124369	0.0124305	0.0252688	0.0182278	0.0204927	0.0131783	0.0222687	0.0177382	0.0131325	0.0097012	0.0210286	0.0119643	0	0.0163134	0.0122146	0.0171376	0.00832485	0.0137858	0.0159121	0.0140904	0.0185017	0.0204426	0.00456304	0.00774907	0.0126276	0.0182708	0.0190358	0.0199111	0.0240331	0.0331224	0	0.00678524	0.0159481	0.0212241	0.0244142
ENOG41111D5	0	0.00521907	0.00224958	0	0	0	0.00107087	0	0.00330451	0	0	0	0	0	0.00453095	0	0	0.00407586	0	0.00338923	0	0.00457998	0	0	0	0	0	0.00210637	0	0.0043885	0	0	0	0	0	0	0	0.00141277	0	0	0	0.00357765	0.00213424	0	0	0	0	0.00450066	0.00115911
COG4454	0.00155612	0	0	0	0	0	0	0.00104179	0	0	0	0	0	0	0	0	0	0	0	0	0	0	0	0	0	0	0	0	0	0	0	0	0	0.00106557	0	0	0	0.00436121	0	0	0.00116416	0.00128904	0	0	0	0	0	0	0
ENOG410Y50R	0	0	0	0	0.00224521	0.00128336	0.00215646	0	0	0	0	0	0	0	0	0	0.000358342	0.00407586	0	0	0.000867042	0	0	0.0024253	0.00324479	0	0	0	0	0	0	0	0	0	0	0	0	0	0	0	0	0.00137371	0	0	0	0	0	0	0.00131164
COG0102	0.0112386	0.00808484	0.0115658	0.00920843	0.031813	0.0331602	0.0109569	0.00795123	0.00934656	0.0110227	0	0.0131739	0.011653	0.00285842	0.00906479	0.00812369	0.0157668	0.018678	0.0160075	0.0220865	0.015215	0.0129541	0.0101724	0.0024253	0.0116992	0.00619795	0.00209211	0.00914164	0	0.012605	0.00182633	0.00825329	0.00731606	0.00960246	0.0185017	0.00758604	0.00628602	0.00937249	0.00477279	0.0088483	0.0142808	0.0147871	0.0223257	0	0	0.00479789	0.0133642	0.0147774	0.016305
COG4046	0.00746287	0.00760473	0.00844462	0.00890461	0.0239339	0.0216056	0.00909453	0.00647648	0.00660902	0.0132939	0.00163755	0.00718153	0.0118339	0	0.00494394	0.00814406	0.0101904	0.0203793	0.0136038	0.0111929	0.0147082	0.0158655	0.00587301	0.0192082	0.00725556	0.00847777	0.00110279	0.0107299	0.0122146	0.0102919	0	0.00794673	0.0113348	0.0147037	0.0151633	0.0133493	0.00369179	0.00641518	0.0126276	0.0112355	0.0111535	0.0172228	0.0136023	0.0234211	0	0.0194845	0.00891515	0.0119336	0.0120625
COG1042	0.0717193	0.0608394	0.0604652	0.0741081	0.0381158	0.032134	0.0668251	0.0661361	0.0506571	0.0654648	0.0251407	0.0561583	0.0417764	0.0644444	0.0615852	0.0433661	0.0639114	0.0512328	0.0507606	0.0481285	0.0570367	0.0404493	0.0508215	0.050483	0.0551614	0.0609875	0.0404134	0.0612681	0.0369335	0.0534335	0.0515809	0.0610508	0.0567278	0.0597147	0.0625409	0.0630172	0.036585	0.0492789	0.0421522	0.0424327	0.0640674	0.0557711	0.0505653	0.0405665	0.0293991	0.0602134	0.0549922	0.0499201	0.0606752
ENOG4110ZRZ	0	0	0	0	0	0	0	0	0.00330451	0.00332347	0	0	0	0	0	0	0	0	0	0	0	0	0	0	0	0	0	0	0	0	0	0	0	0.00100857	0.00403249	0.000826799	0	0	0	0	0	0	0.000954459	0	0	0	0	0	0
COG5643	0.00196881	0	0.0012988	0.00375583	0	0	0.00175429	0.00521683	0	0.0047001	0	0	0	0	0.00145158	0	0.000716683	0.00705961	0.00961932	0.00496879	0.00603264	0.00793276	0	0	0.00458882	0.00109355	0	0.0016492	0	0	0	0.00465558	0.010044	0.00142633	0.00154505	0.00866302	0	0.00436121	0	0	0.000678	0.00365107	0.00437388	0	0	0	0.00199577	0.00340848	0.00331928
COG2513	0.0300014	0.0174277	0.0118858	0.0249897	0.0202666	0.0267602	0.0394389	0.0321774	0.0308224	0.0345385	0.0487621	0.0222725	0.0262631	0.0477845	0.0348292	0.0262751	0.0104927	0.0355326	0.0164462	0.0326113	0.033673	0.0383189	0.032015	0.0365973	0.0267572	0.00976061	0.0386504	0.0212008	0.0397142	0.0187477	0.040345	0.026964	0.015796	0.0433484	0.041422	0.0233895	0.040248	0.0398689	0.0278299	0.0306406	0.0345045	0.0336952	0.0265405	0.0405665	0	0.028969	0.0239836	0.0176224	0.0185671
ENOG410Y8CK	0	0	0	0	0	0	0	0	0.00330451	0	0	0	0	0	0	0	0	0	0	0	0	0	0	0	0	0	0	0	0	0	0	0	0	0	0	0	0	0	0	0	0	0	0	0	0	0	0	0	0.00131164
COG0685	0.0164353	0.00806563	0.014943	0.0168166	0.00409017	0.0080213	0.0159295	0.0167918	0.0161887	0.0152301	0.00366168	0.0091758	0.00918643	0.00899839	0.014013	0.00667167	0.0102083	0.0122276	0.0103328	0.0136829	0.0174628	0.0137399	0	0.0143576	0.00917764	0.00502752	0.011817	0.0151321	0.00799633	0.0164203	0.0109432	0.0145122	0.0127349	0.009415	0.0183505	0.00656419	0.0142238	0.0111037	0.00826672	0.00959378	0.0157503	0.0150009	0.0136023	0.0234211	0	0.00758613	0.00528032	0.0108635	0.00995783
COG0215	0.0328251	0.0207601	0.0298792	0.0296502	0.0432286	0.0414102	0.028858	0.0324591	0.0318675	0.0315292	0.0364622	0.0277151	0.0323322	0.0437523	0.0299107	0.0356469	0.0278889	0.0348242	0.0243059	0.0309897	0.0297177	0.0300329	0.0333729	0.0359911	0.0309533	0.0294672	0.0399065	0.0321219	0.0299195	0.0284407	0.0363828	0.0324997	0.0259679	0.0309113	0.0373932	0.0281831	0.038979	0.0342234	0.0301858	0.0330265	0.0312028	0.0312546	0.0313968	0.0331224	0.0293991	0.0355154	0.030638	0.0283899	0.0283103
COG0480	0.0221832	0.0146066	0.0264059	0.0182827	0.0610517	0.0596603	0.0197091	0.0191656	0.0206366	0.0241952	0.00433256	0.0255679	0.0250461	0.00495092	0.0212552	0.0193861	0.0319659	0.0279427	0.0300659	0.0235946	0.0268502	0.024235	0.0330719	0.0128335	0.0282874	0.0103255	0.00538946	0.0202335	0.0184667	0.0273182	0.0124878	0.0156377	0.0221466	0.0293998	0.0308036	0.0222258	0.00343184	0.0135814	0.0228895	0.0216634	0.0267079	0.0288938	0.0332207	0.0405665	0.0293991	0.0098911	0.0236701	0.0296876	0.0303714
COG0841	0	0	0.0012988	0	0	0	0.00107087	0	0	0	0	0	0	0	0	0	0	0	0	0	0	0.00793276	0	0	0	0	0	0	0	0	0	0	0	0	0	0	0	0	0	0	0.000678	0	0.00190892	0	0	0	0	0.0011305	0
ENOG410ZVRB	0	0	0	0	0.00102598	0	0	0	0	0	0	0	0	0	0	0	0	0	0	0	0	0	0	0	0	0	0	0	0	0	0	0	0	0	0	0	0	0	0	0	0	0	0	0	0	0	0	0	0
COG0412	0.0141833	0.00779416	0.0058084	0.0104871	0.0154053	0.0164143	0.0160072	0.0200059	0.0154995	0.013703	0.00984513	0.0154818	0.0118201	0.0109557	0.0127407	0.0148802	0.0142272	0.0260983	0.0182903	0.00963557	0.0156814	0.0112186	0.00830569	0.00594075	0.00917764	0.00558466	0.0116738	0.0131696	0.013058	0.016273	0.015048	0.0165438	0.0120853	0.0251964	0.0232614	0.0154905	0.0128916	0.0121351	0.00954559	0.00968321	0.018773	0.0231685	0.0195682	0	0.0293991	0.00678524	0.0143385	0.0125336	0.015217
COG3221	0	0	0	0	0	0.000876439	0.00539851	0.0039094	0.00467328	0	0	0.000816584	0.000732824	0.0020212	0.00266681	0.00129566	0.000358342	0.00407586	0.00462097	0	0.00213328	0	0	0	0.00324479	0.00057236	0.00155958	0	0	0	0.00489113	0.00259514	0.00107869	0.0137868	0.00742393	0.0030936	0.0018344	0.00576937	0	0	0.00570596	0.00959145	0.0047723	0	0	0	0.00199577	0	0.00115911
COG2322	0	0	0	0	0	0	0	0	0.0104498	0	0	0	0	0	0	0	0	0.00407586	0	0	0	0	0	0	0	0	0	0	0	0	0	0	0	0.00100857	0	0	0	0	0	0	0	0	0	0	0	0	0	0	0
ENOG410ZV6J	0	0	0	0	0	0	0	0.00104179	0	0.0047001	0	0	0	0	0	0	0	0	0.00266792	0	0	0	0	0	0	0	0	0	0	0	0	0	0	0.00247048	0.00154505	0.000826799	0	0	0	0	0	0.000911489	0	0	0	0	0	0	0
COG0239	0.00833898	0.00830753	0.0113743	0.0103768	0.00334321	0.00575084	0.00698475	0.00883186	0.0104498	0.0124353	0.0161145	0.00884917	0.00818474	0.00738159	0.0066746	0.0101527	0.00466248	0.0107837	0.00533584	0.0110205	0.00990228	0.0112186	0.0101724	0.00542313	0.00973436	0.00392787	0.0072429	0.00881106	0	0.0127946	0.00978227	0.00968024	0.00431478	0.0161642	0.0202467	0.00975267	0.00523973	0.010236	0	0.00893284	0.00902923	0.00908355	0.00381784	0	0	0.00719683	0.0077193	0.0102855	0.00799211
COG0201	0.0226777	0.0133326	0.0210425	0.0212253	0.0641269	0.0649765	0.0224264	0.0232703	0.0221673	0.0241952	0.00366168	0.0258106	0.0266872	0.0210633	0.0167099	0.0179677	0.0326158	0.0291075	0.0338521	0.0317315	0.0275269	0.0282329	0.0257433	0.0244576	0.0275329	0.00763107	0.0047013	0.0220578	0.0166457	0.0264223	0.011486	0.0180923	0.0265902	0.0305511	0.0316614	0.0242031	0.0060512	0.0142043	0.0150929	0.026549	0.0310889	0.0290524	0.0349661	0	0	0.0246016	0.0292355	0.0294563	0.0312792
ENOG4112AEU	0	0	0	0	0	0	0	0	0	0	0	0	0	0	0	0	0	0	0	0	0	0	0	0	0	0	0	0	0	0	0	0	0	0	0	0	0	0	0	0	0	0	0	0	0	0	0	0	0
COG4663	0	0	0	0	0	0	0	0	0	0	0	0	0	0	0	0	0	0	0	0	0	0	0	0	0	0	0	0	0	0	0	0	0	0	0	0	0	0	0	0	0	0	0	0	0	0	0	0	0
ENOG4110ZTF	0	0	0	0	0	0	0	0	0	0	0	0	0	0	0	0	0	0	0	0	0	0	0	0	0	0	0	0	0	0	0	0	0	0	0	0	0	0	0	0	0	0	0	0	0	0	0	0	0
ENOG41110X3	0	0	0	0	0	0	0	0	0	0	0	0	0	0	0	0	0	0	0	0	0	0	0	0	0	0	0	0	0	0	0	0	0	0	0	0	0	0	0	0	0	0	0	0	0	0	0	0	0
ENOG410Z8RG	0	0	0	0	0	0	0	0	0	0	0	0	0	0	0	0	0	0	0	0	0	0	0	0	0	0	0	0	0	0	0	0	0	0	0	0	0	0	0	0	0	0	0	0	0	0	0	0	0
COG0012	0.0296019	0.0151724	0.0240091	0.0264485	0.0712506	0.0620768	0.0216471	0.024473	0.0228943	0.0278061	0.00543115	0.0290491	0.0310114	0.0104719	0.0248679	0.0211679	0.0366299	0.0331125	0.0338521	0.0327747	0.0323421	0.024664	0.0298309	0.0371633	0.0286572	0.0141171	0.00595478	0.0267446	0.0291985	0.0249219	0.0140653	0.023523	0.0307995	0.0411997	0.0380552	0.0255585	0.00867296	0.0143578	0.0228895	0.0259085	0.0319587	0.0321781	0.029409	0.0405665	0	0.0107284	0.0244822	0.0306167	0.0341485
ENOG4111AAW	0	0	0	0	0	0	0	0	0	0.00575642	0	0	0	0	0	0	0	0	0	0	0.00105706	0	0	0	0	0	0	0	0	0	0	0	0	0	0.00403249	0.0047263	0	0	0	0	0.000958837	0.00160339	0	0	0	0	0	0	0
ENOG41111BE	0	0	0	0	0	0	0	0	0.00467328	0	0	0	0	0	0	0	0	0	0	0	0	0	0	0	0	0	0	0	0	0	0	0	0	0	0.00403249	0	0	0	0	0	0	0	0	0	0	0	0	0	0
ENOG4111Z1V	0	0	0	0	0	0	0	0	0	0	0	0	0	0	0	0	0	0	0	0	0	0	0	0	0	0	0	0	0	0	0	0	0	0	0	0	0	0	0	0	0	0	0	0	0	0	0	0	0.00115911
ENOG41110TT	0	0	0	0	0	0	0	0	0.00330451	0	0	0	0	0	0	0	0	0	0	0	0	0	0	0	0	0	0	0	0	0	0	0	0	0	0.00403249	0	0	0	0	0	0	0	0	0	0	0	0	0	0
ENOG41111H5	0	0.00114053	0	0	0	0	0.00108559	0	0	0	0	0	0	0	0.00362902	0	0	0	0.00266792	0.00351347	0.00262741	0	0	0	0	0	0	0	0	0.00219425	0	0	0	0	0	0	0	0.002552	0	0	0.00233289	0.000978492	0	0	0	0	0	0.00161077	0
ENOG4111118	0	0.00161295	0	0	0	0	0	0	0	0	0	0	0	0	0.00102642	0	0	0	0	0	0	0	0	0	0	0	0	0	0	0.00380055	0	0	0	0	0	0	0	0	0	0	0	0.00235516	0.00165317	0	0	0	0	0.00159877	0.00131164
COG1701	0.0136031	0.00766087	0.0104584	0.00893526	0.0352395	0.0385559	0.0118167	0.0115026	0.0140198	0.0105097	0.00163755	0.0179504	0.0190506	0.0119188	0.0150559	0.0139751	0.0216767	0.0191175	0.0201423	0.0244284	0.0170186	0.0188837	0.0209165	0.0154478	0.0189202	0.00570097	0.0072304	0.0128969	0.013058	0.0167109	0.0106405	0.00913572	0.0214982	0.0145316	0.0201977	0.0243755	0.00640284	0.0102237	0.00674975	0.012151	0.0135235	0.0189259	0.0169316	0.0234211	0	0.00634701	0.0181536	0.0201431	0.0212962
ENOG410XWKZ	0.00352492	0.00229358	0.00183678	0.0025033	0	0	0.00260612	0.00147332	0.00330451	0.0115128	0	0.00271696	0.00222944	0	0.00256611	0.000566702	0.00389451	0.00705961	0.00754601	0	0.00317084	0.0102412	0	0	0.00324479	0	0	0.000823975	0	0.0043885	0.00230832	0	0.00879024	0.004279	0.00670859	0.00716833	0	0.00113922	0	0.00500689	0.00894835	0.00900197	0.00486681	0	0	0	0.00399155	0.00641908	0.00610061
ENOG4112APW	0	0.00348566	0.0012988	0	0	0	0	0	0.00330451	0	0	0	0	0	0.00102642	0	0.000710467	0.00576414	0	0	0	0	0	0	0	0	0	0.00247318	0	0	0.00230832	0.0014983	0	0	0	0	0	0	0	0	0.000678	0.00345881	0.00213424	0	0	0	0	0.0011305	0.00131164
ENOG4111ZVX	0	0	0.00224958	0.00387733	0.000592349	0.000459701	0	0	0	0.00664694	0.00163755	0.00281648	0.00185584	0.00142921	0.00730486	0.000752141	0.00162044	0.00705961	0	0	0.00232876	0.00647707	0	0	0.00458882	0.00057236	0.0060615	0.00440672	0	0.00380055	0.0101816	0.00211892	0.00107869	0.00327195	0	0.0074525	0	0.00695839	0	0	0.001356	0.00417518	0.00134981	0	0	0.00239894	0	0	0.00115911
COG0452	0.0138411	0.0113595	0.0196234	0.00973918	0.0394198	0.0398219	0.0131679	0.0152729	0.0127983	0.0175861	0.0032751	0.0203881	0.0184923	0.00842784	0.0171756	0.0129841	0.0262944	0.0234141	0.0260037	0.017	0.0203038	0.0209881	0.0206632	0.00542313	0.0224805	0.00828651	0.00521126	0.0172331	0.013058	0.0201106	0.00826929	0.0114358	0.0117176	0.0260774	0.0209209	0.0259372	0.00416961	0.00951284	0.0134995	0.0192776	0.0205749	0.0242368	0.0187656	0.0234211	0	0.00929107	0.0158287	0.0233651	0.0235839
COG0747	0.017007	0.00707324	0.0093045	0.0170524	0.0128931	0.014161	0.011565	0.0157773	0.0322084	0.0110227	0.00366168	0.0108489	0.0148117	0.0131842	0.00689886	0.0128756	0.0110547	0.0199676	0.026276	0.0229219	0.0187027	0.0151901	0.00830569	0.00641674	0.0191964	0.00260787	0.00852344	0.0113861	0.0103232	0.0114017	0.010392	0.0101606	0.022459	0.0132111	0.00742393	0.0204641	0.00777618	0.0123556	0.0106723	0.0104397	0.0137641	0.0170167	0.0283173	0.0234211	0	0.00415509	0.0111033	0.0145262	0.011993
ENOG410YHIU	0	0	0	0	0.00261449	0.00208911	0	0	0.00330451	0	0	0	0	0	0	0	0.00121724	0.00407586	0	0	0	0	0	0.0024253	0	0	0	0	0	0	0	0	0	0	0	0	0	0	0	0	0.000678	0	0	0	0	0	0	0	0
ENOG4110ZZ9	0	0	0	0	0	0	0	0	0.00330451	0	0	0	0	0	0	0	0	0	0	0	0	0	0	0	0	0	0	0	0	0	0	0	0	0	0	0.0047263	0	0	0	0	0	0.000971363	0	0	0	0	0	0	0
COG5493	0.00547959	0.00114053	0	0.00106068	0.00171559	0.00156931	0.00564005	0.00686763	0.00467328	0.0047001	0.007821	0.00190038	0	0.00285842	0.00153968	0.00379675	0.000498046	0.00815173	0.00462097	0.00288637	0.00288895	0.00647707	0	0	0	0	0.00722458	0.00107881	0	0	0.00316329	0.00206044	0	0.00327195	0	0.000826799	0.00791493	0.00672541	0	0.00295188	0.00230309	0.00405021	0.00134981	0.0234211	0	0	0	0.00273776	0.00115911
COG1547	0.00196881	0	0	0	0.00517933	0.00577286	0.00294038	0.00628	0.0109598	0.0081408	0	0.00264326	0.00262455	0.00142921	0	0.00191891	0.00278412	0.00576414	0.00266792	0.00288637	0.00448747	0	0.00587301	0.0024253	0	0.00057236	0.00366508	0.00152567	0.00461668	0	0.00182633	0	0	0.00566538	0.00582438	0.00662571	0	0	0	0.00621623	0.00637601	0.00700353	0.00457743	0	0	0.00415509	0	0.0011305	0
ENOG4111X4S	0	0	0.00183678	0	0	0	0.00215646	0.00104179	0	0	0	0	0	0	0	0	0	0	0	0	0	0	0	0	0	0	0	0	0	0	0	0	0	0	0	0	0	0.00244699	0	0	0.000672128	0	0	0	0	0	0	0	0
COG0766	0.00794537	0.00228106	0	0.00292584	0	0	0.00185479	0.0039094	0.00330451	0	0	0	0	0	0.00670161	0.00117563	0.00171278	0	0.00462097	0	0.00164326	0	0	0	0	0	0.00110279	0	0	0	0.00326445	0.0014983	0.00215739	0.00402245	0.00154505	0	0.00552228	0.00212008	0	0	0.00396142	0.00235221	0.00165317	0	0	0	0	0	0.00131164
COG0459	0.0294958	0.023297	0.0312937	0.0211643	0.0674144	0.0692533	0.025014	0.0269492	0.0343415	0.0330681	0.0116264	0.0365801	0.038489	0.0240504	0.0331845	0.0315271	0.0500256	0.0468281	0.0438384	0.032642	0.0390688	0.0374888	0.0443707	0.0318672	0.0415536	0.0171938	0.0066778	0.0348769	0.0339256	0.042093	0.0155439	0.0262255	0.0422501	0.0435024	0.0425316	0.0431928	0.00631868	0.0217127	0.0223864	0.0266921	0.0363992	0.0435555	0.044453	0.0468421	0	0.0504652	0.0392514	0.0411127	0.0421218
ENOG410ZJNN	0	0	0	0	0	0	0	0	0.00330451	0	0	0	0	0	0	0	0	0	0	0	0	0	0	0	0.00324479	0	0	0	0	0	0	0	0	0	0	0	0	0	0	0	0	0	0	0	0	0	0	0	0
COG1581	0.0157594	0.00728622	0.00649399	0.0148416	0.0218188	0.0219857	0.00986607	0.0136887	0.0127983	0.0144867	0.00283632	0.0140297	0.0146167	0.0170789	0.00920574	0.00811329	0.0205501	0.0172924	0.0197858	0.00978906	0.0170982	0.0129541	0.0172229	0.0171765	0.0148695	0.004805	0	0.0129025	0.0138501	0.0120184	0.00642774	0.012359	0.00600591	0.010229	0.0205951	0.0125217	0.0018344	0.00672446	0.0106723	0.012633	0.0154439	0.0158776	0.0152965	0	0	0.00719683	0.0133642	0.0153909	0.0173019
COG0527	0.0320698	0.0202221	0.0287149	0.0284932	0.0305842	0.0291479	0.0289127	0.0286537	0.0270486	0.0368591	0.0364463	0.0354191	0.035	0.0364243	0.0300434	0.0337489	0.032647	0.0411642	0.032126	0.0314169	0.0350587	0.0360628	0.0343254	0.0388168	0.0312916	0.0196701	0.0305752	0.0328212	0.0345481	0.0327671	0.0343701	0.0295785	0.0331434	0.0391275	0.0377299	0.0305862	0.0303399	0.0326657	0.035396	0.0346601	0.0388405	0.0378101	0.0361168	0.0331224	0.0509207	0.0437841	0.0273756	0.0311172	0.0326164
COG0456	0.0113616	0.0117236	0.0117572	0.00876243	0.0192789	0.0163126	0.00930925	0.00977005	0.014404	0.0155885	0	0.0153902	0.0133109	0.009845	0.00882943	0.0107385	0.018645	0.0163035	0.0203183	0.0202471	0.0191103	0.0219648	0.0101724	0.0228834	0.0165452	0.00773348	0.00244953	0.0142365	0.0113085	0.016273	0.00777993	0.00918911	0.0172333	0.0210112	0.0124837	0.00985482	0.00333093	0.00984334	0.00674975	0.0136941	0.0182833	0.017852	0.0171566	0	0	0.00831019	0.0143837	0.0187513	0.0178153
ENOG4110MMY	0.030931	0.016752	0.0145677	0.0178097	0.0107607	0.0126588	0.0353873	0.0391676	0.0238291	0.0362548	0.0353228	0.0197636	0.0195061	0.0387406	0.0195563	0.0235035	0.0130665	0.0207829	0.0155565	0.0295666	0.0331962	0.0327076	0.00830569	0.0248681	0.0212775	0.00743473	0.0359528	0.021001	0.0178803	0.0182268	0.0488466	0.0245699	0.0167503	0.0372292	0.0380605	0.0172096	0.0348955	0.0400389	0.0282362	0.0217998	0.0334398	0.02985	0.010146	0.0405665	0.0293991	0.0104568	0.0178958	0.0152176	0.0182875
ENOG410YVPF	0	0.0018727	0	0	0	0	0.00175429	0	0.00467328	0	0	0	0	0	0	0	0.000498046	0.00576414	0.00377301	0	0.00176223	0.00457998	0	0	0	0	0	0	0	0.00219425	0	0.0014983	0	0	0	0	0	0	0	0	0	0.000911489	0.000954459	0	0	0	0	0	0.00115911
COG1602	0.0206645	0.0170645	0.0348439	0.0216099	0.0563393	0.0563934	0.0206866	0.0217458	0.0168498	0.0225409	0.00567265	0.0307666	0.0288061	0.0152558	0.0245471	0.021222	0.0339668	0.0296727	0.0362876	0.0241296	0.0306586	0.0204823	0.0344458	0.0248459	0.0316263	0.0169525	0.00400219	0.0234755	0.0166457	0.0294389	0.0108198	0.0201488	0.0264359	0.0259045	0.0200486	0.026894	0.00689411	0.0132644	0.0252553	0.0204946	0.0285032	0.0282736	0.0287208	0.0523711	0.0293991	0.0248603	0.0194288	0.0325293	0.0343086
ENOG41111DR	0	0	0	0	0	0	0	0	0	0	0	0	0	0	0	0	0	0	0	0	0	0	0	0	0	0	0	0	0	0	0	0	0	0	0	0	0	0	0	0	0	0	0	0	0	0	0	0	0
ENOG411105N	0	0	0	0	0	0	0	0	0	0	0	0	0	0	0	0	0	0	0	0	0	0	0	0	0	0	0	0	0	0	0	0	0	0	0	0	0	0	0	0	0	0	0	0	0	0	0	0	0
COG0008	0.00909983	0.0107679	0.018392	0.00830138	0.0114399	0.0156809	0.0156136	0.00957444	0.0158479	0.0196619	0.00925275	0.0206951	0.0171318	0.00580259	0.0127187	0.0170113	0.025437	0.0230566	0.0258664	0.0154923	0.020105	0.0171367	0.0101724	0.0048506	0.0242818	0.00662457	0.00191009	0.0179749	0.00461668	0.0198698	0.00413464	0.0145293	0.0206422	0.0110571	0.0196905	0.0179299	0.00279364	0.00968102	0.0134995	0.0148416	0.0226836	0.0220417	0.0265046	0.0234211	0	0.0219185	0.0180896	0.0248079	0.0239145
COG0504	0.0178053	0.0128025	0.0228263	0.0195339	0.0282619	0.0302842	0.0191986	0.0102187	0.0174858	0.0235005	0.0046317	0.0221011	0.0214032	0.021575	0.0205242	0.0223061	0.0255113	0.0241131	0.0272075	0.0160664	0.0220412	0.0259083	0.0101724	0.0167829	0.0197373	0.0120972	0.0169795	0.0194187	0.0159927	0.025683	0.0146965	0.0163877	0.0222051	0.0276468	0.0177593	0.0237457	0.0170004	0.0176094	0.0190912	0.014919	0.0219529	0.0249872	0.0255531	0.0331224	0	0.0129187	0.0229416	0.0254164	0.0241782
ENOG410Y05F	0	0.0026484	0.0012988	0	0	0	0.00108559	0	0	0	0	0	0	0	0	0	0	0	0	0	0	0.00457998	0	0	0	0	0	0	0	0.00219425	0	0	0	0	0	0	0	0.00113922	0	0	0.000678	0	0.000954459	0	0	0	0	0	0
COG1746	0.0147747	0.0120908	0.0232966	0.012093	0.0372209	0.0359915	0.0160998	0.0179733	0.0154995	0.0178974	0.00283632	0.0223162	0.0179758	0.0114019	0.0170303	0.0144149	0.023179	0.0219492	0.0261402	0.0220562	0.0223917	0.0209881	0.0298309	0.0097012	0.0215235	0.00683488	0.00147934	0.0178668	0.0103232	0.0205839	0.00777993	0.0127123	0.022489	0.0211446	0.016089	0.0220162	0.00343184	0.00911554	0.0143184	0.0122557	0.0147633	0.0215421	0.0237937	0	0	0.00959578	0.0183842	0.0257672	0.0225315
ENOG41111AH	0	0	0	0	0	0	0	0	0	0.00332347	0	0	0	0	0	0	0	0	0	0	0	0	0	0	0	0	0	0	0	0	0	0	0	0.00100857	0.0030901	0.00116927	0	0	0	0	0	0.00128904	0	0	0	0	0	0	0
[truncated: 5,879 more rows]
[truncated: 25 more columns]

## Sheet: Legend
Supplementary Data 4. Correlation between N2O fluxes and Archaeal OGs across global wetland soils. All raw P-values of multiple tests were corrected using Benjamini–Hochberg method. The statistical test used was two-sided.
