# Supplementary material for: Structure and function of the soil microbiome underlying N2O emissions from global wetlands
Source: Nat Commun. 2022 Mar 17;13:1430. doi: 10.1038/s41467-022-29161-3 (PMC8931052; doi:10.1038/s41467-022-29161-3)
Supplement: Supplementary file 8 — Supplementary Data 5 [file 41467_2022_29161_MOESM8_ESM.xlsx]

## Sheet: MetaCyc
Function ID		Candidatus Nitrosocosmicus exaquare G61	Candidatus Nitrosocosmicus exaquare G61	Candidatus Nitrososphaera evergladensis SR1	Candidatus Nitrososphaera gargensis Ga9-2	Candidatus Nitrosotenuis aquarius AQ6f complete genome	Nitrosocosmicus oleophilus MY3	Nitrososphaera viennensis EN76	Thaumarchaeota archaeon MY2	Thaumarchaeota archaeon N4	uncultured Candidatus Nitrosotenuis sp. bin41	uncultured Candidatus Nitrosotenuis sp. bin71	Thaumarchaeota archaeon SAT1	unclassified Methanoregulaceae BinDm3	unclassified Methanoregulaceae BinDmb182	unclassified Methanoregulaceae BinUASBm6	Methanobacterium thermalcaliphilum DSM 3267	Methanoregula boonei 6A8	Methanoregula formicica SMSP, DSM 22288	Methanoregula sp. DGG0	Methanoregulaceae archaeon JGI M3C4D3-001-G22 (contamination screened)	Methanosphaerula palustris E1-9c, DSM 19958	Methanothermobacter defluvii DSM 7466	Methanothermobacter marburgensis Marburg DSM 2133	Methanothermobacter thermautotrophicus CaT2	Methanothermobacter thermautotrophicus Delta H	Methanothermobacter wolfeii SIV6	RATIO
MetaCyc:PWY-7279	aerobic respiration II (cytochrome c) (yeast)	5	5	8	6	4	6	8	4	4	4	1	4	0	0	0	0	0	0	0	0	0	0	0	0	0	0	60
MetaCyc:P161-PWY	acetylene degradation	4	4	7	4	2	5	3	2	2	2	1	2	0	0	0	0	0	0	0	0	0	0	0	0	0	0	39
MetaCyc:PWY-5486	pyruvate fermentation to ethanol II	4	4	7	4	2	5	3	2	2	2	1	2	0	0	0	0	0	0	0	0	0	0	0	0	0	0	39
MetaCyc:PWY-5751	phenylethanol biosynthesis	4	4	7	4	2	5	3	2	2	2	1	2	0	0	0	0	0	0	0	0	0	0	0	0	0	0	39
MetaCyc:PWY-6333	acetaldehyde biosynthesis I	4	4	7	4	2	5	3	2	2	2	1	2	0	0	0	0	0	0	0	0	0	0	0	0	0	0	39
MetaCyc:PWY0-1329	succinate to cytochrome <i>bo</i> oxidase electron transfer	3	3	3	2	2	4	2	2	2	2	1	2	0	0	0	0	0	0	0	0	0	0	0	0	0	0	29
MetaCyc:PWY0-1336	NADH to fumarate electron transfer	3	3	3	2	2	4	2	2	2	2	1	2	0	0	0	0	0	0	0	0	0	0	0	0	0	0	29
MetaCyc:PWY0-1353	succinate to cytochrome <i>bd</i> oxidase electron transfer	3	3	3	2	2	4	2	2	2	2	1	2	0	0	0	0	0	0	0	0	0	0	0	0	0	0	29
MetaCyc:PWY0-1576	hydrogen to fumarate electron transfer	3	3	3	2	2	4	2	2	2	2	1	2	0	0	0	0	0	0	0	0	0	0	0	0	0	0	29
MetaCyc:PWY0-1582	glycerol-3-phosphate to fumarate electron transfer	3	3	3	2	2	4	2	2	2	2	1	2	0	0	0	0	0	0	0	0	0	0	0	0	0	0	29
MetaCyc:PWY-4381	fatty acid biosynthesis initiation I	2	2	2	2	2	3	2	2	2	2	2	2	0	0	0	0	0	0	0	0	0	0	0	0	0	0	26
MetaCyc:PWY-6679	jadomycin biosynthesis	2	2	2	2	2	3	2	2	2	2	2	2	0	0	0	0	0	0	0	0	0	0	0	0	0	0	26
MetaCyc:PWY-6722	candicidin biosynthesis	2	2	2	2	2	3	2	2	2	2	2	2	0	0	0	0	0	0	0	0	0	0	0	0	0	0	26
MetaCyc:PWY-7388	octanoyl-[acyl-carrier protein] biosynthesis (mitochondria, yeast)	2	2	2	2	2	3	2	2	2	2	2	2	0	0	0	0	0	0	0	0	0	0	0	0	0	0	26
MetaCyc:P21-PWY	pentose phosphate pathway (partial)	2	2	2	2	2	2	2	2	2	2	2	2	0	0	0	0	0	0	0	0	0	0	0	0	0	0	25
MetaCyc:DENITRIFICATION-PWY	nitrate reduction I (denitrification)	1	1	2	2	3	1	2	2	2	2	1	2	0	0	0	0	0	0	0	0	0	0	0	0	0	0	22
MetaCyc:MENAQUINONESYN-PWY	menaquinol-8 biosynthesis	2	2	2	2	1	2	2	2	1	2	2	1	0	0	0	0	0	0	0	0	0	0	0	0	0	0	22
MetaCyc:P303-PWY	ammonia oxidation II (anaerobic)	1	1	2	2	3	1	2	2	2	2	1	2	0	0	0	0	0	0	0	0	0	0	0	0	0	0	22
MetaCyc:PWY-4521	arsenite oxidation I (respiratory)	1	1	3	2	2	1	3	2	2	2	0	2	0	0	0	0	0	0	0	0	0	0	0	0	0	0	22
MetaCyc:PWY-5844	menaquinol-9 biosynthesis	2	2	2	2	1	2	2	2	1	2	2	1	0	0	0	0	0	0	0	0	0	0	0	0	0	0	22
MetaCyc:PWY-5849	menaquinol-6 biosynthesis	2	2	2	2	1	2	2	2	1	2	2	1	0	0	0	0	0	0	0	0	0	0	0	0	0	0	22
MetaCyc:PWY-6748	nitrate reduction VII (denitrification)	1	1	2	2	3	1	2	2	2	2	1	2	0	0	0	0	0	0	0	0	0	0	0	0	0	0	22
MetaCyc:PWY-7082	ammonia oxidation IV (autotrophic ammonia oxidizers)	2	2	3	3	1	2	4	1	1	1	0	1	0	0	0	0	0	0	0	0	0	0	0	0	0	0	22
MetaCyc:PWY-7084	nitrifier denitrification	1	1	2	2	3	1	2	2	2	2	1	2	0	0	0	0	0	0	0	0	0	0	0	0	0	0	22
MetaCyc:PWY-7233	ubiquinol-6 bypass biosynthesis (eukaryotic)	2	2	2	2	1	2	2	2	1	2	2	1	0	0	0	0	0	0	0	0	0	0	0	0	0	0	22
MetaCyc:PWY-7371	1,4-dihydroxy-6-naphthoate biosynthesis II	2	2	2	2	1	2	2	1	1	2	1	1	0	0	0	0	0	0	0	0	0	0	0	0	0	0	20
MetaCyc:PWY-7374	1,4-dihydroxy-6-naphthoate biosynthesis I	2	2	2	2	1	2	2	1	1	2	1	1	0	0	0	0	0	0	0	0	0	0	0	0	0	0	20
MetaCyc:PWY-6147	6-hydroxymethyl-dihydropterin diphosphate biosynthesis I	1	1	1	1	1	1	1	1	1	2	1	1	0	0	0	0	0	0	0	0	0	0	0	0	0	0	14
MetaCyc:PWY-6420	pyrroloquinoline quinone biosynthesis	1	1	1	1	1	1	1	1	1	2	1	1	0	0	0	0	0	0	0	0	0	0	0	0	0	0	14
MetaCyc:PWY0-1433	tetrahydromonapterin biosynthesis	1	1	1	1	1	1	1	1	1	2	1	1	0	0	0	0	0	0	0	0	0	0	0	0	0	0	14
MetaCyc:PWY-3982	uracil degradation I (reductive)	1	1	1	1	1	1	1	1	1	1	1	1	0	0	0	0	0	0	0	0	0	0	0	0	0	0	13
MetaCyc:PWY-5480	pyruvate fermentation to ethanol I	4	4	7	4	2	5	3	2	2	2	1	2	0	0	0	0	0	0	0	0	0	0	0	1	1	0	13
MetaCyc:PWY-5677	succinate fermentation to butanoate	1	1	1	1	1	1	1	1	1	1	1	1	0	0	0	0	0	0	0	0	0	0	0	0	0	0	13
MetaCyc:PWY-5905	hypusine biosynthesis	1	1	1	1	1	1	1	1	1	1	1	1	0	0	0	0	0	0	0	0	0	0	0	0	0	0	13
MetaCyc:PWY-6529	chlorate reduction	1	1	1	1	1	1	1	1	1	1	1	1	0	0	0	0	0	0	0	0	0	0	0	0	0	0	13
MetaCyc:PWY-6530	perchlorate reduction	1	1	1	1	1	1	1	1	1	1	1	1	0	0	0	0	0	0	0	0	0	0	0	0	0	0	13
MetaCyc:AMMOXID-PWY	ammonia oxidation I (aerobic)	1	1	1	1	1	1	1	1	1	1	0	1	0	0	0	0	0	0	0	0	0	0	0	0	0	0	12
MetaCyc:PWY-6435	4-hydroxybenzoate biosynthesis V	1	1	1	1	1	1	1	1	1	1	0	1	0	0	0	0	0	0	0	0	0	0	0	0	0	0	12
MetaCyc:PWY-7007	methyl ketone biosynthesis	1	1	1	1	1	1	1	1	1	1	0	1	0	0	0	0	0	0	0	0	0	0	0	0	0	0	12
MetaCyc:PWY-735	jasmonic acid biosynthesis	1	1	1	1	1	1	1	1	1	1	0	1	0	0	0	0	0	0	0	0	0	0	0	0	0	0	12
MetaCyc:PWY-7606	docosahexaenoate biosynthesis III (6-desaturase, mammals)	1	1	1	1	1	1	1	1	1	1	0	1	0	0	0	0	0	0	0	0	0	0	0	0	0	0	12
MetaCyc:PWY-7723	bacterial bioluminescence	2	2	2	1	0	2	2	0	0	0	0	0	0	0	0	0	0	0	0	0	0	0	0	0	0	0	12
MetaCyc:PWY-7726	(4Z,7Z,10Z,13Z,16Z)-docosa-4,7,10,13,16-pentaenoate biosynthesis (6-desaturase)	1	1	1	1	1	1	1	1	1	1	0	1	0	0	0	0	0	0	0	0	0	0	0	0	0	0	12
MetaCyc:PWY-5656	mannosylglycerate biosynthesis I	2	2	1	2	0	2	1	0	0	0	0	0	0	0	0	0	0	0	0	0	0	0	0	0	0	0	11
MetaCyc:PWY-5973	<i>cis</i>-vaccenate biosynthesis	2	2	4	2	2	3	2	2	2	1	2	2	0	0	0	0	1	0	1	0	0	0	0	0	0	0	9
MetaCyc:PWY-6113	superpathway of mycolate biosynthesis	2	2	4	2	2	3	2	2	2	1	2	2	0	0	0	0	1	0	1	0	0	0	0	0	0	0	9
MetaCyc:PWY-6282	palmitoleate biosynthesis I (from (5Z)-dodec-5-enoate)	2	2	4	2	2	3	2	2	2	1	2	2	0	0	0	0	1	0	1	0	0	0	0	0	0	0	9
MetaCyc:PWY-6519	8-amino-7-oxononanoate biosynthesis I	2	2	4	2	2	3	2	2	2	1	2	2	0	0	0	0	1	0	1	0	0	0	0	0	0	0	9
MetaCyc:PWY-6853	ethylene biosynthesis II (microbes)	0	0	1	1	1	0	1	1	1	1	0	1	0	0	0	0	0	0	0	0	0	0	0	0	0	0	9
MetaCyc:PWY-7544	pyruvate to cytochrome <i>bo</i> oxidase electron transfer	1	1	1	1	0	3	1	0	0	0	0	0	0	0	0	0	0	0	0	0	0	0	0	0	0	0	9
MetaCyc:PWY-7545	pyruvate to cytochrome <i>bd</i> terminal oxidase electron transfer	1	1	1	1	0	3	1	0	0	0	0	0	0	0	0	0	0	0	0	0	0	0	0	0	0	0	9
MetaCyc:PWY-7663	gondoate biosynthesis (anaerobic)	2	2	4	2	2	3	2	2	2	1	2	2	0	0	0	0	1	0	1	0	0	0	0	0	0	0	9
MetaCyc:PWY-7664	oleate biosynthesis IV (anaerobic)	2	2	4	2	2	3	2	2	2	1	2	2	0	0	0	0	1	0	1	0	0	0	0	0	0	0	9
MetaCyc:PWY0-862	(5Z)-dodec-5-enoate biosynthesis	2	2	4	2	2	3	2	2	2	1	2	2	0	0	0	0	1	0	1	0	0	0	0	0	0	0	9
MetaCyc:PWY-5367	petroselinate biosynthesis	2	2	3	2	2	3	2	2	2	1	2	2	0	0	0	0	1	0	1	0	0	0	0	0	0	0	8.66667
MetaCyc:PWY-5870	ubiquinol-8 biosynthesis (eukaryotic)	3	3	2	3	1	3	2	2	1	2	2	1	0	1	0	0	0	0	1	0	0	0	0	0	0	0	8.66667
MetaCyc:PWY-5871	ubiquinol-9 biosynthesis (eukaryotic)	3	3	2	3	1	3	2	2	1	2	2	1	0	1	0	0	0	0	1	0	0	0	0	0	0	0	8.66667
MetaCyc:PWY-5872	ubiquinol-10 biosynthesis (eukaryotic)	3	3	2	3	1	3	2	2	1	2	2	1	0	1	0	0	0	0	1	0	0	0	0	0	0	0	8.66667
MetaCyc:PWY-5873	ubiquinol-7 biosynthesis (eukaryotic)	3	3	2	3	1	3	2	2	1	2	2	1	0	1	0	0	0	0	1	0	0	0	0	0	0	0	8.66667
MetaCyc:PWY3O-19	ubiquinol-6 biosynthesis from 4-hydroxybenzoate (eukaryotic)	3	3	2	3	1	3	2	2	1	2	2	1	0	1	0	0	0	0	1	0	0	0	0	0	0	0	8.66667
MetaCyc:PWY-3781	aerobic respiration I (cytochrome c)	16	16	19	19	13	17	19	13	13	15	10	13	0	0	0	1	0	8	0	0	2	2	2	2	2	2	8.36364
MetaCyc:PWY-6922	L-<i>N<sup>&delta;</sup></i>-acetylornithine biosynthesis	0	2	1	2	0	1	1	0	0	0	0	0	0	0	0	0	0	0	0	0	0	0	0	0	0	0	8
MetaCyc:PWY-7230	ubiquinol-6 biosynthesis from 4-aminobenzoate (eukaryotic)	3	3	4	4	2	3	4	4	2	4	3	3	1	1	1	0	0	0	0	0	1	0	0	0	0	0	8
MetaCyc:OXIDATIVEPENT-PWY	pentose phosphate pathway (oxidative branch)	1	1	0	3	0	1	0	0	0	0	0	0	0	0	0	0	0	0	0	0	0	0	0	0	0	0	7
MetaCyc:PWY-4061	glutathione-mediated detoxification I	1	1	1	1	0	1	1	0	0	0	0	0	0	0	0	0	0	0	0	0	0	0	0	0	0	0	7
MetaCyc:PWY-5783	octaprenyl diphosphate biosynthesis	1	1	1	1	1	1	1	1	1	2	1	1	1	0	0	0	0	0	0	0	0	0	0	0	0	0	7
MetaCyc:PWY-6842	glutathione-mediated detoxification II	1	1	1	1	0	1	1	0	0	0	0	0	0	0	0	0	0	0	0	0	0	0	0	0	0	0	7
MetaCyc:PWY-7112	4-hydroxy-2-nonenal detoxification	1	1	1	1	0	1	1	0	0	0	0	0	0	0	0	0	0	0	0	0	0	0	0	0	0	0	7
MetaCyc:PWY-7126	ethylene biosynthesis IV	1	1	1	1	0	1	1	0	0	0	0	0	0	0	0	0	0	0	0	0	0	0	0	0	0	0	7
MetaCyc:PWY-4302	aerobic respiration III (alternative oxidase pathway)	14	14	14	15	11	15	13	11	11	13	10	11	0	0	0	1	0	8	0	0	2	2	2	2	2	2	6.95455
MetaCyc:PANTO-PWY	phosphopantothenate biosynthesis I	1	1	1	1	1	1	1	1	1	1	1	1	0	0	0	0	1	0	0	0	0	0	0	0	0	0	6.5
MetaCyc:PWY0-1334	NADH to cytochrome <i>bd</i> oxidase electron transfer I	11	11	11	13	9	11	11	9	9	11	9	9	0	0	0	1	0	8	0	0	2	2	2	2	2	2	5.68182
MetaCyc:PWY0-1335	NADH to cytochrome <i>bo</i> oxidase electron transfer I	11	11	11	13	9	11	11	9	9	11	9	9	0	0	0	1	0	8	0	0	2	2	2	2	2	2	5.68182
MetaCyc:PWYG-321	mycolate biosynthesis	4	4	6	4	4	5	4	4	4	3	4	4	0	0	0	1	1	0	1	0	0	1	1	1	1	1	5.66667
MetaCyc:P641-PWY	phenylmercury acetate degradation	0	0	1	7	0	0	2	0	0	0	0	0	0	0	0	0	1	0	0	0	0	0	0	0	0	0	5.5
MetaCyc:PWY-6871	3-methylbutanol biosynthesis	6	6	10	6	4	7	5	4	4	3	3	4	1	0	1	1	1	1	1	0	1	1	1	1	1	1	4.84615
MetaCyc:PWY0-1507	biotin biosynthesis from 8-amino-7-oxononanoate I	3	3	3	3	3	3	3	3	3	2	2	3	0	0	0	1	0	1	0	0	0	1	1	1	1	1	4.375
MetaCyc:PWY-5083	NAD/NADH phosphorylation and dephosphorylation	14	14	13	16	11	13	13	11	11	14	11	11	1	1	1	2	1	9	1	0	3	3	3	3	3	3	4.37143
MetaCyc:DISSULFRED-PWY	sulfate reduction IV (dissimilatory)	1	1	1	1	1	1	1	1	1	1	1	1	0	0	0	0	0	2	0	0	0	0	0	0	0	0	4.33333
MetaCyc:GLUDEG-I-PWY	GABA shunt	1	1	2	2	0	3	2	0	1	0	0	0	1	1	0	0	0	0	0	0	0	0	0	0	0	0	4.33333
MetaCyc:P224-PWY	sulfate reduction V (dissimilatory)	1	1	1	1	1	1	1	1	1	1	1	1	0	0	0	0	0	2	0	0	0	0	0	0	0	0	4.33333
MetaCyc:PWY-5839	menaquinol-7 biosynthesis	3	3	3	3	2	3	3	3	2	3	2	2	1	0	0	1	0	0	0	0	0	1	1	1	1	1	4.125
MetaCyc:PWY-5890	menaquinol-10 biosynthesis	3	3	3	3	2	3	3	3	2	3	2	2	1	0	0	1	0	0	0	0	0	1	1	1	1	1	4.125
MetaCyc:PWY-5891	menaquinol-11 biosynthesis	3	3	3	3	2	3	3	3	2	3	2	2	1	0	0	1	0	0	0	0	0	1	1	1	1	1	4.125
MetaCyc:PWY-5892	menaquinol-12 biosynthesis	3	3	3	3	2	3	3	3	2	3	2	2	1	0	0	1	0	0	0	0	0	1	1	1	1	1	4.125
MetaCyc:PWY-5895	menaquinol-13 biosynthesis	3	3	3	3	2	3	3	3	2	3	2	2	1	0	0	1	0	0	0	0	0	1	1	1	1	1	4.125
MetaCyc:GLYCOLYSIS-E-D	superpathway of glycolysis and Entner-Doudoroff	1	1	0	0	0	1	0	0	0	0	0	0	0	0	0	0	0	0	0	0	0	0	0	0	0	0	4
MetaCyc:PWY-2582	brassinosteroid biosynthesis II	0	0	1	1	0	0	1	0	0	0	0	0	0	0	0	0	0	0	0	0	0	0	0	0	0	0	4
MetaCyc:PWY-5662	glucosylglycerate biosynthesis I	0	0	1	1	0	1	0	0	0	0	0	0	0	0	0	0	0	0	0	0	0	0	0	0	0	0	4
MetaCyc:PWY-6406	salicylate biosynthesis I	1	1	0	0	0	1	0	0	0	0	0	0	0	0	0	0	0	0	0	0	0	0	0	0	0	0	4
MetaCyc:PWY-6686	mannosylglucosylglycerate biosynthesis I	0	0	1	1	0	1	0	0	0	0	0	0	0	0	0	0	0	0	0	0	0	0	0	0	0	0	4
MetaCyc:PWY-699	brassinosteroid biosynthesis I	0	0	1	1	0	0	1	0	0	0	0	0	0	0	0	0	0	0	0	0	0	0	0	0	0	0	4
MetaCyc:PWY-7090	UDP-2,3-diacetamido-2,3-dideoxy-&alpha;-D-mannuronate biosynthesis	1	1	0	0	0	0	0	0	1	0	0	0	0	0	0	0	0	0	0	0	0	0	0	0	0	0	4
MetaCyc:PWY-7299	progesterone biosynthesis	0	0	1	1	0	0	1	0	0	0	0	0	0	0	0	0	0	0	0	0	0	0	0	0	0	0	4
MetaCyc:PWY-7330	UDP-<i>N</i>-acetyl-&beta;-L-fucosamine biosynthesis	0	0	0	0	1	0	0	1	0	0	0	1	0	0	0	0	0	0	0	0	0	0	0	0	0	0	4
MetaCyc:PWY-7331	UDP-<i>N</i>-acetyl-&beta;-L-quinovosamine biosynthesis	0	0	0	0	1	0	0	1	0	0	0	1	0	0	0	0	0	0	0	0	0	0	0	0	0	0	4
MetaCyc:PWY-7332	superpathway of UDP-<I>N</i>-acetylglucosamine-derived O-antigen building blocks biosynthesis	0	0	0	0	1	0	0	1	0	0	0	1	0	0	0	0	0	0	0	0	0	0	0	0	0	0	4
MetaCyc:PWY-7719	CMP-diacetamido-8-epilegionaminic acid biosynthesis	0	0	0	0	1	0	0	1	0	0	0	1	0	0	0	0	0	0	0	0	0	0	0	0	0	0	4
MetaCyc:PWY66-378	androgen biosynthesis	0	0	1	1	0	0	1	0	0	0	0	0	0	0	0	0	0	0	0	0	0	0	0	0	0	0	4
MetaCyc:PWY-101	photosynthesis light reactions	1	1	2	2	1	1	2	2	1	2	1	2	1	1	1	0	0	0	0	0	1	0	0	0	0	0	3.8
MetaCyc:THIOREDOX-PWY	thioredoxin pathway	3	3	1	1	2	4	1	2	2	1	1	3	0	0	0	1	0	0	0	0	0	1	1	1	1	1	3.57143
MetaCyc:PWY-3941	&beta;-alanine biosynthesis II	1	1	1	1	1	2	1	1	1	2	0	1	1	1	0	0	0	0	1	0	0	0	0	0	0	0	3.5
MetaCyc:PWY-5855	ubiquinol-7 biosynthesis (prokaryotic)	5	5	4	5	3	5	4	4	3	6	3	3	1	2	0	1	1	1	2	0	1	1	1	1	1	1	3.4
MetaCyc:PWY-5856	ubiquinol-9 biosynthesis (prokaryotic)	5	5	4	5	3	5	4	4	3	6	3	3	1	2	0	1	1	1	2	0	1	1	1	1	1	1	3.4
MetaCyc:PWY-5857	ubiquinol-10 biosynthesis (prokaryotic)	5	5	4	5	3	5	4	4	3	6	3	3	1	2	0	1	1	1	2	0	1	1	1	1	1	1	3.4
MetaCyc:PWY-6708	ubiquinol-8 biosynthesis (prokaryotic)	5	5	4	5	3	5	4	4	3	6	3	3	1	2	0	1	1	1	2	0	1	1	1	1	1	1	3.4
MetaCyc:NONOXIPENT-PWY	pentose phosphate pathway (non-oxidative branch)	4	4	4	5	4	4	4	4	4	4	4	4	1	1	1	1	1	1	2	1	1	1	1	1	1	1	3.125
MetaCyc:ARGININE-SYN4-PWY	L-ornithine biosynthesis II	1	1	1	1	0	3	1	0	0	0	0	0	1	1	0	0	0	0	0	0	0	0	0	0	0	0	3
MetaCyc:BSUBPOLYAMSYN-PWY	spermidine biosynthesis I	0	0	0	0	1	0	0	1	0	0	0	0	0	0	0	0	0	0	0	0	0	0	0	0	0	0	3
MetaCyc:PWYQT-4427	sulfoquinovosyl diacylglycerol biosynthesis	0	0	0	2	0	0	0	0	0	0	0	0	0	0	0	0	0	0	0	0	0	0	0	0	0	0	3
MetaCyc:PWY-7396	butanol and isobutanol biosynthesis (engineered)	5	5	8	5	3	6	4	3	3	2	2	3	1	1	1	0	1	1	1	1	1	0	2	2	2	2	2.94118
MetaCyc:PWY-7268	NAD/NADP-NADH/NADPH cytosolic interconversion (yeast)	4	4	3	5	3	3	3	3	3	3	3	3	1	1	1	1	1	1	1	0	1	1	1	1	1	1	2.92857
MetaCyc:PWY-7380	biotin biosynthesis from 8-amino-7-oxononanoate II	2	2	2	2	2	2	2	2	2	1	1	2	0	0	0	1	0	1	0	0	0	1	1	1	1	1	2.875
MetaCyc:P162-PWY	L-glutamate degradation V (via hydroxyglutarate)	4	4	4	4	3	4	4	3	3	2	1	3	0	2	1	1	1	1	1	0	1	1	1	1	1	1	2.85714
MetaCyc:PWY-5741	ethylmalonyl-CoA pathway	3	3	3	3	4	3	3	4	3	3	2	4	0	2	1	1	1	1	1	0	1	1	1	1	1	1	2.78571
MetaCyc:PWY-6802	salidroside biosynthesis	4	4	7	4	2	5	3	2	2	2	1	2	1	1	1	1	1	1	1	0	1	1	1	1	1	1	2.78571
MetaCyc:PWY4LZ-257	superpathway of fermentation (<i>Chlamydomonas reinhardtii</i>)	4	4	7	4	2	5	3	2	2	2	1	2	3	3	2	0	0	0	3	0	0	0	0	1	1	0	2.78571
MetaCyc:PWY0-1264	biotin-carboxyl carrier protein assembly	3	3	3	3	3	4	3	3	3	3	3	3	1	1	1	1	1	1	1	0	1	1	1	1	1	1	2.71429
MetaCyc:GLUT-REDOX-PWY	glutathione-glutaredoxin redox reactions	1	1	0	1	0	1	0	0	0	0	0	0	0	0	0	0	0	0	0	0	1	0	0	0	0	0	2.5
MetaCyc:PWY-4081	glutathione-peroxide redox reactions	1	1	0	1	0	1	0	0	0	0	0	0	0	0	0	0	0	0	0	0	1	0	0	0	0	0	2.5
MetaCyc:PWY-5109	2-methylbutanoate biosynthesis	3	3	3	3	3	3	3	3	3	2	1	3	0	2	1	1	1	1	1	0	1	1	1	1	1	1	2.42857
MetaCyc:PWY-6883	pyruvate fermentation to butanol II	3	3	3	3	3	3	3	3	3	2	1	3	0	2	1	1	1	1	1	0	1	1	1	1	1	1	2.42857
MetaCyc:PWY-7401	crotonate fermentation (to acetate and cyclohexane carboxylate)	3	3	3	3	3	3	3	3	3	2	1	3	0	2	1	1	1	1	1	0	1	1	1	1	1	1	2.42857
MetaCyc:NAGLIPASYN-PWY	lipid IV<sub>A</sub> biosynthesis	1	1	1	0	0	2	1	0	0	0	0	0	0	0	0	0	2	0	0	0	0	0	0	0	0	0	2.33333
MetaCyc:PWY-4661	1D-<i>myo</i>-inositol hexakisphosphate biosynthesis III (<i>Spirodela polyrrhiza</i>)	1	1	2	2	1	1	2	1	1	1	1	1	0	0	0	1	0	0	0	0	0	1	1	1	1	1	2.28571
MetaCyc:PWY-6372	1D-<i>myo</i>-inositol hexakisphosphate biosynthesis IV (<i>Dictyostelium</i>)	1	1	2	2	1	1	2	1	1	1	1	1	0	0	0	1	0	0	0	0	0	1	1	1	1	1	2.28571
MetaCyc:PWY-6580	phosphatidylinositol biosynthesis I (bacteria)	1	1	2	2	1	1	2	1	1	1	1	1	0	0	0	1	0	0	0	0	0	1	1	1	1	1	2.28571
MetaCyc:PWY-6664	di-myo-inositol phosphate biosynthesis	1	1	2	2	1	1	2	1	1	1	1	1	0	0	0	1	0	0	0	0	0	1	1	1	1	1	2.28571
MetaCyc:PWY1G-0	mycothiol biosynthesis	1	1	2	2	1	1	2	1	1	1	1	1	0	0	0	1	0	0	0	0	0	1	1	1	1	1	2.28571
MetaCyc:NADPHOS-DEPHOS-PWY	NAD phosphorylation and dephosphorylation	3	3	2	3	2	2	2	2	2	3	2	2	1	1	1	1	1	1	1	0	1	1	1	1	1	1	2.07143
MetaCyc:NADPHOS-DEPHOS-PWY-1	NAD phosphorylation and transhydrogenation	3	3	2	3	2	2	2	2	2	3	2	2	1	1	1	1	1	1	1	0	1	1	1	1	1	1	2.07143
MetaCyc:PWY-7269	NAD/NADP-NADH/NADPH mitochondrial interconversion (yeast)	3	3	2	3	2	2	2	2	2	3	2	2	1	1	1	1	1	1	1	0	1	1	1	1	1	1	2.07143
MetaCyc:ENTBACSYN-PWY	enterobactin biosynthesis	0	0	0	0	1	0	0	1	0	0	0	1	0	0	0	0	1	0	0	0	0	0	0	0	0	0	2
MetaCyc:FASYN-ELONG-PWY	fatty acid elongation -- saturated	0	0	1	0	0	0	0	0	0	0	0	0	0	0	0	0	0	0	0	0	0	0	0	0	0	0	2
MetaCyc:PWY-6012	acyl carrier protein metabolism	0	0	0	0	1	0	0	1	0	0	0	1	0	0	0	0	1	0	0	0	0	0	0	0	0	0	2
MetaCyc:PWY-6012-1	acyl carrier protein activation	0	0	0	0	1	0	0	1	0	0	0	1	0	0	0	0	1	0	0	0	0	0	0	0	0	0	2
MetaCyc:PWY-6978	plastoquinol-9 biosynthesis II	3	3	2	3	2	3	2	2	2	4	1	2	1	2	0	1	1	1	2	0	1	1	1	1	1	1	2
MetaCyc:TRPIAACAT-PWY	L-tryptophan degradation VII (via indole-3-pyruvate)	0	0	0	0	0	1	0	0	0	0	0	0	0	0	0	0	0	0	0	0	0	0	0	0	0	0	2
MetaCyc:PWY-2201	folate transformations I	6	6	6	6	6	6	6	6	6	4	5	6	3	3	2	3	3	3	3	0	3	2	3	3	2	2	1.94444
MetaCyc:PWY-5676	acetyl-CoA fermentation to butanoate II	2	2	2	2	3	2	2	3	2	1	1	3	0	2	1	1	1	1	1	0	1	1	1	1	1	1	1.85714
MetaCyc:HSERMETANA-PWY	L-methionine biosynthesis III	2	2	2	2	2	2	2	2	2	2	1	2	1	0	1	1	1	1	1	0	1	1	1	1	1	1	1.84615
MetaCyc:P122-PWY	heterolactic fermentation	8	8	9	6	6	9	5	6	6	5	6	6	3	3	5	2	7	3	3	0	7	2	2	2	2	2	1.84091
MetaCyc:PWY-6728	methylaspartate cycle	13	13	13	13	12	17	12	12	12	11	9	12	4	6	6	7	6	6	6	1	6	7	7	7	7	7	1.78571
MetaCyc:PWY-6938	NADH repair	2	2	2	2	2	2	2	2	2	1	1	2	1	1	0	1	1	1	1	0	1	1	1	1	1	1	1.76923
MetaCyc:PWY-7384	anaerobic energy metabolism (invertebrates, mitochondrial)	10	10	10	9	9	14	9	9	9	10	6	9	3	4	4	6	4	4	4	1	4	6	6	6	6	6	1.76923
MetaCyc:PWY-5663	tetrahydrobiopterin biosynthesis I	2	2	2	2	2	2	2	2	2	3	2	2	1	1	1	1	1	1	1	1	1	1	1	1	1	1	1.73333
MetaCyc:PWY-5664	tetrahydrobiopterin biosynthesis II	2	2	2	2	2	2	2	2	2	3	2	2	1	1	1	1	1	1	1	1	1	1	1	1	1	1	1.73333
MetaCyc:PWY-6983	tetrahydrobiopterin biosynthesis III	2	2	2	2	2	2	2	2	2	3	2	2	1	1	1	1	1	1	1	1	1	1	1	1	1	1	1.73333
MetaCyc:PWY-7442	drosopterin and aurodrosopterin biosynthesis	2	2	2	2	2	2	2	2	2	3	2	2	1	1	1	1	1	1	1	1	1	1	1	1	1	1	1.73333
MetaCyc:PWY-7235	superpathway of ubiquinol-6 biosynthesis (eukaryotic)	1	1	0	1	0	1	0	0	0	0	0	0	0	1	0	0	0	0	1	0	0	0	0	0	0	0	1.66667
MetaCyc:PWY-6613	tetrahydrofolate salvage from 5,10-methenyltetrahydrofolate	2	2	2	2	2	2	2	2	2	0	2	2	2	2	1	0	2	2	2	0	2	0	0	0	0	0	1.64286
MetaCyc:PWY66-368	ketolysis	2	2	2	2	2	2	2	2	2	1	1	2	0	2	1	1	1	1	1	0	1	1	1	1	1	1	1.64286
MetaCyc:PWY-6386	UDP-<i>N</i>-acetylmuramoyl-pentapeptide biosynthesis II (lysine-containing)	1	1	1	1	1	1	1	1	1	1	1	1	0	0	0	1	0	0	0	0	0	1	1	1	2	1	1.625
MetaCyc:PWY-6614	tetrahydrofolate biosynthesis	1	1	1	1	1	1	1	1	1	1	1	1	1	1	0	0	1	1	1	0	2	0	0	0	0	0	1.625
MetaCyc:PWY-6891	thiazole biosynthesis II (aerobic bacteria)	3	3	3	3	3	3	3	3	3	2	2	3	0	1	1	1	4	2	1	0	6	1	1	1	1	1	1.59091
MetaCyc:PWY-6892	thiazole biosynthesis I (facultative anaerobic bacteria)	3	3	3	3	3	3	3	3	3	2	2	3	0	1	1	1	4	2	1	0	6	1	1	1	1	1	1.59091
MetaCyc:PWY-7250	[2Fe-2S] iron-sulfur cluster biosynthesis	3	3	3	3	3	3	3	3	3	2	2	3	0	1	1	1	4	2	1	0	6	1	1	1	1	1	1.59091
MetaCyc:PWY-40	putrescine biosynthesis I	4	4	4	3	4	4	4	3	3	2	1	4	1	1	2	2	3	1	3	0	2	2	2	2	2	2	1.57692
MetaCyc:PWY0-823	L-arginine degradation III (arginine decarboxylase/agmatinase pathway)	4	4	4	3	4	4	4	3	3	2	1	4	1	1	2	2	3	1	3	0	2	2	2	2	2	2	1.57692
MetaCyc:PWY-7118	chitin degradation to ethanol	6	6	9	6	4	7	5	5	4	4	2	3	2	3	2	2	4	4	3	0	4	3	4	3	3	2	1.55
MetaCyc:PWY-6305	putrescine biosynthesis IV	4	6	5	5	4	5	5	3	3	2	1	4	1	1	2	2	4	2	4	1	3	2	2	2	2	2	1.54839
MetaCyc:P163-PWY	L-lysine fermentation to acetate and butanoate	2	2	2	2	2	2	2	2	2	1	1	2	0	2	1	1	1	1	2	0	1	1	1	1	1	1	1.53333
MetaCyc:P108-PWY	pyruvate fermentation to propanoate I	7	7	7	6	7	11	6	7	7	9	6	7	2	4	4	5	4	4	4	1	4	5	5	5	5	5	1.51724
MetaCyc:CITRULBIO-PWY	L-citrulline biosynthesis	1	3	2	3	1	2	2	1	1	2	1	1	1	1	1	1	1	1	1	0	1	1	1	1	1	1	1.5
MetaCyc:PWY-5851	demethylmenaquinol-9 biosynthesis	1	1	1	1	1	1	1	1	1	1	0	1	1	0	0	1	0	0	0	0	0	1	1	1	1	1	1.5
MetaCyc:PWY-5852	demethylmenaquinol-8 biosynthesis I	1	1	1	1	1	1	1	1	1	1	0	1	1	0	0	1	0	0	0	0	0	1	1	1	1	1	1.5
MetaCyc:PWY-5853	demethylmenaquinol-6 biosynthesis I	1	1	1	1	1	1	1	1	1	1	0	1	1	0	0	1	0	0	0	0	0	1	1	1	1	1	1.5
MetaCyc:PWY-7094	fatty acid salvage	1	1	1	1	1	1	1	1	1	1	0	1	1	1	1	0	1	1	1	0	1	0	0	0	0	0	1.5
MetaCyc:PWY-882	L-ascorbate biosynthesis I (L-galactose pathway)	5	5	5	5	5	5	5	5	5	3	3	5	2	3	2	1	3	3	3	0	4	3	4	3	3	3	1.5
MetaCyc:GLYCOGENSYNTH-PWY	glycogen biosynthesis I (from ADP-D-Glucose)	2	2	2	2	2	2	2	2	2	2	2	2	0	1	0	1	1	1	1	0	1	2	2	2	2	2	1.47059
MetaCyc:PWY-2301	<i>myo</i>-inositol biosynthesis	2	2	4	3	2	2	4	2	2	2	1	2	1	1	1	2	1	1	1	0	1	2	2	2	2	2	1.45
MetaCyc:PWY-5940	streptomycin biosynthesis	2	2	2	2	2	2	2	2	2	2	2	3	0	1	0	1	1	1	1	0	2	2	2	2	2	2	1.44444
MetaCyc:FERMENTATION-PWY	mixed acid fermentation	9	9	12	9	7	12	7	7	7	5	5	7	2	4	4	6	4	5	4	1	5	6	6	7	7	6	1.42647
MetaCyc:PWY-6654	phosphopantothenate biosynthesis III	3	3	3	3	3	3	3	3	3	3	3	3	2	2	0	2	3	2	2	0	2	2	2	2	2	2	1.42308
MetaCyc:PPGPPMET-PWY	ppGpp biosynthesis	2	3	3	2	1	3	4	1	2	1	1	1	1	0	1	1	2	2	2	0	3	1	1	1	1	1	1.38889
MetaCyc:NAD-BIOSYNTHESIS-III	NAD biosynthesis III	2	2	2	2	1	2	2	1	1	1	1	1	1	1	1	1	1	1	1	0	1	1	1	1	1	1	1.35714
MetaCyc:PWY3O-4106	NAD salvage pathway III	2	2	2	2	1	2	2	1	1	1	1	1	1	1	1	1	1	1	1	0	1	1	1	1	1	1	1.35714
MetaCyc:TEICHOICACID-PWY	teichoic acid (poly-glycerol) biosynthesis	2	2	3	3	1	2	3	2	2	1	0	1	1	1	3	1	0	2	1	0	2	1	1	1	1	1	1.35294
MetaCyc:PWY-7111	pyruvate fermentation to isobutanol (engineered)	9	9	11	8	6	10	7	6	6	5	4	6	4	4	3	6	4	4	4	0	5	6	7	6	6	6	1.33333
MetaCyc:PWY-6901	superpathway of glucose and xylose degradation	8	8	6	6	6	8	6	6	6	5	5	6	4	4	5	4	6	4	4	0	6	4	4	4	4	4	1.32759
MetaCyc:P124-PWY	Bifidobacterium shunt	10	10	8	9	9	10	8	9	9	7	7	9	6	6	7	5	8	6	7	1	8	5	5	5	5	5	1.325
MetaCyc:SO4ASSIM-PWY	sulfate reduction I (assimilatory)	1	1	1	1	1	1	1	1	1	1	1	1	1	2	0	1	1	1	1	0	1	0	0	1	0	0	1.3
MetaCyc:P101-PWY	ectoine biosynthesis	3	3	3	3	3	3	3	3	3	2	2	3	2	1	2	2	2	2	2	0	3	2	2	2	2	2	1.2963
MetaCyc:PWY-6559	spermidine biosynthesis II	3	3	3	3	3	3	3	3	3	2	2	3	2	1	2	2	2	2	2	0	3	2	2	2	2	2	1.2963
MetaCyc:PWY-6562	norspermidine biosynthesis	3	3	3	3	3	3	3	3	3	2	2	3	2	1	2	2	2	2	2	0	3	2	2	2	2	2	1.2963
MetaCyc:PWY-7153	grixazone biosynthesis	3	3	3	3	3	3	3	3	3	2	2	3	2	1	2	2	2	2	2	0	3	2	2	2	2	2	1.2963
MetaCyc:PWY66-367	ketogenesis	3	3	3	3	3	3	3	3	3	2	2	3	0	4	2	2	2	2	2	0	2	2	2	2	2	2	1.2963
MetaCyc:PWY-6963	ammonia assimilation cycle I	2	2	3	2	2	3	2	2	2	1	1	1	2	2	1	1	2	2	1	0	2	1	1	1	1	1	1.26316
MetaCyc:GLYCOCAT-PWY	glycogen degradation I	2	2	2	2	2	2	2	2	2	2	2	2	0	1	0	1	2	1	3	0	1	2	2	2	2	2	1.25
MetaCyc:PWY-6385	peptidoglycan biosynthesis III (mycobacteria)	1	1	1	1	1	0	1	0	1	1	0	1	0	0	0	1	0	0	0	0	0	1	1	1	2	1	1.25
MetaCyc:ETHYL-PWY	ethylene biosynthesis I (plants)	1	1	1	1	1	1	1	2	2	2	2	1	1	1	1	1	1	1	1	0	1	1	1	1	1	1	1.21429
MetaCyc:PWY-5912	2'-deoxymugineic acid phytosiderophore biosynthesis	1	1	1	1	1	1	1	2	2	2	2	1	1	1	1	1	1	1	1	0	1	1	1	1	1	1	1.21429
MetaCyc:SAM-PWY	S-adenosyl-L-methionine biosynthesis	1	1	1	1	1	1	1	2	2	2	2	1	1	1	1	1	1	1	1	0	1	1	1	1	1	1	1.21429
MetaCyc:PWY-622	starch biosynthesis	2	2	2	2	3	2	2	3	3	2	2	3	1	2	1	1	2	2	2	0	2	2	2	2	2	2	1.20833
MetaCyc:PWY-5723	Rubisco shunt	8	8	7	8	7	8	7	7	7	6	6	7	6	6	7	4	6	6	8	1	8	4	4	4	4	4	1.19178
MetaCyc:PWY-5188	tetrapyrrole biosynthesis I (from glutamate)	7	7	8	10	7	7	8	8	7	9	7	8	6	6	5	6	6	6	7	0	6	6	6	6	6	6	1.18987
MetaCyc:1CMET2-PWY	<i>N</i><sup>10</sup>-formyl-tetrahydrofolate biosynthesis	5	5	5	5	5	5	5	5	5	3	4	5	3	4	3	4	4	4	4	0	5	3	4	4	3	3	1.18367
MetaCyc:PWY-3841	folate transformations II	5	5	5	5	5	5	5	5	5	3	4	5	3	4	3	4	4	4	4	0	5	3	4	4	3	3	1.18367
MetaCyc:P105-PWY	TCA cycle IV (2-oxoglutarate decarboxylase)	6	6	8	6	6	10	5	6	6	3	5	6	3	5	5	5	5	5	4	1	5	5	5	5	5	5	1.15625
MetaCyc:PWY-6277	superpathway of 5-aminoimidazole ribonucleotide biosynthesis	7	7	8	7	6	8	8	6	6	9	5	6	6	4	6	6	5	5	5	0	6	6	6	6	6	6	1.13514
MetaCyc:PWY-7282	4-amino-2-methyl-5-diphosphomethylpyrimidine biosynthesis (yeast)	3	3	3	3	2	4	3	2	2	3	4	2	3	1	3	2	2	3	3	0	3	2	2	2	2	2	1.12903
MetaCyc:COLANSYN-PWY	colanic acid building blocks biosynthesis	3	3	0	4	5	1	1	3	3	0	0	4	1	2	2	2	1	3	1	0	2	2	2	2	2	2	1.12
MetaCyc:PWY-6163	chorismate biosynthesis from 3-dehydroquinate	5	5	5	5	5	5	5	5	5	5	6	5	3	4	3	5	4	4	4	0	3	5	5	5	5	5	1.10714
MetaCyc:PWY-6703	preQ<sub>0</sub> biosynthesis	3	3	4	4	3	3	4	3	3	5	3	3	3	3	4	2	3	3	3	3	3	2	2	2	2	2	1.10526
MetaCyc:PWY-7197	pyrimidine deoxyribonucleotide phosphorylation	1	1	1	1	1	1	1	1	1	1	1	1	1	0	0	1	1	1	1	0	1	1	1	1	1	1	1.08333
MetaCyc:PWY-7224	purine deoxyribonucleosides salvage	1	1	1	1	1	1	1	1	1	1	1	1	1	0	0	1	1	1	1	0	1	1	1	1	1	1	1.08333
MetaCyc:PWY-5199	factor 420 polyglutamylation	1	1	1	1	1	1	1	1	1	1	2	1	1	1	0	1	1	1	1	0	1	1	1	1	1	1	1.07692
MetaCyc:PWY-7254	TCA cycle VII (acetate-producers)	4	4	4	4	3	6	3	3	3	2	2	3	1	2	2	4	2	2	2	1	2	4	4	4	4	4	1.07692
MetaCyc:PWY-7238	sucrose biosynthesis II	2	2	2	2	3	2	2	3	3	2	2	3	1	2	1	1	3	2	4	0	2	2	2	2	2	2	1.07407
MetaCyc:TRNA-CHARGING-PWY	tRNA charging	21	22	24	24	20	22	24	20	20	18	14	20	17	15	14	18	19	20	18	4	21	18	18	18	18	18	1.05485
MetaCyc:HOMOSERSYN-PWY	L-homoserine biosynthesis	4	4	4	4	4	4	4	4	4	3	4	4	3	2	3	4	3	3	3	0	4	4	4	4	4	4	1.04348
MetaCyc:COA-PWY	coenzyme A biosynthesis I	2	2	2	2	3	2	2	2	2	2	1	2	1	2	0	2	2	2	2	0	2	2	2	2	2	2	1.04167
MetaCyc:COA-PWY-1	coenzyme A biosynthesis II (mammalian)	2	2	2	2	3	2	2	2	2	2	1	2	1	2	0	2	2	2	2	0	2	2	2	2	2	2	1.04167
MetaCyc:PWY-6482	diphthamide biosynthesis (archaea)	2	2	2	2	2	2	2	2	2	3	1	2	2	1	0	2	2	2	2	0	2	2	2	2	2	2	1.04167
MetaCyc:PWY-7124	ethylene biosynthesis V (engineered)	5	5	4	5	4	5	4	4	4	2	3	4	3	3	4	4	3	4	3	0	3	4	4	4	4	4	1.04167
MetaCyc:PWY-561	superpathway of glyoxylate cycle and fatty acid degradation	5	5	6	4	5	7	4	5	5	4	4	5	2	4	4	5	4	4	4	1	4	5	5	5	5	5	1.03448
MetaCyc:PWY-5189	tetrapyrrole biosynthesis II (from glycine)	3	3	4	4	3	3	4	3	3	3	3	3	3	3	2	3	3	3	3	0	3	3	3	3	3	3	1.02564
MetaCyc:ARGSYN-PWY	L-arginine biosynthesis I (via L-ornithine)	7	7	5	8	5	8	5	5	5	4	4	5	5	5	6	5	5	5	6	0	6	5	5	5	5	5	1
MetaCyc:PWY-5120	geranylgeranyl diphosphate biosynthesis	1	1	1	1	1	1	1	1	1	2	1	1	1	1	1	1	1	1	1	0	1	1	1	1	1	1	1
MetaCyc:PWY-5122	geranyl diphosphate biosynthesis	1	1	1	1	1	1	1	1	1	2	1	1	1	1	1	1	1	1	1	0	1	1	1	1	1	1	1
MetaCyc:PWY-5833	CDP-4-dehydro-3,6-dideoxy-D-glucose biosynthesis	0	0	0	0	0	0	0	0	0	0	0	2	0	0	0	0	0	0	0	0	2	0	0	0	0	0	1
MetaCyc:PWY-5958	acridone alkaloid biosynthesis	2	2	2	2	2	2	2	2	2	1	2	2	1	1	1	2	2	2	2	0	2	2	2	2	2	2	1
MetaCyc:PWY-6363	D-<i>myo</i>-inositol (1,4,5)-trisphosphate degradation	1	1	2	1	1	1	2	1	1	1	0	1	1	1	1	1	1	1	1	0	1	1	1	1	1	1	1
MetaCyc:PWY-6659	fusicoccin A biosynthesis	1	1	1	1	1	1	1	1	1	2	1	1	1	1	1	1	1	1	1	0	1	1	1	1	1	1	1
MetaCyc:PWY-6660	2-heptyl-3-hydroxy-4(1<i>H</i>)-quinolone biosynthesis	2	2	2	2	2	2	2	2	2	1	2	2	1	1	1	2	2	2	2	0	2	2	2	2	2	2	1
MetaCyc:PWY-6661	4-hydroxy-2(1<i>H</i>)-quinolone biosynthesis	2	2	2	2	2	2	2	2	2	1	2	2	1	1	1	2	2	2	2	0	2	2	2	2	2	2	1
MetaCyc:PWY-6691	plaunotol biosynthesis	1	1	1	1	1	1	1	1	1	2	1	1	1	1	1	1	1	1	1	0	1	1	1	1	1	1	1
MetaCyc:PWY-7141	(3<i>S</i>)-linalool biosynthesis	1	1	1	1	1	1	1	1	1	2	1	1	1	1	1	1	1	1	1	0	1	1	1	1	1	1	1
MetaCyc:PWY-7182	linalool biosynthesis I	1	1	1	1	1	1	1	1	1	2	1	1	1	1	1	1	1	1	1	0	1	1	1	1	1	1	1
MetaCyc:PWY-7194	pyrimidine nucleobases salvage II	0	0	1	1	0	0	1	0	0	0	0	0	0	1	1	0	1	0	0	0	0	0	0	0	0	0	1
MetaCyc:PWY-7410	ipsdienol biosynthesis	1	1	1	1	1	1	1	1	1	2	1	1	1	1	1	1	1	1	1	0	1	1	1	1	1	1	1
MetaCyc:PWY-7492	paspaline biosynthesis	1	1	1	1	1	1	1	1	1	2	1	1	1	1	1	1	1	1	1	0	1	1	1	1	1	1	1
MetaCyc:PWY-7517	brassicicene C biosynthesis	1	1	1	1	1	1	1	1	1	2	1	1	1	1	1	1	1	1	1	0	1	1	1	1	1	1	1
MetaCyc:PWY-7546	diphthamide biosynthesis (eukaryotes)	1	1	1	1	1	1	1	1	1	1	0	1	1	0	0	1	1	1	1	0	1	1	1	1	1	1	1
MetaCyc:PWY-7659	viridicatumtoxin biosynthesis	1	1	1	1	1	1	1	1	1	2	1	1	1	1	1	1	1	1	1	0	1	1	1	1	1	1	1
MetaCyc:PWY-7709	(3<i>R</i>)-linalool biosynthesis	1	1	1	1	1	1	1	1	1	2	1	1	1	1	1	1	1	1	1	0	1	1	1	1	1	1	1
MetaCyc:PWY-7720	ophiobolin F biosynthesis	1	1	1	1	1	1	1	1	1	2	1	1	1	1	1	1	1	1	1	0	1	1	1	1	1	1	1
MetaCyc:PWY-7721	methyl phomopsenoate biosynthesis	1	1	1	1	1	1	1	1	1	2	1	1	1	1	1	1	1	1	1	0	1	1	1	1	1	1	1
MetaCyc:PWY-7736	stellatic acid biosynthesis	1	1	1	1	1	1	1	1	1	2	1	1	1	1	1	1	1	1	1	0	1	1	1	1	1	1	1
MetaCyc:PYRIDNUCSYN-PWY	NAD biosynthesis I (from aspartate)	4	4	3	3	3	4	3	3	3	3	4	3	3	4	3	3	3	5	3	0	3	3	3	3	3	3	0.953488
MetaCyc:TCA	TCA cycle I (prokaryotic)	7	7	7	7	7	9	6	7	7	3	4	7	4	6	6	7	6	6	6	1	6	7	7	7	7	7	0.940476
MetaCyc:PWY-5123	<i>trans, trans</i>-farnesyl diphosphate biosynthesis	2	2	2	2	2	2	2	2	2	4	2	2	2	2	3	2	2	2	2	0	3	2	2	2	2	2	0.931034
MetaCyc:PWY-6383	mono-<i>trans</i>, poly-<i>cis</i> decaprenyl phosphate biosynthesis	2	2	2	2	2	2	2	2	2	4	2	2	2	2	3	2	2	2	2	0	3	2	2	2	2	2	0.931034
MetaCyc:PWY-6859	<i>all-trans</i>-farnesol biosynthesis	2	2	2	2	2	2	2	2	2	4	2	2	2	2	3	2	2	2	2	0	3	2	2	2	2	2	0.931034
MetaCyc:PWY-7102	bisabolene biosynthesis	2	2	2	2	2	2	2	2	2	4	2	2	2	2	3	2	2	2	2	0	3	2	2	2	2	2	0.931034
MetaCyc:UDPNACETYLGALSYN-PWY	UDP-<i>N</i>-acetyl-D-glucosamine biosynthesis II	2	2	2	3	2	4	2	2	2	1	2	2	1	0	1	3	2	2	2	0	2	3	3	3	3	3	0.931034
MetaCyc:DETOX1-PWY	superoxide radicals degradation	1	1	1	1	1	1	1	1	1	1	1	1	1	1	1	1	2	2	0	0	0	1	1	1	1	1	0.928571
MetaCyc:DETOX1-PWY-1	reactive oxygen species degradation	1	1	1	1	1	1	1	1	1	1	1	1	1	1	1	1	2	2	0	0	0	1	1	1	1	1	0.928571
MetaCyc:PWY-181	photorespiration	1	1	1	1	1	1	1	1	1	1	1	1	1	1	1	1	1	1	1	0	1	1	1	1	1	1	0.928571
MetaCyc:PWY-2161	folate polyglutamylation	1	1	1	1	1	1	1	1	1	1	1	1	1	1	1	1	1	1	1	0	1	1	1	1	1	1	0.928571
MetaCyc:PWY-5194	siroheme biosynthesis	1	1	1	1	1	1	1	1	1	1	1	1	1	1	1	1	1	1	1	0	1	1	1	1	1	1	0.928571
MetaCyc:PWY-6387	UDP-<i>N</i>-acetylmuramoyl-pentapeptide biosynthesis I (<i>meso</i>-diaminopimelate containing)	1	1	1	1	1	1	1	1	1	1	1	1	0	0	0	2	0	0	0	0	0	2	2	2	3	2	0.928571
MetaCyc:PWY-6707	gallate biosynthesis	1	1	1	1	1	1	1	1	1	1	1	1	1	1	1	1	1	1	1	0	1	1	1	1	1	1	0.928571
MetaCyc:PWY-6854	ethylene biosynthesis III (microbes)	1	1	1	1	1	1	1	1	1	1	1	1	1	1	1	1	2	2	0	0	0	1	1	1	1	1	0.928571
MetaCyc:PWY-6896	thiamine salvage I	1	1	1	1	1	1	1	1	1	1	1	1	0	1	2	1	1	1	1	0	1	1	1	1	1	1	0.928571
MetaCyc:PWY-7571	ferrichrome A biosynthesis	1	1	1	1	1	1	1	1	1	1	1	1	0	2	1	1	1	1	1	0	1	1	1	1	1	1	0.928571
MetaCyc:PWY-7003	glycerol degradation to butanol	7	7	5	5	5	7	5	5	5	4	4	5	5	5	6	5	7	5	5	0	7	5	5	5	5	5	0.915493
MetaCyc:PWY-5921	glutaminyl-tRNA<sup>gln</sup> biosynthesis via transamidation	4	6	6	5	5	5	6	5	5	4	3	5	5	5	3	5	5	5	5	2	5	5	5	5	5	5	0.909091
MetaCyc:PWY-2221	Entner-Doudoroff pathway III (semi-phosphorylative)	4	4	3	3	3	4	3	3	3	2	2	3	3	3	4	3	3	3	3	0	4	3	3	3	3	3	0.904762
MetaCyc:PWY-7218	photosynthetic 3-hydroxybutanoate biosynthesis (engineered)	4	4	3	3	3	4	3	3	3	2	2	3	3	3	4	3	3	3	3	0	4	3	3	3	3	3	0.904762
MetaCyc:PWY-6397	mycolyl-arabinogalactan-peptidoglycan complex biosynthesis	3	3	0	4	5	1	1	3	3	0	0	4	1	2	2	3	1	3	1	0	2	3	3	3	3	3	0.903226
MetaCyc:PWY-7328	superpathway of UDP-glucose-derived O-antigen building blocks biosynthesis	3	3	0	4	5	1	1	3	3	0	0	4	1	2	2	3	1	3	1	0	2	3	3	3	3	3	0.903226
MetaCyc:GLYOXYLATE-BYPASS	glyoxylate cycle	1	1	1	1	2	1	1	2	2	1	2	2	1	2	2	1	2	2	2	0	2	1	1	1	1	1	0.9
MetaCyc:PWY-6174	mevalonate pathway II (archaea)	6	6	6	6	6	6	6	6	6	6	5	6	3	8	7	6	6	6	6	0	7	6	6	6	6	6	0.9
MetaCyc:PWY-7391	isoprene biosynthesis II (engineered)	5	5	5	5	5	5	5	5	5	5	4	5	2	7	6	5	5	5	5	0	6	5	5	5	5	5	0.895522
MetaCyc:PWY-7524	mevalonate pathway III (archaea)	5	5	5	5	5	5	5	5	5	5	4	5	2	7	6	5	5	5	5	0	6	5	5	5	5	5	0.895522
MetaCyc:PWY-922	mevalonate pathway I	5	5	5	5	5	5	5	5	5	5	4	5	2	7	6	5	5	5	5	0	6	5	5	5	5	5	0.895522
MetaCyc:PWY-5514	UDP-<i>N</i>-acetyl-D-galactosamine biosynthesis II	1	1	0	1	2	3	0	2	2	1	1	2	1	1	2	1	2	2	2	0	2	1	1	1	1	1	0.894737
MetaCyc:PWY-4983	L-citrulline-nitric oxide cycle	2	2	2	2	2	3	2	2	2	1	2	2	2	2	3	2	2	2	2	0	2	2	2	2	2	2	0.892857
MetaCyc:PWY-5	canavanine biosynthesis	2	2	2	2	2	3	2	2	2	1	2	2	2	2	3	2	2	2	2	0	2	2	2	2	2	2	0.892857
MetaCyc:PWY-5316	nicotine biosynthesis	2	2	2	2	2	2	2	2	2	2	2	2	2	2	2	2	2	3	2	0	2	2	2	2	2	2	0.892857
MetaCyc:PWY-7342	superpathway of nicotine biosynthesis	2	2	2	2	2	2	2	2	2	2	2	2	2	2	2	2	2	3	2	0	2	2	2	2	2	2	0.892857
MetaCyc:PWY490-4	L-asparagine biosynthesis III (tRNA-dependent)	3	5	5	4	4	4	5	4	4	3	2	4	4	3	3	4	4	4	4	3	4	4	4	4	4	4	0.888889
MetaCyc:PWY-6829	tRNA methylation (yeast)	3	3	3	3	3	3	3	3	3	4	2	3	4	3	1	3	3	4	4	1	3	3	3	3	3	3	0.880952
MetaCyc:RIBOSYN2-PWY	flavin biosynthesis I (bacteria and plants)	3	3	3	3	3	3	3	3	3	3	3	3	3	3	4	3	3	3	3	0	4	3	3	3	3	3	0.880952
MetaCyc:PWY-6886	1-butanol autotrophic biosynthesis	5	5	4	4	4	5	4	4	4	3	3	4	4	4	5	4	5	4	4	0	6	4	4	4	4	4	0.877193
MetaCyc:NONMEVIPP-PWY	methylerythritol phosphate pathway I	1	1	1	1	1	1	1	1	1	2	1	1	1	1	2	1	1	1	1	0	2	1	1	1	1	1	0.875
MetaCyc:PWY-7560	methylerythritol phosphate pathway II	1	1	1	1	1	1	1	1	1	2	1	1	1	1	2	1	1	1	1	0	2	1	1	1	1	1	0.875
MetaCyc:PWY-5653	NAD biosynthesis from 2-amino-3-carboxymuconate semialdehyde	1	1	1	1	1	1	1	1	1	1	1	1	1	1	1	1	1	2	1	0	1	1	1	1	1	1	0.866667
MetaCyc:CALVIN-PWY	Calvin-Benson-Bassham cycle	7	7	7	8	7	8	7	7	7	7	7	7	8	8	9	5	11	9	11	3	12	5	5	5	5	5	0.852941
MetaCyc:PWY-5785	di-<i>trans</i>,poly-<i>cis</i>-undecaprenyl phosphate biosynthesis	1	1	1	2	1	3	2	1	1	1	1	1	1	1	1	2	1	1	1	0	1	2	2	2	2	2	0.85
MetaCyc:PWY-6466	pyridoxal 5'-phosphate biosynthesis II	2	2	2	2	2	2	2	2	2	0	1	2	2	0	2	2	2	3	2	0	2	2	2	2	2	2	0.846154
MetaCyc:PWY-7117	C4 photosynthetic carbon assimilation cycle, PEPCK type	2	2	4	3	4	4	3	3	4	3	2	3	3	4	3	3	3	6	4	0	3	3	3	3	3	3	0.844444
MetaCyc:PWY-5913	partial TCA cycle (obligate autotrophs)	8	8	8	8	9	10	7	8	9	4	5	8	6	8	7	9	8	12	8	1	8	9	9	9	9	9	0.823009
MetaCyc:PWY-6167	flavin biosynthesis II (archaea)	6	6	6	6	6	6	6	6	6	6	5	6	6	6	6	7	6	7	7	0	7	7	7	7	7	7	0.818182
MetaCyc:GLUCONEO-PWY	gluconeogenesis I	11	11	10	9	11	15	9	11	11	8	9	11	11	12	13	10	17	13	14	2	16	10	10	10	10	10	0.798742
MetaCyc:PWY-5690	TCA cycle II (plants and fungi)	6	6	6	5	6	8	5	6	6	3	3	6	4	6	6	7	6	6	6	1	6	7	7	7	7	7	0.797619
MetaCyc:PWY66-398	TCA cycle III (animals)	6	6	6	5	6	8	5	6	6	3	3	6	4	6	6	7	6	6	6	1	6	7	7	7	7	7	0.797619
MetaCyc:PWY-1042	glycolysis IV (plant cytosol)	9	9	7	7	7	10	7	7	7	6	6	7	8	8	10	7	12	8	10	2	12	7	7	7	7	7	0.79646
MetaCyc:PWY-6502	oxidized GTP and dGTP detoxification	2	2	1	1	1	3	1	1	1	0	0	1	0	0	0	3	0	0	0	0	0	3	3	3	3	3	0.789474
MetaCyc:MANNOSYL-CHITO-DOLICHOL-BIOSYNTHESIS	protein <i>N</i>-glycosylation (eukaryotic, high mannose)	4	5	4	3	3	4	4	3	3	2	1	3	1	2	1	4	5	6	3	0	2	5	5	5	6	5	0.784314
MetaCyc:PWY-5537	pyruvate fermentation to acetate V	2	2	2	2	2	2	2	2	2	0	0	2	2	2	2	2	2	2	2	0	2	2	2	2	2	2	0.777778
MetaCyc:PWY-6168	flavin biosynthesis III (fungi)	4	4	4	4	4	4	4	4	4	4	4	4	5	5	5	4	5	6	6	0	6	4	4	4	4	4	0.777778
MetaCyc:P341-PWY	glycolysis V (Pyrococcus)	7	7	6	6	7	8	6	7	7	5	5	7	8	8	10	6	10	8	10	2	10	6	6	6	6	6	0.76699
MetaCyc:PWY-7383	anaerobic energy metabolism (invertebrates, cytosol)	2	2	2	2	4	2	2	3	4	2	3	3	3	4	3	2	4	6	4	0	5	2	2	2	2	2	0.761905
MetaCyc:PWY-7377	cob(II)yrinate <i>a,c</i>-diamide biosynthesis I (early cobalt insertion)	9	10	9	10	9	10	9	9	10	7	8	9	11	11	12	11	11	12	11	1	11	11	11	11	11	11	0.748299
MetaCyc:PWY-6936	seleno-amino acid biosynthesis	1	1	3	2	1	1	2	1	1	1	1	1	1	0	1	1	4	3	1	0	6	1	1	1	1	1	0.73913
MetaCyc:PWY-6910	hydroxymethylpyrimidine salvage	1	1	1	1	1	1	1	1	1	1	2	1	2	1	2	1	1	2	2	0	2	1	1	1	1	1	0.736842
MetaCyc:PWY-5386	methylglyoxal degradation I	0	0	0	0	1	1	0	1	1	2	0	1	1	0	0	1	0	1	1	0	1	1	1	1	1	1	0.727273
MetaCyc:PWY-6893	thiamine diphosphate biosynthesis II (Bacillus)	1	1	1	1	1	1	1	1	1	1	1	1	0	1	2	1	2	2	2	0	2	1	1	1	1	1	0.722222
MetaCyc:PWY-6894	thiamine diphosphate biosynthesis I (E. coli)	1	1	1	1	1	1	1	1	1	1	1	1	0	1	2	1	2	2	2	0	2	1	1	1	1	1	0.722222
MetaCyc:PEPTIDOGLYCANSYN-PWY	peptidoglycan biosynthesis I (<I>meso</I>-diaminopimelate containing)	1	1	1	1	1	0	1	0	1	1	0	1	0	0	0	2	0	0	0	0	0	2	2	2	3	2	0.714286
MetaCyc:PWY-6470	peptidoglycan biosynthesis V (&beta;-lactam resistance)	1	1	1	1	1	0	1	0	1	1	0	1	0	0	0	2	0	0	0	0	0	2	2	2	3	2	0.714286
MetaCyc:PWY-7303	3-dimethylallyl-4-hydroxybenzoate biosynthesis	0	0	1	1	1	0	1	1	1	1	1	1	1	1	1	1	1	1	1	0	1	1	1	1	1	1	0.714286
MetaCyc:ANAGLYCOLYSIS-PWY	glycolysis III (from glucose)	6	6	5	5	6	7	5	6	6	5	5	6	7	7	10	5	13	7	9	2	13	5	5	5	5	5	0.69697
MetaCyc:PWY-5265	peptidoglycan biosynthesis II (staphylococci)	1	1	1	1	1	1	1	0	1	1	0	1	0	0	0	2	0	2	0	0	0	2	2	2	3	2	0.6875
MetaCyc:PWY-6471	peptidoglycan biosynthesis IV (Enterococcus faecium)	1	1	1	1	1	1	1	0	1	1	0	1	0	0	0	2	0	2	0	0	0	2	2	2	3	2	0.6875
MetaCyc:PWY-6834	spermidine biosynthesis III	1	1	1	1	1	1	1	1	1	0	0	1	1	1	1	1	2	1	2	0	1	1	1	1	1	1	0.6875
MetaCyc:PWY0-1299	arginine dependent acid resistance	1	1	1	1	1	1	1	1	1	0	0	1	1	1	1	1	2	1	2	0	1	1	1	1	1	1	0.6875
MetaCyc:SUCSYN-PWY	sucrose biosynthesis I (from photosynthesis)	4	4	3	3	4	5	3	4	4	3	3	4	5	5	6	3	9	6	7	2	8	3	3	3	3	3	0.671642
MetaCyc:PWY-7731	superpathway of photosynthetic hydrogen production	1	1	0	0	0	1	0	0	0	0	0	0	0	2	1	0	0	0	0	0	0	0	1	1	0	0	0.666667
MetaCyc:PWY0-1586	peptidoglycan maturation (<i>meso</i>-diaminopimelate containing)	0	0	0	0	0	1	0	0	0	0	0	0	0	0	0	0	0	2	0	0	0	0	0	0	0	0	0.666667
MetaCyc:PWY0-41	allantoin degradation IV (anaerobic)	0	0	0	0	0	0	1	0	0	0	0	0	1	1	0	0	0	0	0	0	0	0	0	0	0	0	0.666667
MetaCyc:PWY-6160	3-dehydroquinate biosynthesis II (archaea)	2	2	2	2	2	2	2	2	2	2	2	2	3	3	3	2	3	3	3	3	4	2	2	2	2	2	0.657895
MetaCyc:PWY-5484	glycolysis II (from fructose 6-phosphate)	9	9	7	7	7	12	7	7	7	6	6	7	9	9	10	9	16	10	12	2	17	9	9	9	9	9	0.657143
MetaCyc:GLYCOLYSIS	glycolysis I (from glucose 6-phosphate)	9	9	7	7	8	12	7	8	8	6	6	8	10	10	11	9	17	11	13	2	18	9	9	9	9	9	0.653061
MetaCyc:PWY-7210	pyrimidine deoxyribonucleotides biosynthesis from CTP	3	3	3	3	3	3	3	3	3	2	2	3	3	4	4	4	4	4	4	0	5	4	5	4	4	4	0.648148
MetaCyc:PWY-7115	C4 photosynthetic carbon assimilation cycle, NAD-ME type	2	2	3	3	5	3	3	4	5	3	3	4	4	6	5	4	5	8	6	0	5	4	4	4	4	4	0.640625
MetaCyc:PWY-6969	TCA cycle V (2-oxoglutarate:ferredoxin oxidoreductase)	9	9	9	9	9	11	8	8	8	5	6	9	10	12	13	12	12	12	12	1	12	13	13	13	13	12	0.627329
MetaCyc:PWY-3881	mannitol biosynthesis	0	0	0	0	1	0	0	1	1	0	0	1	1	1	1	0	1	1	1	0	1	0	0	0	0	0	0.625
MetaCyc:PWY-5054	sorbitol biosynthesis I	0	0	0	0	1	0	0	1	1	0	0	1	1	1	1	0	1	1	1	0	1	0	0	0	0	0	0.625
MetaCyc:PWY-5938	(<i>R</i>)-acetoin biosynthesis I	3	3	2	2	2	3	2	2	2	0	1	2	2	2	1	4	2	2	2	0	3	4	5	4	4	4	0.625
MetaCyc:PWY-6981	chitin biosynthesis	0	0	0	0	1	0	0	1	1	0	0	1	1	1	1	0	1	1	1	0	1	0	0	0	0	0	0.625
MetaCyc:PWY-7335	UDP-<i>N</i>-acetyl-&alpha;-D-mannosaminouronate biosynthesis	2	2	3	2	0	2	3	1	3	0	0	1	2	1	6	2	1	4	2	0	3	2	2	2	2	2	0.625
MetaCyc:PWY-7347	sucrose biosynthesis III	0	0	0	0	1	0	0	1	1	0	0	1	1	1	1	0	1	1	1	0	1	0	0	0	0	0	0.625
MetaCyc:PWY-6545	pyrimidine deoxyribonucleotides <i>de novo</i> biosynthesis III	2	2	2	2	2	2	2	2	2	1	1	2	3	2	2	3	2	2	2	0	4	3	4	3	3	3	0.621622
MetaCyc:PWY-6890	4-amino-2-methyl-5-diphosphomethylpyrimidine biosynthesis	3	3	2	3	2	1	2	2	2	3	3	2	4	2	4	3	3	6	5	0	4	3	3	3	3	3	0.617021
MetaCyc:UDPNAGSYN-PWY	UDP-<i>N</i>-acetyl-D-glucosamine biosynthesis I	2	2	2	3	3	3	2	3	3	1	2	3	3	1	3	4	4	4	4	0	4	4	4	5	4	4	0.612245
MetaCyc:PWY-6389	(<i>S</i>)-acetoin biosynthesis	3	3	2	2	2	3	2	2	2	0	1	2	2	2	1	4	2	2	3	0	3	4	5	4	4	4	0.609756
MetaCyc:PWY66-399	gluconeogenesis III	7	7	6	6	8	9	6	8	8	6	7	8	10	11	14	8	17	12	13	2	16	8	8	8	8	8	0.604167
MetaCyc:CHLOROPHYLL-SYN	chlorophyllide <i>a</i> biosynthesis I (aerobic, light-dependent)	1	1	1	1	1	1	1	1	1	0	1	1	0	1	0	2	0	3	1	0	1	2	2	2	3	2	0.6
MetaCyc:PWY-7159	chlorophyllide <i>a</i> biosynthesis III (aerobic, light independent)	1	1	1	1	1	1	1	1	1	0	1	1	0	1	0	2	0	3	1	0	1	2	2	2	3	2	0.6
MetaCyc:PWY-7385	1,3-propanediol biosynthesis (engineered)	2	2	2	2	3	3	2	3	3	2	2	3	4	4	5	2	6	4	6	2	6	2	2	2	2	2	0.6
MetaCyc:PWY-6897	thiamine salvage II	1	1	1	1	1	1	1	1	1	1	1	1	0	1	2	1	3	3	3	0	3	1	1	1	1	1	0.590909
MetaCyc:PWY-6349	CDP-archaeol biosynthesis	3	3	7	5	3	3	4	3	3	3	2	3	5	5	4	6	5	5	6	2	6	6	6	6	6	6	0.573333
MetaCyc:PWY-6823	molybdenum cofactor biosynthesis	7	7	3	3	3	7	3	3	3	2	2	3	4	6	4	6	9	8	5	0	10	6	6	6	6	6	0.566265
MetaCyc:PWY-5939	(<i>R</i>)-acetoin biosynthesis II	3	3	2	2	2	3	2	3	2	0	1	2	3	3	2	4	3	3	3	0	4	4	5	4	4	4	0.553191
MetaCyc:REDCITCYC	TCA cycle VIII (helicobacter)	6	6	6	6	5	8	5	4	4	4	4	5	7	8	9	9	8	8	8	1	8	10	10	10	10	9	0.551724
MetaCyc:PWY-43	putrescine biosynthesis II	1	1	1	1	1	1	1	1	1	0	0	1	2	2	2	1	3	2	2	0	1	1	1	1	1	1	0.52381
MetaCyc:PWY-7356	thiamine salvage IV (yeast)	1	1	1	1	1	1	1	1	1	1	2	1	2	1	2	1	3	4	4	0	4	1	1	1	1	1	0.518519
MetaCyc:PWY-7357	thiamine formation from pyrithiamine and oxythiamine (yeast)	1	1	1	1	1	1	1	1	1	1	2	1	2	1	2	1	3	4	4	0	4	1	1	1	1	1	0.518519
MetaCyc:HEME-BIOSYNTHESIS-II	heme biosynthesis I (aerobic)	0	0	0	0	0	0	0	0	0	0	0	0	0	0	0	0	0	0	0	0	1	0	0	0	0	0	0.5
MetaCyc:PWY-1269	CMP-3-deoxy-D-<I>manno</I>-octulosonate biosynthesis	0	0	0	0	0	0	0	0	0	0	0	0	0	0	0	0	0	0	1	0	0	0	0	0	0	0	0.5
MetaCyc:PWY-3722	glycine betaine biosynthesis II (Gram-positive bacteria)	0	0	0	0	0	0	0	0	0	0	0	0	0	0	0	0	0	0	0	0	1	0	0	0	0	0	0.5
MetaCyc:PWY-4821	UDP-D-xylose biosynthesis	0	0	0	0	0	0	0	0	0	0	0	0	0	0	0	0	1	0	0	0	0	0	0	0	0	0	0.5
MetaCyc:PWY-5807	heptaprenyl diphosphate biosynthesis	0	0	0	0	0	0	0	0	0	0	0	0	1	0	0	0	0	0	0	0	0	0	0	0	0	0	0.5
MetaCyc:PWY-6390	(<i>S,S</i>)-butanediol biosynthesis	0	0	0	0	0	0	0	0	0	0	0	0	0	0	0	0	0	0	1	0	0	0	0	0	0	0	0.5
MetaCyc:PWY-7178	ethylene glycol biosynthesis	0	0	0	0	0	0	0	0	0	0	0	0	0	0	0	0	0	0	0	0	1	0	0	0	0	0	0.5
MetaCyc:PWY-7494	choline degradation IV	0	0	0	0	0	0	0	0	0	0	0	0	0	0	0	0	0	0	0	0	1	0	0	0	0	0	0.5
MetaCyc:PWY0-1415	superpathway of heme biosynthesis from uroporphyrinogen-III	0	0	0	0	0	0	0	0	0	0	0	0	0	0	0	0	0	0	0	0	1	0	0	0	0	0	0.5
MetaCyc:PWY1F-353	glycine betaine biosynthesis III (plants)	0	0	0	0	0	0	0	0	0	0	0	0	0	0	0	0	0	0	0	0	1	0	0	0	0	0	0.5
MetaCyc:PWY-5198	factor 420 biosynthesis	2	2	3	3	3	3	3	3	3	3	4	3	7	6	5	5	6	6	5	0	7	5	5	5	5	5	0.493151
MetaCyc:PWY-6587	pyruvate fermentation to ethanol III	4	4	7	4	2	5	3	2	2	2	1	2	8	6	7	3	12	8	8	0	8	4	4	4	3	4	0.4875
MetaCyc:PWY-7376	cob(II)yrinate <i>a,c</i>-diamide biosynthesis II (late cobalt incorporation)	5	6	5	6	5	6	5	5	5	4	5	5	7	7	7	15	6	9	7	1	6	11	14	13	16	11	0.480916
MetaCyc:PWY-7184	pyrimidine deoxyribonucleotides <i>de novo</i> biosynthesis I	2	2	2	2	2	2	2	2	2	1	1	2	3	3	3	4	3	3	3	0	5	4	5	4	4	4	0.469388
MetaCyc:PWY-7198	pyrimidine deoxyribonucleotides <i>de novo</i> biosynthesis IV	2	2	2	2	2	2	2	2	2	1	1	2	3	3	3	4	3	3	3	0	5	4	5	4	4	4	0.469388
MetaCyc:P164-PWY	purine nucleobases degradation I (anaerobic)	3	3	4	2	2	3	2	2	2	1	2	2	3	2	2	5	3	8	5	7	6	5	3	5	3	4	0.467742
MetaCyc:PWY-7626	bacilysin biosynthesis	0	0	0	0	1	0	0	1	1	1	1	0	0	1	1	1	1	1	1	0	1	1	1	1	1	1	0.461538
MetaCyc:PWY-241	C4 photosynthetic carbon assimilation cycle, NADP-ME type	0	0	1	1	1	2	1	1	1	1	0	1	1	2	2	2	1	2	2	0	1	2	2	2	2	2	0.458333
MetaCyc:PWY0-166	superpathway of pyrimidine deoxyribonucleotides <i>de novo</i> biosynthesis (E. coli)	3	3	3	3	3	3	3	3	3	1	1	3	5	5	5	5	6	5	6	1	7	5	6	5	5	5	0.458333
MetaCyc:PWY-5531	chlorophyllide <i>a</i> biosynthesis II (anaerobic)	1	1	1	1	1	1	1	1	1	0	1	1	2	3	1	2	0	3	2	0	2	2	2	2	3	2	0.444444
MetaCyc:PWY-6350	archaetidylinositol biosynthesis	0	0	1	1	1	0	1	1	1	1	0	1	2	2	2	1	2	2	2	0	2	1	1	1	1	1	0.428571
MetaCyc:PYRUVDEHYD-PWY	pyruvate decarboxylation to acetyl CoA	0	0	1	2	0	0	2	0	0	0	0	0	1	1	1	1	1	1	1	0	1	1	1	1	1	1	0.428571
MetaCyc:PWY-6141	archaetidylserine and archaetidylethanolamine biosynthesis	1	1	1	1	1	1	1	1	1	0	0	1	1	1	1	3	1	1	2	0	1	3	3	3	3	3	0.407407
MetaCyc:PWY-6643	coenzyme M biosynthesis II	1	1	1	1	2	1	1	1	2	1	1	1	2	2	1	3	4	4	2	0	4	3	3	3	3	3	0.394737
MetaCyc:P261-PWY	coenzyme M biosynthesis I	2	2	2	2	0	2	2	0	0	0	0	0	0	0	0	5	1	0	0	0	1	5	5	5	5	5	0.393939
MetaCyc:CENTFERM-PWY	pyruvate fermentation to butanoate	3	3	3	3	3	3	3	3	3	2	1	3	8	8	8	4	13	9	9	0	9	5	5	5	4	5	0.365591
MetaCyc:PWY-6583	pyruvate fermentation to butanol I	3	3	3	3	3	3	3	3	3	2	1	3	8	8	8	4	13	9	9	0	9	5	5	5	4	5	0.365591
MetaCyc:PWY-6863	pyruvate fermentation to hexanol	3	3	3	3	3	3	3	3	3	2	1	3	8	8	8	4	13	9	9	0	9	5	5	5	4	5	0.365591
MetaCyc:PWY-5046	2-oxoisovalerate decarboxylation to isobutanoyl-CoA	0	0	1	2	0	0	1	0	0	0	0	0	1	1	1	1	1	1	1	0	1	1	1	1	1	1	0.357143
MetaCyc:PWY-5084	2-oxoglutarate decarboxylation to succinyl-CoA	0	0	1	2	0	0	1	0	0	0	0	0	1	1	1	1	1	1	1	0	1	1	1	1	1	1	0.357143
MetaCyc:PWY-6142	gluconeogenesis II (<i>Methanobacterium thermoautotrophicum</i>)	7	7	6	6	7	10	6	7	7	5	5	7	19	17	20	13	25	20	21	2	21	14	14	14	13	14	0.355263
MetaCyc:BETSYN-PWY	glycine betaine biosynthesis I (Gram-negative bacteria)	0	0	0	0	0	0	0	0	0	0	0	0	0	0	0	0	0	0	0	0	2	0	0	0	0	0	0.333333
MetaCyc:CHOLINE-BETAINE-ANA-PWY	choline degradation I	0	0	0	0	0	0	0	0	0	0	0	0	0	0	0	0	0	0	0	0	2	0	0	0	0	0	0.333333
MetaCyc:PWY-5485	pyruvate fermentation to acetate IV	0	0	0	0	0	0	0	0	0	0	0	0	0	0	0	0	0	0	0	0	0	0	0	1	1	0	0.333333
MetaCyc:PWY-5834	CDP-tyvelose biosynthesis	0	0	0	0	0	0	0	0	0	0	0	0	0	0	0	0	2	0	0	0	0	0	0	0	0	0	0.333333
MetaCyc:PWY-6992	1,5-anhydrofructose degradation	0	0	0	0	1	0	0	1	1	0	0	1	2	2	2	0	2	2	2	0	2	0	0	0	0	0	0.333333
MetaCyc:PWY-5695	urate biosynthesis/inosine 5'-phosphate degradation	1	1	1	1	1	1	1	1	1	2	1	1	3	3	2	3	4	3	3	1	5	3	3	3	3	3	0.325581
MetaCyc:PWY-6808	dTDP-D-forosamine biosynthesis	0	0	0	0	3	1	0	3	0	0	1	2	1	1	6	3	3	1	1	0	4	3	2	3	3	3	0.314286
MetaCyc:PWY-6953	dTDP-3-acetamido-&alpha;-D-fucos biosynthesis	0	0	0	0	3	1	0	3	0	0	1	2	1	1	6	3	3	1	1	0	4	3	2	3	3	3	0.314286
MetaCyc:PWY-7312	dTDP-D-&beta;-fucofuranose biosynthesis	0	0	0	0	3	1	0	3	0	0	1	2	1	1	6	3	3	1	1	0	4	3	2	3	3	3	0.314286
MetaCyc:PWY-7315	dTDP-<i>N</i>-acetylthomosamine biosynthesis	0	0	0	0	3	1	0	3	0	0	1	2	1	1	6	3	3	1	1	0	4	3	2	3	3	3	0.314286
MetaCyc:PWY-7316	dTDP-<i>N</i>-acetylviosamine biosynthesis	0	0	0	0	3	1	0	3	0	0	1	2	1	1	6	3	3	1	1	0	4	3	2	3	3	3	0.314286
MetaCyc:PWY-7318	dTDP-3-acetamido-3,6-dideoxy-&alpha;-D-glucose biosynthesis	0	0	0	0	3	1	0	3	0	0	1	2	1	1	6	3	3	1	1	0	4	3	2	3	3	3	0.314286
MetaCyc:PWY-7688	dTDP-D-ravidosamine and dTDP-4-acetyl-D-ravidosamine biosynthesis	0	0	0	0	3	1	0	3	0	0	1	2	1	1	6	3	3	1	1	0	4	3	2	3	3	3	0.314286
MetaCyc:PWY-5497	purine nucleobases degradation II (anaerobic)	4	4	5	3	3	4	3	3	3	2	3	3	12	10	10	9	16	18	14	7	15	10	8	10	7	9	0.262821
MetaCyc:PWY-6308	L-cysteine biosynthesis II (tRNA-dependent)	1	1	1	1	1	1	1	1	1	0	0	1	3	2	2	3	4	4	3	1	4	3	3	3	3	3	0.261905
MetaCyc:PWY-4621	arsenate detoxification II (glutaredoxin)	0	0	1	1	0	1	1	1	0	0	0	0	3	1	1	2	2	1	1	0	1	2	2	2	2	2	0.26087
MetaCyc:ARGDEGRAD-PWY	L-arginine degradation V (arginine deiminase pathway)	0	0	0	0	0	0	0	0	0	0	0	0	1	1	1	0	0	0	0	0	0	0	0	0	0	0	0.25
MetaCyc:DTDPRHAMSYN-PWY	dTDP-L-rhamnose biosynthesis I	0	0	0	0	4	1	0	4	0	0	1	5	1	1	12	5	5	2	2	0	6	5	6	7	6	5	0.25
MetaCyc:PWY-5468	lupanine biosynthesis	0	0	0	0	0	0	0	0	0	0	0	0	0	1	0	0	1	0	1	0	0	0	0	0	0	0	0.25
MetaCyc:PWY-5971	palmitate biosynthesis II (bacteria and plants)	0	0	1	0	0	0	0	0	0	0	0	0	1	1	1	0	1	1	1	0	1	0	0	0	0	0	0.25
MetaCyc:PWY-5989	stearate biosynthesis II (bacteria and plants)	0	0	1	0	0	0	0	0	0	0	0	0	1	1	1	0	1	1	1	0	1	0	0	0	0	0	0.25
MetaCyc:PWY-6309	L-tryptophan degradation XI (mammalian, via kynurenine)	0	0	0	1	0	0	0	0	0	0	0	0	1	1	1	0	1	1	1	0	1	0	0	0	0	0	0.25
MetaCyc:PWY-6375	desferrioxamine E biosynthesis	0	0	0	0	0	0	0	0	0	0	0	0	0	1	0	0	1	0	1	0	0	0	0	0	0	0	0.25
MetaCyc:PWY-6376	desferrioxamine B biosynthesis	0	0	0	0	0	0	0	0	0	0	0	0	0	1	0	0	1	0	1	0	0	0	0	0	0	0	0.25
MetaCyc:PWY-6381	bisucaberin biosynthesis	0	0	0	0	0	0	0	0	0	0	0	0	0	1	0	0	1	0	1	0	0	0	0	0	0	0	0.25
MetaCyc:PWY-7717	3-hydroxy-4-methyl-anthranilate biosynthesis	0	0	0	1	0	0	0	0	0	0	0	0	1	1	1	0	1	1	1	0	1	0	0	0	0	0	0.25
MetaCyc:PWY-7733	3-hydroxyquinaldate biosynthesis	0	0	0	1	0	0	0	0	0	0	0	0	1	1	1	0	1	1	1	0	1	0	0	0	0	0	0.25
MetaCyc:PWY-7734	quinoxaline-2-carboxylate biosynthesis	0	0	0	1	0	0	0	0	0	0	0	0	1	1	1	0	1	1	1	0	1	0	0	0	0	0	0.25
MetaCyc:PWY0-1303	aminopropylcadaverine biosynthesis	0	0	0	0	0	0	0	0	0	0	0	0	0	1	0	0	1	0	1	0	0	0	0	0	0	0	0.25
MetaCyc:PWY-6588	pyruvate fermentation to acetone	2	2	2	2	2	2	2	2	2	1	1	2	8	8	8	4	13	9	9	0	9	5	5	5	4	5	0.247312
MetaCyc:PWY-6876	isopropanol biosynthesis	2	2	2	2	2	2	2	2	2	1	1	2	8	8	8	4	13	9	9	0	9	5	5	5	4	5	0.247312
MetaCyc:PWY-6148	tetrahydromethanopterin biosynthesis	1	1	1	1	0	1	1	1	0	0	0	0	2	2	1	3	2	2	2	0	3	3	3	3	3	3	0.242424
MetaCyc:PYRIDNUCSAL-PWY	NAD salvage pathway I	0	0	0	0	0	1	0	0	0	0	0	0	1	1	0	0	2	3	0	0	1	0	0	0	0	0	0.222222
MetaCyc:CYANCAT-PWY	cyanate degradation	0	0	0	1	0	1	0	0	0	0	0	0	1	1	1	1	1	1	1	0	1	1	1	1	1	1	0.214286
MetaCyc:RUMP-PWY	formaldehyde oxidation I	1	1	0	3	1	1	0	1	1	0	0	1	3	3	4	4	4	5	4	0	4	4	4	4	4	4	0.211538
MetaCyc:PWY-5197	lactate biosynthesis (archaea)	0	0	1	1	0	0	1	0	0	0	0	0	1	1	0	2	1	1	1	0	1	2	2	2	2	2	0.210526
MetaCyc:PWY-6907	thiamine diphosphate biosynthesis III (Staphylococcus)	0	0	0	0	0	0	0	0	0	0	0	0	0	0	0	0	1	1	1	0	1	0	0	0	0	0	0.2
MetaCyc:PWY-6908	thiamine diphosphate biosynthesis IV (eukaryotes)	0	0	0	0	0	0	0	0	0	0	0	0	0	0	0	0	1	1	1	0	1	0	0	0	0	0	0.2
MetaCyc:PWY-5538	pyruvate fermentation to acetate VI	2	2	2	2	2	2	2	2	2	0	0	2	10	8	9	5	14	10	10	0	10	6	6	6	5	6	0.198113
MetaCyc:NPGLUCAT-PWY	Entner-Doudoroff pathway II (non-phosphorylative)	2	2	2	2	1	2	2	1	1	1	1	1	9	7	10	4	14	9	9	0	10	5	5	5	4	5	0.195876
MetaCyc:GDPRHAMSYN-PWY	GDP-D-rhamnose biosynthesis	0	0	0	0	0	0	0	0	0	0	0	0	0	0	0	0	2	0	0	0	2	0	0	0	1	0	0.166667
MetaCyc:ORNDEG-PWY	superpathway of ornithine degradation	0	0	0	0	0	0	0	0	0	0	0	0	0	0	0	0	1	1	1	1	1	0	0	0	0	0	0.166667
MetaCyc:PWY-46	putrescine biosynthesis III	0	0	0	0	0	0	0	0	0	0	0	0	0	0	0	0	1	1	1	1	1	0	0	0	0	0	0.166667
MetaCyc:PWY-5667	CDP-diacylglycerol biosynthesis I	0	0	0	0	0	0	0	0	0	0	0	0	0	0	0	1	0	0	0	0	0	1	0	1	1	1	0.166667
MetaCyc:PWY-5738	GDP-6-deoxy-D-talose biosynthesis	0	0	0	0	0	0	0	0	0	0	0	0	0	0	0	0	2	0	0	0	2	0	0	0	1	0	0.166667
MetaCyc:PWY-5740	GDP-L-colitose biosynthesis	0	0	0	0	0	0	0	0	0	0	0	0	0	0	0	0	2	0	0	0	2	0	0	0	1	0	0.166667
MetaCyc:PWY-5981	CDP-diacylglycerol biosynthesis III	0	0	0	0	0	0	0	0	0	0	0	0	0	0	0	1	0	0	0	0	0	1	0	1	1	1	0.166667
MetaCyc:PWY-7255	ergothioneine biosynthesis I (bacteria)	0	0	0	0	0	0	0	0	0	0	0	0	0	0	0	0	0	0	0	0	0	1	1	2	1	0	0.166667
MetaCyc:PWY0-1319	CDP-diacylglycerol biosynthesis II	0	0	0	0	0	0	0	0	0	0	0	0	0	0	0	1	0	0	0	0	0	1	0	1	1	1	0.166667
MetaCyc:OANTIGEN-PWY	<i>O</i>-antigen building blocks biosynthesis (<i>E. coli</i>)	0	0	0	0	0	0	0	0	0	0	0	0	0	0	0	1	0	0	0	0	0	1	1	1	1	1	0.142857
MetaCyc:PWY-5458	methylglyoxal degradation V	0	0	0	0	0	0	0	0	0	0	0	0	0	0	0	1	0	0	0	0	0	1	1	1	1	1	0.142857
MetaCyc:PWY-5669	phosphatidylethanolamine biosynthesis I	0	0	0	0	0	0	0	0	0	0	0	0	0	0	0	1	0	0	0	0	0	1	1	1	1	1	0.142857
MetaCyc:PWY-5739	GDP-D-perosamine biosynthesis	0	0	0	0	0	0	0	1	0	0	0	0	1	0	0	0	3	3	1	0	3	0	0	0	2	0	0.142857
MetaCyc:PWY-6322	phosphinothricin tripeptide biosynthesis	0	0	0	0	0	0	0	0	0	0	0	0	0	1	0	0	1	2	1	0	1	0	0	0	0	0	0.142857
MetaCyc:PWY-6476	cytidylyl molybdenum cofactor biosynthesis	0	0	0	0	0	0	0	0	0	0	0	0	0	0	0	1	0	0	0	0	0	1	1	1	1	1	0.142857
MetaCyc:PWY-7274	D-cycloserine biosynthesis	0	0	0	0	0	0	0	0	0	0	0	0	0	0	0	0	1	1	0	0	4	0	0	0	0	0	0.142857
MetaCyc:PWY-7622	UDP-galactofuranose biosynthesis	0	0	0	0	0	0	0	0	0	0	0	0	0	0	0	1	0	0	0	0	0	1	1	1	1	1	0.142857
MetaCyc:PWY-881	trehalose biosynthesis II	0	0	0	0	0	0	0	0	0	0	0	0	0	0	0	1	0	0	0	0	0	1	1	1	1	1	0.142857
MetaCyc:TREHALOSESYN-PWY	trehalose biosynthesis III	0	0	0	0	0	0	0	0	0	0	0	0	0	0	0	1	0	0	0	0	0	1	1	1	1	1	0.142857
MetaCyc:PWY-1121	suberin monomers biosynthesis	0	0	0	0	0	0	0	0	0	0	0	0	1	1	1	0	1	1	1	0	1	0	0	0	0	0	0.125
MetaCyc:PWY-321	cutin biosynthesis	0	0	0	0	0	0	0	0	0	0	0	0	1	1	1	0	1	1	1	0	1	0	0	0	0	0	0.125
MetaCyc:PWY-5143	long-chain fatty acid activation	0	0	0	0	0	0	0	0	0	0	0	0	1	1	1	0	1	1	1	0	1	0	0	0	0	0	0.125
MetaCyc:PWY-5147	oleate biosynthesis I (plants)	0	0	0	0	0	0	0	0	0	0	0	0	1	1	1	0	1	1	1	0	1	0	0	0	0	0	0.125
MetaCyc:PWY-5885	wax esters biosynthesis II	0	0	0	0	0	0	0	0	0	0	0	0	1	1	1	0	1	1	1	0	1	0	0	0	0	0	0.125
MetaCyc:PWY-5972	stearate biosynthesis I (animals and fungi)	0	0	0	0	0	0	0	0	0	0	0	0	1	1	1	0	1	1	1	0	1	0	0	0	0	0	0.125
MetaCyc:PWY-6000	&gamma;-linolenate biosynthesis II (animals)	0	0	0	0	0	0	0	0	0	0	0	0	1	1	1	0	1	1	1	0	1	0	0	0	0	0	0.125
MetaCyc:PWY-6001	linoleate biosynthesis II (animals)	0	0	0	0	0	0	0	0	0	0	0	0	1	1	1	0	1	1	1	0	1	0	0	0	0	0	0.125
MetaCyc:PWY-6733	sporopollenin precursors biosynthesis	0	0	0	0	0	0	0	0	0	0	0	0	1	1	1	0	1	1	1	0	1	0	0	0	0	0	0.125
MetaCyc:PWY-6803	phosphatidylcholine acyl editing	0	0	0	0	0	0	0	0	0	0	0	0	1	1	1	0	1	1	1	0	1	0	0	0	0	0	0.125
MetaCyc:PWY-6873	long chain fatty acid ester synthesis for microdiesel production	0	0	0	0	0	0	0	0	0	0	0	0	1	1	1	0	1	1	1	0	1	0	0	0	0	0	0.125
MetaCyc:PWY-6920	6-gingerol analog biosynthesis	0	0	0	0	0	0	0	0	0	0	0	0	1	1	1	0	1	1	1	0	1	0	0	0	0	0	0.125
MetaCyc:PWY-7033	alkane biosynthesis II	0	0	0	0	0	0	0	0	0	0	0	0	1	1	1	0	1	1	1	0	1	0	0	0	0	0	0.125
MetaCyc:PWY-7049	icosapentaenoate biosynthesis II (6-desaturase, mammals)	0	0	0	0	0	0	0	0	0	0	0	0	1	1	1	0	1	1	1	0	1	0	0	0	0	0	0.125
MetaCyc:PWY-7053	docosahexaenoate biosynthesis I (lower eukaryotes)	0	0	0	0	0	0	0	0	0	0	0	0	1	1	1	0	1	1	1	0	1	0	0	0	0	0	0.125
MetaCyc:PWY-7346	UDP-&alpha;-D-glucuronate biosynthesis (from UDP-glucose)	0	0	0	0	0	0	0	0	0	0	0	0	0	0	1	0	1	3	0	0	2	0	0	0	0	0	0.125
MetaCyc:PWY-7724	icosapentaenoate biosynthesis III (8-desaturase, mammals)	0	0	0	0	0	0	0	0	0	0	0	0	1	1	1	0	1	1	1	0	1	0	0	0	0	0	0.125
MetaCyc:PWY-4202	arsenate detoxification I (glutaredoxin)	0	0	0	0	0	0	0	1	0	0	0	0	3	1	1	1	2	1	1	0	1	1	1	1	1	1	0.117647
MetaCyc:HEMESYN2-PWY	heme biosynthesis II (anaerobic)	0	0	0	0	0	0	0	0	0	0	0	0	2	2	1	0	0	0	1	0	2	0	0	0	0	0	0.111111
MetaCyc:PWY-6780	hydrogen production VI	0	0	0	0	0	0	0	0	0	0	0	0	1	2	2	0	1	0	1	0	1	0	0	0	0	0	0.111111
MetaCyc:PWY-1881	formate oxidation to CO<sub>2</sub>	1	1	2	0	0	1	0	0	0	0	0	0	2	1	2	5	2	7	4	7	5	5	3	5	3	4	0.107143
MetaCyc:PWY-6759	hydrogen production III	0	0	0	0	0	0	0	0	0	0	0	0	3	3	2	0	0	0	3	0	0	0	0	0	0	0	0.0833333
MetaCyc:PWY-6785	hydrogen production VIII	0	0	0	0	0	0	0	0	0	0	0	0	3	3	2	0	0	0	3	0	0	0	0	0	0	0	0.0833333
MetaCyc:P2-PWY	citrate lyase activation	0	0	0	0	0	0	0	0	0	0	0	0	1	1	0	1	1	1	1	0	1	1	1	1	1	1	0.0769231
MetaCyc:PWY-5381	pyridine nucleotide cycling (plants)	0	0	0	0	0	1	0	0	0	0	0	0	2	2	1	1	4	4	1	1	4	1	1	1	1	1	0.0769231
MetaCyc:PWY-5796	malonate decarboxylase activation	0	0	0	0	0	0	0	0	0	0	0	0	1	1	0	1	1	1	1	0	1	1	1	1	1	1	0.0769231
MetaCyc:PWY-5964	guanylyl molybdenum cofactor biosynthesis	0	0	0	0	0	0	0	0	0	0	0	0	0	1	1	1	1	1	1	0	1	1	1	1	1	1	0.0769231
MetaCyc:PWY-6151	<i>S</i>-adenosyl-L-methionine cycle I	0	0	0	0	0	0	0	0	0	0	0	0	1	0	1	1	1	1	1	0	1	1	1	1	1	1	0.0769231
MetaCyc:PWY-6627	salinosporamide A biosynthesis	0	0	0	0	0	0	0	0	0	0	0	0	0	1	1	1	1	1	1	0	1	1	1	1	1	1	0.0769231
MetaCyc:PWY-7639	bis(guanylyl molybdenum cofactor) biosynthesis	0	0	0	0	0	0	0	0	0	0	0	0	0	1	1	1	1	1	1	0	1	1	1	1	1	1	0.0769231
MetaCyc:TRESYN-PWY	trehalose biosynthesis I	0	0	0	0	0	0	0	0	0	0	0	0	0	0	0	2	0	0	0	0	0	2	2	2	2	2	0.0769231
MetaCyc:PWY-5750	itaconate biosynthesis	0	0	0	0	0	1	0	0	0	0	0	0	2	2	2	2	2	2	2	0	2	2	2	2	2	2	0.0740741
MetaCyc:PWY-3581	(<i>S</i>)-reticuline biosynthesis I	0	0	0	0	0	0	0	0	0	0	0	0	1	1	1	1	1	1	1	0	1	1	1	1	1	1	0.0714286
MetaCyc:PWY-5155	&beta;-alanine biosynthesis III	0	0	0	0	0	0	0	0	0	0	0	0	1	1	1	1	1	1	1	0	1	1	1	1	1	1	0.0714286
MetaCyc:PWY-5254	methanofuran biosynthesis	0	0	0	0	0	0	0	0	0	0	0	0	1	1	1	1	1	1	1	0	1	1	1	1	1	1	0.0714286
MetaCyc:PWY-5474	hydroxycinnamic acid tyramine amides biosynthesis	0	0	0	0	0	0	0	0	0	0	0	0	1	1	1	1	1	1	1	0	1	1	1	1	1	1	0.0714286
MetaCyc:PWY-6133	(S)-reticuline biosynthesis II	0	0	0	0	0	0	0	0	0	0	0	0	1	1	1	1	1	1	1	0	1	1	1	1	1	1	0.0714286
MetaCyc:PWY-7297	octopamine biosynthesis	0	0	0	0	0	0	0	0	0	0	0	0	1	1	1	1	1	1	1	0	1	1	1	1	1	1	0.0714286
MetaCyc:PWY-6797	6-hydroxymethyl-dihydropterin diphosphate biosynthesis II (archaea)	0	0	0	0	0	0	0	0	0	0	0	0	1	1	2	1	1	1	1	0	1	1	1	1	1	1	0.0666667
MetaCyc:PWY-7710	FeMo cofactor biosynthesis	0	0	0	0	0	0	0	0	0	0	0	0	1	1	2	1	1	1	1	0	1	1	1	1	1	1	0.0666667
MetaCyc:PWY-5344	L-homocysteine biosynthesis	0	0	0	0	0	0	0	0	0	0	0	0	0	0	0	1	3	2	0	0	5	1	1	1	1	1	0.0588235
MetaCyc:PWY-6146	<i>Methanobacterium thermoautotrophicum</i> biosynthetic metabolism	0	0	0	0	0	1	0	0	0	0	0	0	2	2	2	3	2	3	2	0	2	3	3	3	3	3	0.0588235
MetaCyc:NAD-BIOSYNTHESIS-II	NAD salvage pathway II	0	0	0	0	0	0	0	0	0	0	0	0	1	1	1	1	3	2	1	1	4	1	1	1	1	1	0.047619
MetaCyc:METHANOGENESIS-PWY	methanogenesis from H<SUB>2</SUB> and CO<SUB>2</SUB>	1	1	1	1	1	1	1	1	1	1	1	1	13	11	18	23	24	28	19	1	24	23	23	23	23	23	0.0469314
MetaCyc:PWY-7716	penicillin G and penicillin V biosynthesis	0	0	0	0	0	0	0	0	0	0	0	0	0	2	2	2	3	2	2	0	3	2	2	2	2	2	0.037037
MetaCyc:P241-PWY	coenzyme B biosynthesis	0	0	0	0	0	0	0	0	0	0	0	0	3	3	4	3	3	3	3	0	3	3	3	3	3	3	0.0243902
MetaCyc:PWY-5207	coenzyme B/coenzyme M regeneration	0	0	0	0	0	0	0	0	0	0	0	0	4	1	2	3	4	4	4	3	6	3	3	3	3	3	0.0212766
MetaCyc:METH-ACETATE-PWY	methanogenesis from acetate	0	0	0	0	0	0	0	0	0	0	0	0	1	2	2	3	7	6	4	0	4	3	6	3	3	3	0.0208333
MetaCyc:GLUTORN-PWY	L-ornithine biosynthesis I	0	0	0	0	0	0	0	0	0	0	0	0	4	4	3	4	4	4	4	0	4	4	4	4	4	4	0.0192308
MetaCyc:METHFORM-PWY	methyl-coenzyme M reduction to methane	0	0	0	0	0	0	0	0	0	0	0	0	6	1	3	6	3	6	3	0	3	6	6	6	6	6	0.016129
MetaCyc:P142-PWY	pyruvate fermentation to acetate I	0	0	0	0	0	0	0	0	0	0	0	0	8	6	7	3	12	8	8	0	8	4	4	4	3	4	0.0125
MetaCyc:PWY-5483	pyruvate fermentation to acetate III	0	0	0	0	0	0	0	0	0	0	0	0	8	6	7	3	12	8	8	0	8	4	4	4	3	4	0.0125
MetaCyc:PWY-5600	pyruvate fermentation to acetate VII	0	0	0	0	0	0	0	0	0	0	0	0	8	6	7	3	12	8	8	0	8	4	4	4	3	4	0.0125
MetaCyc:GLUDEG-II-PWY	L-glutamate degradation VII (to butanoate)	0	0	0	0	0	0	0	0	0	0	0	0	11	9	9	3	12	8	11	0	8	4	4	4	3	4	0.010989
MetaCyc:PWY-5209	methyl-coenzyme M oxidation to CO<sub>2</sub>	0	0	0	0	0	0	0	0	0	0	0	0	9	9	9	9	11	15	8	1	12	9	9	9	9	9	0.00775194

## Sheet: Kegg
Function ID	Name	Candidatus Nitrosocosmicus exaquare G61	Candidatus Nitrosocosmicus exaquare G61	Candidatus Nitrososphaera evergladensis SR1	Candidatus Nitrososphaera gargensis Ga9-2	Candidatus Nitrosotenuis aquarius AQ6f complete genome	Nitrosocosmicus oleophilus MY3	Nitrososphaera viennensis EN76	Thaumarchaeota archaeon MY2	Thaumarchaeota archaeon N4	Thaumarchaeota archaeon SAT1	uncultured Candidatus Nitrosotenuis sp. bin41	uncultured Candidatus Nitrosotenuis sp. bin71	Methanobacterium thermalcaliphilum DSM 3267	Methanoregula boonei 6A8	Methanoregula formicica SMSP, DSM 22288	Methanoregula sp. DGG0	Methanoregulaceae archaeon JGI M3C4D3-001-G22 (contamination screened)	Methanosphaerula palustris E1-9c, DSM 19958	Methanothermobacter defluvii DSM 7466	Methanothermobacter marburgensis Marburg DSM 2133	Methanothermobacter thermautotrophicus CaT2	Methanothermobacter thermautotrophicus Delta H	Methanothermobacter wolfeii SIV6	unclassified Methanoregulaceae BinDm3	unclassified Methanoregulaceae BinDmb182	unclassified Methanoregulaceae BinUASBm6
KO:K10946	methane/ammonia monooxygenase subunit C (pmoC-amoC)	3	3	6	2	1	3	6	1	2	1	1	1	0	0	0	0	0	0	0	0	0	0	0	0	0	0	31
KO:K00368	nitrite reductase (NO-forming) [EC:1.7.2.1] (nirK)	1	1	2	2	3	1	2	2	2	2	2	1	0	0	0	0	0	0	0	0	0	0	0	0	0	0	22
KO:K12339	cysteine synthase B [EC:2.5.1.47] (cysM)	1	1	3	2	1	1	2	1	1	1	1	1	0	0	0	0	0	0	0	0	0	0	0	0	0	0	17
KO:K15634	probable phosphoglycerate mutase [EC:5.4.2.12] (gpmB)	2	2	1	1	1	2	1	1	1	1	0	0	0	0	0	0	0	0	0	0	0	0	0	0	0	0	14
KO:K00392	sulfite reductase (ferredoxin) [EC:1.8.7.1] (sir)	1	1	1	1	1	1	1	1	1	1	1	1	0	0	0	0	0	0	0	0	0	0	0	0	0	0	13
KO:K00958	sulfate adenylyltransferase [EC:2.7.7.4] (sat, met3)	1	1	1	1	1	1	1	1	1	1	1	1	0	0	0	0	0	0	0	0	0	0	0	0	0	0	13
KO:K10945	methane/ammonia monooxygenase subunit B (pmoB-amoB)	1	1	1	1	1	1	1	1	1	1	1	1	0	0	0	0	0	0	0	0	0	0	0	0	0	0	13
KO:K00299	FMN reductase [EC:1.5.1.38] (ssuE)	2	2	2	1	0	2	2	0	0	0	0	0	0	0	0	0	0	0	0	0	0	0	0	0	0	0	12
KO:K10944	methane/ammonia monooxygenase subunit A [EC:1.14.18.3 1.14.99.39] (pmoA-amoA)	1	1	1	1	1	1	1	1	1	1	1	0	0	0	0	0	0	0	0	0	0	0	0	0	0	0	12
KO:K00121	S-(hydroxymethyl)glutathione dehydrogenase / alcohol dehydrogenase [EC:1.1.1.284 1.1.1.1] (frmA, ADH5, adhC)	2	2	1	1	0	1	0	0	0	0	0	0	0	0	0	0	0	0	0	0	0	0	0	0	0	0	8
KO:K00363	nitrite reductase (NADH) small subunit [EC:1.7.1.15] (nirD)	1	1	1	2	0	1	1	0	0	0	0	0	0	0	0	0	0	0	0	0	0	0	0	0	0	0	8
KO:K01082	3'(2'), 5'-bisphosphate nucleotidase [EC:3.1.3.7] (cysQ, MET22, BPNT1)	0	0	0	0	1	0	0	1	1	1	2	1	0	0	0	0	0	0	0	0	0	0	0	0	0	0	8
KO:K17218	sulfide:quinone oxidoreductase [EC:1.8.5.-] (sqr)	0	0	1	1	1	0	1	1	1	1	0	0	0	0	0	0	0	0	0	0	0	0	0	0	0	0	8
KO:K01011	thiosulfate/3-mercaptopyruvate sulfurtransferase [EC:2.8.1.1 2.8.1.2] (TST, MPST, sseA)	5	5	4	4	5	8	4	4	4	4	3	0	1	0	0	0	0	0	1	1	1	1	1	0	0	0	7.28571
KO:K00260	glutamate dehydrogenase [EC:1.4.1.2] (gudB, rocG)	1	1	1	1	0	1	1	0	0	0	0	0	0	0	0	0	0	0	0	0	0	0	0	0	0	0	7
KO:K11529	glycerate 2-kinase [EC:2.7.1.165] (gk)	1	1	1	1	0	1	1	0	0	0	0	0	0	0	0	0	0	0	0	0	0	0	0	0	0	0	7
KO:K00122	formate dehydrogenase [EC:1.2.1.2] (FDH)	1	1	2	0	0	1	0	0	0	0	0	0	0	0	0	0	0	0	0	0	0	0	0	0	0	0	6
KO:K00860	adenylylsulfate kinase [EC:2.7.1.25] (cysC)	0	0	0	2	1	1	1	1	1	1	3	0	0	0	1	0	0	0	0	0	0	0	0	0	0	0	6
KO:K00261	glutamate dehydrogenase (NAD(P)+) [EC:1.4.1.3] (GLUD1_2, gdhA)	1	1	1	1	0	3	1	0	0	0	0	0	0	0	0	0	0	0	0	0	0	0	0	1	1	0	3
KO:K01079	phosphoserine phosphatase [EC:3.1.3.3] (serB, PSPH)	2	2	2	3	1	2	3	1	1	1	1	1	1	0	0	0	0	0	1	1	1	1	1	0	0	0	3
KO:K00459	nitronate monooxygenase [EC:1.13.12.16] (ncd2, npd)	0	0	1	0	0	0	0	0	0	0	0	0	0	0	0	0	0	0	0	0	0	0	0	0	0	0	2
KO:K01725	cyanate lyase [EC:4.2.1.104] (cynS)	0	0	0	1	0	0	0	0	0	0	0	0	0	0	0	0	0	0	0	0	0	0	0	0	0	0	2
KO:K08097	phosphosulfolactate synthase [EC:4.4.1.19] (E4.4.1.19, comA)	2	2	2	2	0	2	2	0	0	0	0	0	1	0	0	0	0	0	1	1	1	1	1	0	0	0	1.85714
KO:K01915	glutamine synthetase [EC:6.3.1.2] (glnA, GLUL)	2	2	2	2	2	3	2	2	2	1	1	1	1	2	2	1	0	1	1	1	1	1	1	1	1	0	1.53333
KO:K00390	phosphoadenosine phosphosulfate reductase [EC:1.8.4.8] (cysH)	1	1	1	1	1	1	1	1	1	1	1	1	1	1	1	1	0	1	0	0	1	0	0	1	2	0	1.3
KO:K00058	D-3-phosphoglycerate dehydrogenase [EC:1.1.1.95] (serA, PHGDH)	2	2	1	1	1	3	1	1	1	1	1	1	1	1	1	2	0	1	1	1	1	1	1	1	1	1	1.13333
KO:K12234	coenzyme F420-0:L-glutamate ligase / coenzyme F420-1:gamma-L-glutamate ligase [EC:6.3.2.31 6.3.2.34] (cofE, fbiB)	1	1	1	1	1	1	1	1	1	1	1	2	1	1	1	1	0	1	1	1	1	1	1	1	1	0	1.07692
KO:K00018	glycerate dehydrogenase [EC:1.1.1.29] (hprA)	0	0	0	0	0	0	0	0	0	0	0	0	0	0	0	0	0	0	0	0	0	0	0	0	0	0	1
KO:K00093	methanol dehydrogenase [EC:1.1.1.244] (medh)	0	0	0	0	0	0	0	0	0	0	0	0	0	0	0	0	0	0	0	0	0	0	0	0	0	0	1
KO:K00124	formate dehydrogenase iron-sulfur subunit (fdoH)	0	0	0	0	0	0	0	0	0	0	0	0	0	0	0	0	0	0	0	0	0	0	0	0	0	0	1
KO:K00126	formate dehydrogenase subunit delta [EC:1.2.1.2] (fdsD)	0	0	0	0	0	0	0	0	0	0	0	0	0	0	0	0	0	0	0	0	0	0	0	0	0	0	1
KO:K00127	formate dehydrogenase subunit gamma (fdoI)	0	0	0	0	0	0	0	0	0	0	0	0	0	0	0	0	0	0	0	0	0	0	0	0	0	0	1
KO:K00148	glutathione-independent formaldehyde dehydrogenase [EC:1.2.1.46] (fdhA)	0	0	0	0	0	0	0	0	0	0	0	0	0	0	0	0	0	0	0	0	0	0	0	0	0	0	1
KO:K00264	glutamate synthase (NADPH/NADH) [EC:1.4.1.13 1.4.1.14] (GLT1)	0	0	0	0	0	0	0	0	0	0	0	0	0	0	0	0	0	0	0	0	0	0	0	0	0	0	1
KO:K00265	glutamate synthase (NADPH/NADH) large chain [EC:1.4.1.13 1.4.1.14] (gltB)	0	0	0	0	0	0	0	0	0	0	0	0	0	0	0	0	0	0	0	0	0	0	0	0	0	0	1
KO:K00284	glutamate synthase (ferredoxin) [EC:1.4.7.1] (E1.4.7.1)	0	0	0	0	0	0	0	0	0	0	0	0	0	0	0	0	0	0	0	0	0	0	0	0	0	0	1
KO:K00317	dimethylamine/trimethylamine dehydrogenase [EC:1.5.8.1 1.5.8.2] (dmd-tmd)	0	0	0	0	0	0	0	0	0	0	0	0	0	0	0	0	0	0	0	0	0	0	0	0	0	0	1
KO:K00360	assimilatory nitrate reductase electron transfer subunit [EC:1.7.99.4] (nasB)	0	0	0	0	0	0	0	0	0	0	0	0	0	0	0	0	0	0	0	0	0	0	0	0	0	0	1
KO:K00362	nitrite reductase (NADH) large subunit [EC:1.7.1.15] (nirB)	0	0	0	0	0	0	0	0	0	0	0	0	0	0	0	0	0	0	0	0	0	0	0	0	0	0	1
KO:K00366	ferredoxin-nitrite reductase [EC:1.7.7.1] (nirA)	0	0	0	0	0	0	0	0	0	0	0	0	0	0	0	0	0	0	0	0	0	0	0	0	0	0	1
KO:K00367	ferredoxin-nitrate reductase [EC:1.7.7.2] (narB)	0	0	0	0	0	0	0	0	0	0	0	0	0	0	0	0	0	0	0	0	0	0	0	0	0	0	1
KO:K00370	nitrate reductase alpha subunit [EC:1.7.99.4] (narG)	0	0	0	0	0	0	0	0	0	0	0	0	0	0	0	0	0	0	0	0	0	0	0	0	0	0	1
KO:K00371	nitrate reductase beta subunit [EC:1.7.99.4] (narH)	0	0	0	0	0	0	0	0	0	0	0	0	0	0	0	0	0	0	0	0	0	0	0	0	0	0	1
KO:K00372	assimilatory nitrate reductase catalytic subunit [EC:1.7.99.4] (nasA)	0	0	0	0	0	0	0	0	0	0	0	0	0	0	0	0	0	0	0	0	0	0	0	0	0	0	1
KO:K00373	nitrate reductase delta subunit (narJ)	0	0	0	0	0	0	0	0	0	0	0	0	0	0	0	0	0	0	0	0	0	0	0	0	0	0	1
KO:K00374	nitrate reductase gamma subunit [EC:1.7.99.4] (narI)	0	0	0	0	0	0	0	0	0	0	0	0	0	0	0	0	0	0	0	0	0	0	0	0	0	0	1
KO:K00376	nitrous-oxide reductase [EC:1.7.2.4] (nosZ)	0	0	0	0	0	0	0	0	0	0	0	0	0	0	0	0	0	0	0	0	0	0	0	0	0	0	1
KO:K00380	sulfite reductase (NADPH) flavoprotein alpha-component [EC:1.8.1.2] (cysJ)	0	0	0	0	0	0	0	0	0	0	0	0	0	0	0	0	0	0	0	0	0	0	0	0	0	0	1
KO:K00381	sulfite reductase (NADPH) hemoprotein beta-component [EC:1.8.1.2] (cysI)	0	0	0	0	0	0	0	0	0	0	0	0	0	0	0	0	0	0	0	0	0	0	0	0	0	0	1
KO:K00385	anaerobic sulfite reductase subunit C (asrC)	0	0	0	0	0	0	0	0	0	0	0	0	0	0	0	0	0	0	0	0	0	0	0	0	0	0	1
KO:K00387	sulfite oxidase [EC:1.8.3.1] (SUOX)	0	0	0	0	0	0	0	0	0	0	0	0	0	0	0	0	0	0	0	0	0	0	0	0	0	0	1
KO:K00394	adenylylsulfate reductase, subunit A [EC:1.8.99.2] (aprA)	0	0	0	0	0	0	0	0	0	0	0	0	0	0	0	0	0	0	0	0	0	0	0	0	0	0	1
KO:K00395	adenylylsulfate reductase, subunit B [EC:1.8.99.2] (aprB)	0	0	0	0	0	0	0	0	0	0	0	0	0	0	0	0	0	0	0	0	0	0	0	0	0	0	1
KO:K00531	nitrogenase delta subunit [EC:1.18.6.1] (anfG)	0	0	0	0	0	0	0	0	0	0	0	0	0	0	0	0	0	0	0	0	0	0	0	0	0	0	1
KO:K00625	phosphate acetyltransferase [EC:2.3.1.8] (E2.3.1.8, pta)	0	0	0	0	0	0	0	0	0	0	0	0	0	0	0	0	0	0	0	0	0	0	0	0	0	0	1
KO:K00651	homoserine O-succinyltransferase [EC:2.3.1.46] (metA)	0	0	0	0	0	0	0	0	0	0	0	0	0	0	0	0	0	0	0	0	0	0	0	0	0	0	1
KO:K00830	alanine-glyoxylate transaminase / serine-glyoxylate transaminase / serine-pyruvate transaminase [EC:2.6.1.44 2.6.1.45 2.6.1.51] (AGXT)	0	0	0	0	0	0	0	0	0	0	0	0	0	0	0	0	0	0	0	0	0	0	0	0	0	0	1
KO:K00831	phosphoserine aminotransferase [EC:2.6.1.52] (serC, PSAT1)	0	0	0	0	0	0	0	0	0	0	0	0	0	0	0	0	0	0	0	0	0	0	0	0	0	0	1
KO:K00863	dihydroxyacetone kinase [EC:2.7.1.29] (E2.7.1.29, DAK1, DAK2)	0	0	0	0	0	0	0	0	0	0	0	0	0	0	0	0	0	0	0	0	0	0	0	0	0	0	1
KO:K00925	acetate kinase [EC:2.7.2.1] (ackA)	0	0	0	0	0	0	0	0	0	0	0	0	0	0	0	0	0	0	0	0	0	0	0	0	0	0	1
KO:K01070	S-formylglutathione hydrolase [EC:3.1.2.12] (frmB, ESD, fghA)	0	0	0	0	0	0	0	0	0	0	0	0	0	0	0	0	0	0	0	0	0	0	0	0	0	0	1
KO:K01086	fructose-1,6-bisphosphatase I / sedoheptulose-1,7-bisphosphatase [EC:3.1.3.11 3.1.3.37] (fbp-SEBP)	0	0	0	0	0	0	0	0	0	0	0	0	0	0	0	0	0	0	0	0	0	0	0	0	0	0	1
KO:K01455	formamidase [EC:3.5.1.49] (E3.5.1.49)	0	0	0	0	0	0	0	0	0	0	0	0	0	0	0	0	0	0	0	0	0	0	0	0	0	0	1
KO:K01501	nitrilase [EC:3.5.5.1] (E3.5.5.1)	0	0	0	0	0	0	0	0	0	0	0	0	0	0	0	0	0	0	0	0	0	0	0	0	0	0	1
KO:K01622	fructose 1,6-bisphosphate aldolase/phosphatase [EC:4.1.2.13 3.1.3.11] (K01622)	1	1	1	1	1	2	1	1	1	1	1	1	1	1	0	1	0	1	1	1	1	1	1	1	1	2	1
KO:K01623	fructose-bisphosphate aldolase, class I [EC:4.1.2.13] (ALDO)	0	0	0	0	0	0	0	0	0	0	0	0	0	0	0	0	0	0	0	0	0	0	0	0	0	0	1
KO:K01672	carbonic anhydrase [EC:4.2.1.1] (E4.2.1.1)	0	0	0	0	0	0	0	0	0	0	0	0	0	0	0	0	0	0	0	0	0	0	0	0	0	0	1
KO:K01674	carbonic anhydrase [EC:4.2.1.1] (cah)	0	0	0	0	0	0	0	0	0	0	0	0	0	0	0	0	0	0	0	0	0	0	0	0	0	0	1
KO:K01739	cystathionine gamma-synthase [EC:2.5.1.48] (metB)	0	0	0	0	0	0	0	0	0	0	0	0	0	0	0	0	0	0	0	0	0	0	0	0	0	0	1
KO:K01948	carbamoyl-phosphate synthase (ammonia) [EC:6.3.4.16] (CPS1)	0	0	0	0	0	0	0	0	0	0	0	0	0	0	0	0	0	0	0	0	0	0	0	0	0	0	1
KO:K02045	sulfate transport system ATP-binding protein [EC:3.6.3.25] (cysA)	0	0	0	0	0	0	0	0	0	0	0	0	0	0	0	0	0	0	0	0	0	0	0	0	0	0	1
KO:K02046	sulfate transport system permease protein (cysU)	0	0	0	0	0	0	0	0	0	0	0	0	0	0	0	0	0	0	0	0	0	0	0	0	0	0	1
KO:K02047	sulfate transport system permease protein (cysW)	0	0	0	0	0	0	0	0	0	0	0	0	0	0	0	0	0	0	0	0	0	0	0	0	0	0	1
KO:K02048	sulfate transport system substrate-binding protein (cysP, sbp)	0	0	0	0	0	0	0	0	0	0	0	0	0	0	0	0	0	0	0	0	0	0	0	0	0	0	1
KO:K02203	phosphoserine / homoserine phosphotransferase [EC:3.1.3.3 2.7.1.39] (thrH)	0	0	0	0	0	0	0	0	0	0	0	0	0	0	0	0	0	0	0	0	0	0	0	0	0	0	1
KO:K02305	nitric oxide reductase subunit C (norC)	0	0	0	0	0	0	0	0	0	0	0	0	0	0	0	0	0	0	0	0	0	0	0	0	0	0	1
KO:K02439	thiosulfate sulfurtransferase [EC:2.8.1.1] (glpE)	0	0	0	0	0	0	0	0	0	0	0	0	0	0	0	0	0	0	0	0	0	0	0	0	0	0	1
KO:K02446	fructose-1,6-bisphosphatase II [EC:3.1.3.11] (glpX)	0	0	0	0	0	0	0	0	0	0	0	0	0	0	0	0	0	0	0	0	0	0	0	0	0	0	1
KO:K02567	periplasmic nitrate reductase NapA [EC:1.7.99.4] (napA)	0	0	0	0	0	0	0	0	0	0	0	0	0	0	0	0	0	0	0	0	0	0	0	0	0	0	1
KO:K02568	cytochrome c-type protein NapB (napB)	0	0	0	0	0	0	0	0	0	0	0	0	0	0	0	0	0	0	0	0	0	0	0	0	0	0	1
KO:K02575	MFS transporter, NNP family, nitrate/nitrite transporter (NRT, narK, nrtP, nasA)	0	0	0	0	0	0	0	0	0	0	0	0	0	0	0	0	0	0	0	0	0	0	0	0	0	0	1
KO:K03119	taurine dioxygenase [EC:1.14.11.17] (tauD)	0	0	0	0	0	0	0	0	0	0	0	0	0	0	0	0	0	0	0	0	0	0	0	0	0	0	1
KO:K03385	nitrite reductase (cytochrome c-552) [EC:1.7.2.2] (nrfA)	0	0	0	0	0	0	0	0	0	0	0	0	0	0	0	0	0	0	0	0	0	0	0	0	0	0	1
KO:K03396	S-(hydroxymethyl)glutathione synthase [EC:4.4.1.22] (gfa)	0	0	0	0	0	0	0	0	0	0	0	0	0	0	0	0	0	0	0	0	0	0	0	0	0	0	1
KO:K03518	carbon-monoxide dehydrogenase small subunit [EC:1.2.99.2] (coxS)	0	0	0	0	0	0	0	0	0	0	0	0	0	0	0	0	0	0	0	0	0	0	0	0	0	0	1
KO:K03519	carbon-monoxide dehydrogenase medium subunit [EC:1.2.99.2] (coxM, cutM)	0	0	0	0	0	0	0	0	0	0	0	0	0	0	0	0	0	0	0	0	0	0	0	0	0	0	1
KO:K03520	carbon-monoxide dehydrogenase large subunit [EC:1.2.99.2] (coxL, cutL)	0	0	0	0	0	0	0	0	0	0	0	0	0	0	0	0	0	0	0	0	0	0	0	0	0	0	1
KO:K04041	fructose-1,6-bisphosphatase III [EC:3.1.3.11] (fbp3)	0	0	0	0	0	0	0	0	0	0	0	0	0	0	0	0	0	0	0	0	0	0	0	0	0	0	1
KO:K04091	alkanesulfonate monooxygenase [EC:1.14.14.5] (ssuD)	0	0	0	0	0	0	0	0	0	0	0	0	0	0	0	0	0	0	0	0	0	0	0	0	0	0	1
KO:K04480	methanol---5-hydroxybenzimidazolylcobamide Co-methyltransferase [EC:2.1.1.90] (mtaB)	0	0	0	0	0	0	0	0	0	0	0	0	0	0	0	0	0	0	0	0	0	0	0	0	0	0	1
KO:K04561	nitric oxide reductase subunit B [EC:1.7.2.5] (norB)	0	0	0	0	0	0	0	0	0	0	0	0	0	0	0	0	0	0	0	0	0	0	0	0	0	0	1
KO:K05301	sulfite dehydrogenase [EC:1.8.2.1] (E1.8.2.1)	0	0	0	0	0	0	0	0	0	0	0	0	0	0	0	0	0	0	0	0	0	0	0	0	0	0	1
KO:K05907	adenylyl-sulfate reductase (glutathione) [EC:1.8.4.9] (APR)	0	0	0	0	0	0	0	0	0	0	0	0	0	0	0	0	0	0	0	0	0	0	0	0	0	0	1
KO:K06881	bifunctional oligoribonuclease and PAP phosphatase NrnA [EC:3.1.3.7 3.1.13.3] (nrnA)	0	0	0	0	0	0	0	0	0	0	0	0	0	0	0	0	0	0	0	0	0	0	0	0	0	0	1
KO:K07306	anaerobic dimethyl sulfoxide reductase subunit A [EC:1.8.5.3] (dmsA)	0	0	0	0	0	0	0	0	0	0	0	0	0	0	0	0	0	0	0	0	0	0	0	0	0	0	1
KO:K07307	anaerobic dimethyl sulfoxide reductase subunit B (DMSO reductase iron- sulfur subunit) (dmsB)	0	0	0	0	0	0	0	0	0	0	0	0	0	0	0	0	0	0	0	0	0	0	0	0	0	0	1
KO:K07308	anaerobic dimethyl sulfoxide reductase subunit C (DMSO reductase anchor subunit) (dmsC)	0	0	0	0	0	0	0	0	0	0	0	0	0	0	0	0	0	0	0	0	0	0	0	0	0	0	1
KO:K08352	thiosulfate reductase / polysulfide reductase chain A (phsA, psrA)	0	0	0	0	0	0	0	0	0	0	0	0	0	0	0	0	0	0	0	0	0	0	0	0	0	0	1
KO:K08353	thiosulfate reductase electron transport protein (phsB)	0	0	0	0	0	0	0	0	0	0	0	0	0	0	0	0	0	0	0	0	0	0	0	0	0	0	1
KO:K08354	thiosulfate reductase cytochrome b subunit (phsC)	0	0	0	0	0	0	0	0	0	0	0	0	0	0	0	0	0	0	0	0	0	0	0	0	0	0	1
KO:K08357	tetrathionate reductase subunit A (ttrA)	0	0	0	0	0	0	0	0	0	0	0	0	0	0	0	0	0	0	0	0	0	0	0	0	0	0	1
KO:K08358	tetrathionate reductase subunit B (ttrB)	0	0	0	0	0	0	0	0	0	0	0	0	0	0	0	0	0	0	0	0	0	0	0	0	0	0	1
KO:K08359	tetrathionate reductase subunit C (ttrC)	0	0	0	0	0	0	0	0	0	0	0	0	0	0	0	0	0	0	0	0	0	0	0	0	0	0	1
KO:K08685	quinohemoprotein amine dehydrogenase [EC:1.4.9.1] (qhpA)	0	0	0	0	0	0	0	0	0	0	0	0	0	0	0	0	0	0	0	0	0	0	0	0	0	0	1
KO:K08691	malyl-CoA/(S)-citramalyl-CoA lyase [EC:4.1.3.24 4.1.3.25] (mcl)	0	0	0	0	0	0	0	0	0	0	0	0	0	0	0	0	0	0	0	0	0	0	0	0	0	0	1
KO:K08692	malate-CoA ligase subunit alpha [EC:6.2.1.9] (mtkB)	0	0	0	0	0	0	0	0	0	0	0	0	0	0	0	0	0	0	0	0	0	0	0	0	0	0	1
KO:K08738	cytochrome c (CYC)	0	0	0	0	0	0	0	0	0	0	0	0	0	0	0	0	0	0	0	0	0	0	0	0	0	0	1
KO:K10150	cysteine synthase / O-phosphoserine sulfhydrylase / cystathionine beta-synthase [EC:2.5.1.47 2.5.1.65 4.2.1.22] (cysO)	0	0	0	0	0	0	0	0	0	0	0	0	0	0	0	0	0	0	0	0	0	0	0	0	0	0	1
KO:K10534	nitrate reductase (NAD(P)H) [EC:1.7.1.1 1.7.1.2 1.7.1.3] (NR)	0	0	0	0	0	0	0	0	0	0	0	0	0	0	0	0	0	0	0	0	0	0	0	0	0	0	1
KO:K10535	hydroxylamine dehydrogenase [EC:1.7.2.6] (hao)	0	0	0	0	0	0	0	0	0	0	0	0	0	0	0	0	0	0	0	0	0	0	0	0	0	0	1
KO:K10713	5,6,7,8-tetrahydromethanopterin hydro-lyase [EC:4.2.1.147] (fae)	0	0	0	0	0	0	0	0	0	0	0	0	0	0	0	0	0	0	0	0	0	0	0	0	0	0	1
KO:K10714	methylene-tetrahydromethanopterin dehydrogenase [EC:1.5.1.-] (mtdB)	0	0	0	0	0	0	0	0	0	0	0	0	0	0	0	0	0	0	0	0	0	0	0	0	0	0	1
KO:K10764	O-succinylhomoserine sulfhydrylase [EC:2.5.1.-] (metZ)	0	0	0	0	0	0	0	0	0	0	0	0	0	0	0	0	0	0	0	0	0	0	0	0	0	0	1
KO:K10831	taurine transport system ATP-binding protein [EC:3.6.3.36] (tauB)	0	0	0	0	0	0	0	0	0	0	0	0	0	0	0	0	0	0	0	0	0	0	0	0	0	0	1
KO:K11180	sulfite reductase alpha subunit [EC:1.8.99.3 1.8.99.5] (dsrA)	0	0	0	0	0	0	0	0	0	0	0	0	0	0	0	0	0	0	0	0	0	0	0	0	0	0	1
KO:K11181	sulfite reductase beta subunit [EC:1.8.99.3 1.8.99.5] (dsrB)	0	0	0	0	0	0	0	0	0	0	0	0	0	0	0	0	0	0	0	0	0	0	0	0	0	0	1
KO:K11212	LPPG:FO 2-phospho-L-lactate transferase [EC:2.7.8.28] (cofD)	1	1	1	1	1	1	1	1	1	1	1	1	1	1	1	1	0	1	1	1	1	1	1	1	1	0	1
KO:K11532	fructose-1,6-bisphosphatase II / sedoheptulose-1,7-bisphosphatase [EC:3.1.3.11 3.1.3.37] (glpX-SEBP)	0	0	0	0	0	0	0	0	0	0	0	0	0	0	0	0	0	0	0	0	0	0	0	0	0	0	1
KO:K11645	fructose-bisphosphate aldolase, class I [EC:4.1.2.13] (fbaB)	0	0	0	0	0	0	0	0	0	0	0	0	0	0	0	0	0	0	0	0	0	0	0	0	0	0	1
KO:K13034	L-3-cyanoalanine synthase/ cysteine synthase [EC:2.5.1.47 4.4.1.9] (ATCYSC1)	0	0	0	0	0	0	0	0	0	0	0	0	0	0	0	0	0	0	0	0	0	0	0	0	0	0	1
KO:K13788	phosphate acetyltransferase [EC:2.3.1.8] (pta)	0	0	0	0	0	0	0	0	0	0	0	0	0	0	0	0	0	0	0	0	0	0	0	0	0	0	1
KO:K13811	3'-phosphoadenosine 5'-phosphosulfate synthase [EC:2.7.7.4 2.7.1.25] (PAPSS)	0	0	0	0	0	0	0	0	0	0	0	0	0	0	0	0	0	0	0	0	0	0	0	0	0	0	1
KO:K14028	methanol dehydrogenase (cytochrome c) subunit 1 [EC:1.1.2.7] (mdh1, mxaF)	0	0	0	0	0	0	0	0	0	0	0	0	0	0	0	0	0	0	0	0	0	0	0	0	0	0	1
KO:K14029	methanol dehydrogenase (cytochrome c) subunit 2 [EC:1.1.2.7] (mdh2, mxaI)	0	0	0	0	0	0	0	0	0	0	0	0	0	0	0	0	0	0	0	0	0	0	0	0	0	0	1
KO:K14067	malate-CoA ligase subunit beta [EC:6.2.1.9] (mtkA)	0	0	0	0	0	0	0	0	0	0	0	0	0	0	0	0	0	0	0	0	0	0	0	0	0	0	1
KO:K14080	[methyl-Co(III) methanol-specific corrinoid protein]:coenzyme M methyltransferase [EC:2.1.1.246] (mtaA)	0	0	0	0	0	0	0	0	0	0	0	0	0	0	0	0	0	0	0	0	0	0	0	0	0	0	1
KO:K14081	methanol corrinoid protein (mtaC)	0	0	0	0	0	0	0	0	0	0	0	0	0	0	0	0	0	0	0	0	0	0	0	0	0	0	1
KO:K14082	[methyl-Co(III) methylamine-specific corrinoid protein]:coenzyme M methyltransferase [EC:2.1.1.247] (mtbA)	0	0	0	0	0	0	0	0	0	0	0	0	0	0	0	0	0	0	0	0	0	0	0	0	0	0	1
KO:K14083	trimethylamine---corrinoid protein Co-methyltransferase [EC:2.1.1.250] (mttB)	0	0	0	0	0	0	0	0	0	0	0	0	0	0	0	0	0	0	0	0	0	0	0	0	0	0	1
KO:K14084	trimethylamine corrinoid protein (mttC)	0	0	0	0	0	0	0	0	0	0	0	0	0	0	0	0	0	0	0	0	0	0	0	0	0	0	1
KO:K14940	gamma-F420-2:alpha-L-glutamate ligase [EC:6.3.2.32] (cofF)	0	0	0	0	0	0	0	0	0	0	0	0	0	0	0	0	0	0	0	0	0	0	0	0	0	0	1
KO:K15022	formate dehydrogenase beta subunit [EC:1.2.1.43] (fdhB1)	0	0	0	0	0	0	0	0	0	0	0	0	0	0	0	0	0	0	0	0	0	0	0	0	0	0	1
KO:K15228	methylamine dehydrogenase light chain [EC:1.4.9.1] (mauA)	0	0	0	0	0	0	0	0	0	0	0	0	0	0	0	0	0	0	0	0	0	0	0	0	0	0	1
KO:K15229	methylamine dehydrogenase heavy chain [EC:1.4.9.1] (mauB)	0	0	0	0	0	0	0	0	0	0	0	0	0	0	0	0	0	0	0	0	0	0	0	0	0	0	1
KO:K15371	glutamate dehydrogenase [EC:1.4.1.2] (GDH2)	0	0	0	0	0	0	0	0	0	0	0	0	0	0	0	0	0	0	0	0	0	0	0	0	0	0	1
KO:K15422	3'(2'), 5'-bisphosphate nucleotidase / inositol polyphosphate 1-phosphatase [EC:3.1.3.7 3.1.3.57] (SAL)	0	0	0	0	0	0	0	0	0	0	0	0	0	0	0	0	0	0	0	0	0	0	0	0	0	0	1
KO:K15551	taurine transport system substrate-binding protein (tauA)	0	0	0	0	0	0	0	0	0	0	0	0	0	0	0	0	0	0	0	0	0	0	0	0	0	0	1
KO:K15552	taurine transport system permease protein (tauC)	0	0	0	0	0	0	0	0	0	0	0	0	0	0	0	0	0	0	0	0	0	0	0	0	0	0	1
KO:K15553	sulfonate transport system substrate-binding protein (ssuA)	0	0	0	0	0	0	0	0	0	0	0	0	0	0	0	0	0	0	0	0	0	0	0	0	0	0	1
KO:K15554	sulfonate transport system permease protein (ssuC)	0	0	0	0	0	0	0	0	0	0	0	0	0	0	0	0	0	0	0	0	0	0	0	0	0	0	1
KO:K15555	sulfonate transport system ATP-binding protein [EC:3.6.3.-] (ssuB)	0	0	0	0	0	0	0	0	0	0	0	0	0	0	0	0	0	0	0	0	0	0	0	0	0	0	1
KO:K15576	nitrate/nitrite transport system substrate-binding protein (nrtA, nasF, cynA)	0	0	0	0	0	0	0	0	0	0	0	0	0	0	0	0	0	0	0	0	0	0	0	0	0	0	1
KO:K15577	nitrate/nitrite transport system permease protein (nrtB, nasE, cynB)	0	0	0	0	0	0	0	0	0	0	0	0	0	0	0	0	0	0	0	0	0	0	0	0	0	0	1
KO:K15578	nitrate/nitrite transport system ATP-binding protein [EC:3.6.3.-] (nrtC, nasD)	0	0	0	0	0	0	0	0	0	0	0	0	0	0	0	0	0	0	0	0	0	0	0	0	0	0	1
KO:K15579	nitrate/nitrite transport system ATP-binding protein (nrtD, cynD)	0	0	0	0	0	0	0	0	0	0	0	0	0	0	0	0	0	0	0	0	0	0	0	0	0	0	1
KO:K15633	2,3-bisphosphoglycerate-independent phosphoglycerate mutase [EC:5.4.2.12] (gpmI)	0	0	0	0	0	0	0	0	0	0	0	0	0	0	0	0	0	0	0	0	0	0	0	0	0	0	1
KO:K15759	inositol monophosphatase 3 [EC:3.1.3.25 3.1.3.7] (IMPAD1, IMPA3)	0	0	0	0	0	0	0	0	0	0	0	0	0	0	0	0	0	0	0	0	0	0	0	0	0	0	1
KO:K15762	toluene monooxygenase system ferredoxin subunit (tmoC, tbuB, touC)	0	0	0	0	0	0	0	0	0	0	0	0	0	0	0	0	0	0	0	0	0	0	0	0	0	0	1
KO:K15765	toluene monooxygenase electron transfer component [EC:1.18.1.3] (tmoF, tbuC, touF)	0	0	0	0	0	0	0	0	0	0	0	0	0	0	0	0	0	0	0	0	0	0	0	0	0	0	1
KO:K15864	nitrite reductase (NO-forming) / hydroxylamine reductase [EC:1.7.2.1 1.7.99.1] (nirS)	0	0	0	0	0	0	0	0	0	0	0	0	0	0	0	0	0	0	0	0	0	0	0	0	0	0	1
KO:K15876	cytochrome c nitrite reductase small subunit (nrfH)	0	0	0	0	0	0	0	0	0	0	0	0	0	0	0	0	0	0	0	0	0	0	0	0	0	0	1
KO:K15877	fungal nitric oxide reductase [EC:1.7.1.14] (CYP55)	0	0	0	0	0	0	0	0	0	0	0	0	0	0	0	0	0	0	0	0	0	0	0	0	0	0	1
KO:K16157	methane monooxygenase component A alpha chain [EC:1.14.13.25] (mmoX)	0	0	0	0	0	0	0	0	0	0	0	0	0	0	0	0	0	0	0	0	0	0	0	0	0	0	1
KO:K16158	methane monooxygenase component A beta chain [EC:1.14.13.25] (mmoY)	0	0	0	0	0	0	0	0	0	0	0	0	0	0	0	0	0	0	0	0	0	0	0	0	0	0	1
KO:K16159	methane monooxygenase component A gamma chain [EC:1.14.13.25] (mmoZ)	0	0	0	0	0	0	0	0	0	0	0	0	0	0	0	0	0	0	0	0	0	0	0	0	0	0	1
KO:K16160	methane monooxygenase regulatory protein B (mmoB)	0	0	0	0	0	0	0	0	0	0	0	0	0	0	0	0	0	0	0	0	0	0	0	0	0	0	1
KO:K16161	methane monooxygenase component C [EC:1.14.13.25] (mmoC)	0	0	0	0	0	0	0	0	0	0	0	0	0	0	0	0	0	0	0	0	0	0	0	0	0	0	1
KO:K16162	methane monooxygenase component D (mmoD)	0	0	0	0	0	0	0	0	0	0	0	0	0	0	0	0	0	0	0	0	0	0	0	0	0	0	1
KO:K16176	methylamine---corrinoid protein Co-methyltransferase [EC:2.1.1.248] (mtmB)	0	0	0	0	0	0	0	0	0	0	0	0	0	0	0	0	0	0	0	0	0	0	0	0	0	0	1
KO:K16177	monomethylamine corrinoid protein (mtmC)	0	0	0	0	0	0	0	0	0	0	0	0	0	0	0	0	0	0	0	0	0	0	0	0	0	0	1
KO:K16178	dimethylamine---corrinoid protein Co-methyltransferase [EC:2.1.1.249] (mtbB)	0	0	0	0	0	0	0	0	0	0	0	0	0	0	0	0	0	0	0	0	0	0	0	0	0	0	1
KO:K16179	dimethylamine corrinoid protein (mtbC)	0	0	0	0	0	0	0	0	0	0	0	0	0	0	0	0	0	0	0	0	0	0	0	0	0	0	1
KO:K16254	mxaJ protein (mxaJ)	0	0	0	0	0	0	0	0	0	0	0	0	0	0	0	0	0	0	0	0	0	0	0	0	0	0	1
KO:K16255	cytochrome c-L (mxaG)	0	0	0	0	0	0	0	0	0	0	0	0	0	0	0	0	0	0	0	0	0	0	0	0	0	0	1
KO:K16256	mxaA protein (mxaA)	0	0	0	0	0	0	0	0	0	0	0	0	0	0	0	0	0	0	0	0	0	0	0	0	0	0	1
KO:K16257	mxaC protein (mxaC)	0	0	0	0	0	0	0	0	0	0	0	0	0	0	0	0	0	0	0	0	0	0	0	0	0	0	1
KO:K16258	mxaK protein (mxaK)	0	0	0	0	0	0	0	0	0	0	0	0	0	0	0	0	0	0	0	0	0	0	0	0	0	0	1
KO:K16259	mxaL protein (mxaL)	0	0	0	0	0	0	0	0	0	0	0	0	0	0	0	0	0	0	0	0	0	0	0	0	0	0	1
KO:K16260	mxaD protein (mxaD)	0	0	0	0	0	0	0	0	0	0	0	0	0	0	0	0	0	0	0	0	0	0	0	0	0	0	1
KO:K16936	thiosulfate dehydrogenase [quinone] small subunit [EC:1.8.5.2] (doxA)	0	0	0	0	0	0	0	0	0	0	0	0	0	0	0	0	0	0	0	0	0	0	0	0	0	0	1
KO:K16937	thiosulfate dehydrogenase [quinone] large subunit [EC:1.8.5.2] (doxD)	0	0	0	0	0	0	0	0	0	0	0	0	0	0	0	0	0	0	0	0	0	0	0	0	0	0	1
KO:K16950	anaerobic sulfite reductase subunit A (asrA)	0	0	0	0	0	0	0	0	0	0	0	0	0	0	0	0	0	0	0	0	0	0	0	0	0	0	1
KO:K16951	anaerobic sulfite reductase subunit B (asrB)	0	0	0	0	0	0	0	0	0	0	0	0	0	0	0	0	0	0	0	0	0	0	0	0	0	0	1
KO:K16952	sulfur oxygenase/reductase [EC:1.13.11.55] (sor)	0	0	0	0	0	0	0	0	0	0	0	0	0	0	0	0	0	0	0	0	0	0	0	0	0	0	1
KO:K16953	dimethylpropiothetin dethiomethylase [EC:4.4.1.3] (dddL)	0	0	0	0	0	0	0	0	0	0	0	0	0	0	0	0	0	0	0	0	0	0	0	0	0	0	1
KO:K16954	methylthiol:coenzyme M methyltransferase [EC:2.1.1.251] (mtsA)	0	0	0	0	0	0	0	0	0	0	0	0	0	0	0	0	0	0	0	0	0	0	0	0	0	0	1
KO:K16955	methylated-thiol--corrinoid protein (mtsB)	0	0	0	0	0	0	0	0	0	0	0	0	0	0	0	0	0	0	0	0	0	0	0	0	0	0	1
KO:K16964	dimethylsulfide dehydrogenase subunit alpha [EC:1.8.2.4] (ddhA)	0	0	0	0	0	0	0	0	0	0	0	0	0	0	0	0	0	0	0	0	0	0	0	0	0	0	1
KO:K16965	dimethylsulfide dehydrogenase subunit beta (ddhB)	0	0	0	0	0	0	0	0	0	0	0	0	0	0	0	0	0	0	0	0	0	0	0	0	0	0	1
KO:K16966	dimethylsulfide dehydrogenase subunit gamma (ddhC)	0	0	0	0	0	0	0	0	0	0	0	0	0	0	0	0	0	0	0	0	0	0	0	0	0	0	1
KO:K16967	dimethyl-sulfide monooxygenase [EC:1.14.13.131] (dmoA)	0	0	0	0	0	0	0	0	0	0	0	0	0	0	0	0	0	0	0	0	0	0	0	0	0	0	1
KO:K16968	methanesulfonate monooxygenase large subunit [EC:1.14.13.111] (msmA)	0	0	0	0	0	0	0	0	0	0	0	0	0	0	0	0	0	0	0	0	0	0	0	0	0	0	1
KO:K16969	methanesulfonate monooxygenase small subunit [EC:1.14.13.111] (msmB)	0	0	0	0	0	0	0	0	0	0	0	0	0	0	0	0	0	0	0	0	0	0	0	0	0	0	1
KO:K17066	alcohol oxidase [EC:1.1.3.13] (MOX)	0	0	0	0	0	0	0	0	0	0	0	0	0	0	0	0	0	0	0	0	0	0	0	0	0	0	1
KO:K17067	methanol:N,N-dimethyl-4-nitrosoaniline oxidoreductase [EC:1.2.98.1] (mdo)	0	0	0	0	0	0	0	0	0	0	0	0	0	0	0	0	0	0	0	0	0	0	0	0	0	0	1
KO:K17068	formaldehyde dismutase [EC:1.2.98.1] (fdm)	0	0	0	0	0	0	0	0	0	0	0	0	0	0	0	0	0	0	0	0	0	0	0	0	0	0	1
KO:K17069	O-acetylhomoserine/O-acetylserine sulfhydrylase [EC:2.5.1.49 2.5.1.47] (MET17)	0	0	0	0	0	0	0	0	0	0	0	0	0	0	0	0	0	0	0	0	0	0	0	0	0	0	1
KO:K17100	dihydroxyacetone synthase [EC:2.2.1.3] (DAS)	0	0	0	0	0	0	0	0	0	0	0	0	0	0	0	0	0	0	0	0	0	0	0	0	0	0	1
KO:K17217	cystathionine gamma-lyase / homocysteine desulfhydrase [EC:4.4.1.1 4.4.1.2] (mccB)	0	0	0	0	0	0	0	0	0	0	0	0	0	0	0	0	0	0	0	0	0	0	0	0	0	0	1
KO:K17219	sulfur reductase molybdopterin subunit (sreA)	0	0	0	0	0	0	0	0	0	0	0	0	0	0	0	0	0	0	0	0	0	0	0	0	0	0	1
KO:K17220	sulfur reductase FeS subunit (sreB)	0	0	0	0	0	0	0	0	0	0	0	0	0	0	0	0	0	0	0	0	0	0	0	0	0	0	1
KO:K17221	sulfur reductase membrane anchor (sreC)	0	0	0	0	0	0	0	0	0	0	0	0	0	0	0	0	0	0	0	0	0	0	0	0	0	0	1
KO:K17222	sulfur-oxidizing protein SoxA (soxA)	0	0	0	0	0	0	0	0	0	0	0	0	0	0	0	0	0	0	0	0	0	0	0	0	0	0	1
KO:K17223	sulfur-oxidizing protein SoxX (soxX)	0	0	0	0	0	0	0	0	0	0	0	0	0	0	0	0	0	0	0	0	0	0	0	0	0	0	1
KO:K17224	sulfur-oxidizing protein SoxB (soxB)	0	0	0	0	0	0	0	0	0	0	0	0	0	0	0	0	0	0	0	0	0	0	0	0	0	0	1
KO:K17225	sulfane dehydrogenase subunit SoxC (soxC)	0	0	0	0	0	0	0	0	0	0	0	0	0	0	0	0	0	0	0	0	0	0	0	0	0	0	1
KO:K17226	sulfur-oxidizing protein SoxY (soxY)	0	0	0	0	0	0	0	0	0	0	0	0	0	0	0	0	0	0	0	0	0	0	0	0	0	0	1
KO:K17227	sulfur-oxidizing protein SoxZ (soxZ)	0	0	0	0	0	0	0	0	0	0	0	0	0	0	0	0	0	0	0	0	0	0	0	0	0	0	1
KO:K17228	FMNH2-dependent dimethyl sulfone monooxygenase (sfnG)	0	0	0	0	0	0	0	0	0	0	0	0	0	0	0	0	0	0	0	0	0	0	0	0	0	0	1
KO:K17229	sulfide dehydrogenase [flavocytochrome c] flavoprotein chain [EC:1.8.2.3] (fccB)	0	0	0	0	0	0	0	0	0	0	0	0	0	0	0	0	0	0	0	0	0	0	0	0	0	0	1
KO:K17230	cytochrome subunit of sulfide dehydrogenase (fccA)	0	0	0	0	0	0	0	0	0	0	0	0	0	0	0	0	0	0	0	0	0	0	0	0	0	0	1
KO:K17486	dimethylsulfoniopropionate demethylase [EC:2.1.1.269] (dmdA)	0	0	0	0	0	0	0	0	0	0	0	0	0	0	0	0	0	0	0	0	0	0	0	0	0	0	1
KO:K17725	sulfur dioxygenase [EC:1.13.11.18] (ETHE1)	0	0	0	0	0	0	0	0	0	0	0	0	0	0	0	0	0	0	0	0	0	0	0	0	0	0	1
KO:K17877	nitrite reductase (NAD(P)H) [EC:1.7.1.4] (NIT-6)	0	0	0	0	0	0	0	0	0	0	0	0	0	0	0	0	0	0	0	0	0	0	0	0	0	0	1
KO:K17993	sulfhydrogenase subunit alpha [EC:1.12.1.3 1.12.1.5] (hydA)	0	0	0	0	0	0	0	0	0	0	0	0	0	0	0	0	0	0	0	0	0	0	0	0	0	0	1
KO:K17994	sulfhydrogenase subunit delta [EC:1.12.1.3 1.12.1.5] (hydD)	0	0	0	0	0	0	0	0	0	0	0	0	0	0	0	0	0	0	0	0	0	0	0	0	0	0	1
KO:K17995	sulfhydrogenase subunit gamma (sulfur reductase) [EC:1.12.98.4] (hydG)	0	0	0	0	0	0	0	0	0	0	0	0	0	0	0	0	0	0	0	0	0	0	0	0	0	0	1
KO:K17996	sulfhydrogenase subunit beta (sulfur reductase) [EC:1.12.98.4] (hydB)	0	0	0	0	0	0	0	0	0	0	0	0	0	0	0	0	0	0	0	0	0	0	0	0	0	0	1
KO:K18245	carbonic anhydrase 2 [EC:4.2.1.1] (CA2)	0	0	0	0	0	0	0	0	0	0	0	0	0	0	0	0	0	0	0	0	0	0	0	0	0	0	1
KO:K18246	carbonic anhydrase 4 [EC:4.2.1.1] (CA4)	0	0	0	0	0	0	0	0	0	0	0	0	0	0	0	0	0	0	0	0	0	0	0	0	0	0	1
KO:K18277	trimethylamine monooxygenase [EC:1.14.13.148] (tmm)	0	0	0	0	0	0	0	0	0	0	0	0	0	0	0	0	0	0	0	0	0	0	0	0	0	0	1
KO:K00600	glycine hydroxymethyltransferase [EC:2.1.2.1] (glyA, SHMT)	1	1	1	1	1	1	1	1	1	1	1	1	1	1	1	1	0	1	1	1	1	1	1	1	1	1	0.928571
KO:K14941	2-phospho-L-lactate guanylyltransferase [EC:2.7.7.68] (cofC)	1	1	1	1	1	1	1	1	1	1	1	1	1	1	1	1	0	1	1	1	1	1	1	1	1	1	0.928571
KO:K00024	malate dehydrogenase [EC:1.1.1.37] (mdh)	1	1	1	1	2	1	1	2	2	2	1	2	1	2	2	2	0	2	1	1	1	1	1	1	2	2	0.9
KO:K01738	cysteine synthase A [EC:2.5.1.47] (cysK)	0	0	1	1	0	0	1	0	0	0	0	0	0	2	1	0	0	1	0	0	0	0	0	0	0	0	0.8
KO:K01689	enolase [EC:4.2.1.11] (ENO, eno)	1	1	1	1	1	1	1	1	1	1	1	1	1	2	1	1	0	1	1	1	1	1	1	1	1	3	0.764706
KO:K00926	carbamate kinase [EC:2.7.2.2] (arcC)	0	0	0	0	0	0	1	0	0	0	0	0	0	0	0	0	0	0	0	0	0	0	0	1	1	0	0.666667
KO:K01895	acetyl-CoA synthetase [EC:6.2.1.1] (ACSS, acs)	2	2	2	2	2	2	2	3	2	1	2	1	2	4	4	3	0	4	3	4	3	3	2	2	3	2	0.6
KO:K00577	tetrahydromethanopterin S-methyltransferase subunit A [EC:2.1.1.86] (mtrA)	1	1	1	1	1	1	1	1	1	1	1	1	2	2	2	2	0	3	2	2	2	2	2	0	0	0	0.590909
KO:K16306	fructose-bisphosphate aldolase / 2-amino-3,7-dideoxy-D-threo-hept-6-ulosonate synthase [EC:4.1.2.13 2.2.1.10] (K16306)	1	1	1	1	1	1	1	1	1	1	1	1	1	2	2	2	2	2	1	1	1	1	1	2	2	2	0.565217
KO:K11781	FO synthase subunit 2 [EC:2.5.1.77] (cofH)	0	0	1	1	1	1	1	1	1	1	1	1	1	2	2	1	0	2	1	1	1	1	1	2	2	2	0.55
KO:K15635	2,3-bisphosphoglycerate-independent phosphoglycerate mutase [EC:5.4.2.12] (apgM)	1	1	1	1	1	1	1	1	1	1	1	1	2	1	2	2	0	2	2	2	2	2	2	2	2	1	0.52
KO:K00262	glutamate dehydrogenase (NADP+) [EC:1.4.1.4] (E1.4.1.4, gdhA)	0	0	0	0	0	0	0	0	0	0	0	0	0	0	1	0	0	0	0	0	0	0	0	0	0	0	0.5
KO:K00955	bifunctional enzyme CysN/CysC [EC:2.7.7.4 2.7.1.25] (cysNC)	0	0	0	0	0	0	0	0	0	0	0	0	0	0	1	0	0	0	0	0	0	0	0	0	0	0	0.5
KO:K00956	sulfate adenylyltransferase subunit 1 [EC:2.7.7.4] (cysN)	0	0	0	0	0	0	0	0	0	0	0	0	0	0	1	0	0	0	0	0	0	0	0	0	0	0	0.5
KO:K00957	sulfate adenylyltransferase subunit 2 [EC:2.7.7.4] (cysD)	0	0	0	0	0	0	0	0	0	0	0	0	0	0	1	0	0	0	0	0	0	0	0	0	0	0	0.5
KO:K05299	formate dehydrogenase alpha subunit [EC:1.2.1.43] (fdhA1)	0	0	0	0	0	0	0	0	0	0	0	0	0	0	0	0	0	1	0	0	0	0	0	0	0	0	0.5
KO:K08264	heterodisulfide reductase subunit D [EC:1.8.98.1] (hdrD)	0	0	0	0	0	0	0	0	0	0	0	0	0	0	0	0	0	1	0	0	0	0	0	0	0	0	0.5
KO:K08265	heterodisulfide reductase subunit E [EC:1.8.98.1] (hdrE)	0	0	0	0	0	0	0	0	0	0	0	0	0	0	0	0	0	1	0	0	0	0	0	0	0	0	0.5
KO:K16305	fructose-bisphosphate aldolase / 6-deoxy-5-ketofructose 1-phosphate synthase [EC:4.1.2.13 2.2.1.11] (K16305)	0	0	0	0	0	0	0	0	0	0	0	0	0	0	0	0	0	1	0	0	0	0	0	0	0	0	0.5
KO:K16370	6-phosphofructokinase 2 [EC:2.7.1.11] (pfkB)	0	0	0	0	0	0	0	0	0	0	0	0	0	0	0	0	0	1	0	0	0	0	0	0	0	0	0.5
KO:K00266	glutamate synthase (NADPH/NADH) small chain [EC:1.4.1.13 1.4.1.14] (gltD)	0	0	1	0	0	0	0	0	0	0	0	0	0	0	0	0	0	1	0	0	0	0	0	1	1	1	0.4
KO:K00850	6-phosphofructokinase 1 [EC:2.7.1.11] (pfkA, PFK)	0	0	0	0	0	0	0	0	0	0	0	0	0	1	0	1	0	0	0	0	0	0	0	0	0	0	0.333333
KO:K01624	fructose-bisphosphate aldolase, class II [EC:4.1.2.13] (FBA, fbaA)	0	0	0	0	0	0	0	0	0	0	0	0	0	1	1	1	0	0	0	0	0	0	0	0	0	0	0.25
KO:K01834	2,3-bisphosphoglycerate-dependent phosphoglycerate mutase [EC:5.4.2.11] (PGAM, gpmA)	0	0	0	0	0	0	0	0	0	0	0	0	0	1	0	0	0	2	0	0	0	0	0	0	0	0	0.25
KO:K03841	fructose-1,6-bisphosphatase I [EC:3.1.3.11] (FBP, fbp)	0	0	0	0	0	0	0	0	0	0	0	0	0	1	1	1	0	1	0	0	0	0	0	0	0	0	0.2
KO:K00204	4Fe-4S ferredoxin (fwdH)	0	0	0	0	0	0	0	0	0	0	0	0	1	0	0	0	0	0	1	1	1	1	1	0	0	0	0.142857
KO:K00583	tetrahydromethanopterin S-methyltransferase subunit G [EC:2.1.1.86] (mtrG)	0	0	0	0	0	0	0	0	0	0	0	0	1	0	0	0	0	0	1	1	1	1	1	0	0	0	0.142857
KO:K00640	serine O-acetyltransferase [EC:2.3.1.30] (cysE)	0	0	0	0	0	0	0	0	0	0	0	0	0	1	1	0	0	4	0	0	0	0	0	0	0	0	0.142857
KO:K01007	pyruvate, water dikinase [EC:2.7.9.2] (pps, ppsA)	0	0	0	0	0	2	0	0	0	0	0	0	2	2	1	1	0	2	2	2	2	2	2	1	1	0	0.142857
KO:K01673	carbonic anhydrase [EC:4.2.1.1] (cynT, can)	0	0	0	0	0	1	0	0	0	0	0	0	1	1	1	1	0	1	1	1	1	1	1	1	1	1	0.142857
KO:K05884	L-2-hydroxycarboxylate dehydrogenase (NAD+) [EC:1.1.1.337] (comC)	0	0	0	0	0	0	0	0	0	0	0	0	1	0	0	0	0	0	1	1	1	1	1	0	0	0	0.142857
KO:K05979	2-phosphosulfolactate phosphatase [EC:3.1.3.71] (E3.1.3.71, comB)	0	0	0	0	0	0	0	0	0	0	0	0	1	0	0	0	0	0	1	1	1	1	1	0	0	0	0.142857
KO:K06034	sulfopyruvate decarboxylase subunit alpha [EC:4.1.1.79] (comD)	0	0	0	0	0	0	0	0	0	0	0	0	1	0	0	0	0	0	1	1	1	1	1	0	0	0	0.142857
KO:K08093	3-hexulose-6-phosphate synthase [EC:4.1.2.43] (hxlA)	0	0	0	0	0	0	0	0	0	0	0	0	1	0	0	0	0	0	1	1	1	1	1	0	0	0	0.142857
KO:K13831	3-hexulose-6-phosphate synthase / 6-phospho-3-hexuloisomerase [EC:4.1.2.43 5.3.1.27] (hps-phi)	0	0	0	0	0	0	0	0	0	0	0	0	0	1	1	1	0	1	0	0	0	0	0	0	1	1	0.142857
KO:K11780	FO synthase subunit 1 [EC:2.5.1.77] (cofG)	0	0	0	0	0	0	0	0	0	0	0	1	1	1	1	1	0	2	1	1	1	1	1	1	1	1	0.133333
KO:K00196	carbon-monoxide dehydrogenase iron sulfur subunit (cooF)	0	0	0	0	0	0	0	0	0	0	0	0	1	0	0	0	0	1	1	1	1	1	1	0	0	0	0.125
KO:K01595	phosphoenolpyruvate carboxylase [EC:4.1.1.31] (ppc)	0	0	0	0	0	0	0	0	0	0	0	0	1	0	1	0	0	0	1	1	1	1	1	0	0	0	0.125
KO:K13942	5,10-methenyltetrahydromethanopterin hydrogenase [EC:1.12.98.2] (hmd)	0	0	0	0	0	0	0	0	0	0	0	0	1	0	1	0	0	0	1	1	1	1	1	0	0	0	0.125
KO:K00198	carbon-monoxide dehydrogenase catalytic subunit [EC:1.2.99.2 1.2.7.4] (cooS, acsA)	0	0	0	0	0	0	0	0	0	0	0	0	0	1	0	1	0	1	0	0	0	0	0	1	2	2	0.111111
KO:K13039	sulfopyruvate decarboxylase subunit beta [EC:4.1.1.79] (K13039, comE)	0	0	0	0	0	0	0	0	0	0	0	0	1	1	0	0	0	1	1	1	1	1	1	0	0	0	0.111111
KO:K05601	hydroxylamine reductase [EC:1.7.99.1] (hcp)	0	0	0	0	0	0	0	0	0	0	0	0	1	1	1	0	0	1	1	1	1	1	1	0	0	0	0.1
KO:K00195	acetyl-CoA decarbonylase/synthase complex subunit epsilon (cdhB)	0	0	0	0	0	0	0	0	0	0	0	0	1	1	1	0	0	0	1	2	1	1	2	0	0	0	0.0909091
KO:K00443	coenzyme F420 hydrogenase subunit gamma [EC:1.12.98.1] (frhG)	0	0	0	0	0	0	0	0	0	0	0	0	1	1	1	1	0	1	1	1	1	1	1	0	0	0	0.0909091
KO:K00582	tetrahydromethanopterin S-methyltransferase subunit F [EC:2.1.1.86] (mtrF)	0	0	0	0	0	0	0	0	0	0	0	0	1	1	1	1	0	1	1	1	1	1	1	0	0	0	0.0909091
KO:K02586	nitrogenase molybdenum-iron protein alpha chain [EC:1.18.6.1] (nifD)	0	0	0	0	0	0	0	0	0	0	0	0	1	4	0	0	1	2	0	1	0	1	0	0	0	0	0.0909091
KO:K00441	coenzyme F420 hydrogenase subunit beta [EC:1.12.98.1] (frhB)	0	0	1	0	0	0	1	0	0	0	0	0	3	2	3	2	0	2	4	3	3	4	3	1	2	1	0.0882353
KO:K00192	acetyl-CoA decarbonylase/synthase complex subunit alpha [EC:1.2.7.4] (cdhA)	0	0	0	0	0	0	0	0	0	0	0	0	1	1	1	0	0	0	1	4	1	1	1	0	0	0	0.0833333
KO:K00578	tetrahydromethanopterin S-methyltransferase subunit B [EC:2.1.1.86] (mtrB)	0	0	0	0	0	0	0	0	0	0	0	0	1	1	1	1	0	1	1	1	1	1	1	0	0	1	0.0833333
KO:K00579	tetrahydromethanopterin S-methyltransferase subunit C [EC:2.1.1.86] (mtrC)	0	0	0	0	0	0	0	0	0	0	0	0	1	1	1	1	0	1	1	1	1	1	1	0	0	1	0.0833333
KO:K00580	tetrahydromethanopterin S-methyltransferase subunit D [EC:2.1.1.86] (mtrD)	0	0	0	0	0	0	0	0	0	0	0	0	1	1	1	1	0	1	1	1	1	1	1	0	0	1	0.0833333
KO:K07144	uncharacterized protein (K07144)	0	0	0	0	0	0	0	0	0	0	0	0	1	1	1	0	0	1	1	1	1	1	1	1	1	0	0.0833333
KO:K00193	acetyl-CoA decarbonylase/synthase complex subunit beta [EC:2.3.1.-] (cdhC)	0	0	0	0	0	0	0	0	0	0	0	0	1	2	2	1	0	1	1	1	1	1	1	0	0	0	0.0769231
KO:K00194	acetyl-CoA decarbonylase/synthase complex subunit delta [EC:2.1.1.245] (cdhD, acsD)	0	0	0	0	0	0	0	0	0	0	0	0	1	2	2	1	0	1	1	1	1	1	1	0	0	0	0.0769231
KO:K00197	acetyl-CoA decarbonylase/synthase complex subunit gamma [EC:2.1.1.245] (cdhE, acsC)	0	0	0	0	0	0	0	0	0	0	0	0	1	2	2	1	0	1	1	1	1	1	1	0	0	0	0.0769231
KO:K00320	5,10-methylenetetrahydromethanopterin reductase [EC:1.5.98.2] (mer)	0	0	0	0	0	0	0	0	0	0	0	0	1	1	1	1	0	1	1	1	1	1	1	0	1	1	0.0769231
KO:K00581	tetrahydromethanopterin S-methyltransferase subunit E [EC:2.1.1.86] (mtrE)	0	0	0	0	0	0	0	0	0	0	0	0	1	1	1	1	0	1	1	1	1	1	1	1	0	1	0.0769231
KO:K01499	methenyltetrahydromethanopterin cyclohydrolase [EC:3.5.4.27] (mch)	0	0	0	0	0	0	0	0	0	0	0	0	1	1	1	1	0	1	1	1	1	1	1	1	0	1	0.0769231
KO:K03421	methyl-coenzyme M reductase subunit C (mcrC)	0	0	0	0	0	0	0	0	0	0	0	0	1	1	1	1	0	1	1	1	1	1	1	1	0	1	0.0769231
KO:K13812	bifunctional enzyme Fae/Hps [EC:4.2.1.147 4.1.2.43] (fae-hps)	0	0	0	0	0	0	0	0	0	0	0	0	1	1	1	1	0	1	1	1	1	1	1	1	0	1	0.0769231
KO:K00440	coenzyme F420 hydrogenase subunit alpha [EC:1.12.98.1] (frhA)	0	0	0	0	0	0	0	0	0	0	0	0	1	2	1	1	0	1	1	1	1	1	1	0	1	1	0.0714286
KO:K00442	coenzyme F420 hydrogenase subunit delta (frhD)	0	0	0	0	0	0	0	0	0	0	0	0	1	1	2	1	0	1	1	1	1	1	1	1	1	0	0.0714286
KO:K03389	heterodisulfide reductase subunit B [EC:1.8.98.1] (hdrB)	0	0	0	0	0	0	0	0	0	0	0	0	1	1	1	1	1	1	1	1	1	1	1	1	0	1	0.0714286
KO:K03390	heterodisulfide reductase subunit C [EC:1.8.98.1] (hdrC)	0	0	0	0	0	0	0	0	0	0	0	0	1	1	1	1	1	1	1	1	1	1	1	1	0	1	0.0714286
KO:K09733	uncharacterized protein (K09733)	0	0	0	0	0	0	0	0	0	0	0	0	1	1	1	1	0	1	1	1	1	1	1	1	1	1	0.0714286
KO:K16792	methanogen homoaconitase large subunit [EC:4.2.1.114] (aksD)	0	0	0	0	0	0	0	0	0	0	0	0	1	1	1	1	0	1	1	1	1	1	1	1	1	1	0.0714286
KO:K16793	methanogen homoaconitase small subunit [EC:4.2.1.114] (aksE)	0	0	0	0	0	0	0	0	0	0	0	0	1	1	1	1	0	1	1	1	1	1	1	1	1	1	0.0714286
KO:K18933	tyrosine decarboxylase / aspartate 1-decarboxylase [EC:4.1.1.25 4.1.1.11] (mfnA, adc)	0	0	0	0	0	0	0	0	0	0	0	0	1	1	1	1	0	1	1	1	1	1	1	1	1	1	0.0714286
KO:K00319	methylenetetrahydromethanopterin dehydrogenase [EC:1.5.98.1] (mtd)	0	0	0	0	0	0	0	0	0	0	0	0	1	1	1	1	0	1	1	1	1	1	1	2	1	1	0.0666667
KO:K00584	tetrahydromethanopterin S-methyltransferase subunit H [EC:2.1.1.86] (mtrH)	0	0	0	0	0	0	0	0	0	0	0	0	1	2	1	1	0	1	1	1	1	1	1	1	1	1	0.0666667
KO:K02591	nitrogenase molybdenum-iron protein beta chain [EC:1.18.6.1] (nifK)	0	0	0	0	0	0	0	0	0	0	0	0	1	4	0	0	1	2	0	2	0	2	2	0	0	0	0.0666667
KO:K06914	uncharacterized protein (K06914)	0	0	0	0	0	0	0	0	0	0	0	0	1	1	1	1	1	1	1	1	1	1	1	1	1	1	0.0666667
KO:K10977	methanogen homocitrate synthase [EC:2.3.3.14 2.3.3.-] (aksA)	0	0	0	0	0	0	0	0	0	0	0	0	1	1	1	1	0	1	1	1	1	1	1	1	1	2	0.0666667
KO:K10978	methanogen homoisocitrate dehydrogenase [EC:1.1.1.87 1.1.1.-] (aksF)	0	0	0	0	0	0	0	0	0	0	0	0	0	1	1	1	0	1	0	2	2	2	2	1	1	1	0.0625
KO:K00171	pyruvate ferredoxin oxidoreductase delta subunit [EC:1.2.7.1] (porD)	0	0	0	0	0	0	0	0	0	0	0	0	0	3	2	2	0	2	1	1	1	0	1	2	1	2	0.0526316
KO:K00205	4Fe-4S ferredoxin (fwdF, fmdF)	0	0	0	0	0	0	0	0	0	0	0	0	2	1	1	1	0	1	2	2	2	2	2	1	0	1	0.0526316
KO:K03388	heterodisulfide reductase subunit A [EC:1.8.98.1] (hdrA)	0	0	0	0	0	0	0	0	0	0	0	0	1	2	2	2	1	2	1	1	1	1	1	2	1	0	0.0526316
KO:K11260	4Fe-4S ferredoxin (fwdG)	0	0	0	0	0	0	0	0	0	0	0	0	1	3	4	1	0	1	1	1	1	1	1	1	1	1	0.0526316
KO:K00169	pyruvate ferredoxin oxidoreductase alpha subunit [EC:1.2.7.1] (porA)	0	0	0	0	0	0	0	0	0	0	0	0	1	3	2	2	0	2	1	1	1	1	1	2	2	1	0.047619
KO:K00399	methyl-coenzyme M reductase alpha subunit [EC:2.8.4.1] (mcrA)	0	0	0	0	0	0	0	0	0	0	0	0	2	1	2	1	0	1	2	2	2	2	2	2	0	1	0.047619
KO:K00402	methyl-coenzyme M reductase gamma subunit [EC:2.8.4.1] (mcrG)	0	0	0	0	0	0	0	0	0	0	0	0	2	1	2	1	0	1	2	2	2	2	2	2	0	1	0.047619
KO:K03422	methyl-coenzyme M reductase subunit D (mcrD)	0	0	0	0	0	0	0	0	0	0	0	0	2	1	2	1	0	1	2	2	2	2	2	2	0	1	0.047619
KO:K08094	6-phospho-3-hexuloisomerase [EC:5.3.1.27] (hxlB)	0	0	0	0	0	0	0	0	0	0	0	0	2	1	2	1	0	1	2	2	2	2	2	1	1	1	0.047619
KO:K00170	pyruvate ferredoxin oxidoreductase beta subunit [EC:1.2.7.1] (porB)	0	0	0	0	0	0	0	0	0	0	0	0	1	3	2	2	0	2	1	1	1	1	1	2	2	2	0.0454545
KO:K00200	formylmethanofuran dehydrogenase subunit A [EC:1.2.99.5] (fwdA, fmdA)	0	0	0	0	0	0	0	0	0	0	0	0	1	2	3	2	0	2	1	1	1	1	1	2	2	2	0.0454545
KO:K00203	formylmethanofuran dehydrogenase subunit D [EC:1.2.99.5] (fwdD, fmdD)	0	0	0	0	0	0	0	0	0	0	0	0	1	2	3	2	0	3	1	1	1	1	1	2	2	1	0.0454545
KO:K00401	methyl-coenzyme M reductase beta subunit [EC:2.8.4.1] (mcrB)	0	0	0	0	0	0	0	0	0	0	0	0	2	1	2	1	0	1	2	2	2	2	2	2	1	1	0.0454545
KO:K00672	formylmethanofuran--tetrahydromethanopterin N-formyltransferase [EC:2.3.1.101] (ftr)	0	0	0	0	0	0	0	0	0	0	0	0	2	2	2	1	0	1	2	2	2	2	2	1	0	2	0.0454545
KO:K02588	nitrogenase iron protein NifH [EC:1.18.6.1] (nifH)	0	0	0	0	0	0	0	0	0	0	0	0	1	3	1	1	0	3	1	2	1	2	2	1	1	2	0.0454545
KO:K00172	pyruvate ferredoxin oxidoreductase gamma subunit [EC:1.2.7.1] (porG)	0	0	0	0	0	0	0	0	0	0	0	0	1	3	2	2	0	2	1	2	2	1	1	2	1	2	0.0434783
KO:K00201	formylmethanofuran dehydrogenase subunit B [EC:1.2.99.5] (fwdB, fmdB)	0	0	0	0	0	0	0	0	0	0	0	0	2	2	3	2	0	2	2	2	2	2	2	2	2	1	0.037037
KO:K00400	methyl coenzyme M reductase system, component A2 (K00400)	0	0	0	0	0	0	0	0	0	0	0	0	2	1	2	2	1	2	2	2	2	2	2	2	2	2	0.037037
KO:K00123	formate dehydrogenase major subunit [EC:1.2.1.2] (fdoG, fdfH)	0	0	0	0	0	0	0	0	0	0	0	0	3	1	3	2	3	3	3	2	3	2	2	0	0	0	0.0357143
KO:K11261	formylmethanofuran dehydrogenase subunit E [EC:1.2.99.5] (fwdE, fmdE)	0	0	0	0	0	0	0	0	0	0	0	0	2	3	3	0	1	3	2	2	2	2	2	1	1	3	0.0357143
KO:K00125	formate dehydrogenase, beta subunit [EC:1.2.1.2] (E1.2.1.2B2)	0	0	0	0	0	0	0	0	0	0	0	0	2	1	4	2	4	2	2	1	2	1	2	2	1	2	0.0344828
KO:K00202	formylmethanofuran dehydrogenase subunit C [EC:1.2.99.5] (fwdC, fmdC)	0	0	0	0	0	0	0	0	0	0	0	0	3	2	3	2	0	2	3	3	3	3	3	2	2	2	0.0294118

## Sheet: Legend
Supplementary Data 5. Comparison between the functional gene profiles (MetaCyc and KEGG modules) of N2O taxa (determined using PacBio metabarcoding) that showed strongest positive and negative correlations with N2O production.
