# Supplementary material for: Structure and function of the soil microbiome underlying N2O emissions from global wetlands
Source: Nat Commun. 2022 Mar 17;13:1430. doi: 10.1038/s41467-022-29161-3 (PMC8931052; doi:10.1038/s41467-022-29161-3)
Supplement: Supplementary file 9 — Supplementary Data 6 [file 41467_2022_29161_MOESM9_ESM.xlsx]

## Sheet: ammonia oxidation II (anaerobic
Domain	Status	Genome ID	Genome Name
Bacteria	Permanent Draft	2671180552	Candidatus Brocadia fulgida Brocadia fulgida enrichment bioreactor
Bacteria	Permanent Draft	2747843213	Candidatus Kuenenia sp. HKU-AMX3
Bacteria	Permanent Draft	642555116	Candidatus Kuenenia stuttgartiensis
Bacteria	Permanent Draft	2551306535	Candidatus Kuenenia stuttgartiensis CH1
Bacteria	Finished	2814123084	Candidatus Kuenenia stuttgartiensis MBR1
Bacteria	Permanent Draft	2551306536	Candidatus Kuenenia stuttgartiensis RU1
Bacteria	Permanent Draft	2531839184	Planctomycetaceae bacterium KSU-1
Bacteria	Permanent Draft	2721755173	Planctomycetes bacterium GWB2_41_19
Bacteria	Permanent Draft	2708742654	Planctomycetes bacterium GWE2_41_14
Bacteria	Permanent Draft	2713897343	Planctomycetes bacterium RIFCSPHIGHO2_02_FULL_38_41
Bacteria	Permanent Draft	2710264652	Planctomycetes bacterium RIFCSPHIGHO2_02_FULL_40_12
Bacteria	Permanent Draft	2711768300	Planctomycetes bacterium RIFCSPLOWO2_12_38_17
Bacteria	Permanent Draft	2716884143	Planctomycetes bacterium RIFOXYC2_FULL_41_27
Bacteria	Permanent Draft	2721755426	Planctomycetes bacterium RIFOXYD2_FULL_41_16

## Sheet: autotrophic ammonia oxidizers
Domain	Status	Genome ID	Genome Name
Archaea	Finished	2788500263	Candidatus Nitrosocaldus islandicus
Archaea	Permanent Draft	2603880166	Candidatus Nitrosocosmicus exaquare G61
Archaea	Finished	2718217702	Candidatus Nitrosocosmicus exaquare G61
Archaea	Finished	2757320762	Candidatus Nitrosomarinus catalina SPOT01
Archaea	Finished	2630968793	Candidatus Nitrosopelagicus brevis CN25
Archaea	Finished	2518645532	Candidatus Nitrosopumilus koreensis AR1
Archaea	Permanent Draft	2516493037	Candidatus Nitrosopumilus salaria BD31
Archaea	Finished	2518645576	Candidatus Nitrosopumilus sediminis AR2
Archaea	Permanent Draft	2502545036	Candidatus Nitrosopumilus sp. BD31
Archaea	Finished	2585427666	Candidatus Nitrososphaera evergladensis SR1
Archaea	Finished	2510065023	Candidatus Nitrososphaera gargensis Ga9-2
Archaea	Finished	2757320681	Candidatus Nitrosotalea devanaterra NDEV1
Archaea	Permanent Draft	2651869505	Candidatus Nitrosotenuis aquarius AQ6f complete genome
Archaea	Permanent Draft	2706794827	Marine archaeal group 1 JGI ETNP_125m_188_A04 (contamination screened)
Archaea	Permanent Draft	2706794805	Marine archaeal group 1 JGI GoM_1470m_185_A05 (contamination screened)
Archaea	Permanent Draft	2706794841	Marine archaeal group 1 JGI GoM_1470m_185_E01 (contamination screened)
Archaea	Permanent Draft	2706794893	Marine archaeal group 1 JGI GoM_1470m_185_F01 (contamination screened)
Archaea	Permanent Draft	2706794823	Marine archaeal group 1 JGI GoM_375m_188_E10 (contamination screened)
Archaea	Permanent Draft	2639762712	Marine Group I crenarchaeon SCGC AB-629-I23 - v2 (unscreened)
Archaea	Permanent Draft	2513237068	Marine Group I crenarchaeote sp. SCGC AAA007-N19 (unscreened)
Archaea	Permanent Draft	2513237066	Marine Group I crenarchaeote sp. SCGC AAA288-I14 (unscreened)
Archaea	Permanent Draft	2513237065	Marine Group I crenarchaeote sp. SCGC AAA288-J14 (unscreened)
Archaea	Permanent Draft	2630968656	Marine Group I thaumarchaeote RSA3 (unscreened)
Archaea	Permanent Draft	2529292698	Marine Group I thaumarchaeote SCGC AAA160-J20 (unscreened)
Archaea	Permanent Draft	2636415618	Marine Group I thaumarchaeote SCGC AAA799-D11 (unscreened)
Archaea	Permanent Draft	2585428036	Marine Group I thaumarchaeote SCGC AAA799-N04 (unscreened)
Archaea	Permanent Draft	2524023105	Marine Group I thaumarchaeote sp. SCGC AAA288-P18 (unscreened)
Archaea	Permanent Draft	2731639234	Marine group I.1a Thaumarchaeota archaeon SCGC AG-485_D14 (contamination screened)
Archaea	Permanent Draft	2731639232	Marine group I.1a Thaumarchaeota archaeon SCGC AG-485_G20 (contamination screened)
Archaea	Permanent Draft	2731639255	Marine group I.1a Thaumarchaeota archaeon SCGC AG-487_K17 (contamination screened)
Archaea	Permanent Draft	651324076	Nitrosarchaeum koreensis MY1
Archaea	Permanent Draft	651324018	Nitrosarchaeum limnium SFB1 (unscreened)
Archaea	Permanent Draft	2537561915	Nitrosoarchaeum limnia BG20
Archaea	Finished	2657244923	Nitrosocosmicus oleophilus MY3
Archaea	Draft	2651870205	Nitrosopelagicus sp. REDSEA-S08_B1
Archaea	Draft	2651870207	Nitrosopelagicus sp. REDSEA-S25_B3
Archaea	Draft	2651870208	Nitrosopelagicus sp. REDSEA-S27_B13N2
Archaea	Draft	2651870209	Nitrosopelagicus sp. REDSEA-S31_B2
Archaea	Draft	2651870211	Nitrosopelagicus sp. REDSEA-S37_B6
Archaea	Draft	2651870212	Nitrosopelagicus sp. REDSEA-S43_B1
Archaea	Permanent Draft	2786546741	Nitrosopumilales archaeon CG_4_9_14_0_2_um_filter_34_16
Archaea	Permanent Draft	2786546740	Nitrosopumilales archaeon CG_4_9_14_0_8_um_filter_34_10
Archaea	Permanent Draft	2786546739	Nitrosopumilales archaeon CG11_big_fil_rev_8_21_14_0_20_33_24
Archaea	Permanent Draft	2786546737	Nitrosopumilales archaeon CG15_BIG_FIL_POST_REV_8_21_14_020_33_23
Archaea	Finished	2627854092	Nitrosopumilus adriaticus NF5
Archaea	Finished	641228499	Nitrosopumilus maritimus SCM1
Archaea	Finished	2627853696	Nitrosopumilus piranensis D3C
Archaea	Permanent Draft	2728369526	Nitrosopumilus sp. AR
Archaea	Permanent Draft	2548876507	Nitrosopumilus sp. SJ
Archaea	Finished	2585427612	Nitrososphaera viennensis EN76
Archaea	Permanent Draft	2775506854	Nitrosotalea bavarica SbT1
Archaea	Finished	2775506851	Nitrosotalea okcheonensis CS NCS1
Archaea	Permanent Draft	2775506846	Nitrosotalea sinensis Nd2 NSIN
Archaea	Permanent Draft	2579779048	Thaumarchaeota archaeon MY2
Archaea	Permanent Draft	2619619229	Thaumarchaeota archaeon N4
Archaea	Permanent Draft	2786546490	Thaumarchaeota archaeon NP142
Archaea	Finished	2630968650	Thaumarchaeota archaeon SAT1
Archaea	Permanent Draft	2786546487	Thaumarchaeota archaeon SAT137
Archaea	Permanent Draft	2786546491	Thaumarchaeota archaeon SAT139
Archaea	Permanent Draft	2527291500	Thaumarchaeota archaeon SCGC AAA007-O23 (contamination screened)
Archaea	Permanent Draft	2648501530	Thaumarchaeota archaeon SCGC AAA282-K18 (contamination screened)
Archaea	Permanent Draft	2634166754	Thaumarchaeota archaeon SCGC AAA286-D17 (unscreened)
Archaea	Permanent Draft	2648501536	Thaumarchaeota archaeon SCGC AB-661-M19 (contamination screened)
Archaea	Permanent Draft	2648501537	Thaumarchaeota archaeon SCGC AB-663-F14 (contamination screened)
Archaea	Permanent Draft	2657245293	Thaumarchaeota archaeon SCGC AC-312_A11 - v2 (contamination screened)
Archaea	Permanent Draft	2657245294	Thaumarchaeota archaeon SCGC AC-312_A11 - v2 (unscreened)
Archaea	Permanent Draft	2657245244	Thaumarchaeota archaeon SCGC AC-312_C19v2 (contamination screened)
Archaea	Permanent Draft	2657245245	Thaumarchaeota archaeon SCGC AC-312_C19v2 (unscreened)
Archaea	Permanent Draft	2657245308	Thaumarchaeota archaeon SCGC AC-312_F15 - v2 (contamination screened)
Archaea	Permanent Draft	2657245307	Thaumarchaeota archaeon SCGC AC-312_F15 - v2 (unscreened)
Archaea	Permanent Draft	2660238811	Thaumarchaeota archaeon SCGC AC-312_G05 - v2 (unscreened)
Archaea	Permanent Draft	2684622838	Thaumarchaeota archaeon SCGC AC-337_F14v2 (contamination screened)
Archaea	Permanent Draft	2716884885	Thaumarchaeota archaeon SCGC AC-337_F14v2 (unscreened)
Archaea	Permanent Draft	2716884905	Thaumarchaeota archaeon SCGC AC-337_L13v2 (contamination screened)
Archaea	Permanent Draft	2687453665	Thaumarchaeota archaeon SCGC AC-337_L13v2 (unscreened)
Archaea	Permanent Draft	2634166810	Thaumarchaeota archaeon SCGC AC-337-E14 (unscreened)
Archaea	Permanent Draft	2634166661	Thaumarchaeota archaeon SCGC AC-665-F20 (unscreened)
Archaea	Permanent Draft	2634166670	Thaumarchaeota archaeon SCGC AC-728-E05 (unscreened)
Archaea	Permanent Draft	2634166682	Thaumarchaeota archaeon SCGC AD-103-C20 (unscreened)
Archaea	Permanent Draft	2634166691	Thaumarchaeota archaeon SCGC AD-117-G06 (unscreened)
Archaea	Permanent Draft	2634166697	Thaumarchaeota archaeon SCGC AD-259-M03 (unscreened)
Archaea	Permanent Draft	2657245302	Thaumarchaeota archaeon SCGC AD-305-F05 - v2 (contamination screened)
Archaea	Permanent Draft	2657245301	Thaumarchaeota archaeon SCGC AD-305-F05 - v2 (unscreened)
Archaea	Permanent Draft	2636415972	Thaumarchaeota archaeon SCGC AD-311-O21 (contamination screened)
Archaea	Permanent Draft	2716884236	Thaumarchaeota archaeon SCGC AG-159-M13
Archaea	Permanent Draft	2716884235	Thaumarchaeota archaeon SCGC AG-293-C20
Archaea	Permanent Draft	2786546486	Thaumarchaeota archaeon SP139
Archaea	Permanent Draft	2770939410	unclassified Thaumarchaeon Obs5_genome_081 Obs5_genome_081
Archaea	Permanent Draft	2634166884	Unclassified Thaumarchaeon SCGC AD-726-C03 (unscreened)
Archaea	Permanent Draft	2654587877	unclassified Nitrosopumilaceae Bin 71
Archaea	Permanent Draft	2636415725	uncultured thaumarchaeote
Bacteria	Finished	2775506829	Candidatus Nitrosoglobus terrae TAO100
Bacteria	Finished	2684623072	Candidatus Nitrospira inopinata ENR4
Bacteria	Finished	646564556	Nitrosococcus halophilus Nc4
Bacteria	Permanent Draft	2609460299	Nitrosococcus oceani AFC132
Bacteria	Permanent Draft	647533188	Nitrosococcus oceani AFC27
Bacteria	Finished	637000194	Nitrosococcus oceani C-107
Bacteria	Permanent Draft	2609460252	Nitrosococcus oceani C-27
Bacteria	Finished	2833001199	Nitrosococcus wardiae D1FHS
Bacteria	Finished	648028046	Nitrosococcus watsoni C-113
Bacteria	Permanent Draft	2788500051	Nitrosomonadaceae bacterium SP263
Bacteria	Draft	2619618857	Nitrosomonadales sp. genome_bin_20
Bacteria	Permanent Draft	2737471630	Nitrosomonas aestuarii Nm36
Bacteria	Permanent Draft	2671180137	Nitrosomonas aestuarii Nm69
Bacteria	Permanent Draft	2675903044	Nitrosomonas communis Nm110
Bacteria	Permanent Draft	2675903045	Nitrosomonas communis Nm2
Bacteria	Finished	2627854142	Nitrosomonas communis Nm2
Bacteria	Permanent Draft	2675903043	Nitrosomonas communis Nm44
Bacteria	Permanent Draft	2588253501	Nitrosomonas cryotolerans ATCC 49181
Bacteria	Permanent Draft	2671180136	Nitrosomonas crytolerans Nm55
Bacteria	Finished	637000195	Nitrosomonas europaea ATCC 19718
Bacteria	Permanent Draft	2582581324	Nitrosomonas europaea ATCC 25978
Bacteria	Permanent Draft	2671180133	Nitrosomonas europaea Nm35
Bacteria	Permanent Draft	2671180134	Nitrosomonas europaea Nm50
Bacteria	Finished	637000196	Nitrosomonas eutropha C91
Bacteria	Permanent Draft	2671180129	Nitrosomonas eutropha Nm14
Bacteria	Permanent Draft	2737471617	Nitrosomonas eutropha Nm19
Bacteria	Permanent Draft	2671180072	Nitrosomonas eutropha Nm24
Bacteria	Permanent Draft	2671180081	Nitrosomonas eutropha Nm38
Bacteria	Permanent Draft	2671180128	Nitrosomonas eutropha Nm56
Bacteria	Permanent Draft	2737471641	Nitrosomonas eutropha Nm57
Bacteria	Permanent Draft	2675903041	Nitrosomonas halophila Nm1
Bacteria	Permanent Draft	2671180082	Nitrosomonas marina Nm22
Bacteria	Permanent Draft	2671180135	Nitrosomonas marina Nm71
Bacteria	Permanent Draft	2834530931	Nitrosomonas mobilis ERS1404681
Bacteria	Permanent Draft	2671180218	Nitrosomonas nitrosa Nm146
Bacteria	Permanent Draft	2737471640	Nitrosomonas nitrosa Nm90
Bacteria	Permanent Draft	2737471621	Nitrosomonas nitrosa Nm91
Bacteria	Permanent Draft	2737471629	Nitrosomonas oligotropha Nm49
Bacteria	Permanent Draft	2671180131	Nitrosomonas oligotropha Nm75
Bacteria	Permanent Draft	2671180132	Nitrosomonas oligotropha Nm76
Bacteria	Permanent Draft	2675903042	Nitrosomonas sp. 33 Nm33
Bacteria	Permanent Draft	2675903038	Nitrosomonas sp. 41 Nm132
Bacteria	Permanent Draft	2675903036	Nitrosomonas sp. 41 Nm58
Bacteria	Permanent Draft	2675903037	Nitrosomonas sp. 51 Nm51
Bacteria	Finished	650716066	Nitrosomonas sp. AL212
Bacteria	Permanent Draft	2834527210	Nitrosomonas sp. APG5
Bacteria	Permanent Draft	2747843217	Nitrosomonas sp. HKU-PRO10
Bacteria	Permanent Draft	2751185397	Nitrosomonas sp. HKU-PRO17
Bacteria	Permanent Draft	2747843218	Nitrosomonas sp. HKU-PRO18
Bacteria	Finished	650716067	Nitrosomonas sp. IS79A3
Bacteria	Permanent Draft	2724679654	Nitrosomonas sp. Nm120
Bacteria	Permanent Draft	2737471642	Nitrosomonas sp. Nm134
Bacteria	Permanent Draft	2737471624	Nitrosomonas sp. Nm141
Bacteria	Permanent Draft	2747842412	Nitrosomonas sp. Nm143 (v3)
Bacteria	Permanent Draft	2675903035	Nitrosomonas sp. Nm166
Bacteria	Permanent Draft	2675903040	Nitrosomonas sp. Nm34
Bacteria	Permanent Draft	2737471619	Nitrosomonas sp. Nm84
Bacteria	Permanent Draft	2737471620	Nitrosomonas sp. Nm86
Bacteria	Permanent Draft	2671180029	Nitrosomonas ureae Nm10
Bacteria	Permanent Draft	2671180130	Nitrosomonas ureae Nm13
Bacteria	Permanent Draft	2724679738	Nitrosomonas ureae Nm15
Bacteria	Permanent Draft	2737471636	Nitrosomonas ureae Nm4
Bacteria	Permanent Draft	2734482144	Nitrosomonas ureae Nm42
Bacteria	Permanent Draft	2737471628	Nitrosomonas ureae Nm5
Bacteria	Permanent Draft	2675903039	Nitrosomonas ureae Nm9
Bacteria	Permanent Draft	2585428181	Nitrosospira briensis C-128
Bacteria	Permanent Draft	2671180070	Nitrosospira briensis Nsp10
Bacteria	Permanent Draft	2675903144	Nitrosospira briensis Nsp8
Bacteria	Finished	2642422553	Nitrosospira lacus APG3
Bacteria	Permanent Draft	2636415522	Nitrosospira lacus APG3
Bacteria	Finished	637000197	Nitrosospira multiformis ATCC 25196
Bacteria	Permanent Draft	2667527227	Nitrosospira multiformis Nl1
Bacteria	Permanent Draft	2734482834	Nitrosospira multiformis Nl12
Bacteria	Permanent Draft	2671180127	Nitrosospira multiformis Nl13
Bacteria	Permanent Draft	2671180079	Nitrosospira multiformis Nl14
Bacteria	Permanent Draft	2747842409	Nitrosospira multiformis Nl15 (v3)
Bacteria	Permanent Draft	2671180076	Nitrosospira multiformis Nl18
Bacteria	Permanent Draft	2734482835	Nitrosospira multiformis Nl2
Bacteria	Permanent Draft	2737471626	Nitrosospira multiformis Nl3
Bacteria	Permanent Draft	2671180074	Nitrosospira multiformis Nl4
Bacteria	Permanent Draft	2671180069	Nitrosospira multiformis Nl7
Bacteria	Permanent Draft	2747842411	Nitrosospira multiformis Nl8 (v3)
Bacteria	Permanent Draft	2747842410	Nitrosospira multiformis Nsp16 (v2)
Bacteria	Permanent Draft	2671180077	Nitrosospira sp. 1 Nsp1
Bacteria	Permanent Draft	2671180042	Nitrosospira sp. Nl5
Bacteria	Permanent Draft	2627854152	Nitrosospira sp. NpAV
Bacteria	Permanent Draft	2671180073	Nitrosospira sp. Nsp11
Bacteria	Permanent Draft	2671180075	Nitrosospira sp. Nsp13
Bacteria	Permanent Draft	2671180078	Nitrosospira sp. Nsp14
Bacteria	Permanent Draft	2671180080	Nitrosospira sp. Nsp18
Bacteria	Permanent Draft	2737471643	Nitrosospira sp. Nsp2
Bacteria	Permanent Draft	2737471618	Nitrosospira sp. Nsp22
Bacteria	Permanent Draft	2738541241	Nitrosospira sp. Nsp37
Bacteria	Permanent Draft	2757320375	Nitrosospira sp. Nsp44
Bacteria	Permanent Draft	2734482836	Nitrosospira sp. Nsp5
Bacteria	Permanent Draft	2737471627	Nitrosospira sp. Nsp6
Bacteria	Permanent Draft	2739367902	Nitrosovibrio sp. Nv12
Bacteria	Permanent Draft	2671180036	Nitrosovibrio sp. Nv17
Bacteria	Permanent Draft	2721756095	Nitrosovibrio sp. Nv4
Bacteria	Permanent Draft	2675903143	Nitrosovibrio sp. Nv6
Bacteria	Permanent Draft	2671180071	Nitrosovibrio tenuis Nv1
Bacteria	Draft	2619618852	Nitrospirae sp. genome_bin_8

## Sheet: Legend
Supplementary Data 6. List of genomes that contain genes related to ammonia oxidation from a total of 91 archaeal and 116 bacterial genomes. The data were retrived from https://img.jgi.doe.gov as off 15/Jul/2020.
