# Supplementary material for: Structure and function of the soil microbiome underlying N2O emissions from global wetlands
Source: Nat Commun. 2022 Mar 17;13:1430. doi: 10.1038/s41467-022-29161-3 (PMC8931052; doi:10.1038/s41467-022-29161-3)
Supplement: Supplementary file 10 — Supplementary Data 7 [file 41467_2022_29161_MOESM10_ESM.xlsx]

## Sheet: Supplementary Table 8
Genome	Domain	MetaCyc:PWY-7082	MetaCyc:AMMOXID-PWY	MetaCyc:AMMASSIM-PWY	MetaCyc:DENITRIFICATION-PWY	MetaCyc:P282-PWY	MetaCyc:P303-PWY	MetaCyc:PWY-3181	MetaCyc:PWY-4983	MetaCyc:PWY-5388	MetaCyc:PWY-5473	MetaCyc:PWY-5474	MetaCyc:PWY-5674	MetaCyc:PWY-6442	MetaCyc:PWY-6448	MetaCyc:PWY-6748	MetaCyc:PWY-6845	MetaCyc:PWY-6963	MetaCyc:PWY-7084	MetaCyc:PWY0-1321	MetaCyc:PWY0-1352	MetaCyc:PWY0-1581	MetaCyc:PWY0-1584
		ammonia oxidation IV (autotrophic ammonia oxidizers)	ammonia oxidation I (aerobic)	ammonia assimilation cycle III	nitrate reduction I (denitrification)	nitrite oxidation	ammonia oxidation II (anaerobic)	L-tryptophan degradation VI (via tryptamine)	L-citrulline-nitric oxide cycle	N-glucosylnicotinate metabolism	hydroxycinnamic acid serotonin amides biosynthesis	hydroxycinnamic acid tyramine amides biosynthesis	nitrate reduction IV (dissimilatory)	spermidine hydroxycinnamic acid conjugates biosynthesis	hordatine biosynthesis	nitrate reduction VII (denitrification)	nitric oxide biosynthesis (plants)	ammonia assimilation cycle I	nitrifier denitrification	nitrate reduction III (dissimilatory)	nitrate reduction VIII (dissimilatory)	nitrate reduction IX (dissimilatory)	nitrate reduction X (periplasmic, dissimilatory)
Acidianus hospitalis W1 (650716001)		0	0	0	0	0	0	0	2	0	0	0	0	0	0	0	0	3	0	0	0	0	0
Acidilobus sp. Obs4_genome_060 Obs4_genome_060 (2770939389)		0	0	0	0	0	0	0	0	0	0	2	0	0	0	0	0	2	0	0	0	0	0
Acidilobus sp. Obs6_genome_097 Obs6_genome_097 (2770939426)		0	0	0	0	0	0	0	0	0	0	2	0	0	0	0	0	4	0	0	0	0	0
Acidilobus sulfurireducens sp. nov. (2504136013)		0	0	0	0	0	0	0	0	0	0	1	0	0	0	0	0	2	0	0	0	1	1
Acidiplasma aeolicum V (2681813050)		0	0	0	0	0	0	0	2	0	0	0	0	0	0	0	0	1	0	0	0	1	1
Acidiplasma cupricumulans JCM 13668 (2681813016)		0	0	0	0	0	0	0	4	0	0	0	0	0	0	0	0	3	0	0	0	3	3
Aeropyrum camini SY1, JCM 12091 (2554235461)		0	0	0	1	0	1	0	0	0	0	1	0	0	0	1	0	2	1	0	0	1	1
Aeropyrum camini SY1, JCM 12091 (2675903482)		0	0	0	1	0	1	0	0	0	0	1	0	0	0	1	0	2	1	0	0	2	2
Aeropyrum sp. GMQ bin_9 (2721755430)		0	0	0	0	0	0	0	2	0	0	0	0	0	0	0	0	2	0	0	0	1	1
Aeropyrum sp. JZ bin_13 (2721755432)		0	0	0	0	0	0	0	2	0	0	0	0	0	0	0	0	2	0	0	0	1	1
ANME-2 cluster archaeon S7142MS1 (2842053593)		0	0	0	0	0	0	0	2	0	0	1	0	0	0	0	0	3	0	0	0	0	0
ANME-2 cluster archaeon S7142MS2 (2842578819)		0	0	0	0	0	0	0	1	0	0	1	0	0	0	0	0	3	0	0	0	0	0
Aramenus sulfurataquae AZ1 (2588254065)		0	0	0	0	0	0	0	2	0	0	0	0	0	0	0	0	3	0	0	0	0	0
Archaeoglobus fulgidus 7324 (2528311132)		0	0	0	0	0	0	0	2	0	0	1	0	0	0	0	0	1	0	0	0	1	1
Bathyarchaeota archaeon JGI MDM2 ZSSED05-1-K9 (contamination screened) (2747842528)		0	0	0	0	0	0	0	0	0	0	0	0	0	0	0	0	1	0	0	0	1	1
Bathyarchaeota archaeon JGI MDM2 ZSSED05-1-K9 (unscreened) (2747842527)		0	0	0	0	0	0	0	0	0	0	0	0	0	0	0	0	1	0	0	0	1	1
Bathyarchaeota archaeon JGI MDM2 ZSSED05-2-L21 (unscreened) (2734482297)		0	0	0	0	0	0	0	0	0	0	0	0	0	0	0	0	0	0	0	0	0	0
Caldisphaera lagunensis DSM 15908 (2510065009)		0	0	0	1	0	0	0	0	0	0	0	0	0	0	0	0	2	1	0	0	1	1
Caldisphaera sp Obs6_genome_110 Obs6_genome_110 (2770939439)		0	0	0	0	0	0	0	0	0	0	0	0	0	0	0	0	2	0	0	0	0	0
Caldivirga sp. Obs2_genome_027 Obs2_genome_027 (2770939356)		0	0	0	0	0	0	0	2	0	0	0	0	0	0	0	0	2	0	0	0	0	0
Candidatus Aenigmarchaeum subterraneum SCGC AAA011-O16 (contamination screened) (2264867065)		0	0	0	0	0	0	0	0	0	0	0	0	0	0	0	0	0	0	0	0	0	0
Candidatus Altiarchaeum sp. CG12_big_fil_rev_8_21_14_0_65_33_22 (2786546692)		0	0	0	0	0	0	0	2	0	0	1	0	0	0	0	0	1	0	0	0	0	0
Candidatus Altiarchaeum sp. CG2_30_32_3053 (2786546688)		0	0	0	0	0	0	0	2	0	0	1	0	0	0	0	0	1	0	0	0	0	0
Candidatus Altiarchaeum sp. CG_4_9_14_0_8_um_filter_32_206 (2786546690)		0	0	0	0	0	0	0	2	0	0	1	0	0	0	0	0	1	0	0	0	0	0
Candidatus Bathyarchaeota archaeon CG07_land_8_20_14_0_80_47_9 (2786546202)		0	0	0	0	0	0	0	0	0	0	0	0	0	0	0	0	2	0	0	0	0	0
Candidatus Bathyarchaeota archaeon CG_4_8_14_3_um_filter_42_8 (2786546203)		0	0	0	0	0	0	0	0	0	0	0	0	0	0	0	0	1	0	0	0	0	0
Candidatus Bathyarchaeota archaeon JdFR-01 (2728369303)		0	0	0	0	0	0	0	0	0	0	0	0	0	0	0	0	0	0	0	0	0	0
Candidatus Bathyarchaeota archaeon JdFR-05 (2728369296)		0	0	0	0	0	0	0	1	0	0	0	0	0	0	0	0	0	0	0	0	0	0
Candidatus Bathyarchaeota archaeon JdFR-08 (2728369298)		0	0	0	0	0	0	0	0	0	0	0	0	0	0	0	0	1	0	0	0	0	0
Candidatus Bathyarchaeota archaeon JdFR-09 (2728369301)		0	0	0	0	0	0	0	0	0	0	1	0	0	0	0	0	1	0	0	0	0	0
Candidatus Bathyarchaeota archaeon RBG_13_38_9 (2708742550)		0	0	0	0	0	0	0	2	0	0	0	0	0	0	0	0	2	0	0	0	0	0
Candidatus Bathyarchaeota archaeon RBG_13_46_16b (2708742549)		0	0	0	0	0	0	0	0	0	0	1	0	0	0	0	0	4	0	0	0	0	0
Candidatus Bathyarchaeota archaeon RBG_16_57_9 (2708742560)		0	0	0	0	0	0	0	2	0	0	0	0	0	0	0	0	2	0	0	0	0	0
Candidatus Diapherotrites archaeon CG08_land_8_20_14_0_20_30_16 (2785510946)		0	0	0	0	0	0	0	0	0	0	0	0	0	0	0	0	0	0	0	0	0	0
Candidatus Diapherotrites archaeon CG09_land_8_20_14_0_10_32_12 (2785510943)		0	0	0	0	0	0	0	0	0	0	0	0	0	0	0	0	1	0	0	0	0	0
Candidatus Diapherotrites archaeon CG_4_10_14_0_2_um_filter_31_5 (2785510944)		0	0	0	0	0	0	0	0	0	0	0	0	0	0	0	0	0	0	0	0	0	0
Candidatus Geothermarchaeota archaeon JdFR-13 (2728369311)		0	0	0	1	0	0	0	0	0	0	0	0	0	0	1	0	2	1	0	0	1	1
Candidatus Heimdallarchaeota archaeon AB_125 (2740891990)		0	0	0	0	0	0	0	0	0	0	0	0	0	0	0	0	1	0	0	0	0	0
Candidatus Hydrothermarchaeota archaeon JdFR-16 (2728369317)		0	0	0	0	0	0	0	3	0	0	0	0	0	0	0	0	0	0	0	0	0	0
Candidatus Hydrothermarchaeota archaeon JdFR-17 (2728369322)		0	0	0	1	0	0	0	3	0	0	0	0	0	0	1	0	1	1	0	0	2	2
Candidatus Lokiarchaeota archaeon CR_4 (2740891985)		0	0	0	0	0	0	0	1	0	0	0	0	0	0	0	0	2	0	0	0	3	3
Candidatus Mancarchaeum acidiphilum Mia14 (2757320680)		0	0	0	0	0	0	0	0	0	0	0	0	0	0	0	0	0	0	0	0	0	0
Candidatus Methanomethylophilus alvus Mx1201 (2540341115)		0	0	0	0	0	0	0	2	0	0	0	0	0	0	0	0	2	0	0	0	0	0
Candidatus Methanomethylophilus sp. hRUG898 (2799112866)		0	0	0	0	0	0	0	0	0	0	0	0	0	0	0	0	2	0	0	0	0	0
Candidatus Methanoperedens nitroreducens ANME-2d (ANME_V10) (2515154041)		0	0	0	0	0	0	0	2	0	0	1	2	0	0	0	0	2	0	0	0	1	1
Candidatus Methanoplasma termitum Mpt1 (2636415782)		0	0	0	0	0	0	0	2	0	0	0	0	0	0	0	0	1	0	0	0	0	0
Candidatus Methanosuratus petracarbonis V5 (2700988734)		0	0	0	0	0	0	0	1	0	0	0	0	0	0	0	0	0	0	0	0	1	1
Candidatus Micrarchaeum acidiphilum ARMAN-2 (2775506789)		0	0	0	0	0	0	0	0	0	0	0	0	0	0	0	0	0	0	0	0	0	0
Candidatus Nanosalinarum sp. J07AB56 (2502422327)		0	0	0	0	0	0	0	2	0	0	0	0	0	0	0	0	0	0	0	0	0	0
Candidatus Nitrosocaldus islandicus (2788500263)		2	1	0	1	0	1	0	2	0	0	0	0	0	0	1	0	1	1	0	0	1	1
Candidatus Nitrosocosmicus exaquare G61 (2603880166)		2	1	0	1	0	1	0	2	0	0	0	0	0	0	1	0	2	1	0	0	0	0
Candidatus Nitrososphaera evergladensis SR1 (2585427666)		3	1	0	2	0	2	0	2	0	0	0	0	0	0	2	0	3	2	0	0	0	0
Candidatus Nitrososphaera gargensis Ga9-2 (2510065023)		3	1	0	2	0	2	0	2	0	0	0	0	0	0	2	0	2	2	0	0	0	0
Candidatus Parvarchaeum acidiphilum ARMAN-4_5-way FS (2600255114)		0	0	0	0	0	0	0	0	0	0	0	0	0	0	0	0	0	0	0	0	0	0
Candidatus Parvarchaeum acidophilus ARMAN-5_5-way FS (2602041910)		0	0	0	0	0	0	0	0	0	0	0	0	0	0	0	0	0	0	0	0	0	0
Candidatus Thorarchaeota archaeon SMTZ-45 (2740891978)		0	0	0	0	0	0	0	0	0	0	0	0	0	0	0	0	2	0	0	0	0	0
Candidatus Woesearchaeota archaeon CG06_land_8_20_14_3_00_33_13 (2785511151)		0	0	0	0	0	0	0	0	0	0	0	0	0	0	0	0	0	0	0	0	0	0
Candidatus Woesearchaeota archaeon CG07_land_8_20_14_0_80_44_23 (2785511159)		0	0	0	0	0	0	0	0	0	0	0	0	0	0	0	0	0	0	0	0	0	0
Candidatus Woesearchaeota archaeon CG10_big_fil_rev_8_21_14_0_10_30_7 (2785511156)		0	0	0	0	0	0	0	0	0	0	0	0	0	0	0	0	1	0	0	0	0	0
Candidatus Woesearchaeota archaeon CG10_big_fil_rev_8_21_14_0_10_32_9 (2785511145)		0	0	0	0	0	0	0	0	0	0	0	0	0	0	0	0	0	0	0	0	0	0
Candidatus Woesearchaeota archaeon CG10_big_fil_rev_8_21_14_0_10_33_12 (2785511144)		0	0	0	0	0	0	0	0	0	0	0	0	0	0	0	0	0	0	0	0	0	0
Candidatus Woesearchaeota archaeon CG10_big_fil_rev_8_21_14_0_10_36_11 (2785511146)		0	0	0	0	0	0	0	0	0	0	0	0	0	0	0	0	0	0	0	0	0	0
Candidatus Woesearchaeota archaeon CG10_big_fil_rev_8_21_14_0_10_37_12 (2785511165)		0	0	0	0	0	0	0	0	0	0	0	0	0	0	0	0	0	0	0	0	0	0
Candidatus Woesearchaeota archaeon CG10_big_fil_rev_8_21_14_0_10_44_13 (2785511166)		0	0	0	0	0	0	0	0	0	0	0	0	0	0	0	0	0	0	0	0	0	0
Candidatus Woesearchaeota archaeon CG10_big_fil_rev_8_21_14_0_10_45_16 (2785511149)		0	0	0	0	0	0	0	0	0	0	0	0	0	0	0	0	0	0	0	0	0	0
Candidatus Woesearchaeota archaeon CG11_big_fil_rev_8_21_14_0_20_43_8 (2785511152)		0	0	0	0	0	0	0	2	0	0	0	0	0	0	0	0	1	0	0	0	0	0
Candidatus Woesearchaeota archaeon CG11_big_fil_rev_8_21_14_0_20_57_5 (2785511154)		0	0	0	0	0	0	0	1	0	0	0	0	0	0	0	0	1	0	0	0	0	0
Candidatus Woesearchaeota archaeon CG1_02_47_18 (2786546189)		0	0	0	0	0	0	0	0	0	0	0	0	0	0	0	0	0	0	0	0	0	0
Candidatus Woesearchaeota archaeon CG_4_10_14_0_2_um_filter_33_10 (2785511161)		0	0	0	0	0	0	0	0	0	0	0	0	0	0	0	0	0	0	0	0	0	0
Crenarchaeota group archaeon SMTZ-80 (2654588078)		0	0	0	0	0	0	0	3	0	0	0	0	0	0	0	0	3	0	0	0	0	0
Crenarchaeota group archaeon SMTZ1-55 (2654588079)		0	0	0	0	0	0	0	0	0	0	0	0	0	0	0	0	2	0	0	0	0	0
Cuniculiplasma divulgatum PM4 (2773858044)		0	0	0	0	0	0	0	2	0	0	0	0	0	0	0	0	2	0	0	0	1	1
Desulfurococcus fermentans Z-1312, DSM 16532 (2513020047)		0	0	0	0	0	0	0	0	0	0	1	0	0	0	0	0	3	0	0	0	1	1
Desulfurococcus mucosus 07/1, DSM 2162 (649633040)		0	0	0	0	0	0	0	0	0	0	1	0	0	0	0	0	3	0	0	0	0	0
Diapherotrites archaeon SCGC AAA011-K09 (contamination screened) (2264867066)		0	0	0	0	0	0	0	0	0	0	0	0	0	0	0	0	0	0	0	0	0	0
Diapherotrites archaeon SCGC AAA011-N19 (contamination screened) (2519103050)		0	0	0	0	0	0	0	0	0	0	0	0	0	0	0	0	0	0	0	0	0	0
Ferroglobus placidus AEDII12DO, DSM 10642 (646564534)		0	0	0	2	0	0	0	2	0	0	1	0	0	0	1	0	1	2	0	0	0	0
Ferroplasma acidarmanus Fer1 (638341092)		0	0	0	0	0	0	0	2	0	0	0	0	0	0	0	0	2	0	0	0	1	1
Geoarchaeota-NAG1-GT2-r01 (2522572139)		0	0	0	0	0	0	0	1	0	0	0	0	0	0	0	0	0	0	0	0	0	0
Geoarchaeota-NAG1-GT2-r03 (2522572141)		0	0	0	0	0	0	0	0	0	0	0	0	0	0	0	0	0	0	0	0	0	0
Hadesarchaea archaeon DG-33-1 (2654588093)		0	0	0	0	0	0	0	2	0	0	1	0	0	0	0	0	1	0	0	0	0	0
Haladaptatus paucihalophilus DSM 18195 (2698536698)		0	0	0	1	0	0	0	2	0	0	1	0	0	0	0	0	2	1	0	0	3	3
Haladaptatus paucihalophilus DX253 (649989953)		0	0	0	1	0	0	0	2	0	0	1	0	0	0	0	0	2	1	0	0	3	3
Halalkalicoccus jeotgali B3, DSM 18796 (2528311097)		0	0	0	0	0	0	0	2	0	0	1	0	0	0	0	0	2	0	0	0	4	4
Halalkalicoccus jeotgali B3, DSM 18796 (2531839219)		0	0	0	0	0	0	0	3	0	0	1	0	0	0	0	0	2	0	0	0	4	4
Halalkalicoccus paucihalophilus DSM 24557 (2684622629)		0	0	0	1	0	0	0	2	0	0	1	0	0	0	0	0	2	1	0	0	3	3
Halapricum salinum CBA1105 (2630968753)		0	0	0	1	0	1	0	2	0	0	1	0	0	0	1	0	4	1	0	0	4	4
Haloarchaeobius iranensis IBRC-M 10013 (2651870127)		0	0	0	2	0	1	0	2	0	0	1	0	0	0	1	0	2	2	0	0	3	3
Haloarcula amylolytica JCM 13557 (2554235482)		0	0	0	3	0	1	0	2	0	0	1	0	0	0	2	0	3	3	0	0	4	4
Haloarcula californiae BJGN-2, ATCC 33799 (2508501016)		0	0	0	3	0	1	0	2	0	0	1	0	0	0	2	0	2	3	0	0	4	4
Haloarcula californiae BJGN-2, ATCC 33799 (2531839655)		0	0	0	3	0	1	0	2	0	0	1	0	0	0	2	0	2	3	0	0	4	4
Haloarcula hispanica CGMCC 1.2049 (2511231068)		0	0	0	3	0	1	0	2	0	0	1	0	0	0	2	0	3	3	0	0	4	4
Haloarcula marismortui ATCC 43049 (638154503)		0	0	0	3	0	1	0	2	0	0	1	0	0	0	2	0	2	3	0	0	4	4
Haloarcula quadrata DSM 11927 (2778260947)		0	0	0	3	0	1	0	2	0	0	1	0	0	0	2	0	2	3	0	0	4	4
Haloarcula rubripromontorii SL3 (2651869823)		0	0	0	3	0	1	0	2	0	0	1	0	0	0	2	0	3	3	0	0	4	4
Haloarcula sinaiiensis BJSG-2 (2554235510)		0	0	0	3	0	1	0	2	0	0	1	0	0	0	2	0	2	3	0	0	4	4
Haloarcula sp. K1 (2690315681)		0	0	0	0	0	0	0	0	0	0	0	0	0	0	0	0	0	0	0	0	0	0
Haloarcula taiwanensis Taiwanensis (2775506935)		0	0	0	3	0	1	0	2	0	0	1	0	0	0	2	0	2	3	0	0	4	4
Haloarcula vallismortis DSM 3756 (2693429892)		0	0	0	3	0	1	0	2	0	0	1	0	0	0	2	0	2	3	0	0	4	4
Halobacteriaceae archaeon G22 (2568526208)		0	0	0	1	0	0	0	2	0	0	0	0	0	0	0	0	2	1	0	0	4	4
Halobacterium hubeiense JI20-1 (2675903501)		0	0	0	3	0	1	0	2	0	0	1	0	0	0	2	0	2	3	0	0	3	3
Halobacterium salinarum DSM 668 (2596583670)		0	0	0	0	0	0	0	2	0	0	1	0	0	0	0	0	1	0	0	0	4	4
Halobacterium sp. PCN9 (2816332101)		0	0	0	3	0	2	0	1	0	0	0	0	0	0	3	0	1	3	0	0	2	2
Halobaculum gomorrense DSM 9297 (2695420988)		0	0	0	2	0	1	0	2	0	0	1	0	0	0	1	0	2	2	0	0	4	4
Halobellus clavatus CGMCC 1.10118 (2617270777)		0	0	0	3	0	1	0	2	0	0	1	0	0	0	1	0	2	3	0	0	3	3
Halobellus rufus CBA1103 (2617271223)		0	0	0	3	0	1	0	2	0	0	1	0	0	0	1	0	3	3	0	0	3	3
Halococcus agarilyticus 197A (2600255127)		0	0	0	0	0	0	0	2	0	0	1	0	0	0	0	0	3	0	0	0	3	3
Halococcus salifodinae BIp (2554235506)		0	0	0	3	0	1	0	2	0	0	1	0	0	0	1	0	2	3	0	0	4	4
Halococcus sediminicola CBA1101 (2630968663)		0	0	0	1	0	0	0	2	0	0	1	0	0	0	0	0	2	1	0	0	4	4
Halodesulfurarchaeum formicicum HTSR1 (2718217704)		0	0	0	0	0	0	0	2	0	0	1	0	0	0	0	0	1	0	0	0	1	1
Haloferax alexandrinus Arc-Hr (2609460336)		0	0	0	2	0	1	0	2	0	0	1	0	0	0	1	0	2	2	0	0	3	3
Haloferax denitrificans S1 (2508501014)		0	0	0	4	0	2	0	2	0	0	1	0	0	0	3	0	2	4	0	0	3	3
Haloferax elongans ATCC BAA-1513 (2554235478)		0	0	0	2	0	1	0	2	0	0	1	0	0	0	1	0	3	2	0	0	3	3
Haloferax larsenii JCM 13917 (2554235500)		0	0	0	3	0	1	0	2	0	0	1	0	0	0	2	0	3	3	0	0	3	3
Haloferax lucentense DSM 14919 (2554235494)		0	0	0	2	0	1	0	2	0	0	1	0	0	0	1	0	2	2	0	0	3	3
Haloferax mediterranei R-4 (2521172713)		0	0	0	3	0	1	0	2	0	0	1	0	0	0	2	0	4	3	0	0	3	3
Haloferax mediterranei R-4 (2529293245)		0	0	0	3	0	1	0	2	0	0	1	0	0	0	2	0	4	3	0	0	3	3
Haloferax mucosum PA12 (2529293244)		0	0	0	0	0	0	0	2	0	0	1	0	0	0	0	0	4	0	0	0	3	3
Haloferax sp. BAB2207 (2537561593)		0	0	0	2	0	1	0	2	0	0	1	0	0	0	1	0	3	2	0	0	3	3
Haloferax sp. Caatinga (2585428003)		0	0	0	1	0	1	0	0	0	0	2	0	0	0	1	0	1	1	0	0	4	4
Haloferax sp. GUBF-2, ATCC BAA-645 (2537561868)		0	0	0	2	0	1	0	2	0	0	1	0	0	0	1	0	2	2	0	0	3	3
Haloferax sp. GUBF-3 (2537561864)		0	0	0	2	0	1	0	2	0	0	1	0	0	0	1	0	2	2	0	0	3	3
Haloferax sp. Q22 (2681813380)		0	0	0	4	0	2	0	2	0	0	1	0	0	0	3	0	2	4	0	0	3	3
Haloferax sulfurifontis M6 (2529293243)		0	0	0	2	0	1	0	2	0	0	1	0	0	0	1	0	2	2	0	0	3	3
Halogeometricum borinquense PR3, DSM 11551 (649633053)		0	0	0	3	0	1	0	2	0	0	1	0	0	0	2	0	4	3	0	0	4	4
Halogeometricum pallidum JCM 14848 (2554235507)		0	0	0	2	0	1	0	2	0	0	1	0	0	0	1	0	2	2	0	0	4	4
Halogranum gelatinilyticum CGMCC 1.10119 (2617270902)		0	0	0	1	0	0	0	2	0	0	1	0	0	0	1	0	2	1	0	0	3	3
Halolamina sediminis halo7 (2695420318)		0	0	0	2	0	1	0	2	0	0	0	0	0	0	2	0	1	2	0	0	1	1
Halomicrobium katesii DSM 19301 (2516653073)		0	0	0	2	0	1	0	2	0	0	1	0	0	0	1	0	2	2	0	0	4	4
Halomicrobium mukohataei arg-2, DSM 12286 (644736372)		0	0	0	2	0	1	0	2	0	0	1	0	0	0	1	0	2	2	0	0	4	4
Halonotius sp. J07HN6 (2512875008)		0	0	0	0	0	0	0	2	0	0	1	0	0	0	0	0	3	0	0	0	4	4
Halopelagius longus CGMCC 1.12397 (2671180169)		0	0	0	2	0	1	0	2	0	0	1	0	0	0	1	0	2	2	0	0	4	4
Halopenitus malekzadehii IBRC-M10418 (2651870118)		0	0	0	2	0	1	0	2	0	0	1	0	0	0	1	0	3	2	0	0	1	1
Halopenitus persicus CBA1233 (2802429334)		0	0	0	1	0	1	0	2	0	0	1	0	0	0	1	0	3	1	0	0	1	1
Halopenitus persicus IBRC10041 (2654587885)		0	0	0	2	0	1	0	2	0	0	0	0	0	0	1	0	4	2	0	0	1	1
Halopiger goleamassiliensis IIH3 (2602041564)		0	0	0	6	0	3	0	2	0	0	1	0	0	0	4	0	3	6	0	0	4	4
Halopiger xanaduensis SH-6 (2506520034)		0	0	0	5	0	2	0	2	0	0	1	0	0	0	3	0	3	5	0	0	4	4
Haloplanus natans DSM 17983 (2517287030)		0	0	0	2	0	1	0	2	0	0	1	0	0	0	1	0	2	2	0	0	1	1
Haloplanus vescus CGMCC 1.8712 (2617270898)		0	0	0	2	0	0	0	2	0	0	1	0	0	0	1	0	3	2	0	0	1	1
Haloprofundus marisrubri SB9 (2690315683)		0	0	0	0	0	0	0	0	0	0	0	0	0	0	0	0	0	0	0	0	0	0
Haloquadratum walsbyi J07HQW2 (2512875006)		0	0	0	0	0	0	0	2	0	0	0	0	0	0	0	0	2	0	0	0	1	1
Halorhabdus tiamatea SARL4B (2654588040)		0	0	0	0	0	0	0	2	0	0	1	0	0	0	0	0	3	0	0	0	3	3
Halorientalis regularis IBRC-M 10760 (2651870125)		0	0	0	2	0	1	0	2	0	0	1	0	0	0	1	0	2	2	0	0	4	4
Halorubrum aidingense JCM 13560 (2554235475)		0	0	0	2	0	0	0	2	0	0	2	0	0	0	1	0	2	2	0	0	3	3
Halorubrum californiense SF3-213 (2554235496)		0	0	0	0	0	0	0	2	0	0	1	0	0	0	0	0	2	0	0	0	4	4
Halorubrum distributum VKM B-1733, 1-M (2554235486)		0	0	0	2	0	0	0	2	0	0	1	0	0	0	1	0	2	2	0	0	4	4
Halorubrum ezzemoulense DSM 17463 (2524614679)		0	0	0	0	0	0	0	2	0	0	1	0	0	0	0	0	2	0	0	0	4	4
Halorubrum ezzemoulense Ec15 (2802429655)		0	0	0	0	0	0	0	2	0	0	1	0	0	0	0	0	2	0	0	0	4	4
Halorubrum ezzemoulense Fb21 (2802429630)		0	0	0	0	0	0	0	3	0	0	1	0	0	0	0	0	1	0	0	0	3	3
Halorubrum ezzemoulense G37 (2802429615)		0	0	0	0	0	0	0	2	0	0	1	0	0	0	0	0	2	0	0	0	4	4
Halorubrum ezzemoulense Ga36 (2802429616)		0	0	0	0	0	0	0	2	0	0	1	0	0	0	0	0	2	0	0	0	4	4
Halorubrum ezzemoulense LD3 (2802429629)		0	0	0	0	0	0	0	3	0	0	1	0	0	0	0	0	2	0	0	0	4	4
Halorubrum lacusprofundi R1S1 draft (2671180119)		0	0	0	2	0	0	0	2	0	0	1	0	0	0	1	0	2	2	0	0	3	3
Halorubrum persicum C49 (2791355074)		0	0	0	2	0	1	0	2	0	0	1	0	0	0	1	0	2	2	0	0	4	4
Halorubrum saccharovorum H3 (2636416117)		0	0	0	3	0	2	0	2	0	0	2	0	0	0	2	0	3	3	0	0	4	4
Halorubrum saccharovorum M6 (2524614823)		0	0	0	4	0	2	0	2	0	0	1	0	0	0	3	0	2	4	0	0	3	3
Halorubrum sp. BV1 (2579779171)		0	0	0	0	0	0	0	2	0	0	1	0	0	0	0	0	2	0	0	0	3	3
Halorubrum sp. C191 (2788500553)		0	0	0	0	0	0	0	3	0	0	1	0	0	0	0	0	2	0	0	0	4	4
Halorubrum sp. E3 (2791355072)		0	0	0	1	0	0	0	0	0	0	0	0	0	0	1	0	0	1	0	0	2	2
Halorubrum sp. Ea8 (2791355067)		0	0	0	2	0	1	0	2	0	0	1	0	0	0	2	0	3	2	0	0	4	4
Halorubrum sp. Ib24 (2791355070)		0	0	0	1	0	0	0	2	0	0	0	0	0	0	1	0	2	1	0	0	4	4
Halorubrum sp. J07HR59 (2512875011)		0	0	0	0	0	0	0	3	0	0	1	0	0	0	0	0	3	0	0	0	0	0
Halorubrum sp. SD626R (2684622631)		0	0	0	0	0	0	0	3	0	0	1	0	0	0	0	0	2	0	0	0	4	4
Halorubrum sp. SG1_69_6 (2795385390)		0	0	0	0	0	0	0	2	0	0	0	0	0	0	0	0	0	0	0	0	1	1
Halorubrum sp. SG1_69_9 (2795385389)		0	0	0	0	0	0	0	2	0	0	0	0	0	0	0	0	2	0	0	0	4	4
Halorubrum sp. T3 (2551306368)		0	0	0	1	0	0	0	2	0	0	1	0	0	0	0	0	2	1	0	0	4	4
Halorubrum tebenquichense ALT-6, ALT6-92 (2554235490)		0	0	0	1	0	0	0	2	0	0	1	0	0	0	0	0	2	1	0	0	4	4
Halorubrum terrestre JCM 10247 (2554235509)		0	0	0	2	0	0	0	2	0	0	1	0	0	0	1	0	2	2	0	0	4	4
Halorubrum tropicale 5 (2645727699)		0	0	0	0	0	0	0	2	0	0	1	0	0	0	0	0	2	0	0	0	4	4
Halorubrum xinjiangense CGMCC 1.3527 (2617270761)		0	0	0	2	0	0	0	2	0	0	1	0	0	0	1	0	2	2	0	0	4	4
Halosimplex carlsbadense 2-9-1 (2531839487)		0	0	0	3	0	1	0	2	0	0	1	0	0	0	2	0	2	3	0	0	4	4
Halostagnicola kamekurae DSM 22427 (2639762563)		0	0	0	0	0	0	0	2	0	0	1	0	0	0	0	0	3	0	0	0	7	7
Halostagnicola sp. A56 (2576861807)		0	0	0	2	0	0	0	2	0	0	1	0	0	0	0	0	2	2	0	0	4	4
Haloterrigena daqingensis CGMCC 1.8909 (2681812915)		0	0	0	0	0	0	1	2	0	0	1	0	0	0	0	0	3	0	0	0	3	3
Haloterrigena daqingensis JX313 (2740891999)		0	0	0	0	0	0	1	2	0	0	1	0	0	0	0	0	3	0	0	0	3	3
Haloterrigena hispanica CDM_1 (2651869596)		0	0	0	0	0	0	0	2	0	0	1	0	0	0	0	0	3	0	0	0	4	4
Haloterrigena hispanica DSM 18328 (2816332110)		0	0	0	0	0	0	0	2	0	0	1	0	0	0	0	0	3	0	0	0	4	4
Haloterrigena limicola JCM 13563 (2554235498)		0	0	0	0	0	0	0	2	0	0	1	0	0	0	0	0	3	0	0	0	4	4
Haloterrigena mahii H13 (2853959580)		0	0	0	0	0	0	0	2	0	0	1	0	0	0	0	0	3	0	0	0	4	4
Haloterrigena salina JCM 13891 (2554235505)		0	0	0	4	0	2	0	2	0	0	1	0	0	0	2	0	3	4	0	0	4	4
Haloterrigena sp. H1 (2853963534)		0	0	0	0	0	0	0	2	0	0	1	0	0	0	0	0	3	0	0	0	4	4
Haloterrigena sp. P1A (2756170196)		0	0	0	4	0	3	0	2	0	0	1	0	0	0	3	0	3	4	0	0	4	4
Haloterrigena thermotolerans DSM 11552 (2534681901)		0	0	0	5	0	4	0	2	0	0	1	0	0	0	4	0	3	5	0	0	4	4
Haloterrigena turkmenica VKM B-1734, DSM 5511 (646311934)		0	0	0	3	0	1	0	2	0	0	1	0	0	0	1	0	3	3	0	0	4	4
Haloterrigena turkmenica WANU15 (2651869720)		0	0	0	0	0	0	2	3	0	0	1	0	0	0	0	0	5	0	0	0	5	5
Halovenus aranensis IBRC-M10015 (2651870124)		0	0	0	1	0	1	0	2	0	0	1	0	0	0	1	0	2	1	0	0	3	3
Halovenus sp. WSH3 (2756170194)		0	0	0	1	0	0	0	2	0	0	1	0	0	0	0	0	3	1	0	0	4	4
Halovivax ruber XH-70, DSM 18193 (2506783009)		0	0	0	2	0	1	0	2	0	0	1	0	0	0	1	0	1	2	0	0	0	0
Hyperthermus butylicus DSM 5456 (640069314)		0	0	0	0	0	0	0	2	0	0	1	0	0	0	0	0	2	0	0	0	0	0
Ignicoccus hospitalis KIN4/I, DSM 18386 (640753029)		0	0	0	0	0	0	0	2	0	0	0	0	0	0	0	0	1	0	0	0	0	0
Marine group II.B Euryarchaeota SCGC AG-487_I20 (contamination screened) (2740891966)		0	0	0	0	0	0	0	0	0	0	0	0	0	0	0	0	0	0	0	0	0	0
Metallosphaera cuprina Ar-4 (650716051)		0	0	0	0	0	0	0	2	0	0	0	0	0	0	0	0	2	0	0	0	1	1
Methanobacterium congolense Buetzberg (2728369539)		0	0	0	0	0	0	0	2	0	0	1	0	0	0	0	0	1	0	0	0	0	0
Methanobacterium formicicum Mb91 (2684622658)		0	0	0	0	0	0	0	2	0	0	1	0	0	0	0	0	3	0	0	0	0	0
Methanobacterium paludis SWAN-1 (650716053)		0	0	0	0	0	0	0	2	0	0	1	0	0	0	0	0	1	0	0	0	0	0
Methanobacterium sp. BinDG78mb55 (2808606441)		0	0	0	0	0	0	0	2	0	0	1	0	0	0	0	0	3	0	0	0	0	0
Methanobacterium sp. BinDmb120 (2770939657)		0	0	0	0	0	0	0	2	0	0	1	0	0	0	0	0	1	0	0	0	0	0
Methanobacterium sp. BinDmb89 (2811994974)		0	0	0	0	0	0	0	1	0	0	1	0	0	0	0	0	1	0	0	0	0	0
Methanobacterium sp. Maddingley MBC34 (2516653036)		0	0	0	0	0	0	0	2	0	0	1	0	0	0	0	0	3	0	0	0	0	0
Methanobacterium subterraneum A8p (2775506920)		0	0	0	0	0	0	0	2	0	0	1	0	0	0	0	0	3	0	0	0	0	0
Methanobrevibacter arboriphilicus DH1 (2627853524)		0	0	0	0	0	0	0	2	0	0	1	0	0	0	0	0	1	0	0	0	0	0
Methanobrevibacter arboriphilus JCM 13429 (2684622505)		0	0	0	0	0	0	0	4	0	0	2	0	0	0	0	0	1	0	0	0	0	0
Methanobrevibacter curvatus DSM11111 (2684622742)		0	0	0	0	0	0	0	2	0	0	1	0	0	0	0	0	1	0	0	0	0	0
Methanobrevibacter cuticularis DSM11139 (2684622743)		0	0	0	0	0	0	0	2	0	0	1	0	0	0	0	0	1	0	0	0	0	0
Methanobrevibacter filiformis DSM11501 (2684622740)		0	0	0	0	0	0	0	2	0	0	1	0	0	0	0	0	1	0	0	0	0	0
Methanobrevibacter gottschalkii DSM 11977 (2622736425)		0	0	0	0	0	0	0	2	0	0	1	0	0	0	0	0	1	0	0	0	0	0
Methanobrevibacter gottschalkii DSM 11977 (2786546169)		0	0	0	0	0	0	0	2	0	0	1	0	0	0	0	0	1	0	0	0	0	0
Methanobrevibacter millerae DSM 16643 (2593339167)		0	0	0	0	0	0	0	2	0	0	1	0	0	0	0	0	2	0	0	0	0	0
Methanobrevibacter millerae SM9 (2654587756)		0	0	0	0	0	0	0	2	0	0	1	0	0	0	0	0	2	0	0	0	0	0
Methanobrevibacter oralis DSM7256 (2684622741)		0	0	0	0	0	0	0	2	0	0	1	0	0	0	0	0	1	0	0	0	0	0
Methanobrevibacter smithii (2627853951)		0	0	0	0	0	0	0	2	0	0	1	0	0	0	0	0	1	0	0	0	0	0
Methanobrevibacter smithii F1, DSM 2374 (643886215)		0	0	0	0	0	0	0	2	0	0	1	0	0	0	0	0	1	0	0	0	0	0
Methanobrevibacter smithii PS, ATCC 35061 (640427121)		0	0	0	0	0	0	0	2	0	0	1	0	0	0	0	0	1	0	0	0	0	0
Methanobrevibacter smithii TS145A (2547132052)		0	0	0	0	0	0	0	2	0	0	1	0	0	0	0	0	1	0	0	0	0	0
Methanobrevibacter smithii TS146B (2547132055)		0	0	0	0	0	0	0	2	0	0	1	0	0	0	0	0	1	0	0	0	0	0
Methanobrevibacter smithii TS146C (2547132056)		0	0	0	0	0	0	0	3	0	0	1	0	0	0	0	0	2	0	0	0	0	0
Methanobrevibacter smithii TS146E (2547132058)		0	0	0	0	0	0	0	2	0	0	1	0	0	0	0	0	1	0	0	0	0	0
Methanobrevibacter smithii TS147B (2547132060)		0	0	0	0	0	0	0	2	0	0	1	0	0	0	0	0	1	0	0	0	0	0
Methanobrevibacter smithii TS94A (2547132062)		0	0	0	0	0	0	0	2	0	0	1	0	0	0	0	0	1	0	0	0	0	0
Methanobrevibacter smithii TS94C (2547132064)		0	0	0	0	0	0	0	2	0	0	1	0	0	0	0	0	1	0	0	0	0	0
Methanobrevibacter smithii TS95B (2547132066)		0	0	0	0	0	0	0	2	0	0	1	0	0	0	0	0	1	0	0	0	0	0
Methanobrevibacter smithii TS95D (2547132068)		0	0	0	0	0	0	0	3	0	0	1	0	0	0	0	0	1	0	0	0	0	0
Methanobrevibacter smithii TS96C (2547132071)		0	0	0	0	0	0	0	2	0	0	1	0	0	0	0	0	1	0	0	0	0	0
Methanobrevibacter sp. RUG011 (2799112914)		0	0	0	0	0	0	0	2	0	0	1	0	0	0	0	0	1	0	0	0	0	0
Methanobrevibacter sp. RUG012 (2799112907)		0	0	0	0	0	0	0	2	0	0	1	0	0	0	0	0	1	0	0	0	0	0
Methanobrevibacter sp. RUG018 (2799112916)		0	0	0	0	0	0	0	2	0	0	1	0	0	0	0	0	2	0	0	0	0	0
Methanobrevibacter sp. RUG031 (2799112917)		0	0	0	0	0	0	0	2	0	0	1	0	0	0	0	0	2	0	0	0	0	0
Methanobrevibacter sp. RUG120 (2799112903)		0	0	0	0	0	0	0	2	0	0	1	0	0	0	0	0	1	0	0	0	0	0
Methanobrevibacter sp. RUG121 (2799112904)		0	0	0	0	0	0	0	2	0	0	1	0	0	0	0	0	1	0	0	0	0	0
Methanobrevibacter sp. RUG186 (2799112911)		0	0	0	0	0	0	0	2	0	0	1	0	0	0	0	0	2	0	0	0	0	0
Methanobrevibacter sp. RUG256 (2799112920)		0	0	0	0	0	0	0	2	0	0	1	0	0	0	0	0	2	0	0	0	0	0
Methanobrevibacter sp. RUG492 (2799112909)		0	0	0	0	0	0	0	2	0	0	0	0	0	0	0	0	2	0	0	0	0	0
Methanobrevibacter sp. RUG648 (2799112924)		0	0	0	0	0	0	0	2	0	0	1	0	0	0	0	0	1	0	0	0	0	0
Methanobrevibacter sp. RUG787 (2799112906)		0	0	0	0	0	0	0	0	0	0	0	0	0	0	0	0	1	0	0	0	0	0
Methanobrevibacter sp. RUG823 (2799112918)		0	0	0	0	0	0	0	2	0	0	1	0	0	0	0	0	2	0	0	0	0	0
Methanobrevibacter thaueri DSM 11995 (2622736427)		0	0	0	0	0	0	0	2	0	0	1	0	0	0	0	0	2	0	0	0	0	0
Methanobrevibacter woesei DSM 11979 (2622736428)		0	0	0	0	0	0	0	2	0	0	1	0	0	0	0	0	1	0	0	0	0	0
Methanocaldococcus jannaschii DSM 2661 (638154505)		0	0	0	0	0	0	0	2	0	0	1	0	0	0	0	0	1	0	0	0	0	0
Methanocaldococcus sp. FS406-22 (646564548)		0	0	0	0	0	0	0	2	0	0	1	0	0	0	0	0	1	0	0	0	0	0
Methanocaldococcus villosus KIN24-T80 (2554235511)		0	0	0	0	0	0	0	2	0	0	1	0	0	0	0	0	1	0	0	0	0	0
Methanocaldococcus vulcanius M7, DSM 12094 (646311944)		0	0	0	0	0	0	0	2	0	0	1	0	0	0	0	0	1	0	0	0	0	0
Methanocella arvoryzae MRE50 (2505679073)		0	0	0	0	0	0	0	2	0	0	1	0	0	0	0	0	3	0	0	0	2	2
Methanocella conradii HZ254 (2512564055)		0	0	0	0	0	0	0	2	0	0	1	0	0	0	0	0	3	0	0	0	2	2
Methanococcus maripaludis A1 (2860317346)		0	0	0	0	0	0	0	2	0	0	1	0	0	0	0	0	1	0	0	0	0	0
Methanococcus maripaludis C11 (2860329271)		0	0	0	0	0	0	0	2	0	0	1	0	0	0	0	0	1	0	0	0	0	0
Methanococcus maripaludis C5 (640069316)		0	0	0	0	0	0	0	2	0	0	1	0	0	0	0	0	1	0	0	0	0	0
Methanococcus maripaludis C6 (641228496)		0	0	0	0	0	0	0	2	0	0	1	0	0	0	0	0	1	0	0	0	0	0
Methanococcus maripaludis D1 (2860337210)		0	0	0	0	0	0	0	2	0	0	1	0	0	0	0	0	1	0	0	0	0	0
Methanococcus maripaludis DSM 2067 (2814123256)		0	0	0	0	0	0	0	2	0	0	1	0	0	0	0	0	1	0	0	0	0	0
Methanococcus maripaludis DSM 7078 (2862991205)		0	0	0	0	0	0	0	2	0	0	1	0	0	0	0	0	1	0	0	0	0	0
Methanococcus maripaludis RC (2860315451)		0	0	0	0	0	0	0	2	0	0	1	0	0	0	0	0	1	0	0	0	0	0
Methanococcus maripaludis S1 (2860323381)		0	0	0	0	0	0	0	2	0	0	1	0	0	0	0	0	1	0	0	0	0	0
Methanococcus maripaludis S2 (2563366543)		0	0	0	0	0	0	0	2	0	0	1	0	0	0	0	0	1	0	0	0	0	0
Methanococcus maripaludis X1 (2511231109)		0	0	0	0	0	0	0	2	0	0	1	0	0	0	0	0	1	0	0	0	0	0
Methanococcus vannielii SB (640753036)		0	0	0	0	0	0	0	2	0	0	1	0	0	0	0	0	1	0	0	0	0	0
Methanococcus voltae A3 (646564549)		0	0	0	0	0	0	0	2	0	0	1	0	0	0	0	0	1	0	0	0	0	0
Methanocorpusculum bavaricum DSM 4179 (2524614668)		0	0	0	0	0	0	0	2	0	0	1	0	0	0	0	0	3	0	0	0	0	0
Methanoculleus bourgensis MS2 (2540341105)		0	0	0	0	0	0	0	2	0	0	1	0	0	0	0	0	3	0	0	0	0	0
Methanoculleus marisnigri JR1, DSM 1498 (640069318)		0	0	0	0	0	0	0	2	0	0	1	0	0	0	0	0	4	0	0	0	0	0
Methanoculleus sp. EBM-46 (2657245169)		0	0	0	0	0	0	0	2	0	0	1	0	0	0	0	0	3	0	0	0	0	0
Methanoculleus thermophilus CR-1 (2684622606)		0	0	0	0	0	0	0	2	0	0	1	0	0	0	0	0	4	0	0	0	0	0
Methanoculleus thermophilus DSM 2373 (2634166298)		0	0	0	0	0	0	0	2	0	0	1	0	0	0	0	0	4	0	0	0	0	0
Methanofollis ethanolicus JCM 15103 (2684622607)		0	0	0	0	0	0	0	2	0	0	1	0	0	0	0	0	3	0	0	0	0	0
Methanofollis liminatans GKZPZ, DSM 4140 (2506783068)		0	0	0	0	0	0	0	2	0	0	1	0	0	0	0	0	2	0	0	0	0	0
Methanogenium cariaci JCM 10550 (2681813007)		0	0	0	0	0	0	0	3	0	0	1	0	0	0	0	0	4	0	0	0	0	0
Methanohalobium evestigatum Z-7303, DSM 3721 (648028039)		0	0	0	0	0	0	0	2	0	0	1	0	0	0	0	0	1	0	0	0	0	0
Methanohalophilus euhalobius WG-1MB (2703719067)		0	0	0	0	0	0	0	2	0	0	1	0	0	0	0	0	3	0	0	0	0	0
Methanohalophilus euhalobius WG1_MB (2754412526)		0	0	0	0	0	0	0	2	0	0	1	0	0	0	0	0	3	0	0	0	0	0
Methanohalophilus halophilus Z-7982 (2642422606)		0	0	0	0	0	0	0	2	0	0	1	0	0	0	0	0	3	0	0	0	0	0
Methanohalophilus mahii SLP, DSM 5219 (646564550)		0	0	0	0	0	0	0	2	0	0	1	0	0	0	0	0	3	0	0	0	0	0
Methanolobus profundi Mob M (2642422540)		0	0	0	0	0	0	0	2	0	0	1	0	0	0	0	0	3	0	0	0	1	1
Methanolobus psychrophilus R15 (2519103099)		0	0	0	0	0	0	0	2	0	0	1	0	0	0	0	0	3	0	0	0	0	0
Methanolobus tindarius DSM 2278 (2515075008)		0	0	0	0	0	0	0	2	0	0	1	0	0	0	0	0	3	0	0	0	1	1
Methanolobus vulcani PL 12/M (2642422561)		0	0	0	0	0	0	0	2	0	0	1	0	0	0	0	0	3	0	0	0	1	1
Methanomethylovorans hollandica DSM 15978 (2509601008)		0	0	0	0	0	0	0	2	0	0	1	0	0	0	0	0	3	0	0	0	1	1
Methanomicrobiales archaeon Methan_05 (2728369545)		0	0	0	0	0	0	0	2	0	0	0	0	0	0	0	0	2	0	0	0	1	1
Methanomicrobium mobile DSM 1539 (2571042922)		0	0	0	0	0	0	0	2	0	0	1	0	0	0	0	0	3	0	0	0	0	0
Methanonatronarchaeum thermophilum AMET1 (2786546529)		0	0	0	0	0	0	0	2	0	0	0	0	0	0	0	0	1	0	0	0	1	1
Methanoplanus limicola M3, DSM 2279 (2506381025)		0	0	0	0	0	0	0	2	0	0	1	0	0	0	0	0	3	0	0	0	0	0
Methanopyrus sp. SNP6 (2757320857)		0	0	0	0	0	0	0	2	0	0	1	0	0	0	0	0	1	0	0	0	0	0
Methanoregula formicica SMSP, DSM 22288 (2508501105)		0	0	0	0	0	0	0	2	0	0	1	0	0	0	0	0	2	0	0	0	0	0
Methanoregula sp. DGG0 (2799112206)		0	0	0	0	0	0	0	2	0	0	1	0	0	0	0	0	1	0	0	0	0	0
Methanosaeta sp. Bin 1 (2724679722)		0	0	0	0	0	0	0	2	0	0	1	0	0	0	0	0	3	0	0	0	0	0
Methanosaeta sp. BinDG74m8 (2808606443)		0	0	0	0	0	0	0	2	0	0	2	0	0	0	0	0	2	0	0	0	0	0
Methanosaeta sp. BinUASBm5 (2811994936)		0	0	0	0	0	0	0	2	0	0	0	0	0	0	0	0	3	0	0	0	0	0
Methanosalsum zhilinae WeN5, DSM 4017 (2502790017)		0	0	0	0	0	0	0	2	0	0	1	0	0	0	0	0	2	0	0	0	0	0
Methanosarcina acetivorans C2A (638154508)		0	0	0	0	0	0	0	2	0	0	1	0	0	0	0	0	3	0	0	0	0	0
Methanosarcina barkeri 227 (2630968686)		0	0	0	0	0	0	0	2	0	0	1	0	0	0	0	0	3	0	0	0	0	0
Methanosarcina barkeri 3 (2648501421)		0	0	0	0	0	0	0	4	0	0	1	0	0	0	0	0	3	0	0	0	0	0
Methanosarcina barkeri CM1 (2634166439)		0	0	0	0	0	0	0	2	0	0	1	0	0	0	0	0	3	0	0	0	0	0
Methanosarcina barkeri Fusaro, DSM 804 (637000162)		0	0	0	0	0	0	0	2	0	0	1	0	0	0	0	0	3	0	0	0	0	0
Methanosarcina barkeri MS (2630968729)		0	0	0	0	0	0	0	3	0	0	1	0	0	0	0	0	3	0	0	0	0	0
Methanosarcina flavescens E03.2 (2651869834)		0	0	0	0	0	0	0	2	0	0	1	0	0	0	0	0	3	0	0	0	0	0
Methanosarcina lacustris Z-7289 (2630968805)		0	0	0	0	0	0	0	2	0	0	1	0	0	0	0	0	3	0	0	0	0	0
Methanosarcina mazei 1.F.M.0.5 (2681813114)		0	0	0	0	0	0	0	2	0	0	1	0	0	0	0	0	3	0	0	0	0	0
Methanosarcina mazei 1.H.A.1A.4 (2681813116)		0	0	0	0	0	0	0	2	0	0	1	0	0	0	0	0	3	0	0	0	0	0
Methanosarcina mazei 1.H.A.2.3 (2667528016)		0	0	0	0	0	0	0	2	0	0	1	0	0	0	0	0	3	0	0	0	0	0
Methanosarcina mazei 1.H.A.2.8 (2660238431)		0	0	0	0	0	0	0	2	0	0	1	0	0	0	0	0	3	0	0	0	0	0
Methanosarcina mazei 1.H.M.1A.1 (2671180346)		0	0	0	0	0	0	0	2	0	0	1	0	0	0	0	0	3	0	0	0	0	0
Methanosarcina mazei 1.H.M.2.3 (2681813121)		0	0	0	0	0	0	0	2	0	0	1	0	0	0	0	0	3	0	0	0	0	0
Methanosarcina mazei 1.H.M.2.4 (2660238247)		0	0	0	0	0	0	0	2	0	0	1	0	0	0	0	0	3	0	0	0	0	0
Methanosarcina mazei 1.H.T.2.3 (2657245426)		0	0	0	0	0	0	0	2	0	0	1	0	0	0	0	0	3	0	0	0	0	0
Methanosarcina mazei 1.H.T.2.5 (2663762924)		0	0	0	0	0	0	0	0	0	0	0	0	0	0	0	0	0	0	0	0	0	0
Methanosarcina mazei 2.F.A.2.3 (2660238643)		0	0	0	0	0	0	0	2	0	0	1	0	0	0	0	0	3	0	0	0	0	0
Methanosarcina mazei 2.F.T.0.2 (2681813123)		0	0	0	0	0	0	0	2	0	0	1	0	0	0	0	0	3	0	0	0	0	0
Methanosarcina mazei 2.F.T.2.6 (2681813124)		0	0	0	0	0	0	0	2	0	0	1	0	0	0	0	0	4	0	0	0	0	0
Methanosarcina mazei 3.F.A.1A.1 (2667528052)		0	0	0	0	0	0	0	2	0	0	1	0	0	0	0	0	4	0	0	0	0	0
Methanosarcina mazei 3.F.A.1A.3 (2681813125)		0	0	0	0	0	0	0	2	0	0	1	0	0	0	0	0	3	0	0	0	0	0
Methanosarcina mazei 3.F.T.1A.2 (2663763426)		0	0	0	0	0	0	0	0	0	0	0	0	0	0	0	0	0	0	0	0	0	0
Methanosarcina mazei 3.F.T.1A.4 (2681813127)		0	0	0	0	0	0	0	2	0	0	1	0	0	0	0	0	3	0	0	0	0	0
Methanosarcina mazei 3.F.T.2.1 (2663762907)		0	0	0	0	0	0	0	0	0	0	0	0	0	0	0	0	0	0	0	0	0	0
Methanosarcina mazei 3.H.A.1A.1 (2681813128)		0	0	0	0	0	0	0	2	0	0	1	0	0	0	0	0	5	0	0	0	0	0
Methanosarcina mazei 3.H.A.2.1 (2667527984)		0	0	0	0	0	0	0	2	0	0	1	0	0	0	0	0	3	0	0	0	0	0
Methanosarcina mazei 3.H.A.2.4 (2663762882)		0	0	0	0	0	0	0	0	0	0	0	0	0	0	0	0	0	0	0	0	0	0
Methanosarcina mazei 3.H.A.2.5 (2663762650)		0	0	0	0	0	0	0	0	0	0	0	0	0	0	0	0	0	0	0	0	0	0
Methanosarcina mazei 3.H.A.2.8 (2667527756)		0	0	0	0	0	0	0	2	0	0	1	0	0	0	0	0	3	0	0	0	0	0
Methanosarcina mazei 3.H.T.1A.1 (2681813131)		0	0	0	0	0	0	0	2	0	0	1	0	0	0	0	0	3	0	0	0	0	0
Methanosarcina mazei JCM 9314 (2681813026)		0	0	0	0	0	0	0	6	0	0	2	0	0	0	0	0	7	0	0	0	0	0
Methanosarcina mazei LYC (2630968898)		0	0	0	0	0	0	0	2	0	0	1	0	0	0	0	0	3	0	0	0	0	0
Methanosarcina mazei SarPi (2648501772)		0	0	0	0	0	0	0	2	0	0	1	0	0	0	0	0	3	0	0	0	0	0
Methanosarcina mazei Tuc01 (2540341077)		0	0	0	0	0	0	0	2	0	0	1	0	0	0	0	0	3	0	0	0	0	0
Methanosarcina mazei WWM610 (2639762994)		0	0	0	0	0	0	0	2	0	0	1	0	0	0	0	0	3	0	0	0	0	0
Methanosarcina mazei YBB.F.A.2.3 (2663763482)		0	0	0	0	0	0	0	0	0	0	0	0	0	0	0	0	0	0	0	0	0	0
Methanosarcina mazei YBB.H.M.1A.1 (2657245605)		0	0	0	0	0	0	0	2	0	0	1	0	0	0	0	0	3	0	0	0	0	0
Methanosarcina mazei YBB.H.M.1B.1 (2657245466)		0	0	0	0	0	0	0	2	0	0	1	0	0	0	0	0	3	0	0	0	0	0
Methanosarcina mazei YBM.H.M.1A.2 (2681813082)		0	0	0	0	0	0	0	2	0	0	1	0	0	0	0	0	3	0	0	0	0	0
Methanosarcina siciliae C2J (2627853753)		0	0	0	0	0	0	0	2	0	0	1	0	0	0	0	0	3	0	0	0	0	0
Methanosarcina sp. 795 OTU795 (2681813367)		0	0	0	0	0	0	0	2	0	0	1	0	0	0	0	0	3	0	0	0	0	0
Methanosarcina sp. DSM 11855 (2595698250)		0	0	0	0	0	0	0	2	0	0	1	0	0	0	0	0	3	0	0	0	0	0
Methanosarcina sp. MTP4 (2651869869)		0	0	0	0	0	0	0	2	0	0	1	0	0	0	0	0	3	0	0	0	0	0
Methanosarcina spelaei MC-15 (2791355116)		0	0	0	0	0	0	0	2	0	0	1	0	0	0	0	0	3	0	0	0	0	0
Methanosarcina thermophila CHTI-55 (2627854140)		0	0	0	0	0	0	0	2	0	0	1	0	0	0	0	0	3	0	0	0	0	0
Methanosarcina thermophila TM-1 (2636415612)		0	0	0	0	0	0	0	2	0	0	1	0	0	0	0	0	3	0	0	0	0	0
Methanosarcina vacuolata Z-761 (2648501188)		0	0	0	0	0	0	0	2	0	0	1	0	0	0	0	0	3	0	0	0	0	0
Methanosarcinales archaeon Methan_01 (2728369549)		0	0	0	0	0	0	0	2	0	0	1	0	0	0	0	0	4	0	0	0	0	0
Methanosarcinales archaeon Methan_03 (2728369547)		0	0	0	0	0	0	0	2	0	0	0	0	0	0	0	0	4	0	0	0	1	1
Methanosarcinales archaeon Methan_04 (2728369546)		0	0	0	0	0	0	0	2	0	0	1	0	0	0	0	0	2	0	0	0	0	0
Methanosarcinales sp. ANME-2a (2565956544)		0	0	0	0	0	0	0	2	0	0	1	0	0	0	0	0	3	0	0	0	0	0
Methanosphaera cuniculi 1R-7 (2802429591)		0	0	0	0	0	0	0	2	0	0	1	0	0	0	0	0	1	0	0	0	0	0
Methanosphaera stadtmanae WGK6 (2595698213)		0	0	0	0	0	0	0	2	0	0	1	0	0	0	0	0	1	0	0	0	0	0
Methanospirillum hungatei JF-1 (637000164)		0	0	0	0	0	0	0	2	0	0	1	0	0	0	0	0	2	0	0	0	0	0
Methanothermobacter defluvii DSM 7466 (2757320366)		0	0	0	0	0	0	0	2	0	0	1	0	0	0	0	0	1	0	0	0	0	0
Methanothermobacter thermautotrophicus CaT2 (2627854017)		0	0	0	0	0	0	0	2	0	0	1	0	0	0	0	0	1	0	0	0	0	0
Methanothermobacter thermautotrophicus Delta H (638154510)		0	0	0	0	0	0	0	2	0	0	1	0	0	0	0	0	1	0	0	0	0	0
Methanothermobacter wolfeii SIV6 (2728369540)		0	0	0	0	0	0	0	2	0	0	1	0	0	0	0	0	1	0	0	0	0	0
Methanothermococcus thermolithotrophicus DSM 2095 (2519103186)		0	0	0	0	0	0	0	2	0	0	1	0	0	0	0	0	1	0	0	0	0	0
Methanothermus fervidus V24S, DSM 2088 (649633067)		0	0	0	0	0	0	0	2	0	0	1	0	0	0	0	0	1	0	0	0	0	0
Methanothrix thermoacetophila PT (639633038)		0	0	0	0	0	0	0	2	0	0	1	0	0	0	0	0	3	0	0	0	0	0
Methanotorris formicicus Mc-S-70 (2506520039)		0	0	0	0	0	0	0	2	0	0	1	0	0	0	0	0	1	0	0	0	0	0
Methanotorris igneus Kol5, DSM 5666 (650716056)		0	0	0	0	0	0	0	2	0	0	1	0	0	0	0	0	1	0	0	0	0	0
Nanoarchaeota archaeon 1420 (2785511177)		0	0	0	0	0	0	0	0	0	0	0	0	0	0	0	0	0	0	0	0	0	0
Nanoarchaeota archaeon ARS1172 (2785511176)		0	0	0	0	0	0	0	0	0	0	0	0	0	0	0	0	0	0	0	0	0	0
Nanoarchaeota archaeon ARS1286 (2785511178)		0	0	0	0	0	0	0	0	0	0	0	0	0	0	0	0	0	0	0	0	0	0
Nanoarchaeota archaeon SCGC AAA011-D5 (contamination screened) (2264867063)		0	0	0	0	0	0	0	0	0	0	0	0	0	0	0	0	0	0	0	0	0	0
Nanoarchaeota archaeon SCGC AAA011-G17 (contamination screened) (2264867070)		0	0	0	0	0	0	0	0	0	0	0	0	0	0	0	0	0	0	0	0	0	0
Nanoarchaeota archaeon SCGC AAA011-J2 (contamination screened) (2264867072)		0	0	0	0	0	0	0	0	0	0	0	0	0	0	0	0	0	0	0	0	0	0
Nanoarchaeota archaeon SCGC AAA011-K22 (contamination screened) (2527291506)		0	0	0	0	0	0	0	0	0	0	0	0	0	0	0	0	0	0	0	0	0	0
Nanoarchaeota archaeon SCGC AAA011-L15 (contamination screened) (2264867073)		0	0	0	0	0	0	0	0	0	0	0	0	0	0	0	0	0	0	0	0	0	0
Nanoarchaeota-NANO-r02 (2522125045)		0	0	0	0	0	0	0	0	0	0	0	0	0	0	0	0	0	0	0	0	0	0
Natrialba aegyptia DSM 13077 (2531839261)		0	0	0	2	0	0	0	2	0	0	1	0	0	0	0	0	3	2	0	0	7	7
Natrialba chahannaoensis JCM 10990 (2554235476)		0	0	0	0	0	0	1	2	0	0	1	0	0	0	0	0	6	0	0	0	4	4
Natrialba hulunbeirensis JCM 10989 (2531839260)		0	0	0	2	0	1	0	2	0	0	1	0	0	0	2	0	5	2	0	0	4	4
Natrialba magadii ATCC 43099 (2554235492)		0	0	0	0	0	0	1	2	0	0	1	0	0	0	0	0	6	0	0	0	4	4
Natrialba taiwanensis DSM 12281 (2554235504)		0	0	0	2	0	0	0	2	0	0	1	0	0	0	0	0	3	2	0	0	6	6
Natrinema altunense AJ2 (2585427993)		0	0	0	6	0	4	0	2	0	0	1	0	0	0	5	0	3	6	0	0	4	4
Natrinema gari JCM 14663 (2554235484)		0	0	0	7	0	6	0	2	0	0	1	0	0	0	6	0	2	7	0	0	4	4
Natrinema pallidum DSM 3751 (2529293001)		0	0	0	3	0	2	0	2	0	0	1	0	0	0	2	0	4	3	0	0	4	4
Natrinema pellirubrum 157 (2537562080)		0	0	0	5	0	4	0	2	0	0	1	0	0	0	4	0	3	5	0	0	4	4
Natrinema sp. J7-1 (2563367005)		0	0	0	7	0	6	0	2	0	0	1	0	0	0	6	0	5	7	0	0	4	4
Natrinema sp. J7-2 (2517093029)		0	0	0	5	0	4	0	2	0	0	1	0	0	0	4	0	3	5	0	0	4	4
Natronobacterium gregoryi SP2 (2510461022)		0	0	0	0	0	0	1	2	0	0	1	0	0	0	0	0	3	0	0	0	0	0
Natronobacterium gregoryi SP2 (2811995171)		0	0	0	0	0	0	1	2	0	0	1	0	0	0	0	0	3	0	0	0	0	0
Natronobacterium texcoconense DSM 24767 (2636416047)		0	0	0	4	0	2	0	2	0	0	1	0	0	0	3	0	3	4	0	0	3	3
Natronococcus occultus SP4, DSM 3396 (2506520044)		0	0	0	2	0	0	1	2	0	0	1	0	0	0	1	0	2	2	0	0	4	4
Natronomonas pharaonis Gabara, DSM 2160 (637000187)		0	0	0	1	0	1	0	2	0	0	1	0	0	0	1	0	3	1	0	0	0	0
Natronorubrum bangense JCM 10635 (2554235474)		0	0	0	0	0	0	0	2	0	0	1	0	0	0	0	0	2	0	0	0	4	4
Natronorubrum texcoconense DSM 25211 (2636416021)		0	0	0	2	0	1	0	2	0	0	1	0	0	0	2	0	3	2	0	0	4	4
Natronorubrum thiooxidans HArc-T (2681812919)		0	0	0	0	0	0	0	2	0	0	1	0	0	0	0	0	4	0	0	0	3	3
Natronorubrum tibetense GA33 (2529293211)		0	0	0	0	0	0	0	2	0	0	1	0	0	0	0	0	3	0	0	0	4	4
Nitrosocosmicus oleophilus MY3 (2657244923)		2	1	0	1	0	1	0	3	0	0	0	0	0	0	1	0	3	1	0	0	0	0
Picrophilus oshimae DSM 9789 (2579779151)		0	0	0	0	0	0	0	2	0	0	0	0	0	0	0	0	1	0	0	0	1	1
Pyrobaculum aerophilum IM2 (638154513)		1	0	0	1	0	0	0	2	0	0	0	0	0	0	0	0	3	1	0	0	0	0
Pyrobaculum calidifontis JCM 11548 (640069326)		1	0	0	2	0	0	0	2	0	0	0	0	0	0	1	0	2	2	0	0	0	0
Pyrobaculum ferrireducens 1860 (2511231117)		1	0	0	2	0	0	0	2	0	0	0	0	0	0	1	0	2	2	0	0	0	0
Pyrobaculum islandicum DSM 4184 (639633053)		0	0	0	0	0	0	0	2	0	0	0	0	0	0	0	0	2	0	0	0	0	0
Pyrobaculum neutrophilum V24Sta (641522657)		0	0	0	0	0	0	0	2	0	0	0	0	0	0	0	0	2	0	0	0	0	0
Pyrobaculum oguniense TE7, DSM 13380 (2512047039)		1	0	0	1	0	0	0	2	0	0	0	0	0	0	0	0	2	1	0	0	1	1
Pyrobaculum sp. Obs3_genome_040 Obs3_genome_040 (2770939369)		0	0	0	0	0	0	0	0	0	0	0	0	0	0	0	0	4	0	0	0	0	0
Pyrobaculum sp. WP30 (2636415462)		0	0	0	0	0	0	0	2	0	0	0	0	0	0	0	0	2	0	0	0	0	0
Pyrococcus furiosus DSM 3638 (638154515)		0	0	0	0	0	0	0	2	0	0	1	0	0	0	0	0	4	0	0	0	1	1
Pyrococcus kukulkanii NCB100 (2687453501)		0	0	0	0	0	0	0	0	0	0	1	0	0	0	0	0	6	0	0	0	1	1
Pyrococcus sp. ST04 (2521172719)		0	0	0	0	0	0	0	2	0	0	1	0	0	0	0	0	5	0	0	0	1	1
Pyrodictium delaneyi hulk (2811995048)		0	0	0	1	0	0	0	2	0	0	1	0	0	0	0	0	2	1	0	0	0	0
Pyrodictium delaneyi Su06 (2773858058)		0	0	0	1	0	0	0	2	0	0	1	0	0	0	0	0	2	1	0	0	0	0
Pyrodictium occultum PL-19 1 (2728369542)		0	0	0	0	0	0	0	2	0	0	0	0	0	0	0	0	2	0	0	0	0	0
Pyrolobus fumarii 1A, DSM 11204 (2505679005)		0	0	0	0	0	0	0	2	0	0	0	0	0	0	0	0	2	0	0	0	0	0
Saccharolobus solfataricus 98/2 SULC (2636415484)		0	0	0	1	0	0	0	2	0	0	0	0	0	0	0	0	4	1	0	0	2	2
Salinarchaeum sp. Harcht-Bsk1 (2597489945)		0	0	0	1	0	1	0	2	0	0	1	0	0	0	1	0	3	1	0	0	4	4
Staphylothermus hellenicus P8, DSM 12710 (646564573)		0	0	0	0	0	0	0	0	0	0	1	0	0	0	0	0	2	0	0	0	1	1
Sulfolobales-Type-2-ST2-r02 (2522125036)		0	0	0	0	0	0	0	2	0	0	0	0	0	0	0	0	2	0	0	0	1	1
Sulfolobus acidocaldarius 98-3, DSM 639 (638154517)		0	0	0	0	0	0	0	2	0	0	0	0	0	0	0	0	3	0	0	0	3	3
Sulfurisphaera tokodaii 7 (638154519)		0	0	0	0	0	0	0	2	0	0	0	0	0	0	0	0	3	0	0	0	1	1
Theionarchaea archaeon DG-70 (2740891982)		0	0	0	0	0	0	0	0	0	0	0	0	0	0	0	0	2	0	0	0	0	0
Theionarchaea archaeon DG-70-1 (2740891984)		0	0	0	0	0	0	0	0	0	0	0	0	0	0	0	0	2	0	0	0	1	1
Thermocladium modestius JCM 10088 (2681812991)		0	0	0	0	0	0	0	6	0	0	0	0	0	0	0	0	4	0	0	0	7	7
Thermococcus barophilus MP, DSM 11836 (650716096)		0	0	0	0	0	0	0	0	0	0	1	0	0	0	0	0	4	0	0	0	1	1
Thermococcus barossii SHCK-94 (2758568026)		0	0	0	0	0	0	0	0	0	0	1	0	0	0	0	0	4	0	0	0	1	1
Thermococcus celer JCM 8558 (2681813024)		0	0	0	0	0	0	0	0	0	0	4	0	0	0	0	0	6	0	0	0	2	2
Thermococcus eurythermalis A501 (2636415503)		0	0	0	0	0	0	0	0	0	0	1	0	0	0	0	0	3	0	0	0	1	1
Thermococcus gammatolerans EJ3 (644736411)		0	0	0	0	0	0	0	0	0	0	1	0	0	0	0	0	6	0	0	0	2	2
Thermococcus kodakarensis KOD1 (638154520)		0	0	0	0	0	0	0	0	0	0	1	0	0	0	0	0	5	0	0	0	1	1
Thermococcus litoralis DSM 5473 (2513237398)		0	0	0	0	0	0	0	0	0	0	1	0	0	0	0	0	4	0	0	0	1	1
Thermococcus nautili 30-1 (unscreened) (2565956587)		0	0	0	0	0	0	0	0	0	0	1	0	0	0	0	0	5	0	0	0	1	1
Thermococcus onnurineus NA1 (643348580)		0	0	0	0	0	0	0	0	0	0	1	0	0	0	0	0	6	0	0	0	1	1
Thermococcus pacificus P-4 (2758568025)		0	0	0	0	0	0	0	0	0	0	1	0	0	0	0	0	4	0	0	0	1	1
Thermococcus paralvinellae ES1 (2558860254)		0	0	0	0	0	0	0	2	0	0	1	0	0	0	0	0	5	0	0	0	1	1
Thermococcus peptonophilus JCM 9653 (2681813028)		0	0	0	0	0	0	0	0	0	0	2	0	0	0	0	0	9	0	0	0	3	3
Thermococcus piezophilus CDGS (2687453428)		0	0	0	0	0	0	0	0	0	0	1	0	0	0	0	0	5	0	0	0	1	1
Thermococcus siculi RG-20 (2758568024)		0	0	0	0	0	0	0	0	0	0	1	0	0	0	0	0	4	0	0	0	1	1
Thermococcus sp. 5-4 (2758568028)		0	0	0	0	0	0	0	0	0	0	1	0	0	0	0	0	4	0	0	0	1	1
Thermococcus sp. JCM 11816 (2681813014)		0	0	0	0	0	0	0	0	0	0	2	0	0	0	0	0	10	0	0	0	3	3
Thermococcus sp. JdFR-02 (2728369334)		0	0	0	0	0	0	0	2	0	0	1	0	0	0	0	0	2	0	0	0	0	0
Thermococcus sp. P6 (2758568029)		0	0	0	0	0	0	0	0	0	0	1	0	0	0	0	0	3	0	0	0	1	1
Thermococcus sp. PK (2510065005)		0	0	0	0	0	0	0	4	0	0	1	0	0	0	0	0	4	0	0	0	1	1
Thermococcus thioreducens DSM 14981 (2681813416)		0	0	0	0	0	0	0	0	0	0	1	0	0	0	0	0	4	0	0	0	1	1
Thermococcus thioreducens OGL-20P (2773858064)		0	0	0	0	0	0	0	0	0	0	1	0	0	0	0	0	4	0	0	0	1	1
Thermococcus zilligii AN1 (2547132157)		0	0	0	0	0	0	0	0	0	0	1	0	0	0	0	0	3	0	0	0	1	1
Thermofilum adornatus 1505 (2627853727)		0	0	0	0	0	0	0	0	0	0	0	0	0	0	0	0	3	0	0	0	2	2
Thermofilum adornatus 1910b (2554235458)		0	0	0	0	0	0	0	0	0	0	0	0	0	0	0	0	3	0	0	0	2	2
Thermofilum pendens Hrk 5 (639633064)		0	0	0	0	0	0	0	0	0	0	0	0	0	0	0	0	2	0	0	0	2	2
Thermofilum sp. (2505313064)		0	0	0	0	0	0	0	2	0	0	0	0	0	0	0	0	3	0	0	0	2	2
Thermofilum sp. Obs2_genome_006 Obs2_genome_006 (2770939335)		0	0	0	0	0	0	0	0	0	0	0	0	0	0	0	0	4	0	0	0	2	2
Thermofilum uzonense 1807-2 (2639762927)		0	0	0	0	0	0	0	0	0	0	0	0	0	0	0	0	2	0	0	0	2	2
Thermogladius calderae 1633 (2521172705)		0	0	0	0	0	0	0	0	0	0	1	0	0	0	0	0	3	0	0	0	0	0
Thermoplasma volcanium GSS1 (638154522)		0	0	0	0	0	0	0	2	0	0	0	0	0	0	0	0	2	0	0	0	1	1
Thermoproteus sp. Obs2_genome_001 Obs2_genome_001 (2770939330)		0	0	0	0	0	0	0	4	0	0	0	0	0	0	0	0	4	0	0	0	0	0
Thermoproteus tenax Kra1 (2511231093)		0	0	0	0	0	0	0	2	0	0	0	0	0	0	0	0	2	0	0	0	0	0
Thermoproteus uzoniensis 768-20 (650716098)		1	0	0	1	0	0	0	2	0	0	0	0	0	0	0	0	2	1	0	0	0	0
Thermosphaera aggregans M11TL, DSM 11486 (646564583)		0	0	0	0	0	0	0	0	0	0	1	0	0	0	0	0	2	0	0	0	0	0
Unclassified archaeon ISO4-G1 (2667527398)		0	0	0	0	0	0	0	2	0	0	0	0	0	0	0	0	1	0	0	0	0	0
Unclassified archaeon V1 (2700988735)		0	0	0	0	0	0	0	2	0	0	0	0	0	0	0	0	1	0	0	0	1	1
Unclassified archaeon V3 (2700988733)		0	0	0	0	0	0	0	2	0	0	0	0	0	0	0	0	1	0	0	0	1	1
Unclassified archaeon V4 (2700988731)		0	0	0	0	0	0	0	3	0	0	0	0	0	0	0	0	0	0	0	0	1	1
unclassified Candidatus Geoarchaeota Obs3_genome_046 Obs3_genome_046 (2770939375)		0	0	0	0	0	0	0	4	0	0	0	0	0	0	0	0	4	0	0	0	2	2
unclassified Desulfurococcaceae Obs2_genome_030 Obs2_genome_030 (2770939359)		0	0	0	0	0	0	0	4	0	0	0	0	0	0	0	0	4	0	0	0	0	0
unclassified Desulfurococcaceae Obs2_genome_032 Obs2_genome_032 (2770939361)		0	0	0	0	0	0	0	2	0	0	0	0	0	0	0	0	0	0	0	0	0	0
unclassified Methanomicrobiaceae BinDmb76 (2811994951)		0	0	0	0	0	0	0	2	0	0	2	0	0	0	0	0	4	0	0	0	0	0
unclassified Methanomicrobiales BinDmb69 (2811994892)		0	0	0	0	0	0	0	2	0	0	1	0	0	0	0	0	2	0	0	0	0	0
unclassified Methanosarcinaceae BinUmb45 (2770939655)		0	0	0	0	0	0	0	1	0	0	1	0	0	0	0	0	3	0	0	0	1	1
Uncultured Halobacteriaceae archaeon SG1_61_5 (2795385350)		0	0	0	0	0	0	0	2	0	0	1	0	0	0	0	0	2	0	0	0	4	4
Uncultured Halobacteriaceae archaeon SG1_62_8 (2795385349)		0	0	0	0	0	0	0	2	0	0	1	0	0	0	0	0	1	0	0	0	0	0
Uncultured Halobacteriaceae archaeon SG1_64_5 (2795385347)		0	0	0	0	0	0	0	0	0	0	0	0	0	0	0	0	0	0	0	0	1	1
Uncultured Halobacteriaceae archaeon SG1_65_26 (2795385344)		0	0	0	0	0	0	0	2	0	0	1	0	0	0	0	0	1	0	0	0	2	2
Uncultured Halobacteriaceae archaeon SG1_66_56 (2795385340)		0	0	0	0	0	0	0	1	0	0	0	0	0	0	0	0	2	0	0	0	3	3
Uncultured Halobacteriaceae archaeon SG1_67_10 (2795385338)		0	0	0	0	0	0	0	0	0	0	0	0	0	0	0	0	1	0	0	0	3	3
Uncultured Halobacteriaceae archaeon SG1_67_5 (2795385335)		0	0	0	1	0	1	0	1	0	0	0	0	0	0	1	0	1	1	0	0	1	1
Uncultured Halobacteriaceae archaeon SG1_67_9 (2795385302)		0	0	0	2	0	1	0	1	0	0	1	0	0	0	1	0	0	2	0	0	4	4
Uncultured Halobacteriaceae archaeon SG1_68_17 (2795385332)		0	0	0	0	0	0	0	2	0	0	1	0	0	0	0	0	4	0	0	0	5	5
Uncultured Halobacteriaceae archaeon SG1_68_8 (2795385328)		0	0	0	0	0	0	0	2	0	0	1	0	0	0	0	0	1	0	0	0	2	2
Uncultured Halobacteriaceae archaeon SG1_69_119 (2795385327)		0	0	0	0	0	0	0	1	0	0	0	0	0	0	0	0	1	0	0	0	2	2
Uncultured Halobacteriaceae archaeon SG1_69_17 (2795385326)		0	0	0	0	0	0	0	2	0	0	0	0	0	0	0	0	1	0	0	0	1	1
Uncultured Halobacteriaceae archaeon SG1_69_8 (2795385324)		0	0	0	0	0	0	0	2	0	0	1	0	0	0	0	0	1	0	0	0	4	4
Uncultured Halobacteriaceae archaeon SG1_70_14 (2795385323)		0	0	0	0	0	0	0	0	0	0	1	0	0	0	0	0	1	0	0	0	1	1
Uncultured Halobacteriaceae archaeon SG1_70_22 (2795385322)		0	0	0	0	0	0	0	2	0	0	1	0	0	0	0	0	2	0	0	0	1	1
Uncultured Halobacteriaceae archaeon SG1_70_5 (2795385321)		0	0	0	0	0	0	0	0	0	0	1	0	0	0	0	0	0	0	0	0	2	2
Uncultured Halobacteriaceae archaeon SG1_70_6 (2795385304)		0	0	0	0	0	0	0	1	0	0	1	0	0	0	0	0	1	0	0	0	4	4
Uncultured Halobacteriaceae archaeon SG1_70_7 (2795385319)		0	0	0	0	0	0	0	2	0	0	0	0	0	0	0	0	1	0	0	0	2	2
Uncultured Halobacteriaceae archaeon SG1_71_21 (2795385317)		0	0	0	0	0	0	0	1	0	0	1	0	0	0	0	0	1	0	0	0	1	1
Uncultured Haloferacaceae archaeon SG1_65_10 (2795385312)		0	0	0	0	0	0	0	2	0	0	0	0	0	0	0	0	2	0	0	0	4	4
Uncultured Haloferacaceae archaeon SG1_71_12 (2795385310)		0	0	0	0	0	0	0	1	0	0	0	0	0	0	0	0	2	0	0	0	2	2
Uncultured Haloferacaceae archaeon SG1_72_5 (2795385309)		0	0	0	0	0	0	0	2	0	0	0	0	0	0	0	0	0	0	0	0	1	1
Vulcanisaeta distributa JCM 11216 (2681813011)		0	0	0	1	0	0	0	5	0	0	0	0	0	0	0	0	3	1	0	0	7	7
Vulcanisaeta moutnovskia 768-28 (650377985)		0	0	0	0	0	0	0	2	0	0	0	0	0	0	0	0	2	0	0	0	3	3
Vulcanisaeta souniana JCM 11219 (2681813013)		0	0	0	6	0	0	0	4	0	0	0	0	0	0	0	0	5	6	0	0	7	7
Vulcanisaeta sp. JCM 14467 (2681813042)		0	0	0	2	0	0	0	4	0	0	0	0	0	0	0	0	2	2	0	0	6	6
Woesearchaeota archaeon AAA008-E08 (2713897460)		0	0	0	0	0	0	0	0	0	0	0	0	0	0	0	0	1	0	0	0	0	0
Woesearchaeota archaeon AAA282-L03 (2713897459)		0	0	0	0	0	0	0	0	0	0	0	0	0	0	0	0	0	0	0	0	0	0
Woesearchaeota archaeon AG-538-O05 (2713897457)		0	0	0	0	0	0	0	0	0	0	0	0	0	0	0	0	0	0	0	0	0	0
Woesearchaeota archaeon ARS117 (2785511139)		0	0	0	0	0	0	1	0	0	1	0	0	0	0	0	0	1	0	0	0	1	1
Woesearchaeota archaeon ARS118 (2785511141)		0	0	0	0	0	0	0	0	0	0	0	0	0	0	0	0	1	0	0	0	0	0
Woesearchaeota archaeon ARS1199 (2785511142)		0	0	0	0	0	0	0	0	0	0	0	0	0	0	0	0	0	0	0	0	0	0
Woesearchaeota archaeon ARS1441 (2785511130)		0	0	0	0	0	0	0	0	0	0	1	0	0	0	0	0	0	0	0	0	0	0
Woesearchaeota archaeon ARS21 (2785511136)		0	0	0	0	0	0	0	0	0	0	0	0	0	0	0	0	0	0	0	0	0	0
Woesearchaeota archaeon ARS73 (2785511134)		0	0	0	0	0	0	0	0	0	0	0	0	0	0	0	0	1	0	0	0	0	0
Woesearchaeota archaeon bin 103 (2806311055)		0	0	0	0	0	0	0	0	0	0	0	0	0	0	0	0	0	0	0	0	0	0
Woesearchaeota archaeon NP1295 (2785511132)		0	0	0	0	0	0	0	0	0	0	0	0	0	0	0	0	0	0	0	0	0	0
Woesearchaeota archaeon SCGC AG-159-A11 (2716884215)		0	0	0	0	0	0	0	1	0	0	0	0	0	0	0	0	0	0	0	0	0	0
Woesearchaeota archaeon SCGC AG-159-K23 (2716884214)		0	0	0	0	0	0	0	0	0	0	0	0	0	0	0	0	0	0	0	0	0	0
Woesearcheota archaeon SCGC AG-159-C04 (2713897455)		0	0	0	0	0	0	0	0	0	0	0	0	0	0	0	0	1	0	0	0	0	0

## Sheet: Legend
Supplementary Data 7. Analysis of MetaCyc nitrogen metabolism pathways in avilable Archaeal genomes in JGI as off 15-jul-2020. Unclassified groups were excluded from the analysis.
