# Supplementary material for: Structure and function of the soil microbiome underlying N2O emissions from global wetlands
Source: Nat Commun. 2022 Mar 17;13:1430. doi: 10.1038/s41467-022-29161-3 (PMC8931052; doi:10.1038/s41467-022-29161-3)
Supplement: Supplementary file 11 — Supplementary Data 8 [file 41467_2022_29161_MOESM11_ESM.xlsx]

## Sheet: Sheet1
Target gene	Primer	Primer reference	Amplicon size (bp)	Primer concentration (µM)	qPCR program		References
Bacterial 16S rRNA	Bact517F	Liu et al., 2007	530	0.6	95°C 10 min; 35 cycles: 95°C 30 s; 60°C 45 s; 72°C 45 s		Dethlefsen, L., Huse, S., Sogin, M. L. & Relman, D. A. The Pervasive Effects of an Antibiotic on the Human Gut Microbiota, as Revealed by Deep 16S rRNA Sequencing. PLoS Biol. 6, e280 (2008).
	Bact1028R	Dethlefsen et al., 2008					Espenberg, M. et al. Impact of Reed Canary Grass Cultivation and Mineral Fertilisation on the Microbial Abundance and Genetic Potential for Methane Production in Residual Peat of an Abandoned Peat Extraction Area. PLoS One 11, e0163864 (2016).
Archaeal 16S rRNA	Arc519F	Espenberg et al., 2016	393	0.6	95°C 10 min; 45 cycles: 95°C 15 s; 56°C 30 s; 72°C 30 s		Ettwig, K. F., Van Alen, T., Van De Pas-Schoonen, K. T., Jetten, M. S. M., & Strous, M. (2009). Enrichment and molecular detection of denitrifying methanotrophic bacteria of the NC10 phylum. Applied and Environmental Microbiology, 75(11), 3656–3662. doi: 10.1128/AEM.00067-09
	Arch910R						Henry, S. et al. Quantification of denitrifying bacteria in soils by nirK gene targeted real-time PCR. J. Microbiol. Methods 59, 327–335 (2004).
nirS	nirSC1F	Wei et al., 2015	431	0.8	95°C 10 min; 45 cycles: 95°C 15 s; 58°C 30 s; 72°C 30s, 80°C 30 sa		Henry, S., Bru, D., Stres, B., Hallet, S. & Philippot, L. Quantitative detection of the nosZ gene, encoding nitrous oxide reductase, and comparison of the abundances of 16S rRNA, narG, nirK, and nosZ genes in soils. Appl. Environ. Microbiol. 72, 5181–5189 (2006).
	nirSR3cd	Kandeler et al., 2006					Humbert, S., Zopfi, J. & Tarnawski, S. E. Abundance of anammox bacteria in different wetland soils. Environ. Microbiol. Rep. 4, 484–490 (2012).
nirK	nirK876	Henry et al., 2004	165	0.8	95°C 10 min; 45 cycles: 95°C 15 s; 58°C 30 s; 72°C 30s, 80°C 30 sa		Jones, C. M., Graf, D. R. H., Bru, D., Philippot, L. & Hallin, S. The unaccounted yet abundant nitrous oxide-reducing microbial community: a potential nitrous oxide sink. ISME J. 7, 417–426 (2013).
	nirK1040						Kandeler, E., Deiglmayr, K., Tscherko, D., Bru, D. & Philippot, L. Abundance of narG, nirS, nirK, and nosZ genes of denitrifying bacteria during primary successions of a glacier foreland. Appl. Environ. Microbiol. 72, 5957–5962 (2006).
nosZI	nosZ2F	Henry et al., 2006	267	0.6	95°C 10 min; 45 cycles: 95°C 15 s, 60°C 30 s, 72°C 30 s, 80°C 30 sa		Liu, Z., Lozupone, C., Hamady, M., Bushman, F. D. & Knight, R. Short pyrosequencing reads suffice for accurate microbial community analysis. Nucleic Acids Res. 35, e120 (2007).
	nosZ2R						Rotthauwe, J., Witzel, K. & Liesack, W. The Ammonia Monooxygenase Structural Gene amoA as a Functional Marker : Molecular Fine-Scale Analysis of Natural Ammonia-Oxidizing Populations. 63, 4704–4712 (1997).
nosZII	nosZIIF	Jones et al., 2013	~700	0.6	95°C 10 min; 45 cycles: 95°C 30 s, 54°C 45 s, 72°C 45 s, 80°C 45 sa		Takeuchi, J. Habitat Segregation of a Functional Gene Encoding Nitrate Ammonification in Estuarine Sediments. Geomicrobiol. J. 23, 75–87 (2006).
	nosZIIR						Tourna, M., Freitag, T. E., Nicol, G. W. & Prosser, J. I. Growth, activity and temperature responses of ammonia-oxidizing archaea and bacteria in soil microcosms. Environ. Microbiol. 10, 1357–1364 (2008).
Bacterial amoA	amoA-1F	Rotthauwe et al., 1997	491	0.8	95°C 10 min; 45 cycles: 95°C 30 s; 57°C 45 s; 72°C 45 s		Ueda, T., Suga, Y., Yahiro, N. & Matsuguchi, T. Remarkable N2-fixing bacterial diversity detected in rice roots by molecular evolutionary analysis of nifH gene sequences. J. Bacteriol. 177, 1414–1417 (1995).
	amoA-2R						Wang, M., Huang, G., Zhao, Z., Dang, C., Liu, W., & Zheng, M. (2018). Newly designed primer pair revealed dominant and diverse comammox amoA gene in full-scale wastewater treatment plants. Bioresource Technology, 270, 580–587. doi: 10.1016/j.biortech.2018.09.089
Archaeal amoA	CrenamoA 23F	Tourna et al., 2008	~600	0.8	95°C 10 min; 45 cycles: 95°C 30 s; 55°C 45 s; 72°C 45 s		Wei, W. et al. Higher diversity and abundance of denitrifying microorganisms in environments than considered previously. ISME J. 9, 1954–1965 (2015).
	CrenamoA 616R
COMAMMOX amoA	comamoA AF	Wang et al., 2018	436	0.8	95°C 10 min; 40 cycles: 95°C 15 s, 55°C 30 s, 72°C 30 s
	comamoA SR
nrfA	6F	Takeuchi, 2006	222	0.8	95°C 10 min; 45 cycles: 95°C 15 s, 55°C 30 s, 72°C 30 s
	6R
ANAMMOX 16S rRNA	A438F	Humbert et al., 2012	248	0.9	95°C 10 min; 45 cycles: 95°C 15 s, 52°C 30 s, 72°C 30 s
	A684R
nifH	Ueda19F	Ueda et al., 1995	390	0.8	95°C 10 min; 45 cycles: 95°C 30 s, 53°C 45 s, 72°C 45 s
	Ueda407R
n-DAMO 16S rRNA	pq2F	Ettwig et al., 2009	292	0.8	95 °C 10 min, 40 cycles: 95 °C 15 s, 60°C 30 s, 72 °C 30 s, 80 °C 30 sa
	pq2R
a Fluorescence signal was read after the second extension step (80 ˚C)

## Sheet: Legend
Supplementary Data 8. Characteristics of qPCR primer pairs and programs used.
