# Supplementary material for: Structure and function of the soil microbiome underlying N2O emissions from global wetlands
Source: Nat Commun. 2022 Mar 17;13:1430. doi: 10.1038/s41467-022-29161-3 (PMC8931052; doi:10.1038/s41467-022-29161-3)
Supplement: Supplementary file 12 — Source Data [file 41467_2022_29161_MOESM12_ESM.xlsx]

## Sheet: Fig.1a
	AamoA/nir	N2O	Latitude	Longitude	Land_use
Y001	0.309009	-0.370978	64.3456	-15.4925	Fen
Y002	0.248068	-1.51428	64.3456	-15.4925	Fen
Y003	0.262344	1.49403	64.3456	-15.4925	Fen
Y004	0.263842	0	64.3456	-15.4925	Fen
Y005	0.314873	-3.47807	64.2873	-15.4621	Pasture
Y006	0.285467	0	64.2873	-15.4621	Pasture
Y007	0.381557	0.563827	64.2873	-15.4621	Pasture
Y008	0.344576	0	64.2873	-15.4621	Pasture
Y009	0.327541	-0.947342	64.8331	-22.916	Pasture
Y010	0.241974	0	64.8331	-22.916	Pasture
Y011	0	0	64.8331	-22.916	Pasture	_
Y012	0.236319	0	64.8331	-22.916	Pasture
Y013	0	-0.993963	64.8332	-22.916	Fen
Y014		0	64.8332	-22.916	Fen
Y015	0	-0.0844682	64.8332	-22.916	Fen
Y016	0	-0.604647	64.8332	-22.916	Fen
Y017	0	0	47.2591	25.3574	Bog
Y018	0	-0.0144803	47.2591	25.3574	Bog
Y019	0	0.176546	47.2591	25.3574	Bog
Y020	0.507257	1.28295	47.26	25.3574	Forest
Y021	0	0.124656	47.26	25.3574	Forest
Y022	0.308914	-0.368154	47.26	25.3574	Forest
Y023	0.394087	20.6931	-28.5523	-48.8076	Pasture
Y024	0.412835	16.3266	-28.5523	-48.8076	Pasture
Y025	0.4203	3.64401	-28.5523	-48.8076	Pasture
Y026	0.432903	13.715	-28.5527	-48.8079	Fen
Y027	0.446855	0.0100885	-28.5527	-48.8079	Fen
Y028	0.435011	-0.218747	-28.5527	-48.8079	Fen
Y032	0.429951	19.7758	45.1189	-74.2039	Arable
Y033	0.424085	112.323	45.1189	-74.2039	Arable
Y034	0.42604	58.7317	45.1189	-74.2039	Arable
Y035	0.379575	31.9444	55.4491	55.4865	Hay_field
Y036	0.425701	4.72693	55.4491	55.4865	Hay_field
Y037	0.446348	6.44579	55.4491	55.4865	Hay_field
Y038	0.335573	0.526875	55.4804	55.9943	Fen
Y039	0.338247	-0.123724	55.4804	55.9943	Fen
Y040	0.271588	-0.543511	55.4804	55.9943	Fen
Y041	0.36074	78.6965	55.4337	55.4497	Hay_field
Y042	0.37765	135.522	55.4337	55.4497	Hay_field
Y043	0.368934	206.046	55.4337	55.4497	Hay_field
Y044	0.46019	2.37163	55.5476	55.598	Peat_extraction
Y045	0.46783	4.64105	55.5476	55.598	Peat_extraction
Y046	0.414339	13.6271	58.4236	26.5123	Hay_field
Y047	0.426198	33.5794	58.4236	26.5123	Hay_field
Y048	0.431326	177.041	58.4236	26.5123	Hay_field
Y049	0.420682	4.57142	26.38	-81.58	Forest
Y050	0.364737	14.0174	26.38	-81.58	Forest
Y051	0.401838	19.1977	26.38	-81.58	Forest
Y052	0.454473	28.0555	26.38	-81.58	Forest
Y053	0.417929	1.14961	47.32	2.23	Bog
Y054	0.675584	-0.429116	47.32	2.23	Bog
Y055	0.478933	688.783	-1.1202	29.8957	Arable
Y056	0.482421	203.075	-1.3417	30.0259	Pasture
Y057	0.484189	193.903	-1.3417	30.0259	Pasture
Y058	0.494789	29.1133	-1.342	30.0253	Pasture
Y059	0.480221	-0.536702	-1.342	30.0253	Pasture
Y060	0.458774	239.687	-1.1202	29.8957	Arable
Y061	0.345816	146.698	-1.3417	30.0259	Pasture
Y062	0.447869	254.971	-1.3417	30.0259	Pasture
Y063	0.417066	0	60.89	68.7	Forest
Y064	0.185302	-1.18749	60.89	68.7	Forest
Y065	0.383838	0.100083	60.88	68.7	Bog
Y066	0.364942	-0.934399	60.88	68.7	Bog
Y067	0	0	60.89	68.7	Forest
Y068	0.269697	0	60.88	68.7	Bog
Y069	0	0	60.89	68.7	Forest
Y070	0.355187	0.200385	60.91	68.7	Fen
Y071	0.302013	0	60.91	68.7	Fen
Y072	0.425978	-0.553841	47.31	2.23	Bog
Y073	0.390333	0.266859	47.31	2.23	Bog
Y074	0.437611	2.52721	58.4142	26.4839	Fen
Y075	0.42974	26.663	58.4142	26.4839	Fen
Y076	0.380066	0	58.4142	26.4839	Fen
Y077	0.429624	0	26.39	-81.58	Forest
Y078	0.377989	3.669	26.39	-81.58	Forest
Y079	0.430252	0	26.39	-81.58	Forest
Y080	0.447416	0	26.39	-81.58	Forest
Y081	0.456785	1.328	-42.881	146.38	Bog
Y082	0	-1.02987	-42.881	146.38	Bog
Y083	0	0	-42.881	146.38	Bog
Y084	0.38264	8.30903	-40.8665	145.065	Pasture
Y085	0.377865	10.4834	-40.8665	145.065	Arable
Y086	0.413976	0.976415	-40.9234	144.873	Fen
Y087	0.549388	2.31499	-42.1744	146.576	Peat_extraction
Y088	0.403733	-2.85628	-42.1744	146.576	Peat_extraction
Y089	0.298656	0	-42.1768	146.58	Bog
Y090	0.488594	74.5904	-37.44	175.55	Pasture
Y091	0	1.01533	-37.4333	175.55	Fen
Y092	0.335562	5.18462	-46.5356	168.433	Pasture
Y093	0.398071	0.670335	-46.535	168.433	Fen
Y094	0.418539	11.0601	47.259	25.3574	Forest
Y095	0	0.42136	47.2589	25.3574	Bog
Y096	0	-0.21985	47.2589	25.3574	Bog
Y097	0	-0.144379	47.2589	25.3574	Bog
Y098	0.515461	-0.9542	47.259	25.3574	Forest
Y099	0.576613	0.487599	47.259	25.3574	Forest
Y100	0.413908	0.472751	38.0169	-121.62	Fen
Y101	0.440762	69.847	38.017	-121.62	Hay_field
Y102	0	27.6643	42.8032	1.424	Fen
Y103	0.267076	0	42.6282	0.7607	Pasture
Y104	0	0	42.6282	0.7607	Pasture
Y105	0.317946	18.9005	42.6282	0.7607	Pasture
Y106	0.385	0	53.0001	-3.775	Pasture
Y107	0.432157	0	53.0001	-3.775	Pasture
Y108	0.482063	0	52.9997	-3.8036	Bog
Y109	0.496391	0	52.9997	-3.8036	Bog
Y110	0.44047	0	52.9692	-3.8167	Bog
Y111	0.453927	0	52.9692	-3.8167	Bog
Y112	0.253133	0	-54.7404	-67.8781	Fen
Y113	0.226665	0	-54.7404	-67.8781	Fen
Y114	0.248871	0	-54.7404	-67.8781	Fen
Y115	0.270393	0	-54.7404	-67.8781	Fen
Y116	0.26326	0	-54.7404	-67.8781	Fen
Y117	0.461556	7.40109	-54.74	-67.8781	Bog
Y118	0.396902	-0.68795	-54.74	-67.8781	Bog
Y119	0.445583	0	-54.74	-67.8781	Bog
Y120	0.535057	0.730432	-54.74	-67.8781	Bog
Y121	0.44159	0	-54.74	-67.8781	Bog
Y122	0.475393	13.6974	19.29	-99.09	Arable
Y123	0.446017	27.6605	19.29	-99.09	Arable
Y124	0.454949	98.3255	19.29	-99.1	Pasture
Y125	0.460202	11.2549	19.29	-99.1	Pasture
Y126	0.465558	6.53059	19.29	-99.1	Pasture
Y127	0.445176	29.2782	19.29	-99.09	Arable
Y128	0.388755	12.2825	19.2862	-99.093	Fen
Y129	0.371366	0	19.2862	-99.093	Fen
Y130	0.378202	-0.153209	19.2862	-99.093	Fen
Y131	0.41017	-2.02151	35.2703	-6.0528	Bog
Y132	0.457778	-0.768865	35.1866	-5.3622	Bog
Y133	0.339879	0	6.6699	-75.6681	Bog
Y134	0.317461	0	6.6699	-75.6681	Bog
Y135	0.298224	0.485671	6.6699	-75.6681	Bog
Y136	0.393884	-0.669676	6.64314	-75.6655	Pasture
Y137	0.380064	0.641319	6.64314	-75.6655	Pasture
Y138	0.380233	-1.71472	6.64314	-75.6655	Pasture
Y139	0.397322	-0.324583	-16.5054	-56.746	Fen
Y140	0.378362	-0.185879	-16.5054	-56.746	Fen
Y141	0.403875	-0.375734	-16.5054	-56.746	Fen
Y142	0.390044	0	-16.5054	-56.746	Fen
Y143	0.413881	55.6394	-16.5054	-56.746	Fen
Y144	0.380927	32.5648	-16.5054	-56.746	Fen
Y145	0.293196	-0.431252	-16.4833	-56.7463	Forest
Y146	0.297747	0	-16.4833	-56.7463	Forest
Y146B	0.341845	0	48.4973	135.413	Fen
Y147	0.421958	0	48.4935	135.396	Pasture
Y148	0.329172	2.96401	41.7612	75.3748	Pasture
Y149	0.332295	-1.79823	41.7612	75.3748	Pasture
Y150	0	-0.622698	41.9442	75.4276	Fen
Y151	0.254004	0	41.9442	75.4276	Fen
Y152	0	0.179066	41.894	75.3503	Fen
Y153	0.293122	0	41.894	75.3503	Fen
Y154	0.42383	76.7136	20.6492	96.8901	Arable
Y155	0.392995	212.984	20.6492	96.8901	Arable
Y156	0.427684	66.3097	20.6108	96.9312	Pasture
Y157	0.445366	153.889	20.6492	96.8901	Arable
Y158	0.450033	-0.279227	20.6108	96.9312	Pasture
Y159	0.425349	0	20.6371	96.8924	Fen
Y160	0.462236	68.0197	20.6108	96.9312	Pasture
Y161	0.433956	88.0028	20.6492	96.8901	Arable
Y162	0.426723	8.0479	20.6371	96.8924	Fen
Y163	0.926706	446.462	5.3239	115.675	Arable
Y164	0.903591	209.11	5.3239	115.675	Arable
Y165	0.538364	25.8187	5.3223	115.658	Forest
Y166	0.510683	71.0679	5.3223	115.658	Forest
Y167	0.507983	1.21501	5.3223	115.658	Forest
Y168	0.55934	45.0923	5.3223	115.658	Forest
Y169	0.937986	113.168	5.3239	115.675	Arable
Y170	0.885824	224.847	5.3239	115.675	Arable
Y171	0.38078	-0.138388	45.5826	-111.661	Pasture
Y172	0.369033	-0.469175	45.5826	-111.661	Pasture
Y173	0.360014	-0.00113337	45.5826	-111.661	Pasture
Y174	0	-1.71278	45.5249	-111.018	Bog
Y175	0.256842	-0.613638	45.5249	-111.018	Bog
Y176	0.281306	-0.435267	45.5249	-111.018	Bog
Y177	0.417607	-1.07049	22.2006	120.851	Fen
Y178	0.386464	-1.07049	22.2006	120.851	Fen
Y179	0.445977	-0.992754	22.2011	120.851	Fen
Y180	0.465331	-0.992754	22.2011	120.851	Fen
Y181	0.259171	-0.0297424	67.9973	24.2091	Fen
Y182	0.223129	-0.447051	67.9973	24.2091	Fen
Y183	0.273635	-0.406816	67.9973	24.2091	Fen
Y184	0.494353	-0.522867	67.9978	24.2128	Forest
Y185	0.481582	-0.589441	67.9978	24.2128	Forest
Y186	0.305654	-1.01197	67.9978	24.2128	Forest
Y187	0.296415	-0.522867	67.9978	24.2128	Forest
Y188	0.28464	-1.03152	67.9978	24.2128	Forest
Y189	0.275522	-1.26496	67.9978	24.2128	Forest
Y190	0.374559	0	0.93371	34.0256	Arable
Y191	0.388095	8.72572	0.93371	34.0256	Arable
Y192	0.371606	2106.08	0.93371	34.0256	Arable
Y193	0.404719	96.0224	0.93371	34.0256	Arable
Y194	0.396548	16.8801	26.4649	-81.7779	Fen
Y195	0.426068	5.19706	26.3793	-81.6018	Arable
Y196	0.446548	8.58194	26.4649	-81.7782	Fen
Y198	0.423231	0	35.1866	-5.3622	Bog
Y199	0.446494	1.03339	35.1866	-5.3622	Bog

## Sheet: Fig1b-d
	Site	Latitude	N2O	Archaeal_amoA	nir
Y001	Iceland_fen_1	64.3456	-0.370978	402159	4.50002e+09
Y002	Iceland_fen_1	64.3456	-1.51428	15743.3	1.19307e+09
Y003	Iceland_fen_1	64.3456	1.49403	49635.5	3.63302e+09
Y004	Iceland_fen_1	64.3456	0	87676	8.52684e+09
Y005	Iceland_drained_fen_2	64.2873	-3.47807	415234	9.77675e+09
Y006	Iceland_drained_fen_2	64.2873	0	48674.2	1.11396e+09
Y007	Iceland_drained_fen_2	64.2873	0.563827	1.73833e+06	7.2042e+08
Y008	Iceland_drained_fen_2	64.2873	0	451666	1.06698e+09
Y009	Iceland_drained_fen	64.8332	-0.947342	672798	1.86111e+09
Y010	Iceland_drained_fen	64.8332	0	18192.9	1.89775e+09
Y011	Iceland_drained_fen	64.8332	0	0	2.38213e+07
Y012	Iceland_drained_fen	64.8332	0	973.271	1.81369e+07
Y013	Iceland_drained_fen	64.8332	-0.993963	0	3.39603e+08
Y014	Iceland_drained_fen	64.8332	0	0	0
Y015	Iceland_drained_fen	64.8332	-0.0844682	0	1.74822e+09
Y016	Iceland_drained_fen	64.8332	-0.604647	0	1.47449e+08
Y017	Romania_bog_1	47.2591	0	0	1.85578e+09
Y018	Romania_bog_1	47.2591	-0.0144803	0	4.57325e+08
Y019	Romania_bog_1	47.2591	0.176546	0	2.25461e+09
Y020	Romania_bog_forest_1	47.2591	1.28295	2.5605e+08	7.56213e+09
Y021	Romania_bog_forest_1	47.2591	0.124656	0	5.66283e+09
Y022	Romania_bog_forest_1	47.2591	-0.368154	160382	1.03837e+10
Y023	Brazil_drained_floodplain	28.5523	20.6931	7.05636e+07	2.14899e+10
Y024	Brazil_drained_floodplain	28.5523	16.3266	8.82847e+07	1.17653e+10
Y025	Brazil_drained_floodplain	28.5523	3.64401	2.11471e+08	2.00807e+10
Y026	Brazil_floodplain	28.5527	13.715	2.80715e+08	1.26822e+10
Y027	Brazil_floodplain	28.5527	0.0100885	9.42025e+08	2.60249e+10
Y028	Brazil_floodplain	28.5527	-0.218747	3.62971e+08	1.52322e+10
Y032	Quebec_drained_bog	45.1189	19.7758	6.12746e+07	5.06175e+09
Y033	Quebec_drained_bog	45.1189	112.323	1.52496e+07	2.41001e+09
Y034	Quebec_drained_bog	45.1189	58.7317	2.04999e+07	3.14612e+09
Y035	Bashkortostan_drained_floodplain_1	55.4491	31.9444	2.56113e+06	2.11939e+09
Y036	Bashkortostan_drained_floodplain_1	55.4491	4.72693	2.66618e+07	2.95722e+09
Y037	Bashkortostan_drained_floodplain_1	55.4491	6.44579	4.17111e+07	3.24021e+09
Y038	Bashkortostan_fen	55.4804	0.526875	923326	3.29204e+09
Y039	Bashkortostan_fen	55.4804	-0.123724	1.39868e+06	4.7356e+09
Y040	Bashkortostan_fen	55.4804	-0.543511	85400.5	6.67746e+09
Y041	Bashkortostan_drained_floodplain_2	55.4337	78.6965	1.42498e+06	5.72311e+09
Y042	Bashkortostan_drained_floodplain_2	55.4337	135.522	2.1259e+06	3.30667e+09
Y043	Bashkortostan_drained_floodplain_2	55.4337	206.046	1.25762e+06	3.18792e+09
Y044	Bashkortostan_drained_fen	55.5476	2.37163	7.80597e+07	2.61995e+09
Y045	Bashkortostan_drained_fen	55.5476	4.64105	1.04709e+08	2.12187e+09
Y046	Estonia_drained_floodplain	58.4236	13.6271	6.40225e+07	7.07922e+09
Y047	Estonia_drained_floodplain	58.4236	33.5794	7.89403e+07	4.99693e+09
Y048	Estonia_drained_floodplain	58.4236	177.041	2.04753e+08	1.68138e+10
Y049	Florida_swamp_forest_1	26.38	4.57142	3.45531e+07	3.41785e+09
Y050	Florida_swamp_forest_1	26.38	14.0174	1.29408e+07	1.13424e+10
Y051	Florida_swamp_forest_1	26.38	19.1977	9.11376e+07	1.66273e+10
Y052	Florida_swamp_forest_1	26.38	28.0555	4.0001e+08	7.99827e+09
Y053	France_transitional_bog_1	47.32	1.14961	8.26722e+06	2.0065e+09
Y054	France_transitional_bog_1	47.32	-0.429116	2.03618e+06	2.1793e+09
Y055	Uganda_drained_fen_1	1.1202	688.783	1.62533e+08	1.3131e+09
Y056	Uganda_drained_fen_2	1.12	203.075	3.03773e+08	3.38774e+09
Y057	Uganda_drained_fen_2	1.12	193.903	1.10523e+09	1.24043e+10
Y058	Uganda_fen	1.342	29.1133	3.39639e+08	4.25634e+09
Y059	Uganda_fen	1.342	-0.536702	2.29512e+08	4.13264e+09
Y060	Uganda_drained_fen_1	1.342	239.687	3.92338e+08	6.29312e+09
Y061	Uganda_drained_fen_2	1.3417	146.698	9.23293e+06	2.89752e+10
Y062	Uganda_drained_fen_2	1.3417	254.971	1.75323e+08	4.11978e+09
Y063	Siberia_bog_forest	60.88	0	5919.93	1.1089e+09
Y064	Siberia_bog_forest	60.88	-1.18749	24.3476	3.04168e+07
Y065	Siberia_bog	60.88	0.100083	1668.68	2.48398e+08
Y066	Siberia_bog	60.88	-0.934399	907.385	1.27304e+08
Y067	Siberia_bog_forest	60.88	0	0	9.49972e+08
Y068	Siberia_bog	60.88	0	12206.7	3.05332e+08
Y069	Siberia_bog_forest	60.88	0	0	6.65365e+07
Y070	Siberia_fen	60.91	0.200385	2.43078e+06	3.91763e+09
Y071	Siberia_fen	60.91	0	105703	1.60619e+09
Y072	France_transitional_bog_2	47.32	-0.553841	1.32078e+07	2.84929e+09
Y073	France_transitional_bog_2	47.32	0.266859	5.90632e+06	2.99532e+09
Y074	Estonia_floodplain	58.4142	2.52721	2.98373e+08	1.55585e+10
Y075	Estonia_floodplain	58.4142	26.663	7.64639e+07	4.82355e+09
Y076	Estonia_floodplain	58.4142	0	1.17879e+07	6.01712e+09
Y077	Florida_swamp_forest_2	26.38	0	4.08974e+07	2.21902e+09
Y078	Florida_swamp_forest_2	26.38	3.669	7.51209e+06	2.49012e+09
Y079	Florida_swamp_forest_2	26.38	0	3.06424e+08	2.18845e+10
Y080	Florida_swamp_forest_2	26.38	0	6.33367e+08	1.59945e+10
Y081	Tasmania_blanket_bog	42.881	1.328	2453.24	2.63551e+07
Y082	Tasmania_blanket_bog	42.881	-1.02987	0	1.99943e+07
Y083	Tasmania_blanket_bog	42.881	0	0	3.28544e+06
Y084	Tasmania_drained_fen_1	40.8665	8.30903	514353	8.04639e+07
Y085	Tasmania_drained_fen_2	40.9231	10.4834	9.02622e+06	1.49114e+10
Y086	Tasmania_fen	40.9234	0.976415	1.97684e+07	1.87938e+09
Y087	Tasmania_raised_bog	42.1744	2.31499	102747	1.32573e+09
Y088	Tasmania_raised_bog	42.1744	-2.85628	2.66493e+06	1.10657e+09
Y089	Tasmania_raised_bog	42.1768	0	599476	2.59049e+10
Y090	New_Zealand_drained_fen_1	37.4333	74.5904	9.92507e+07	6.34149e+08
Y091	New_Zealand_fen_1	37.4333	1.01533	0	1.97835e+08
Y092	New_Zealand_fen_2	46.5356	5.18462	1.21074e+06	3.76184e+09
Y093	New_Zealand_fen_2	46.5356	0.670335	1.00948e+07	2.39566e+09
Y094	Romania_bog_forest_2	47.2591	11.0601	5.30178e+06	6.54928e+09
Y095	Romania_bog_2	47.2591	0.42136	0	5.37937e+09
Y096	Romania_bog_2	47.2591	-0.21985	0	2.04549e+08
Y097	Romania_bog_2	47.2591	-0.144379	0	2.11221e+09
Y098	Romania_bog_forest_2	47.2591	-0.9542	114656	6.53571e+09
Y099	Romania_bog_forest_2	47.2591	0.487599	385140	4.86345e+09
Y100	California_fen	38.0169	0.472751	5.49776e+07	6.16666e+09
Y101	California_drained_fen	38.0169	69.847	4.74792e+07	2.69448e+09
Y102	French_Pyrenees_fen	42.8032	27.6643	0	1.18454e+11
Y103	Catalonia_transitional_bog	42.6282	0	42434.4	2.27587e+09
Y104	Catalonia_transitional_bog	42.6282	0	0	1.88225e+09
Y105	Catalonia_transitional_bog	42.6282	18.9005	225701	1.05811e+09
Y106	Wales_fen	53.0001	0	3.36981e+06	1.23985e+10
Y107	Wales_fen	53.0001	0	5.43666e+07	2.26271e+10
Y108	Wales_blanket_bog	52.9997	0	1.52074e+08	1.83511e+10
Y109	Wales_blanket_bog	52.9997	0	8.54906e+07	5.97339e+09
Y110	Wales_drained_bog	52.9692	0	4.17695e+07	3.27157e+10
Y111	Wales_drained_bog	52.9692	0	6.41916e+07	1.83435e+10
Y112	Tierra_del_Fuego_fen	54.7404	0	52153	9.29774e+09
Y113	Tierra_del_Fuego_fen	54.7404	0	16496.8	6.44065e+09
Y114	Tierra_del_Fuego_fen	54.7404	0	48305.3	9.02703e+09
Y115	Tierra_del_Fuego_fen	54.7404	0	116265	8.70363e+09
Y116	Tierra_del_Fuego_fen	54.7404	0	51528.2	8.01084e+09
Y117	Tierra_del_Fuego_bog	54.7404	7.40109	7.60046e+07	7.55099e+09
Y118	Tierra_del_Fuego_bog	54.7404	-0.68795	1729.1	1.43791e+08
Y119	Tierra_del_Fuego_bog	54.7404	0	3678.81	1.00541e+08
Y120	Tierra_del_Fuego_bog	54.7404	0.730432	35805.6	3.24448e+08
Y121	Tierra_del_Fuego_bog	54.7404	0	5604.47	3.08123e+08
Y122	Mexico_chinampa_1	19.29	13.6974	4.06907e+07	8.45751e+08
Y123	Mexico_chinampa_1	19.29	27.6605	9.83869e+07	2.35001e+09
Y124	Mexico_chinampa_2	19.29	98.3255	6.52739e+07	1.07626e+09
Y125	Mexico_chinampa_2	19.29	11.2549	1.38234e+08	1.81636e+09
Y126	Mexico_chinampa_2	19.29	6.53059	1.75944e+08	2.23609e+09
Y127	Mexico_chinampa_1	19.29	29.2782	7.64581e+07	2.91068e+09
Y128	Mexico_fen	19.2862	12.2825	3.04977e+07	1.30584e+10
Y129	Mexico_fen	19.2862	0	1.82728e+07	1.35788e+10
Y130	Mexico_fen	19.2862	-0.153209	1.54013e+07	6.91735e+09
Y131	Morocco_bog_1	35.2703	-2.02151	2.61277e+06	1.17459e+09
Y132	Morocco_bog_2	35.1866	-0.768865	4.28631e+07	2.51535e+09
Y133	Colombia_paramo	6.6699	0	1.45118e+06	1.74587e+10
Y134	Colombia_paramo	6.6699	0	565640	1.58061e+10
Y135	Colombia_paramo	6.6699	0.485671	225774	1.06609e+10
Y136	Colombia_drained_paramo	6.64314	-0.669676	3.07808e+07	3.24833e+10
Y137	Colombia_drained_paramo	6.64314	0.641319	1.28819e+07	2.46265e+10
Y138	Colombia_drained_paramo	6.64314	-1.71472	1.20383e+07	2.20026e+10
Y139	Pantanal_pasture_1	16.5054	-0.324583	1.39135e+06	3.15978e+08
Y140	Pantanal_pasture_1	16.5054	-0.185879	461717	2.57784e+08
Y141	Pantanal_pasture_2	16.512	-0.375734	1.62205e+06	3.74403e+08
Y142	Pantanal_pasture_2	16.512	0	1.92125e+06	9.7817e+08
Y143	Pantanal_pasture_3	16.5398	55.6394	6.82992e+06	7.29549e+08
Y144	Pantanal_pasture_3	16.5398	32.5648	1.83737e+06	8.23138e+08
Y145	Pantanal_swamp_forest	16.4833	-0.431252	100469	1.06281e+09
Y146	Pantanal_swamp_forest	16.4833	0	118540	1.09053e+09
Y146B	Khabarovsk_fen	48.4973	0	278960	4.31937e+08
Y147	Khabarovsk_drained_fen	48.4935	0	3.38097e+07	1.28585e+10
Y148	Kyrgyzstan_drained_fen	41.7612	2.96401	1.87131e+06	1.9402e+10
Y149	Kyrgyzstan_drained_fen	41.7612	-1.79823	2.68034e+06	2.01807e+10
Y150	Kyrgyzstan_fen_1	41.9442	-0.622698	0	8.52755e+09
Y151	Kyrgyzstan_fen_1	41.9442	0	66138.1	1.03553e+10
Y152	Kyrgyzstan_fen_2	41.894	0.179066	0	8.12896e+09
Y153	Kyrgyzstan_fen_2	41.894	0	330908	1.94821e+10
Y154	Myanmar_drained_fen_1	20.6492	76.7136	1.98808e+07	9.7646e+08
Y155	Myanmar_drained_fen_1	20.6492	212.984	1.52494e+06	2.20829e+08
Y156	Myanmar_drained_fen_2	20.6483	66.3097	1.57028e+08	1.36367e+10
Y157	Myanmar_drained_fen_1	20.64	153.889	1.47542e+08	3.30761e+09
Y158	Myanmar_drained_fen_2	20.6394	-0.279227	2.07644e+08	5.40801e+09
Y159	Myanmar_fen	20.6106	0	3.1582e+08	2.52035e+10
Y160	Myanmar_drained_fen_2	20.6108	68.0197	4.05453e+08	6.21224e+09
Y161	Myanmar_drained_fen_1	20.6372	88.0028	9.95295e+07	3.56832e+09
Y162	Myanmar_fen	20.6371	8.0479	2.50612e+08	1.79038e+10
Y163	Borneo_drained_swamp	5.3223	446.462	5.28893e+07	2.15884e+08
Y164	Borneo_drained_swamp	5.3223	209.11	4.15646e+07	2.70151e+08
Y165	Borneo_swamp_forest	5.3223	25.8187	1.80012e+08	2.30638e+09
Y166	Borneo_swamp_forest	5.3223	71.0679	6.80114e+07	2.16724e+09
Y167	Borneo_swamp_forest	5.3223	1.21501	5.0535e+07	1.50806e+09
Y168	Borneo_swamp_forest	5.3223	45.0923	4.52204e+08	3.20729e+09
Y169	Borneo_drained_swamp	5.3239	113.168	9.53576e+07	3.21296e+08
Y170	Borneo_drained_swamp	5.32336	224.847	8.97818e+07	9.51257e+08
Y171	Montana_bog_2	45.5826	-0.138388	2.12282e+07	1.81768e+10
Y172	Montana_bog_2	45.5826	-0.469175	2.55975e+07	3.85256e+10
Y173	Montana_bog_2	45.5826	-0.00113337	8.11208e+06	1.57128e+10
Y174	Montana_Bog_1	45.5249	-1.71278	0	1.28516e+10
Y175	Montana_Bog_1	45.5249	-0.613638	46866.1	1.8808e+10
Y176	Montana_Bog_1	45.5249	-0.435267	139926	1.60869e+10
Y177	Taiwan_recreation	22.2006	-1.07049	2.02114e+07	1.65205e+09
Y178	Taiwan_recreation	22.2006	-1.07049	5.19565e+06	1.06743e+09
Y179	Taiwan_fen	22.2011	-0.992754	1.4926e+08	6.88263e+09
Y180	Taiwan_fen	22.2011	-0.992754	1.13242e+08	1.70896e+09
Y181	Finland_fen	67.9973	-0.0297424	24218.7	5.43313e+09
Y182	Finland_fen	67.9973	-0.447051	3531.15	1.95133e+09
Y183	Finland_fen	67.9973	-0.406816	35455.4	4.13937e+09
Y184	Finland_drained_fen	67.9978	-0.522867	86260	9.64698e+09
Y185	Finland_drained_fen	67.9978	-0.589441	81755.8	1.58781e+10
Y186	Finland_drained_fen	67.9978	-1.01197	129298	3.90345e+10
Y187	Finland_drained_fen	67.9978	-0.522867	69952.7	1.57463e+10
Y188	Finland_drained_fen	67.9978	-1.03152	63084.1	2.46509e+10
Y189	Finland_drained_fen	67.9978	-1.26496	56665.8	3.11547e+10
Y190	Uganda_rice_paddy	0.93371	0	5.34746e+06	4.31013e+09
Y191	Uganda_rice_paddy	0.933939	8.72572	7.88535e+06	3.32279e+09
Y192	Uganda_rice_paddy	0.93371	2106.08	5.10242e+06	4.68484e+09
Y193	Uganda_rice_paddy	0.933939	96.0224	2.04073e+07	4.80577e+09
Y194	Florida_restored_wetland_wet	26.4649	16.8801	686771	5.80003e+07
Y195	Florida_tomato_field	26.3793	5.19706	2.49741e+07	1.79128e+09
Y196	Florida_restored_wetland_dry	26.4649	8.58194	4.16501e+06	1.23969e+08
Y198	Morocco_bog_2	35.1866	0	1.49512e+07	3.73181e+09
Y199	Morocco_bog_2	35.1866	1.03339	1.10659e+08	1.36765e+10

## Sheet: Fig.2
Y	Bacteria;Acidobacteria	Bacteria;Proteobacteria;Alphaproteobacteria	Bacteria;Actinobacteria	Bacteria;Proteobacteria;Deltaproteobacteria	Bacteria;Chloroflexi	Bacteria;Proteobacteria;Betaproteobacteria	Bacteria;Proteobacteria;Gammaproteobacteria	Bacteria;Planctomycetes	Bacteria;Verrucomicrobia	Bacteria;Bacteroidetes	Archaea;Euryarchaeota	Bacteria;Nitrospirae	Bacteria;Firmicutes	Bacteria;Gemmatimonadetes	Bacteria;Parcubacteria	Bacteria;Spirochaetae	Bacteria;Ignavibacteriae	Eukaryota;Ascomycota	Bacteria;Microgenomates	Bacteria;Chlamydiae	Archaea;Bathyarchaeota	Archaea;Thaumarchaeota	Bacteria;Latescibacteria	Bacteria;Saccharibacteria	Eukaryota;Basidiomycota			X	Latitude	Longitude	pH	VPG	OrM	Water_content	P	K	Ca	Mg	NO3	NH4	N	C	C.N	Water_table	Temperature_20	MAT	MAP
Bashkortostan_drained_fen	0.34761	0.308062	0.367028	0.288242	0.364858	0.325057	0.211811	0.182751	0.120513	0.198335	0.026563	0.128082	0.0867543	0.195348	0.102878	0.061822	0.0719329	0.071523	0.0751314	0.0478871	0.0641557	0.0641557	0.105419	0.0622957	0.026563			Bashkortostan_drained_fen	55.5476	55.598	6.755	5	0.29	0.350717	1.50413	1.94108	4.239	3.12982	0.875505	-0.595166	0.0974887	1.21674	1.10724	2.10608	1.22574	4.2	2.67578
Bashkortostan_drained_floodplain_1	0.395317	0.385392	0.386771	0.263857	0.281325	0.274406	0.218753	0.169724	0.171285	0.161876	0.0893607	0.0890291	0.11989	0.186971	0.0543832	0.0307638	0.0287769	0.0810291	0.0559909	0.0687899	0.0652598	0.0153819	0.0638858	0.0972836	0.0203483			Bashkortostan_drained_floodplain_1	55.4491	55.4865	4.45667	5	0.342222	0.208544	1.65095	2.45992	3.62478	2.85194	1.10844	1.50206	NA	1.25261	NA	1.69897	1.21425	4.3	2.69984
Bashkortostan_drained_floodplain_2	0.305734	0.357187	0.37225	0.225833	0.316798	0.304659	0.202072	0.124815	0.132464	0.199211	0.115252	0.0614144	0.139106	0.216187	0.14879	0.0512231	0.0877921	0.0512231	0.0701402	0.0479149	0.104035	0.0128058	0.0286346	0.147684	0.0789402			Bashkortostan_drained_floodplain_2	55.4337	55.4497	3.82111	5	0.29	0.417778	1.20952	2.22117	3.5584	2.95509	1.00651	1.06011	0.152288	1.2129	1.06061	1.69897	1.12602	4.3	2.69108
Bashkortostan_fen	0.203372	0.274176	0.247761	0.306475	0.371978	0.325724	0.231031	0.201374	0.130614	0.281863	0.0572135	0.0726356	0.13596	0.0941137	0.133674	0.104396	0.124887	0.0270499	0.145271	0.0519204	0.0671247	0.0214971	0.0809121	0.0712978	0.0138763			Bashkortostan_fen	55.4804	55.9943	6.14222	1	0.506667	0.93	2.33509	2.618	3.95185	3.24158	0.0779732	1.66396	0.200486	1.45214	1.24511	2.2974	1.27262	4.1	2.72346
Borneo_drained_swamp	0.423407	0.420867	0.388028	0.137622	0.0469435	0.0631702	0.183604	0.148448	0.133893	0.0469435	0.403971	0.0154349	0.176998	0.0298896	0.0327424	0.00771746	0.00771746	0.0481956	0.0218283	0.0577522	0.0109141	0.292043	0	0.059279	0.0218283			Borneo_drained_swamp	5.32296	115.665	2.16833	4.75	0.784167	0.384167	1.05035	1.5602	2.34115	2.21163	1.1532	1.69277	0.142494	1.60375	1.46249	2.15534	1.47251	27.1417	3.52282
Borneo_swamp_forest	0.518674	0.398393	0.369705	0.168352	0.0331353	0.0964067	0.228676	0.162643	0.153933	0.0567207	0.370153	0.0101062	0.143547	0.0476707	0.0394658	0.0303185	0	0.0987616	0.0208344	0.0558131	0.011299	0.196356	0.00714614	0.0460358	0.0517787			Borneo_swamp_forest	5.3223	115.658	2.30333	5	0.793333	0.61	2.01974	2.35778	2.23528	2.58765	1.5033	1.66104	0.266976	1.61613	1.35567	2.15836	1.4242	27.1	3.53656
Brazil_drained_floodplain	0.349121	0.36408	0.229152	0.434697	0.297878	0.258496	0.251481	0.20888	0.12095	0.117194	0.0659086	0.23206	0.107232	0.101415	0.0890017	0.0758243	0.0952427	0.0732533	0.0570785	0.0524109	0.0830614	0.0466044	0.12042	0.0366266	0.0159852			Brazil_drained_floodplain	-28.5523	-48.8076	5.90222	4	0.368333	0.78625	1.85295	2.34177	3.75695	2.82907	0.746617	1.19537	0.282924	1.31693	1.03504	2.26951	1.31211	21.3	3.14768
Brazil_floodplain	0.249536	0.385698	0.3073	0.445713	0.289507	0.227265	0.251388	0.208579	0.0952479	0.151624	0.0517727	0.225672	0.12641	0.123522	0.0725102	0.0665807	0.0896729	0.0304604	0.0642161	0.0665807	0.0497416	0.0617611	0.108884	0.0143592	0.0143592			Brazil_floodplain	-28.5527	-48.8079	6.31778	1	0.221111	0.906469	1.42259	2.5272	3.45247	3.32392	0.526339	1.04544	0.0627908	1.10415	1.04151	2.3155	1.28103	21.3	3.14768
California_drained_fen	0.333587	0.373157	0.354669	0.315746	0.319064	0.233764	0.223004	0.195909	0.14104	0.168625	0.0572397	0.127992	0.130706	0.230994	0.0717538	0.0611918	0.110315	0.0507376	0.0764898	0.0837904	0.0592487	0.0551576	0.107631	0.067554	0.0187361			California_drained_fen	38.0169	-121.62	5.73667	3	0.27	0.962606	1.75274	2.49447	3.88483	3.32086	0.596084	0.781109	0.0257154	1.22977	1.20405	2.2878	1.34749	16.7	2.57287
California_fen	0.365612	0.250456	0.220257	0.339919	0.325615	0.374075	0.208079	0.195476	0.196474	0.179113	0.0614976	0.238453	0.0614976	0.137038	0.125618	0.0891916	0.103411	0.0255355	0.0559454	0.0470851	0.0484502	0.0823494	0.11646	0.0395594	0			California_fen	38.0169	-121.62	5.35667	3	0.266667	0.423333	1.90188	2.30249	3.64762	3.19232	-0.323306	0.700992	0.0863598	1.23463	1.14827	2.2833	1.35089	16.7	2.57287
Catalonia_transitional_bog	0.509114	0.41823	0.318467	0.196542	0.12996	0.186052	0.198868	0.226763	0.224726	0.15943	0	0.0204465	0.0918957	0.0419029	0.117456	0.0182879	0.0129315	0.235268	0.0517261	0.0843032	0.00914396	0.0241926	0.0204465	0.0731517	0.0492417			Catalonia_transitional_bog	42.6282	0.7607	4.18222	4	0.644444	0.736667	2.00379	2.62449	3.49528	2.21622	1.12243	1.14495	0.205926	1.52027	1.33777	2.0657	1.14267	5.4	2.94448
Colombia_drained_paramo	0.521281	0.369817	0.197136	0.312527	0.280365	0.217152	0.110754	0.244	0.228555	0.118424	0.116472	0.137811	0.135856	0.0583178	0.101763	0.140285	0.123479	0.0490656	0.0645386	0.0752034	0.0791641	0.0247267	0.0419262	0.0231297	0.0163552			Colombia_drained_paramo	6.64314	-75.6655	3.94111	4.88889	0.725556	0.747778	0.745682	2.23075	2.16412	1.7773	0	1.18419	0.325196	1.44391	1.11845	2.25285	1.21543	11.1	3.36903
Colombia_paramo	0.522292	0.418632	0.211212	0.250203	0.178904	0.200674	0.215502	0.25404	0.229031	0.110861	0.126711	0.0689867	0.150483	0.0479701	0.0682244	0.104549	0.0697407	0.0867813	0.0468672	0.0931749	0.0658846	0.0516452	0.0177142	0.0260745	0.0331401			Colombia_paramo	6.6699	-75.6681	3.45556	1	0.456667	0.803333	1.76343	2.61942	2.3435	1.90514	0	1.79801	0.235809	1.59322	1.35599	2.27493	1.12167	9.5	3.39811
Estonia_drained_floodplain	0.372915	0.30687	0.497204	0.292742	0.255947	0.293465	0.156284	0.215848	0.150766	0.134954	0	0.207851	0.0889171	0.126866	0.0797072	0.0168038	0.0411606	0.0205803	0.0475282	0.0444586	0.0118821	0.0639868	0.0950564	0.0428413	0.0205803			Estonia_drained_floodplain	58.4236	26.5123	6.45111	5	0.475556	0.685556	1.68945	2.28463	3.98425	2.84118	1.4781	0.906455	0.378802	1.42457	1.05502	2.25634	0.962738	5.7	2.7839
Estonia_floodplain	0.33448	0.370443	0.330613	0.337895	0.293526	0.300638	0.223124	0.196647	0.180067	0.182851	0.102329	0.150929	0.126058	0.0991375	0.0939034	0.0835512	0.0851843	0.0977378	0.0742372	0.0642913	0.0801853	0.0383359	0.0766718	0.0469517	0.0165999			Estonia_floodplain	58.4142	26.4839	5.18	4.77778	0.93	0.74	1.77989	2.31445	3.72899	2.8501	0.78809	-1.23824	0.409369	1.74965	1.33957	2.22416	0.916161	5.7	2.79099
Finland_drained_fen	0.458225	0.362775	0.296723	0.220035	0.17807	0.177951	0.235188	0.183874	0.257928	0.14947	0.0755376	0.0897893	0.0901836	0.0347344	0.127872	0.115078	0.0904978	0.249679	0.0583655	0.0864058	0.0393336	0.0437741	0.0222887	0.0895518	0.0992499			Finland_drained_fen	67.9978	24.2128	3.37	1	0.833333	0.672933	2.00435	2.60156	3.41993	3.06084	-0.680431	1.57214	0.0452795	1.65645	1.661	2.27913	0.805614	0.1	2.63347
Finland_fen	0.241354	0.171772	0.169324	0.367047	0.403437	0.176136	0.122498	0.215545	0.199511	0.243598	0.238666	0.0962372	0.123424	0.0405564	0.15024	0.163546	0.13252	0.0429798	0.116027	0.0520349	0.140671	0.0667358	0.0746129	0.0348516	0.0213422			Finland_fen	67.9973	24.2091	3.85333	1	0.836667	0.735028	0.401592	1.81414	3.22389	2.63264	-2.10298	1.69113	0.374443	1.65862	1.28458	2.30103	0.767156	0.1	2.63347
Florida_restored_wetland_dry	0.282768	0.320864	0.296605	0.291945	0.388115	0.274054	0.173083	0.290496	0.10474	0.146694	0.122388	0.10474	0.150246	0.131528	0.0995772	0.0355784	0.0481734	0.0290496	0.091863	0.0633122	0.0205412	0.0952456	0.0754732	0.0580993	0.0251577			Florida_restored_wetland_dry	26.4649	-81.7782	7.13	10	0.0766667	0.23	1.03623	1.30792	2.69676	1.81739	0.875023	-0.0740007	0.322219	0.420506	0.0982865	1.90309	1.40937	23.3	3.11628
Florida_restored_wetland_wet	0.215952	0.27777	0.161157	0.34641	0.294338	0.340616	0.233254	0.202824	0.149565	0.183179	0.211068	0.17252	0.153937	0.0943925	0.127684	0.116016	0.0983272	0.0307875	0.0715436	0.109285	0.0754136	0.033726	0.0870801	0.0413057	0.0307875			Florida_restored_wetland_wet	26.4649	-81.7779	5.67333	10	0.0633333	0.86	-0.744727	1.05077	2.36808	1.34681	-0.755311	0.96131	-0.907747	0.221849	1.1296	2.29776	1.3411	23.3	3.11628
Florida_swamp_forest_1	0.354228	0.394313	0.411907	0.303642	0.278332	0.251564	0.198191	0.237049	0.145865	0.132128	0.119098	0.127932	0.0904616	0.0990957	0.101811	0.0467142	0.0660638	0.0330319	0.0774667	0.0963038	0.057213	0.0404557	0.057213	0.0842152	0.052228			Florida_swamp_forest_1	26.38	-81.58	5.40333	4.66667	0.659167	0.625767	1.73087	2.39771	3.88542	2.77984	1.86103	0.565671	0.366423	1.56467	1.183	2.10209	1.3032	23.3	3.11694
Florida_swamp_forest_2	0.363629	0.368598	0.305223	0.329371	0.278464	0.27932	0.198113	0.2243	0.163341	0.146248	0.114541	0.189776	0.0759587	0.146248	0.11079	0.105	0.0950813	0.0368747	0.0562182	0.0691193	0.0979373	0.0669588	0.0948879	0.0578294	0.0181865			Florida_swamp_forest_2	26.38	-81.58	5.42667	3.5	0.394167	0.719875	1.89433	2.20282	3.73213	2.60582	0.765364	-1.69716	0.15786	1.37934	1.19146	2.35283	1.32015	23.3	3.11694
Florida_tomato_field	0.334226	0.398388	0.469251	0.26061	0.193274	0.235765	0.23348	0.257853	0.172248	0.176856	0.100934	0.104415	0.136992	0.100045	0.0401071	0.013369	0.0189067	0.0779542	0.0482027	0.0627063	0.013369	0.0443401	0.0231558	0.0756267	0.0298941			Florida_tomato_field	26.3793	-81.6018	5.55333	10	0.143333	0.19	0.856124	2.00825	3.19244	2.08847	0.904661	0.111263	0.678215	0.812913	0.134699	1.90309	1.28481	23.3	3.12222
France_transitional_bog_1	0.500582	0.433293	0.284047	0.219316	0.048243	0.173943	0.160004	0.286765	0.213944	0.114841	0.0622814	0.0736924	0.16241	0	0.0923783	0.0557062	0.0393902	0.204678	0.0393902	0.124563	0.048243	0.0787805	0	0.0787805	0.0557062			France_transitional_bog_1	47.32	2.23	3.22667	2	0.748333	0.848333	1.8475	2.71253	2.6299	2.18318	0.565257	1.27512	0.22617	1.61979	1.39328	2.30211	0.970812	11.6	2.85914
France_transitional_bog_2	0.549604	0.414339	0.268806	0.267116	0.087212	0.153435	0.155777	0.292053	0.237319	0.0807427	0.0616682	0.117316	0.108495	0.0403713	0.0796133	0.0503519	0.0380625	0.141779	0.0233084	0.107657	0.0586582	0.090273	0	0.0570937	0.0446322			France_transitional_bog_2	47.32	2.23	3.32833	2	0.681667	0.893333	1.68879	2.52995	2.65246	2.13694	-0.98576	1.55226	0.259674	1.57757	1.31983	2.26186	1.17609	11.6	2.85914
French_Pyrenees_fen	0.43648	0.401863	0.2067	0.28885	0.23269	0.313175	0.239519	0.211836	0.217469	0.165148	0.0962832	0.161861	0.106865	0.0200764	0.108115	0.127502	0.0591034	0.0634873	0.0819617	0.095583	0.0634873	0.0306673	0.049177	0.049177	0.0231823			French_Pyrenees_fen	42.8032	1.424	4.64667	3	0.723333	0.91	1.87614	2.3834	3.67273	2.46023	0.484442	1.4742	0.41218	1.60924	1.19706	2.26324	1.15432	6.8	3.05843
Iceland_drained_fen	0.471686	0.303709	0.261504	0.292234	0.320027	0.282269	0.191253	0.152898	0.232532	0.126737	0.0690724	0.226644	0.0577901	0.0992978	0.121614	0.0797579	0.11066	0.0488415	0.0873704	0.0630542	0.0767087	0.0563974	0.0488415	0.0807487	0.0356688			Iceland_drained_fen	64.8332	-22.916	3.96	1.57143	0.5	0.83	0.332727	2.43766	2.87618	2.65011	0.0949201	1.33143	0.221601	1.44731	1.22106	2.18712	0.969815	4.5	3.03782
Iceland_drained_fen_2	0.364332	0.32035	0.418866	0.264109	0.258973	0.319095	0.160909	0.200059	0.180047	0.209849	0.0195918	0.0853985	0.115906	0.142875	0.107146	0.0204629	0.0228782	0.0449874	0.0723474	0.0909392	0	0.00835395	0.04135	0.0812097	0.0312576			Iceland_drained_fen_2	64.2873	-15.4621	NA	NA	0.21	0.8	0.827046	NA	NA	NA	-1.67778	0.884682	-0.309804	0.834103	1.13335	2.17609	1.03941	4.4	3.16791
Iceland_fen_1	0.350315	0.293533	0.312211	0.291947	0.341899	0.328293	0.144557	0.135513	0.215492	0.222338	0.0844655	0.192633	0.0930278	0.0859518	0.149721	0.0696762	0.116772	0.053971	0.12362	0.0494823	0.0629941	0.0129947	0.0595491	0.0768776	0.0304752			Iceland_fen_1	64.3456	-15.4925	NA	10	0.38	0.8975	-0.0579919	NA	NA	NA	-0.483465	0.537378	0.0672569	1.32186	1.24451	2.29557	1.05786	3.6	3.13956
Khabarovsk_drained_fen	0.479054	0.319235	0.376649	0.188453	0.417712	0.108507	0.128086	0.194501	0.299585	0.0798087	0.0367572	0.0605578	0.169585	0.133978	0.0810089	0.0138929	0	0.0481264	0.0367572	0.0340305	0.0277858	0.0810089	0	0.0277858	0.0340305			Khabarovsk_drained_fen	48.4935	135.396	3.78	10	0.166667	0.440633	1.19774	2.1917	2.72946	2.19809	-0.248208	-0.419455	-0.264934	0.853901	1.11883	2	1.27875	2.2	2.82995
Khabarovsk_fen	0.413	0.30204	0.258199	0.298222	0.349108	0.279378	0.156263	0.158989	0.208313	0.221637	0.140838	0.155574	0.113216	0.103293	0.158312	0.107038	0.109682	0.0649988	0.101546	0.0387783	0.0833423	0.0146568	0.0682238	0.0548408	0.0359018			Khabarovsk_fen	48.4973	135.413	3.86169	4.02198	0.458811	0.771343	1.69941	2.4357	3.28237	2.59573	0.905854	1.40597	0.0320073	1.41954	1.38754	2.25234	1.24307	2.2	2.82802
Kyrgyzstan_drained_fen	0.366689	0.415585	0.327355	0.319879	0.280427	0.335272	0.197132	0.187329	0.156357	0.186785	0.0236697	0.133705	0.10513	0.117701	0.126059	0.0334739	0.0684525	0.0334739	0.07485	0.0434107	0.02141	0.0225681	0.0601346	0.0646253	0.0159581			Kyrgyzstan_drained_fen	41.7612	75.3748	7.095	5	0.376667	0.745	1.87136	2.32435	3.83908	2.77518	-0.0604807	0.633132	0.168792	1.36602	1.20058	2.13513	0.823909	-1.1	2.49276
Kyrgyzstan_fen_1	0.281573	0.281893	0.360668	0.293342	0.330398	0.396416	0.219521	0.162778	0.18344	0.227437	0.0476719	0.117763	0.0978832	0.0845787	0.112491	0.0540207	0.105624	0.0896192	0.0945277	0.0415967	0.052812	0.00880201	0.0918957	0.0845787	0.00880201			Kyrgyzstan_fen_1	41.9442	75.4276	5.92667	4	0.585	0.935	1.42903	2.59797	3.90615	2.85439	-0.933053	0.563876	0.14145	1.51856	1.39047	2.28668	0.846131	-0.9	2.4456
Kyrgyzstan_fen_2	0.26126	0.253492	0.342787	0.309331	0.348369	0.326434	0.226761	0.194812	0.198203	0.272304	0.133222	0.0758444	0.143612	0.0643343	0.0913671	0.094016	0.136345	0.00837561	0.0870419	0.041878	0.0626773	0.0167512	0.0837561	0.0580279	0.0118449			Kyrgyzstan_fen_2	41.894	75.3503	6.33333	1.83333	0.615	0.921667	1.61488	2.5327	3.91034	2.87565	-0.429846	1.07815	0.176091	1.52954	1.40162	2.29557	0.80956	-2.1	2.66464
Mexico_chinampa_1	0.358555	0.349816	0.417711	0.229669	0.270449	0.243731	0.255121	0.232421	0.115937	0.184981	0.0416949	0.132332	0.132172	0.255702	0.0976748	0.0130233	0.0474056	0.0725107	0.0621172	0.0455816	0	0.109349	0.0426998	0.0736709	0.0298401			Mexico_chinampa_1	19.29	-99.09	7.06889	NA	0.0922222	0.445098	2.56953	2.79957	3.64778	3.19423	2.19229	0.556825	-0.245822	0.944072	1.15218	1.63793	1.22588	16.7	2.87564
Mexico_chinampa_2	0.327464	0.352395	0.387547	0.247152	0.281439	0.258762	0.265168	0.238162	0.123576	0.18638	0.0342738	0.143085	0.107606	0.210083	0.137706	0.0224375	0.060761	0.0549604	0.0732805	0.0647714	0.0129543	0.109155	0.0634628	0.0766386	0			Mexico_chinampa_2	19.29	-99.09	7.49889	5	0.147778	0.620784	2.33801	3.13503	3.62783	3.3463	1.96671	0.560146	-0.0688813	1.06388	1.1337	1.69897	1.155	16.7	2.87564
Mexico_fen	0.233768	0.269239	0.24131	0.291986	0.399047	0.279577	0.303027	0.182267	0.126397	0.213749	0.113316	0.120655	0.12158	0.12371	0.128156	0.0722899	0.139052	0.0405266	0.104758	0.0465294	0.0244384	0.032329	0.0796596	0.0610961	0.0172806			Mexico_fen	19.2862	-99.093	7.14111	1	0.248889	0.8425	3.53677	2.8053	3.69492	3.39097	0.404339	1.17328	0.178337	1.21584	1.03834	2.28405	1.07878	16.7	2.87506
Montana_Bog_1	0.338218	0.366431	0.42977	0.226975	0.201186	0.341668	0.236238	0.206865	0.201186	0.264352	0.0177385	0.0444268	0.0674402	0.0981828	0.0707521	0.0292942	0.0185273	0.0695287	0.0558385	0.0775051	0	0.00534836	0.084226	0.0970104	0.0283009			Montana_Bog_1	45.5249	-111.018	4.78222	NA	0.661111	0.734678	2.38867	2.80942	3.62386	2.8705	-0.773257	1.54987	0.343233	1.82029	1.47529	2.09807	1.0973	4.1	2.62737
Montana_bog_2	0.361742	0.372454	0.367047	0.278963	0.25378	0.378875	0.227772	0.202669	0.164611	0.190655	0.0422423	0.151981	0.0758273	0.115399	0.0998975	0.0298699	0.0539253	0.0414527	0.0637535	0.0491148	0.0257079	0.030418	0.0672839	0.0605637	0.0162591			Montana_bog_2	45.5826	-111.661	6.24333	NA	0.616667	0.567922	1.91752	2.42485	3.76461	3.13366	0.67106	0.609405	0.219497	1.54687	1.32767	2.10437	1.18689	6.8	2.45025
Morocco_bog_1	0.398267	0.402987	0.308181	0.219276	0.174557	0.28467	0.18997	0.217296	0.267853	0.189115	0.0388934	0.0640772	0.126457	0.060611	0.11575	0.0530028	0.060611	0.0559772	0.0509234	0.0791636	0.0254617	0.0254617	0.0360083	0.0831576	0.0254617			Morocco_bog_1	35.2703	-6.0528	4.25667	NA	0.09	0.843263	1.06942	1.84406	2.45591	2.06133	-1.65758	0.895017	-0.585027	0.753072	1.3381	2.27646	1.30103	17.9	2.85126
Morocco_bog_2	0.48409	0.409779	0.264078	0.240202	0.211775	0.251701	0.180236	0.248307	0.21835	0.117551	0.0440386	0.0852803	0.122268	0.067868	0.0880771	0.058947	0.0402015	0.0976491	0.0467099	0.0778499	0.0127128	0.0616278	0.0431113	0.053936	0.0903417			Morocco_bog_2	35.1866	-5.3622	3.79444	NA	0.177222	0.889679	0.804026	2.08123	2.38119	2.00691	-1.75696	1.0594	-0.168201	1.0196	1.17932	2.30103	1.18752	15.1	2.89708
Myanmar_drained_fen_1	0.35765	0.337195	0.349938	0.291585	0.328104	0.300092	0.20964	0.230312	0.128604	0.166579	0.0503782	0.192495	0.101175	0.155956	0.117429	0.0613567	0.0700481	0.0379233	0.0775017	0.047793	0.0630567	0.0872576	0.0887	0.0623822	0.0215707			Myanmar_drained_fen_1	20.6439	96.8914	7.24083	5	0.331667	0.695	2.03532	2.25999	3.90669	3.21988	1.5195	0.409228	0.127375	1.3072	1.18065	2.23553	1.21241	22.9	3.01745
Myanmar_drained_fen_2	0.33322	0.356818	0.329846	0.301831	0.292416	0.283832	0.217255	0.225828	0.135005	0.189144	0.10661	0.143361	0.127604	0.145299	0.126678	0.0797499	0.0773128	0.0460436	0.0854534	0.0793798	0.0657903	0.0795651	0.0869901	0.0611512	0.0153479			Myanmar_drained_fen_2	20.6328	96.9053	6.42444	4.33333	0.424444	0.853333	2.04467	2.41769	3.84058	3.15417	1.32533	1.15652	0.229027	1.39625	1.17179	2.22445	1.18908	22.9	3.03981
Myanmar_fen	0.307886	0.329818	0.20325	0.323074	0.304609	0.311753	0.265908	0.25344	0.155408	0.217262	0.151826	0.12466	0.143719	0.104917	0.110038	0.126208	0.09888	0.0515243	0.0724207	0.0678031	0.0580259	0.0678031	0.105532	0.032187	0.025446			Myanmar_fen	20.6238	96.9117	6.76333	1	0.586667	0.853333	2.27352	2.75397	3.9215	3.08186	0.461649	1.5396	0.372912	1.5466	1.17649	2.29336	1.14561	22.9	3.05173
New_Zealand_drained_fen_1	0.50095	0.409024	0.440359	0.204512	0.137882	0.268781	0.0872041	0.174408	0.163144	0.151042	0.0872041	0	0.174408	0.137882	0	0	0	0.0616626	0	0	0	0.0616626	0	0	0			New_Zealand_drained_fen_1	-37.4333	175.55	4.23667	5	0.563333	0.24	2.09269	2.43363	3.49611	2.62535	1.39146	1.64091	0.272615	1.49136	1.21875	2.17706	1.30463	15.2	3.10551
New_Zealand_fen_1	0.440133	0.488971	0.150624	0.150624	0.0590796	0.200349	0.273941	0.150624	0.213015	0.150624	0	0	0.0835512	0	0.0590796	0.0590796	0	0.182096	0.0417756	0.110528	0	0	0	0.0590796	0.0934131			New_Zealand_fen_1	-37.4333	175.55	3.61	2	0.83	0.796667	1.68311	2.80981	2.79279	2.6961	0.0899051	1.25237	-0.0861861	1.64114	1.72733	2.21836	1.17802	15.2	3.10551
New_Zealand_fen_2	0.442479	0.43962	0.286817	0.212064	0.126112	0.28739	0.229931	0.233481	0.212838	0.16191	0.0563992	0.0573634	0.126547	0.0645603	0.100999	0.0479936	0.0534024	0.0924957	0.0513074	0.0982461	0.0209461	0.040562	0.0181399	0.0837846	0.110837			New_Zealand_fen_2	-46.5356	168.433	4.25167	3	0.61	0.805	2.24376	2.84326	3.342	2.74592	1.1392	1.86644	0.196821	1.53233	1.3363	2.24674	1.15987	10.7	3.04766
Pantanal_pasture_1	0.352344	0.293221	0.381102	0.268172	0.409313	0.17008	0.120265	0.254332	0.188031	0.0838507	0.125176	0.0617802	0.23246	0.12677	0.110697	0.0566934	0.0633852	0.116876	0.0789139	0.0490979	0.0400883	0.0400883	0.0400883	0.0862131	0.0470077			Pantanal_pasture_1	-16.5054	-56.746	4.38167	NA	0.0116667	0.7	-0.619789	1.52251	2.17754	1.27099	-1.58225	0.142546	-1.17609	-0.245397	0.929931	2.25164	1.39794	26.5	3.10789
Pantanal_pasture_2	0.357552	0.325662	0.35514	0.305561	0.350556	0.211274	0.134714	0.201977	0.178174	0.13878	0.18431	0.0623893	0.215655	0.111741	0.0810656	0.098518	0.0913286	0.0643831	0.0607472	0.0333485	0.0659347	0.0333485	0.049259	0.043248	0.0256352			Pantanal_pasture_2	-16.512	-56.7493	3.92667	NA	0.0333333	0.9	0.330752	1.78101	2.19889	1.45644	-1.57133	1.10702	-0.691791	0.310339	1.00203	2.33244	1.38021	26.5	3.10823
Pantanal_pasture_3	0.335789	0.258066	0.259309	0.364784	0.366718	0.202517	0.137241	0.197373	0.224925	0.176208	0.170082	0.105151	0.147186	0.129282	0.11973	0.143201	0.10299	0.0392787	0.0988491	0.0519608	0.0907102	0.0392787	0.075639	0.0299996	0.0179282			Pantanal_pasture_3	-16.5398	-56.7234	3.74167	NA	0.08	0.9	1.51448	2.39923	3.12111	2.61936	-1.37332	1.76498	-0.358196	0.672098	1.02975	2.30103	1.36642	26.4	3.11394
Pantanal_swamp_forest	0.384936	0.374596	0.411281	0.287597	0.276224	0.219354	0.154303	0.22384	0.187464	0.111475	0.156383	0.0638432	0.133211	0.105283	0.0715527	0.102412	0.0694374	0.14772	0.05596	0.0456912	0.0478175	0.0172696	0.0478175	0.04459	0.04111			Pantanal_swamp_forest	-16.4833	-56.7463	3.96251	7.01099	0.294405	0.776941	1.60531	2.44085	3.11961	2.47226	0.605237	1.3905	-0.0663904	1.24157	1.27711	2.27507	1.30104	26.5	3.11294
Quebec_drained_bog	0.423869	0.412853	0.403552	0.196439	0.250125	0.288599	0.174828	0.172906	0.154682	0.145617	0.0728087	0.0957575	0.0895729	0.176865	0.140782	0.0578191	0.0396989	0.0582306	0.0895729	0.0793979	0.0119697	0.062579	0.0574046	0.102967	0.0276428			Quebec_drained_bog	45.1189	-74.2039	5.01	5	0.614444	0.576667	1.75537	2.17231	3.9605	3.35816	1.16488	1.50086	0.186894	1.5329	1.34633	2.17738	1.32245	7.6	2.96988
Romania_bog_1	0.64718	0.425324	0.274023	0.201775	0.0231757	0.0630448	0.188566	0.211395	0.16999	0.0775608	0.0387804	0.0103645	0.142488	0.0310935	0.0427339	0	0	0.086094	0.0103645	0.131511	0.0179518	0.0486138	0	0.0538555	0.0983263			Romania_bog_1	47.2591	25.3574	2.54667	1	0.776667	0.906667	2.18919	2.79444	2.81407	2.46339	0.140927	1.05944	0.0100171	1.63364	1.62578	2.27723	0.255273	5.9	2.75128
Romania_bog_2	0.73679	0.407209	0.269871	0.169674	0.0700471	0.061988	0.148294	0.151254	0.14889	0.0549081	0.0925838	0.0133172	0.0733452	0.0153773	0.0133172	0.0153773	0	0.0674678	0	0.0987627	0.0480157	0.0454868	0	0.0486274	0.0776517			Romania_bog_2	47.2591	25.3574	2.55444	1	0.841111	0.787778	1.80064	2.27598	2.68372	1.88486	-0.897338	0.799417	0.00860017	1.65085	1.64332	2.25768	1.09691	5.9	2.75128
Romania_bog_forest_1	0.476549	0.372393	0.355923	0.270976	0.159231	0.180623	0.177066	0.199281	0.198367	0.124294	0.0369207	0.103554	0.143628	0.0617802	0.103992	0.0522138	0.0530769	0.0625114	0.0706978	0.075665	0.0447132	0.0486084	0.0426324	0.0899331	0.0639486			Romania_bog_forest_1	47.2591	25.3574	3.57333	3	0.75	0.956667	2.20889	2.80111	3.17675	2.67646	0.91698	1.81349	0.316669	1.61808	1.3067	2.26717	0.409369	5.9	2.75128
Romania_bog_forest_2	0.719581	0.372705	0.31647	0.186762	0.061013	0.106638	0.170041	0.161109	0.189876	0.0681211	0.058014	0.0731738	0.0973907	0.0247373	0.0311271	0.0159678	0	0.0742118	0.0100989	0.100483	0.0499872	0.0539136	0	0.0494745	0.0371059			Romania_bog_forest_2	47.2591	25.3574	2.88778	2.66667	0.716667	0.773333	1.8135	2.45775	2.46737	1.99332	-0.418948	1.14159	0.211299	1.58779	1.3822	2.24193	1.13354	5.9	2.75128
Siberia_bog	0.669902	0.412282	0.191146	0.116201	0.069034	0.0745652	0.221913	0.186945	0.247305	0.084549	0.0745652	0.028183	0.169098	0	0	0	0.028183	0.116201	0	0.0934724	0.028183	0	0	0.0398568	0			Siberia_bog	60.88	68.7	2.72333	1.66667	0.768889	0.872222	1.90015	2.95752	2.76425	2.38495	-0.575845	-0.893545	-0.192315	1.62974	1.82759	2.28481	1.25204	-0.6	2.71767
Siberia_bog_forest	0.41804	0.375425	0.287562	0.131942	0.0182971	0.240661	0.258112	0.163654	0.217266	0.161596	0	0	0.139347	0	0.0578605	0	0	0.235031	0	0.0985329	0	0.025876	0	0.114265	0.156331			Siberia_bog_forest	60.88	68.7	2.585	3.25	0.806667	0.906667	2.07549	2.84776	2.76716	2.37768	-0.814363	-0.373318	-0.218245	1.65023	1.87135	2.19475	1.15559	-0.6	2.71767
Siberia_fen	0.409536	0.362376	0.301536	0.246653	0.324632	0.280991	0.125	0.137052	0.180038	0.172975	0.100696	0.0973382	0.128928	0.191665	0.170067	0.0706166	0.124333	0.0482403	0.108636	0.0729325	0.127632	0.0128928	0.0288291	0.0947421	0.0315807			Siberia_fen	60.91	68.75	4.07333	1	0.348333	0.935	1.55881	2.31409	3.41108	2.70151	-0.124167	1.20472	0.18232	1.27204	1.07742	2.27723	1.09459	-0.6	2.71349
Taiwan_fen	0.3573	0.29889	0.189463	0.357786	0.274347	0.247381	0.272972	0.198565	0.179901	0.128229	0.16566	0.17451	0.140303	0.0847305	0.136539	0.14296	0.115396	0.0493121	0.0931911	0.0794405	0.1298	0.05643	0.0794405	0.0395376	0.0456541			Taiwan_fen	22.2011	120.851	4.00333	10	0.151667	1.02603	1.33849	2.29144	2.58142	2.12343	0	1.55168	-0.263603	0.916103	1.17588	2.30103	1.34635	23.3	3.36154
Taiwan_recreation	0.307552	0.204723	0.167442	0.368913	0.345462	0.208484	0.203028	0.190596	0.194039	0.200316	0.240896	0.143963	0.123981	0.0625683	0.118521	0.19537	0.149071	0.0303501	0.0910503	0.0703638	0.154942	0.043587	0.0868432	0.0531127	0.026284			Taiwan_recreation	22.2006	120.851	3.87667	10	0.155	0.937075	1.60137	2.07936	2.42589	1.99362	0	1.84511	-0.232844	0.956329	1.18901	2.29336	1.33244	23.3	3.36154
Tasmania_blanket_bog	0.5	0.431995	0.237356	0.132686	0.102778	0.0593391	0.244661	0.187647	0.229819	0.0593391	0	0.0593391	0.102778	0.0593391	0	0.0593391	0.0593391	0.187647	0	0.102778	0	0	0	0.0593391	0.0593391			Tasmania_blanket_bog	-42.881	146.38	2.86111	6.33333	0.507778	0.841092	1.0155	2.26014	2.57995	2.73513	-1.28772	0.404682	0.00288569	1.52595	1.53118	NA	1.20683	10.2	3.17782
Tasmania_drained_fen_1	0.410811	0.332913	0.50688	0.22445	0.15871	0.245873	0.15871	0.235405	0.173858	0.0709773	0	0	0.206933	0.0869291	0.0869291	0	0.0501886	0.100377	0.0501886	0.0501886	0	0	0	0.0709773	0			Tasmania_drained_fen_1	-40.8665	145.065	4.16667	5	0.416667	0.166667	1.19985	2.07941	3.36996	2.59384	1.04034	0.818006	0.279515	1.31869	1.03917	2.02938	1.21661	13.2	3.00518
Tasmania_drained_fen_2	0.358116	0.329797	0.534522	0.227921	0.205445	0.264207	0.213201	0.184637	0.170941	0.166125	0	0.1066	0.180187	0.0805823	0.0402911	0	0	0.0569803	0	0	0	0.0697863	0.0402911	0.0569803	0			Tasmania_drained_fen_2	-40.9231	144.87	5.765	5	0.535	0.22	1.60943	2.51945	3.83096	2.6592	2.17354	1.12953	0.40824	1.46967	1.06143	2.0086	1.23045	13.1	2.99034
Tasmania_fen	0.304277	0.310661	0.256007	0.354285	0.26086	0.376809	0.257494	0.184751	0.192838	0.204635	0.0730993	0.133733	0.121782	0.153121	0.0968422	0.0738415	0.110021	0.0522138	0.065215	0.0738415	0.0552579	0.0330229	0.0841922	0.0313283	0.0361748			Tasmania_fen	-40.9234	144.873	5.38	5	0.156667	0.930377	2.24243	1.81282	3.29559	2.54753	0.780125	0.413076	-0.20995	0.976656	1.18661	2.26245	1.27875	13.1	2.99034
Tasmania_raised_bog	0.559323	0.388527	0.339827	0.172445	0.0894487	0.196652	0.250882	0.167741	0.168138	0.134669	0.0382996	0.0516432	0.101987	0.0503356	0.0663369	0.0489931	0.0305525	0.204627	0.0258216	0.0577389	0.0382996	0.032662	0.016331	0.0739418	0.0702424			Tasmania_raised_bog	-42.1756	146.578	3.65667	2	0.708333	0.875	0.833678	2.51466	3.18101	2.8288	1.09143	1.81418	0.248382	1.59181	1.3401	2.15229	1.13247	8.2	3.07207
Tierra_del_Fuego_bog	0.549581	0.390842	0.296907	0.204039	0.0467735	0.190333	0.208253	0.182392	0.268214	0.153462	0.128596	0.030014	0.0932025	0.040108	0.093547	0.030014	0.0266046	0.107919	0.0240648	0.15637	0.0277876	0.112015	0.00802159	0.0671134	0.0825873			Tierra_del_Fuego_bog	-54.7404	-67.8781	2.97	1	0.787333	0.914667	2.00257	2.54148	3.19461	2.92962	0.531649	1.24201	-0.0409586	1.60836	1.69175	2.2465	0.815578	5.3	2.61595
Tierra_del_Fuego_fen	0.375103	0.361203	0.358208	0.305801	0.279286	0.29795	0.272846	0.202601	0.192512	0.178275	0.0518978	0.100097	0.0664617	0.100097	0.121932	0.0486845	0.0916698	0.0254246	0.102752	0.0874598	0.0497787	0.0103796	0.0558957	0.101168	0.0103796			Tierra_del_Fuego_fen	-54.7404	-67.8781	5.25067	1	0.770667	0.87	2.02025	2.44057	3.62472	2.72975	0.332438	1.18333	0.473536	1.64374	1.1715	2.276	0.850033	5.3	2.61595
Uganda_drained_fen_1	0.41503	0.399844	0.272029	0.309031	0.2824	0.195576	0.156924	0.236114	0.183712	0.17066	0.0921954	0.176777	0.0894427	0.164697	0.105475	0.112361	0.107238	0.033541	0.0766485	0.0866025	0.141421	0.0612372	0.0851469	0.065192	0.0158114			Uganda_drained_fen_1	-1.342	30.0253	5.12667	4.33333	0.693333	0.663333	1.94752	2.28531	3.57343	3.67415	2.1591	0.71656	0.404834	1.58424	1.17941	2.22185	1.28255	18.3	2.94841
Uganda_drained_fen_2	0.421401	0.37184	0.283161	0.307676	0.257607	0.250775	0.184373	0.226301	0.187946	0.170635	0.070365	0.178674	0.130088	0.171499	0.112413	0.0913815	0.0897495	0.0364716	0.0563707	0.0783174	0.109415	0.0665878	0.0925866	0.072435	0.0171929			Uganda_drained_fen_2	-1.23085	29.9607	4.56417	4.58333	0.630833	0.67	1.72639	2.2272	3.4172	3.3423	1.7096	1.28916	0.431096	1.54496	1.11666	2.20321	1.23992	17.9	2.98068
Uganda_fen	0.378317	0.350225	0.256021	0.257233	0.301073	0.287806	0.188884	0.171421	0.197999	0.212159	0.114918	0.136885	0.180652	0.134078	0.109369	0.151737	0.1698	0.047767	0.0690709	0.0695697	0.102178	0.0665213	0.036245	0.0587971	0.0299807			Uganda_fen	-1.342	30.0253	3.92333	4.66667	0.33	0.755	1.71213	2.1884	3.11589	2.63225	0.75192	1.43696	0.151268	1.2701	1.11713	2.23721	1.22011	18.3	2.94841
Uganda_rice_paddy	0.36941	0.288864	0.329583	0.344189	0.333421	0.311188	0.165273	0.162188	0.193147	0.179178	0.0599345	0.139892	0.144108	0.148456	0.14617	0.0617791	0.0718589	0.052264	0.0901096	0.0372085	0.0573829	0.0367022	0.065025	0.0589906	0.0259524			Uganda_rice_paddy	0.933863	34.0285	4.72167	10	0.09	0.923333	2.16327	2.35253	3.33416	2.5885	-1.11257	1.72632	-0.547702	0.521356	1.07732	2.30714	1.38501	22.6	3.10449
Wales_blanket_bog	0.57367	0.340878	0.244711	0.231364	0.132597	0.17379	0.190285	0.188908	0.299272	0.106373	0.156391	0.156391	0.0946842	0.037318	0.11727	0.0880144	0.101773	0.0691895	0.0457051	0.102625	0.0774967	0.119111	0	0.0625843	0.0246836			Wales_blanket_bog	52.9997	-3.8036	2.95333	1.33333	0.815	0.928333	2.14261	2.54468	2.75269	2.71257	-0.023039	0.704437	0.208173	1.64032	1.43445	2.29885	0.963788	7.6	3.17435
Wales_drained_bog	0.610356	0.38979	0.276707	0.253676	0.0550811	0.11547	0.229031	0.197994	0.2631	0.0941397	0.123489	0.091995	0.110524	0.0346064	0.0773823	0.0550811	0.0178707	0.101092	0.021887	0.0958209	0.0489409	0.072039	0	0.0521015	0.0389482			Wales_drained_bog	52.9692	-3.8167	2.83667	2.66667	0.835	0.87	2.27378	2.62419	2.58329	2.71389	-0.169625	0.269902	0.211299	1.66243	1.45135	2.27531	0.964574	7.6	3.17638
Wales_fen	0.532516	0.352067	0.224484	0.299772	0.158318	0.230286	0.166917	0.215978	0.259686	0.121117	0.138591	0.145464	0.0840884	0.0487293	0.133944	0.132757	0.117356	0.101438	0.0543598	0.0754911	0.0918849	0.0624885	0.0299508	0.0503274	0.0518763			Wales_fen	53.0001	-3.775	3.88833	2.66667	0.815	0.885	2.14359	2.55281	3.46819	2.47126	-0.585027	1.22315	0.279515	1.65832	1.37879	2.26007	1.01284	7.9	3.11193

## Sheet: Fig3b
	Site	N2O	ENOG411114F
Y1	Iceland_fen_1	-0.370978	0
Y2	Iceland_fen_1	-1.51428	0
Y3	Iceland_fen_1	1.49403	0
Y4	Iceland_fen_1	0	0
Y5	Iceland_drained_fen_2	-3.47807	0
Y6	Iceland_drained_fen_2	0	0
Y7	Iceland_drained_fen_2	0.563827	0
Y8	Iceland_drained_fen_2	0	0.00441115
Y9	Iceland_drained_fen	-0.947342	0
Y10	Iceland_drained_fen	0	0
Y11	Iceland_drained_fen	0	0
Y12	Iceland_drained_fen	0	0
Y13	Iceland_drained_fen	-0.993963	0
Y14	Iceland_drained_fen	0	0
Y15	Iceland_drained_fen	-0.0844682	0
Y16	Iceland_drained_fen	-0.604647	0
Y17	Romania_bog_1	0	0
Y18	Romania_bog_1	-0.0144803	0
Y19	Romania_bog_1	0.176546	0
Y20	Romania_bog_forest_1	1.28295	0
Y21	Romania_bog_forest_1	0.124656	0
Y22	Romania_bog_forest_1	-0.368154	0.00861765
Y23	Brazil_drained_floodplain	20.6931	0.00911555
Y24	Brazil_drained_floodplain	16.3266	0
Y25	Brazil_drained_floodplain	3.64401	0.00849973
Y26	Brazil_floodplain	13.715	0
Y27	Brazil_floodplain	0.0100885	0.0149005
Y28	Brazil_floodplain	-0.218747	0.0125015
Y32	Quebec_drained_bog	19.7758	0.0163415
Y33	Quebec_drained_bog	112.323	0.0137777
Y34	Quebec_drained_bog	58.7317	0.0124462
Y35	Bashkortostan_drained_floodplain_1	31.9444	0.0039726
Y36	Bashkortostan_drained_floodplain_1	4.72693	0.00483886
Y37	Bashkortostan_drained_floodplain_1	6.44579	0
Y38	Bashkortostan_fen	0.526875	0
Y39	Bashkortostan_fen	-0.123724	0
Y40	Bashkortostan_fen	-0.543511	0
Y41	Bashkortostan_drained_floodplain_2	78.6965	0
Y42	Bashkortostan_drained_floodplain_2	135.522	0
Y43	Bashkortostan_drained_floodplain_2	206.046	0
Y44	Bashkortostan_drained_fen	2.37163	0.0103221
Y45	Bashkortostan_drained_fen	4.64105	0.0152503
Y46	Estonia_drained_floodplain	13.6271	0.00857525
Y47	Estonia_drained_floodplain	33.5794	0.0174078
Y48	Estonia_drained_floodplain	177.041	0.0178571
Y49	Florida_swamp_forest_1	4.57142	0
Y50	Florida_swamp_forest_1	14.0174	0
Y51	Florida_swamp_forest_1	19.1977	0.0115455
Y52	Florida_swamp_forest_1	28.0555	0.0140539
Y53	France_transitional_bog_1	1.14961	0
Y54	France_transitional_bog_1	-0.429116	0
Y55	Uganda_drained_fen_1	688.783	0.00942181
Y56	Uganda_drained_fen_2	203.075	0.0147511
Y57	Uganda_drained_fen_2	193.903	0.0200562
Y58	Uganda_fen	29.1133	0.00948778
Y59	Uganda_fen	-0.536702	0.00812672
Y60	Uganda_drained_fen_1	239.687	0.00722711
Y61	Uganda_drained_fen_2	146.698	0
Y62	Uganda_drained_fen_2	254.971	0.00739629
Y63	Siberia_bog_forest	0	0
Y64	Siberia_bog_forest	-1.18749	0
Y65	Siberia_bog	0.100083	0
Y66	Siberia_bog	-0.934399	0
Y67	Siberia_bog_forest	0	0
Y68	Siberia_bog	0	0
Y69	Siberia_bog_forest	0	0
Y70	Siberia_fen	0.200385	0
Y71	Siberia_fen	0	0
Y72	France_transitional_bog_2	-0.553841	0
Y73	France_transitional_bog_2	0.266859	0
Y74	Estonia_floodplain	2.52721	0.0092381
Y75	Estonia_floodplain	26.663	0
Y76	Estonia_floodplain	0	0.00435475
Y77	Florida_swamp_forest_2	0	0
Y78	Florida_swamp_forest_2	3.669	0.00693138
Y79	Florida_swamp_forest_2	0	0.0112382
Y80	Florida_swamp_forest_2	0	0.0123273
Y81	Tasmania_blanket_bog	1.328	0
Y82	Tasmania_blanket_bog	-1.02987	0
Y83	Tasmania_blanket_bog	0	0
Y84	Tasmania_drained_fen_1	8.30903	0
Y85	Tasmania_drained_fen_2	10.4834	0.0238773
Y86	Tasmania_fen	0.976415	0.00481862
Y87	Tasmania_raised_bog	2.31499	0
Y88	Tasmania_raised_bog	-2.85628	0.00627012
Y89	Tasmania_raised_bog	0	0
Y90	New_Zealand_drained_fen_1	74.5904	0.0234211
Y91	New_Zealand_fen_1	1.01533	0
Y92	New_Zealand_fen_2	5.18462	0
Y93	New_Zealand_fen_2	0.670335	0.00678524
Y94	Romania_bog_forest_2	11.0601	0
Y95	Romania_bog_2	0.42136	0
Y96	Romania_bog_2	-0.21985	0
Y97	Romania_bog_2	-0.144379	0
Y98	Romania_bog_forest_2	-0.9542	0
Y99	Romania_bog_forest_2	0.487599	0
Y100	California_fen	0.472751	0.0152301
Y101	California_drained_fen	69.847	0.0154995
Y102	French_Pyrenees_fen	27.6643	0
Y103	Catalonia_transitional_bog	0	0
Y104	Catalonia_transitional_bog	0	0
Y105	Catalonia_transitional_bog	18.9005	0
Y106	Wales_fen	0	0
Y107	Wales_fen	0	0
Y108	Wales_blanket_bog	0	0.0126885
Y109	Wales_blanket_bog	0	0.00901905
Y110	Wales_drained_bog	0	0
Y111	Wales_drained_bog	0	0
Y112	Tierra_del_Fuego_fen	0	0
Y113	Tierra_del_Fuego_fen	0	0
Y114	Tierra_del_Fuego_fen	0	0
Y115	Tierra_del_Fuego_fen	0	0
Y116	Tierra_del_Fuego_fen	0	0
Y117	Tierra_del_Fuego_bog	7.40109	0.0109049
Y118	Tierra_del_Fuego_bog	-0.68795	0
Y119	Tierra_del_Fuego_bog	0	0
Y120	Tierra_del_Fuego_bog	0.730432	0
Y121	Tierra_del_Fuego_bog	0	0
Y122	Mexico_chinampa_1	13.6974	0.0230517
Y123	Mexico_chinampa_1	27.6605	0.0253149
Y124	Mexico_chinampa_2	98.3255	0.0270507
Y125	Mexico_chinampa_2	11.2549	0.0154404
Y126	Mexico_chinampa_2	6.53059	0.024961
Y127	Mexico_chinampa_1	29.2782	0.0210235
Y128	Mexico_fen	12.2825	0.0116985
Y129	Mexico_fen	0	0
Y130	Mexico_fen	-0.153209	0.00496079
Y131	Morocco_bog_1	-2.02151	0
Y132	Morocco_bog_2	-0.768865	0.014002
Y133	Colombia_paramo	0	0
Y134	Colombia_paramo	0	0
Y135	Colombia_paramo	0.485671	0
Y136	Colombia_drained_paramo	-0.669676	0
Y137	Colombia_drained_paramo	0.641319	0
Y138	Colombia_drained_paramo	-1.71472	0
Y139	Pantanal_pasture_1	-0.324583	0
Y140	Pantanal_pasture_1	-0.185879	0
Y141	Pantanal_pasture_2	-0.375734	0.00394557
Y142	Pantanal_pasture_2	0	0.00452201
Y143	Pantanal_pasture_3	55.6394	0.00370989
Y144	Pantanal_pasture_3	32.5648	0
Y145	Pantanal_swamp_forest	-0.431252	0
Y146	Pantanal_swamp_forest	0	0
Y146B	Khabarovsk_fen	0	0
Y147	Khabarovsk_drained_fen	0	0.00652898
Y148	Kyrgyzstan_drained_fen	2.96401	0
Y149	Kyrgyzstan_drained_fen	-1.79823	0.00652891
Y150	Kyrgyzstan_fen_1	-0.622698	0
Y151	Kyrgyzstan_fen_1	0	0
Y152	Kyrgyzstan_fen_2	0.179066	0
Y153	Kyrgyzstan_fen_2	0	0
Y154	Myanmar_drained_fen_1	76.7136	0
Y155	Myanmar_drained_fen_1	212.984	0.0131968
Y156	Myanmar_drained_fen_2	66.3097	0.0068843
Y157	Myanmar_drained_fen_1	153.889	0.0175758
Y158	Myanmar_drained_fen_2	-0.279227	0.0152249
Y159	Myanmar_fen	0	0.0111308
Y160	Myanmar_drained_fen_2	68.0197	0.0195483
Y161	Myanmar_drained_fen_1	88.0028	0.0182344
Y162	Myanmar_fen	8.0479	0
Y163	Borneo_drained_swamp	446.462	0.0160396
Y164	Borneo_drained_swamp	209.11	0.0129371
Y165	Borneo_swamp_forest	25.8187	0.00711656
Y166	Borneo_swamp_forest	71.0679	0.0084993
Y167	Borneo_swamp_forest	1.21501	0.00608127
Y168	Borneo_swamp_forest	45.0923	0.0125021
Y169	Borneo_drained_swamp	113.168	0.0128316
Y170	Borneo_swamp_forest	224.847	0.00860713
Y171	Montana_bog_2	-0.138388	0.00367208
Y172	Montana_bog_2	-0.469175	0
Y173	Montana_bog_2	-0.00113337	0.00341767
Y174	Montana_Bog_1	-1.71278	0
Y175	Montana_Bog_1	-0.613638	0
Y176	Montana_Bog_1	-0.435267	0
Y177	Taiwan_recreation	-1.07049	0.00182239
Y178	Taiwan_recreation	-1.07049	0.00161469
Y179	Taiwan_fen	-0.992754	0.00670386
Y180	Taiwan_fen	-0.992754	0.0023859
Y181	Finland_fen	-0.0297424	0
Y182	Finland_fen	-0.447051	0
Y183	Finland_fen	-0.406816	0
Y184	Finland_drained_fen	-0.522867	0
Y185	Finland_drained_fen	-0.589441	0
Y186	Finland_drained_fen	-1.01197	0
Y187	Finland_drained_fen	-0.522867	0
Y188	Finland_drained_fen	-1.03152	0
Y189	Finland_drained_fen	-1.26496	0
Y190	Uganda_rice_paddy	0	0.00458967
Y191	Uganda_rice_paddy	8.72572	0.00614307
Y192	Uganda_rice_paddy	2106.08	0.0078811
Y193	Uganda_rice_paddy	96.0224	0.00766529
Y194	Florida_restored_wetland_wet	16.8801	0.00377301
Y195	Florida_tomato_field	5.19706	0.00793276
Y196	Florida_restored_wetland_dry	8.58194	0.0203793
Y198	Morocco_bog_2	0	0.0118566
Y199	Morocco_bog_2	1.03339	0

## Sheet: Fig3c
Y	N2O		X	Archaea_unknown	Aenigmarchaeota	Altiarchaeota	Asgardarchaeota	Thaumarchaeota	Euryarchaeota	Hadarchaeota	Halobacterota	Hydrothermarchaeota	Iainarchaeota	Micrarchaeota	Nanoarchaeota	Thermoplasmatota	10bav-F6	Bacteria_unknown	Abditibacteriota	Acetothermia	Acidobacteriota	Actinobacteriota	AncK6	Armatimonadota	BHI80-139	Bacteroidota	Bdellovibrionota	CK-2C2-2	Caldatribacteriota	Caldisericota	Calditrichota	Campilobacterota	Chloroflexi	Chrysiogenetota	Cloacimonadota	Cyanobacteria	DTB120	Dadabacteria	Deferribacterota	Deferrisomatota	Deinococcota	Dependentiae	Desantisbacteria	Desulfobacterota	Edwardsbacteria	Elusimicrobiota	Entotheonellaeota	FCPU426	FW113
Bashkortostan_drained_fen	1.26729		Bashkortostan_drained_fen	17.1667	1.66667	0.166667	0	351.833	0.5	0	1.5	0	0	0.333333	28.8333	14.3333	0	114.167	0.166667	0.333333	3039.5	2733.17	0	76.5	0	3168.67	125.5	0	25.6667	0.166667	1.16667	2.16667	2943.83	0	0.166667	37.5	0.333333	7.33333	0	0.333333	0	66	0.166667	479	0	71.5	39.8333	1.66667	0.5
Bashkortostan_drained_floodplain_1	1.46795		Bashkortostan_drained_floodplain_1	0	0.444444	0.555556	0	289.444	130.667	0	210.444	0	0	0.333333	8.33333	28	0	126.889	3.77778	0	7131.33	4257.89	0	197.111	0	2798.44	143.333	0	0.666667	0	0	2.11111	3765.11	0	0.888889	199.333	0	0	0	0.555556	0.111111	95	0	396.333	0	203.444	0.111111	4.44444	0.111111
Bashkortostan_drained_floodplain_2	2.19058		Bashkortostan_drained_floodplain_2	0.777778	0.666667	1.66667	0.222222	455.889	153.111	1.11111	159.444	0	0.222222	0.222222	131.444	70.2222	0	109.222	2	0	3210.67	3167.11	0	71.1111	0	3787.33	176.333	0	0.222222	0.222222	0	20.6667	3550.44	0	4	115.111	0	0	0	0.222222	0	99.8889	0	1603.11	0.111111	56.4444	0	14.1111	0.111111
Bashkortostan_fen	1.17483		Bashkortostan_fen	7.66667	4.44444	0	2.33333	160.111	3.66667	0.222222	1.11111	0	0.222222	34.3333	179.111	203.111	0	147	0.222222	0	1395	1414.33	0	101.667	0	7413.56	193.778	1.33333	21.6667	6.11111	15.1111	1819.67	5162.11	0	10.6667	99	0	0	0	0	0	106.778	0.111111	2961.56	0	52.2222	3.11111	26.6667	1.22222
Borneo_drained_swamp	2.43336		Borneo_drained_swamp	27.5294	0.117647	0	0	4501.24	0	0	2.29412	0	0	15.6471	0.529412	4729.53	0	79	0.352941	0	11579.6	3105.59	0	511.941	0	246.824	206.471	0	1.41176	0	0.0588235	0	99.1765	0	0.0588235	489.294	0	0	0	0	0	116.059	0	3.52941	0	98.7647	0	277.176	0
Borneo_swamp_forest	1.94748		Borneo_swamp_forest	3.61111	0.0555556	0	0	2796.17	0.222222	0	0.833333	0	0	9.22222	2.16667	2759.72	0	221.333	0.333333	0	10476.6	1883.17	0	95.6667	0	439.333	129.889	0	0.888889	0	0	0.111111	90.5	0	0.0555556	138.222	0	0	0	0	0	113.667	0	8.5	0	51.5	0.111111	84.7222	0
Brazil_drained_floodplain	1.45566		Brazil_drained_floodplain	16.7778	12	12.2222	4.88889	1382.33	67.2222	1.22222	174.444	0	0.111111	11.6667	152.667	19.2222	0	1375	3	6	7213.22	1758	2	86.3333	0	3151	136.444	0.333333	0	0	41	10.8889	10072.1	0	0	167.778	0	260.667	0	9.44444	0.111111	150.556	0	5388.11	0.222222	93.8889	297.667	22.1111	0.222222
Brazil_floodplain	1.29003		Brazil_floodplain	41.4444	16.8889	4.66667	19	1848.67	151.556	0.333333	102.111	0	1.77778	8.44444	578.222	23.4444	0.111111	978.333	2.77778	29.7778	4929.56	5375.78	0.222222	64.6667	0	4680.67	124.778	0.666667	0.888889	0	697.778	247.111	11920.1	0	0.444444	68.2222	0.111111	626.667	0	57.7778	0	240.111	0.111111	10459.7	0	46	567.667	9.77778	2.77778
Catalonia_transitional_bog	1.32838		Catalonia_transitional_bog	0.555556	0	0	0	9.55556	0.555556	0	3.22222	0	0	0.555556	19.7778	1.55556	0	70.4444	2.55556	0.111111	4601.89	1806.89	0	159.556	0	1642.67	176.444	0	0.666667	0	0	0.555556	887.111	0	0	149.889	0	0	0	0	0	55.3333	0	252.889	0	93.5556	1.11111	35.8889	0
Colombia_drained_paramo	1.15897		Colombia_drained_paramo	13.6667	18.4444	14.7778	19.5556	729.222	71.4444	1.44444	572.333	0	0.555556	96.7778	490.222	269	0	469.667	0.444444	10.2222	16354.9	1206.67	0.222222	233.222	0	7043.89	423.889	1.44444	4	4.22222	1.33333	0.111111	9347.89	0	1	102.444	0	1.88889	0	0.333333	0.111111	333.333	0.333333	5950.78	0.222222	254.889	0.777778	86.4444	0
Colombia_paramo	1.18079		Colombia_paramo	0.555556	9.55556	15.6667	22.7778	567.333	1.22222	0	468.667	0	0	85.7778	183.222	199.111	0	198.556	0.666667	0	12065.1	880.111	0	347	0	1990.44	388.333	4	0.666667	0	0	0.333333	3241.56	0	0	527.333	0	0	0	0	0	115.667	0	1312.78	2.77778	397	0	153.222	0
Estonia_drained_floodplain	1.95303		Estonia_drained_floodplain	1	0.111111	0	0	438.889	2.88889	0	2.77778	0	0.111111	0.222222	12.5556	2.33333	0	139.667	0.222222	0	3743.33	5235.78	0.111111	63.7778	0	2062	126	0	0.222222	0	1	0.555556	1567.78	0	0.333333	123.444	0	0.666667	0	0.222222	0	64	0	612.444	0	53.7778	134	5.33333	0.333333
Estonia_floodplain	1.39322		Estonia_floodplain	6.44444	6.33333	7.22222	1.33333	374.556	246.889	0.222222	155.889	0	0	8.11111	137.667	50.8889	0	254.667	0.222222	0	4375	3186.78	0.888889	108.889	0	3530.44	126.667	0	2.66667	0.666667	1	13.6667	3985.67	0	1.77778	67.6667	0	4.44444	0	0.555556	0	136.889	0	2077	0	77.6667	70.4444	16.8889	0
Finland_drained_fen	1.15163		Finland_drained_fen	6	0.166667	0.111111	4.05556	541.722	81.2778	0	412	0	0.333333	17.6111	234.778	61.9444	0	359.556	7.33333	0.0555556	22359.7	5695.06	0	804.944	0.222222	10400.2	766.5	0.0555556	1.27778	0	0.0555556	18.8333	5212.11	0	0.111111	1095.72	0.0555556	0	0	0.0555556	0	767.5	0	4049.33	0.277778	498.944	0.222222	473.278	0
Finland_fen	1.16742		Finland_fen	85	182.778	209.556	119.111	3855.44	312.111	10.1111	3755.11	0	3.88889	334.778	2428.56	2123.67	0	693.778	1.22222	0.555556	9761.44	2472.44	0.111111	703.667	0	17226	229.889	13.3333	135.667	160.111	3	9.77778	21345.4	0	6.11111	2038.67	0	0	0	0	0	155.333	29.3333	10205.2	96.6667	574.889	0	297	0
Florida_restored_wetland_dry	1.37254		Florida_restored_wetland_dry	22.6667	34.6667	0.166667	0	2168.5	242	3.16667	1158.5	0	1.33333	18.8333	214.667	786	0	272.333	3.83333	203	3512.5	1481	8.16667	156.167	0	1840.5	202	0	0	0	12	0	6256.67	0	0	1023.5	71.1667	356.333	0	4.83333	0.166667	127.833	0	858.667	0	74.1667	691.833	9	0.333333
Florida_restored_wetland_wet	1.50352		Florida_restored_wetland_wet	25.6667	342.333	205.667	17.6667	7537.33	274.667	57.3333	1451	18	1.33333	76.3333	666.333	2238.67	0	320.667	6	18.6667	2344	1066.67	0.666667	132.333	0	1752.67	18.6667	0.666667	3	0	12.3333	60	8380.67	0	0	85.6667	11.6667	10.6667	0	13.6667	0	246.333	7.66667	3653.67	9.33333	110	35.6667	21.3333	0
Florida_swamp_forest_1	1.49779		Florida_swamp_forest_1	9.33333	17.3333	1.66667	1.58333	625.167	1076.75	1.33333	353.417	0	0.166667	2.66667	168.833	193.25	0.166667	402.25	1.25	0.0833333	7128.67	7215.92	2.41667	268.083	0	4831	542	0	0.5	0	7.75	1	6692.17	0	0.416667	282.167	0	96.25	0	0.666667	0	761.667	0	1978.5	0.0833333	152.833	179.25	36.75	0.0833333
Florida_swamp_forest_2	1.20187		Florida_swamp_forest_2	11.25	47.1667	1.08333	4.5	1158.83	644.083	2.66667	289.583	0	0.166667	7.16667	267.167	217	0	426.583	1	11.75	5736.5	2644.25	4.83333	159.667	0	5801	477.417	0.333333	0.25	0.166667	31.3333	2.16667	5167.58	0	1	206	0.75	154.333	0	2.41667	0	324.833	0	1956.75	0.416667	208.75	213.917	68.6667	0.166667
Florida_tomato_field	1.30535		Florida_tomato_field	4.25	6.75	0.25	0	1002	146.5	2.75	108.5	0	0	1	24.25	192.5	0	436.5	1	0	4154	5641.25	6	84	0	2685.25	224.25	0	0.75	0	2	0	3801.5	0	0	63.75	0	317.75	0	6.75	0	243.25	0	910	0	169.5	350	7	0
France_transitional_bog_1	1.18639		France_transitional_bog_1	1	0.5	0.285714	0.0714286	233.643	19.8571	0	25.2857	0	0	17.1429	27.4286	30.2143	0	68.2143	0.571429	0	6105.71	959.286	0	147.571	0	774.857	185	0	0.714286	0	0	0.928571	418.786	0	0.0714286	280.214	0	0	0	0	0.142857	117.643	0	431.929	0	128.143	0	67.1429	0
France_transitional_bog_2	1.17202		France_transitional_bog_2	1.28571	0.428571	0	0.5	783.714	30.7143	0	119.286	0	0	43.4286	102.571	129.286	0	142.286	0.857143	0	9502.86	1616.21	0	209.714	0	1380.21	272.857	0	1.71429	0	0	2.07143	933.214	0	0.0714286	384.286	0	0	0	0	0	259.857	0	1233.93	0	217.429	0	116.357	0
French_Pyrenees_fen	1.63002		French_Pyrenees_fen	18	13	13.4444	2	566.222	27.2222	0	100	0	0	16.3333	309.333	42	0	317.556	0.888889	1.22222	6471	1764.56	1.33333	110.111	0	3766.89	177.556	0.777778	0.777778	0.111111	5.44444	48.7778	4045.89	0	1.22222	140.222	1.66667	57.2222	0	4.66667	0.222222	108.111	0	1892.78	0	179.556	23.7778	72	1
Iceland_drained_fen	1.1665		Iceland_drained_fen	0.375	4.25	1	0.25	119.125	18.125	0.625	25.75	0	0	3.375	30.875	51.25	0	69.125	0.25	0	2957.12	1202.88	0	39.875	0.125	1284.12	92.25	0	0.625	1.75	0.125	2.5	1609.5	0	0	31	0	0	0	0	0	44.625	0	802.625	1.25	80.625	0.375	13.875	0
Iceland_drained_fen_2	1.15442		Iceland_drained_fen_2	0.25	0.5	0	0	3.25	12	0	3.25	0	0	0.5	3.25	1.5	0	76.25	3.25	0	4091.5	3566.75	0.25	206.75	0	3107.75	156.75	0	0.5	0	0	0	1972.75	0	0	56.75	0	0	0	0	0	90	0	717.25	0	118.25	4.25	8.25	0
Iceland_fen_1	1.17326		Iceland_fen_1	4.5	12.25	25.25	0	160.75	160.75	0	123.75	0	0	11	303.25	34.25	0	99.75	0.5	0	3676	2510.75	0.75	136.75	0.5	5038	160.25	0	4.25	25.5	0	22.25	3997.75	0	7.25	59	0	0	0	0	0	60.25	0	1674	0	223.5	2.75	28.75	0
Khabarovsk_drained_fen	1.17609		Khabarovsk_drained_fen	0	0	0.2	0	901.6	297.4	0	250.2	0	0	1.8	46.8	44.8	0	101.2	0.4	0.2	8145.8	1887.6	0	121.6	0	1812.4	129.6	0	0.2	0	0	24	9710.2	0	28.4	83.4	0	2.2	0	0.4	0	40.2	0	394.4	0	174	0	76.2	0
Khabarovsk_fen	1.17609		Khabarovsk_fen	4.33333	0.666667	1.33333	0	1014	898.333	0	1329.33	0	0	5.33333	238.667	84	0	189.667	1	0	8723.67	1701.33	0	230.667	0	8121.33	252.333	0.333333	0	0.666667	0	40.3333	9113	0	89.3333	237	0	0	0	3.66667	0	78	0	2021.33	0	320	0	83.6667	0
Kyrgyzstan_drained_fen	1.19257		Kyrgyzstan_drained_fen	6	0.625	8	0	89.25	47.375	0	23.5	0	0.125	4	109.75	11.875	0	170.25	0.375	0	4116.75	1843.25	0.75	69.875	0	3891.62	183.75	0	1	0.5	0.625	4.75	2876.25	0	0.375	96.625	0	0	0.125	0	0	59.625	0	820.625	0	219.75	51.875	12.125	0.5
Kyrgyzstan_fen_1	1.16702		Kyrgyzstan_fen_1	5.875	0.5	0.625	0	73.875	25.25	0	13.25	0	0	4.5	144.75	18	0	100.875	0.125	0	1711.12	2111.75	0.25	92.125	0	3265.5	104.625	0	1.625	9.375	0.875	191	2383.88	0	4.875	123.25	0	0.125	0.5	0	0	59.25	0	1216.38	0	128.125	10.625	17.5	0
Kyrgyzstan_fen_2	1.17869		Kyrgyzstan_fen_2	6.25	1.75	7.375	0	158.625	85.25	0	118.125	0	0	8.25	266.375	73.625	0	119.875	0.625	0	1913.75	1676.5	0.375	132.625	0	4862.88	106	0.625	4.625	33.5	6.75	47.5	3957.5	0	25.25	107.875	0	0	0	0	0	42.625	0	2283.12	0	79.625	16.5	18.625	0.25
Mexico_chinampa_1	1.58599		Mexico_chinampa_1	6.11111	7.55556	0.222222	0	755.556	2	0	11.1111	0	0	0	29.2222	29.7778	0	102.556	0.555556	0	1745.11	2431.89	0.555556	58.5556	0	2113.78	244	0	0	0	10.4444	0.222222	1441	0	0	174.778	0.111111	10.3333	0	0	8.66667	35.5556	0	62.6667	0	42.3333	139.667	2.22222	0
Mexico_chinampa_2	1.73		Mexico_chinampa_2	7.88889	6.66667	0	0	1055.56	4.11111	0	9.22222	0	0.333333	0.111111	51	7.11111	0	174.333	1	0	2867.67	3099.22	0.222222	46.4444	0	2558.89	213.889	0	0	0	102.333	0.444444	2345.44	0	0	64.1111	0	21.1111	0	0.666667	9	117.889	0	240.444	0	91.6667	361.333	8.11111	0.444444
Mexico_fen	1.27974		Mexico_fen	43.3333	8.77778	0	3.33333	118.556	60.5556	2.33333	136.556	0.111111	0	10.8889	84	88.1111	0	113.778	0.555556	18.5556	1919.33	1011.11	0	53	0	3856.78	302.333	0	6.33333	0.888889	257.889	165.444	5273.33	0	2.22222	742.111	0.111111	2.88889	0	1.55556	43.1111	82.7778	0	1222.89	0	34.5556	0.666667	14.4444	0.777778
Montana_Bog_1	1.1486		Montana_Bog_1	1.11111	0.111111	0	0	8.44444	75.1111	0	5	0	0	0.111111	36.8889	5.66667	0	223.222	9.33333	0	6807.22	7191	0.111111	338.889	0	14042.3	648	0	1.77778	0	0.222222	0	3210.56	0	0	317.444	0	0	0	0	0	268.444	0	480	0	271.111	34.7778	21.5556	0
Montana_bog_2	1.17016		Montana_bog_2	11.2222	2.33333	2	0	263.444	227.778	0	80.7778	0	0.111111	1.77778	114.667	17	0	432.222	1.33333	0.222222	8409.44	4964.44	3.44444	164.556	0	8327.89	597	0	0.111111	0	0.777778	1.22222	4476	0	0.222222	836	0	0.111111	0	0	0	220.889	0	1005.78	0	396	155	16	0
Morocco_bog_1	1.11327		Morocco_bog_1	7.55556	0.444444	0	0	17	10.7778	0	3.55556	0	0	15.1111	53.8889	4	0	56.8889	0.666667	0	3159	701.111	0	89.5556	0	1816.33	225.778	0	1.22222	0	0	6.44444	989.222	0	0	262.556	0	0	0	0	0	71.8889	0	218.667	0	235.333	0	185.222	0
Morocco_bog_2	1.17859		Morocco_bog_2	5.23333	11.1	0.6	7.9	1591.03	32.4667	0.8	62.5333	0	0	58.2	104.3	151.833	0	170.967	1.06667	0.8	12898.5	1154.1	0.133333	200.267	0	1956.3	495.267	0	1.03333	0.1	0.166667	0.7	5727.63	0	0.0666667	382.633	0.0333333	3.3	0	0.133333	0	159.233	0	1172.2	1.33333	462.867	0	80.3333	0
Myanmar_drained_fen_1	2.16995		Myanmar_drained_fen_1	7	8.21429	2.14286	1.57143	416.429	57.5714	0.142857	55.4286	0	0	0.428571	93.2857	20.2143	0.0714286	118.357	0.428571	1.14286	1949.14	1677.71	0.785714	56.8571	0	1547.14	109.929	0.0714286	0	1.5	26.7143	12.9286	2417.93	0	0.785714	235.714	0.428571	8.92857	0	1.28571	0	51.7143	0	442.357	0	42.6429	54.9286	14	0.5
Myanmar_drained_fen_2	1.77585		Myanmar_drained_fen_2	10.75	20.25	3.33333	8	1127.75	73.5	2.91667	143.5	0.0833333	0	2.41667	103.167	87	0.0833333	134.25	0.416667	1.66667	2237.25	1300.83	1.16667	64	0	1659.67	127.5	0.0833333	0.0833333	0.5	56.5833	18.4167	3026.75	0	0.25	140.417	1.66667	28.1667	0	1.58333	0	65.8333	0	527.5	0	56.0833	91.5833	17.0833	0.25
Myanmar_fen	1.27932		Myanmar_fen	9.7	19.9	5.9	3.2	236.9	92.2	0.2	225.4	0.1	0	4.5	128	60.3	0.1	119.4	0.5	2.3	1465.7	703.7	1.6	45.6	0	2855.5	165.8	0.1	0.1	1.7	22.1	135.4	2239.7	0	1.2	120.4	0	12.4	0	0.6	0	41.3	0	801.2	0	72.9	28.1	27.1	0.2
New_Zealand_drained_fen_1	1.95226		New_Zealand_drained_fen_1	0	0	0	0	304	16	0	0.333333	0	0	0	2.66667	3.66667	0	47	1.33333	0	6671.33	3596.67	0	85.3333	0	1738.33	100.333	0	0.666667	0	0	0.333333	781.333	0	0	71.6667	0	0	0	0	0	66.3333	0	177.667	0	96.6667	0	120	0
New_Zealand_drained_fen_2	1.31693		New_Zealand_drained_fen_2	0.333333	0	0	0	9	15	0	0.666667	0	0	0.333333	6	1.33333	0	75.6667	4.66667	0	6508.67	2765.33	0	140	0	2370	103	0	0	0	0	0	1508.67	0	0	86.3333	0	0	0	0	0	134	0	281.667	0	14	0	5.66667	0
New_Zealand_fen_1	1.20466		New_Zealand_fen_1	1.33333	0	0	0	1.33333	0	0	0.333333	0	0	2	1	0.333333	0	183	0.333333	0	10730	504	0	356	0	791.667	423.667	0	1	0	0	0.333333	341.333	0	0.333333	456	0	0	0	0	0	74.6667	0	4.33333	0	64.3333	0	25	0
New_Zealand_fen_2	1.25346		New_Zealand_fen_2	0	0	0	0	47	73	0	22	0	0	0.666667	3.33333	4.33333	0	36	0	0	1820	348.333	0	37.3333	0	579.333	96.3333	0	0	0	0	0	70.3333	0	0	109.667	0	0	0	0	0	39	0	142	0	46.3333	0	61	0
Pantanal_pasture_1	1.16864		Pantanal_pasture_1	2.625	5.625	10.625	0	64.5	148.5	0.5	148.75	0	0	2.875	65.25	42.5	0	99.875	0.25	0	3046	1433.88	0	84.625	0	583.75	209.25	0.125	1.125	0.625	0.125	0	4691	0	0.25	137.75	0	0.875	0	1	0.5	16.875	0	361	0	80.625	5	12.5	0
Pantanal_pasture_2	1.17056		Pantanal_pasture_2	9.125	34.625	48.75	1	393.375	1120.25	0.75	817.5	0	0.125	18.25	357.375	201.75	0	215.625	0.125	0	4877	2698	0	191.75	0	2912	401	0.625	1.25	6.25	0.25	1.25	7143.62	0.875	5.375	924.125	0	0.125	0	0.375	0.625	62.875	0	1010.75	0	133.875	0	55.375	0
Pantanal_pasture_3	1.77159		Pantanal_pasture_3	77.875	120.5	61.125	96.625	965.5	901	11.75	859.875	0	0.5	62.625	1162.12	647.875	0	281.125	0.25	8.75	4611.5	1320.75	1	181.125	0	3597.88	193.375	0.75	1.125	12.375	2.875	1.125	8144.75	0	104.125	975.875	0	0	0	9.375	1.5	42.375	0.5	1818.38	0	244.25	0	83.5	0
Pantanal_swamp_forest	1.16982		Pantanal_swamp_forest	4.75	10.625	9	0.625	309.75	330.625	0.375	401.875	0	0	3.625	112.25	82.375	0	108.625	0.125	0	8857.75	2495.88	0	111.375	0	1588	318.5	0.375	0.75	0.375	0	0.125	7801.25	0.125	2	482.75	0	7.75	0	0.25	0.625	56.875	0	1025.88	0	179.75	8.25	69.75	0
Quebec_drained_bog	1.89548		Quebec_drained_bog	5.71429	3.57143	0.142857	0	477.857	9.57143	0	66.2857	0	0	1	84	66.8571	1.14286	148.143	3.28571	0	9363.71	5443.29	0.857143	338.429	0	3537	345.429	0	1.42857	0.428571	0.142857	29.5714	2828	0	6	396.714	0.285714	4.57143	0	0	0.142857	130.429	0	861.714	0	174	16.1429	42.8571	0.142857
Quebec_transitional_bog	1.17403		Quebec_transitional_bog	0	0	0	0	8604	0	0	14	0	0	24	0	4802	0	55	0	0	60720	2482	0	53	0	971	195	0	1	0	0	1	898	0	0	504	0	0	0	0	0	806	0	506	0	308	0	274	0
Romania_bog_1	1.17773		Romania_bog_1	0	0	0	0	88.3333	79.3333	0	4.66667	0	0	2.66667	0	19	0	102	0	0	16235.3	1063.67	0	95.6667	0	524.667	205.667	0	0.333333	0	0	6.66667	15.3333	0	0	808.333	0	0.333333	0	0	0	140.333	0	28	0	20	0.333333	35.6667	0
Romania_bog_2	1.17667		Romania_bog_2	0	0	0	0	416.778	126.667	0	448.778	0	0	1	0.111111	84	0	95.5556	0.222222	0	23907.1	1090.22	0	57.3333	0	324	208.333	0	0.111111	0	0	8	207.889	0	0.222222	272.222	0	0	0	0	0	357.444	0	501.444	0	16.1111	0.111111	48.2222	0
Romania_bog_forest_1	1.18592		Romania_bog_forest_1	1.33333	1.33333	0	0	247.333	71.6667	0	46.3333	0	0	4	68.3333	26	0	189	1.66667	0	16741.7	3412.33	0	228	0.333333	2708.33	385.333	0	0.333333	0	0	7.66667	1811.67	0	0	262.667	0	0	0	0	0	148.667	0	489	0	405	0	122	0
Romania_bog_forest_2	1.26795		Romania_bog_forest_2	0	0	0	0	331.625	25.125	0	36.5	0	0	0.5	0	97	0	68.875	0.5	0.125	24170.5	1201.25	0	41.625	0	425.75	119.875	0	0	0	0	7.375	156.25	0	0	472.5	0	0	0	0	0	178.875	0	326.5	0	45.5	0.25	48.5	0
Siberia_bog	1.16801		Siberia_bog	0.111111	0	0	0	89.3333	51.5556	0	169.222	0	0	0.555556	0.333333	17.2222	0	105.444	0.888889	0	15674.7	906.222	0	223.889	0	738.333	289.333	0	0.222222	0	0	10.6667	210	0	0	412.889	0	0	0	0	0	200.667	0	181.333	0	22.7778	0	40.5556	0
Siberia_bog_forest	1.16739		Siberia_bog_forest	0	0	0	0	54.3333	0.25	0	0.833333	0	0	0.416667	0.416667	4.83333	0	192.917	2.16667	0	8514.5	2980.75	0	401.333	0	2546.92	647.917	0	0.166667	0	0	1.41667	20.1667	0	0.0833333	1143	0	0	0	0	0	168.833	0	15.1667	0	30.75	0	116.333	0
Siberia_fen	1.17898		Siberia_fen	1.5	1	1.33333	0	473.833	198.333	0	101	0	0	0	200.333	17	0	70.5	0.5	0	6556.33	2280.67	0	86.1667	0	2697.5	106.667	0	0.333333	0	0	134.667	3001.83	0	3.83333	154.167	0	0	0	0.333333	0	103.333	0	1485.5	0.166667	289.5	0	15.3333	0
Taiwan_fen	1.14644		Taiwan_fen	36.2778	218.222	95.8889	32.2222	1912.78	659.278	8.55556	881.333	0	5.27778	121	1143.72	616.167	0.0555556	378.611	0.666667	14	7258.06	1301	1.55556	215.722	0	5734.17	467.278	6.44444	1.66667	1.16667	2.77778	15.5	5233.44	0	19.5556	237.833	0	1	0	7.83333	0.0555556	173.889	1.61111	5743.83	6.66667	455.222	11.2222	94.1667	0.388889
Taiwan_recreation	1.14395		Taiwan_recreation	35.6667	227.556	174.111	55.6667	1659.06	688.833	10.7222	1887.72	0.0555556	1.88889	173.667	1147.5	1256.11	0	389.056	0.555556	66.7222	5419.33	892.222	2.5	235.222	0	8563.22	326.556	1.33333	2.44444	31.6667	20.8889	5	8695.33	0	273.5	453.667	0	0.722222	0	6.55556	0	157.056	1	6483.33	5.44444	378.278	1.27778	107.944	0.555556
Tasmania_blanket_bog	1.17898		Tasmania_blanket_bog	0	0	0	0	10.3333	0	0	0.222222	0	0	1.22222	0.222222	0.111111	0	308.222	0.666667	0	6075	1332.44	0	166.222	0	1596.11	287.333	0	0	0	0	0	306.889	0	0	848.111	0	0	0	0	0	520.111	0	10.8889	0	35.8889	0.333333	5.88889	0
Tasmania_drained_fen_1	1.36754		Tasmania_drained_fen_1	0	0	0	0	301.333	1	0	0.333333	0	0	2.66667	2	1.33333	0	66.3333	4.33333	0	10435.7	14404	0	221	0	2370.67	165.333	0	0.666667	0	0	5.33333	1810	0	0	66.6667	0	0	0	0	0	39	0	202.333	0	95	0.666667	7	0
Tasmania_drained_fen_2	1.4062		Tasmania_drained_fen_2	0	0	0	0	313	2	0	0	0	0	0	5	2	0	61.5	0	0	2739.5	6258	0	63.5	0	2706.5	157	0	0	0	0	0	1248.5	0	1.5	24.5	0	3	0	0	0	40.5	0	329.5	0	9.5	61.5	1	0.5
Tasmania_fen	1.20358		Tasmania_fen	4.33333	5.66667	4.66667	2	218.667	196.667	0	201.333	0	0	2	150	58	0.666667	288	0	0	3020.67	2050	0.666667	137.333	0	5218.33	293	0	0.666667	2.33333	1	253	3544	0	10.6667	927.333	0	3.66667	0	0.333333	0	73	0	3541.33	0	137	0.666667	38.3333	1.33333
Tasmania_raised_bog	1.17075		Tasmania_raised_bog	0	0	0	0	413.444	0	0	27.4444	0	0	0.333333	46	15.7778	0	68.2222	10.1111	0.111111	4366.22	1113	0	74.7778	0	1320.56	114.667	0	0.111111	0	0	2.77778	776.778	0	0	33.5556	0	4.22222	0	0	0	245.444	0	688	0	30	7.33333	22.1111	0
Tierra_del_Fuego_bog	1.21717		Tierra_del_Fuego_bog	0.266667	0	0	0	674.6	4.06667	0	2.06667	0	0	13.4667	6.86667	169.867	0	69.6667	7.73333	0	14799.4	2048.73	0	450.867	0	2292.33	302.133	0	0.2	0	0	12.2	255.133	0	0	198.667	0	0	0	0	0	386.333	0	47	0	176.067	0.133333	172.4	0
Tierra_del_Fuego_fen	1.17609		Tierra_del_Fuego_fen	0.866667	0.533333	6.26667	0	61.6667	27.9333	0	24.9333	0	0.0666667	3.2	30.3333	6.4	0	73.5333	0.866667	0	1659.8	1033.27	0	39.9333	0	1289.13	55.0667	0	0.466667	0.6	0	0.333333	1391.93	0	0.466667	16.4667	0	0	0	0	0	36.8667	0	584.2	0.0666667	32.2667	0.4	9.73333	0
Uganda_drained_fen_1	2.68055		Uganda_drained_fen_1	3.16667	11.8333	1.83333	13.3333	928	11	13.1667	81.1667	0	0	6.83333	69.6667	43.8333	0.166667	83.1667	0.333333	0.166667	4442.67	914.5	0.333333	99.8333	0	2098.17	94.1667	0	0.166667	0	0	6.33333	2193.83	0	5.83333	47.1667	0	15	0	0.5	0	100.333	0.166667	704	0.5	110.333	4.33333	41.5	0.333333
Uganda_drained_fen_2	2.33175		Uganda_drained_fen_2	1.90909	2	0.454545	2.63636	450.273	8	1.63636	25.5455	0	0.181818	9	53.4545	26.5455	0.0909091	62.1818	0	0	3869.64	993.636	0.181818	77.1818	0	1560.91	105.364	0	0.181818	0.272727	0.818182	10.8182	1552.73	0	6.27273	30.3636	0.909091	5.36364	0	0.0909091	0	73.3636	0	499.455	0.636364	86.5455	18.1818	27.6364	0.0909091
Uganda_fen	1.46665		Uganda_fen	3.66667	2.5	4.83333	3.16667	485.333	153.167	0	153.167	0	0	3.33333	262.833	20.8333	0	54.1667	0	0.166667	2678.33	590	0	43.3333	0	3006.33	40	0	0.5	0.333333	0	188.5	2346.33	0	174.833	42.8333	0	0	0	0.166667	0	28.1667	0	1097.17	0	44.6667	0	28.1667	0.5
Uganda_rice_paddy	2.75412		Uganda_rice_paddy	28.1667	12	8.33333	30.6667	919.333	107.5	14.6667	475.833	0	0	8.83333	109.667	1918.5	0	370.833	1	12.5	3843.33	2679.33	0.333333	206.5	0	2708.33	141	0	0	0.166667	12.6667	5.66667	10238.5	0	0	2981.67	0	14.5	0	4	0.166667	60.6667	0	2889	0	48.1667	0.166667	28	0
Wales_blanket_bog	1.17609		Wales_blanket_bog	1.625	0.125	0	1.125	1000.75	7.5	0	253.625	0	0	49.75	141	380.5	0	89.75	1	0	9497	830.25	0	159.875	0	1703.38	107	0	0	0	0	1.5	847.875	0	0	93	0	0	0	0	0	103.25	0	1167.5	0	196.25	0	106.75	0
Wales_drained_bog	1.17609		Wales_drained_bog	0.333333	0	0	0	391.667	7.83333	0	29.8333	0	0	10.1667	4.83333	198.167	0	39.5	0.333333	0	11199	1102.17	0	182.833	0	567.333	101.833	0	0	0	0	0.166667	68.6667	0	0	223.5	0	0	0	0	0	107.333	0	642.333	0	80.6667	0	103.5	0
Wales_fen	1.17609		Wales_fen	1.625	0	0	0.125	623.5	7.75	0	315	0	0	19.875	377.875	327.625	0	107.5	1.75	0.125	11899.8	1248.25	0	111.875	0	2652.75	145.625	0.125	0	0	0	0.125	1206.62	0	0	175.25	0	0	0	0	0	63.875	0	1319.25	0	127	0.125	110.125	0
[truncated: 46 more columns]

## Sheet: Fig4a
	N2O	Latitude	pH	VPG	OrM	Water_content	NO3	NH4	C/N	Water_table	MAT	MAP	nirK	nirS	nosZI	nosZII	Bacterial_amoA	Archaeal_amoA
Bashkortostan_drained_fen	1.26729	55.5476	6.755	5	0.29	0.350717	0.875505	-0.595166	1.10724	2.10608	4.2	2.67578	9.36	7.785	7.94	8.725	6.335	7.955
Bashkortostan_drained_floodplain_1	1.46795	55.4491	4.45667	5	0.342222	0.208544	1.10844	1.50206	NA	1.69897	4.3	2.69984	9.43	7.70667	7.94333	8.86667	8.53	7.15333
Bashkortostan_drained_floodplain_2	2.19058	55.4337	3.82111	5	0.29	0.417778	1.00651	1.06011	1.06061	1.69897	4.3	2.69108	9.59333	7.19	7.40333	7.88	7.41333	6.19333
Bashkortostan_fen	1.17483	55.4804	6.14222	1	0.506667	0.93	0.0779732	1.66396	1.24511	2.2974	4.1	2.72346	9.64667	8.39	8.02667	8.86667	6.48667	5.68333
Borneo_drained_swamp	2.43336	5.32296	2.16833	4.75	0.784167	0.384167	1.1532	1.69277	1.46249	2.15534	27.1417	3.52282	8.5625	1	7.4075	6.78	1	7.8175
Borneo_swamp_forest	1.94748	5.3223	2.30333	5	0.793333	0.61	1.5033	1.66104	1.35567	2.15836	27.1	3.53656	9.3475	5.9825	7.6625	7.3225	1	8.1125
Brazil_drained_floodplain	1.45566	28.5523	5.90222	4	0.368333	0.78625	0.746617	1.19537	1.03504	2.26951	21.3	3.14768	10.1333	9.51667	8.36333	9.05333	6.36667	8.04333
Brazil_floodplain	1.29003	28.5527	6.31778	1	0.221111	0.906469	0.526339	1.04544	1.04151	2.3155	21.3	3.14768	10.0867	9.66	8.16	8.82333	5.3	8.66
California_drained_fen	1.92865	38.0169	5.73667	3	0.27	0.962606	0.596084	0.781109	1.20405	2.2878	16.7	2.57287	9.41	8	8.12	8.8	8.05	7.68
California_fen	1.18949	38.0169	5.35667	3	0.266667	0.423333	-0.323306	0.700992	1.14827	2.2833	16.7	2.57287	8.98	9.72	8.63	8.2	4.67	7.74
Catalonia_transitional_bog	1.32838	42.6282	4.18222	4	0.644444	0.736667	1.12243	1.14495	1.33777	2.0657	5.4	2.94448	9.2	7.75333	8.24	8.03	4.34333	3.66
Colombia_drained_paramo	1.15897	6.64314	3.94111	4.88889	0.725556	0.747778	0	1.18419	1.11845	2.25285	11.1	3.36903	10.4	8.36667	9.30333	7.79667	6.03667	7.22667
Colombia_paramo	1.18079	6.6699	3.45556	1	0.456667	0.803333	0	1.79801	1.35599	2.27493	9.5	3.39811	10.1333	7.91333	8.94667	7.61333	5.69	5.75333
Estonia_drained_floodplain	1.95303	58.4236	6.45111	5	0.475556	0.685556	1.4781	0.906455	1.05502	2.25634	5.7	2.7839	9.86333	9.02	8.28	8.16667	7.48	8.00667
Estonia_floodplain	1.39322	58.4142	5.18	4.77778	0.93	0.74	0.78809	-1.23824	1.33957	2.22416	5.7	2.79099	9.81667	8.94	8.89	9.05	7.18333	7.80667
Finland_drained_fen	1.15163	67.9978	3.37	1	0.833333	0.672933	-0.680431	1.57214	1.661	2.27913	0.1	2.63347	10.3133	4.585	7.04167	7.795	6.46667	4.89167
Finland_fen	1.16742	67.9973	3.85333	1	0.836667	0.735028	-2.10298	1.69113	1.28458	2.30103	0.1	2.63347	9.54667	6.93333	7.30333	3.25667	5.28333	4.16
Florida_restored_wetland_dry	1.37254	26.4649	7.13	10	0.0766667	0.23	0.875023	-0.0740007	0.0982865	1.90309	23.3	3.11628	8.07	6.75	1	7.66	5.31	6.62
Florida_restored_wetland_wet	1.50352	26.4649	5.67333	10	0.0633333	0.86	-0.755311	0.96131	1.1296	2.29776	23.3	3.11628	7.67	7.05	6.66	7.35	3.7	5.84
Florida_swamp_forest_1	1.49779	26.38	5.40333	4.66667	0.659167	0.625767	1.86103	0.565671	1.183	2.10209	23.3	3.11694	9.785	9.25	8.4	8.82	4.555	7.8025
Florida_swamp_forest_2	1.20187	26.38	5.42667	3.5	0.394167	0.719875	0.765364	-1.69716	1.19146	2.35283	23.3	3.11694	9.6975	9.1375	8.495	8.94	6.46	7.945
Florida_tomato_field	1.30535	26.3793	5.55333	10	0.143333	0.19	0.904661	0.111263	0.134699	1.90309	23.3	3.12222	9.22	8.14	8.14	7.51	5.99	7.4
France_transitional_bog_1	1.18639	47.32	3.22667	2	0.748333	0.848333	0.565257	1.27512	1.39328	2.30211	11.6	2.85914	9.32	4.125	7.28	8.37	5.2	6.615
France_transitional_bog_2	1.17202	47.32	3.32833	2	0.681667	0.893333	-0.98576	1.55226	1.31983	2.26186	11.6	2.85914	9.46	7.57	8.1	8.77	6.635	6.945
French_Pyrenees_fen	1.63002	42.8032	4.64667	3	0.723333	0.91	0.484442	1.4742	1.19706	2.26324	6.8	3.05843	11.1	8.79	7.41	8.7	7.99	1
Iceland_drained_fen	1.1665	64.8332	3.96	1.57143	0.5	0.83	0.0949201	1.33143	1.22106	2.18712	4.5	3.03782	7.24429	5.43429	6.31143	3.86	3.58286	1.75
Iceland_drained_fen_2	1.15442	64.2873	NA	NA	0.21	0.8	-1.67778	0.884682	1.13335	2.17609	4.4	3.16791	8.94	7.45	7.63	8.91	5.01	5.465
Iceland_fen_1	1.17326	64.3456	NA	10	0.38	0.8975	-0.483465	0.537378	1.24451	2.29557	3.6	3.13956	9.5225	8.4	7.6925	7.95	5.305	4.86
Khabarovsk_drained_fen	1.17609	48.4935	3.78	10	0.166667	0.440633	-0.248208	-0.419455	1.11883	2	2.2	2.82995	10.1	7.74	8.27	7.36	6.65	7.53
Khabarovsk_fen	1.17609	48.4973	3.86169	4.02198	0.458811	0.771343	0.905854	1.40597	1.38754	2.25234	2.2	2.82802	8.61	7.32	8.13	1	7.78	5.45
Kyrgyzstan_drained_fen	1.19257	41.7612	7.095	5	0.376667	0.745	-0.0604807	0.633132	1.20058	2.13513	-1.1	2.49276	10.3	8.925	8.49	7.415	6.72	6.35
Kyrgyzstan_fen_1	1.16702	41.9442	5.92667	4	0.585	0.935	-0.933053	0.563876	1.39047	2.28668	-0.9	2.4456	9.945	8.66	7.46	7.8	5.1	2.91
Kyrgyzstan_fen_2	1.17869	41.894	6.33333	1.83333	0.615	0.921667	-0.429846	1.07815	1.40162	2.29557	-2.1	2.66464	10.055	8.88	7.63	7.845	5.63	3.26
Mexico_chinampa_1	1.58599	19.29	7.06889	NA	0.0922222	0.445098	2.19229	0.556825	1.15218	1.63793	16.7	2.87564	9.21333	8	7.18333	8.39	7.12333	7.82667
Mexico_chinampa_2	1.73	19.29	7.49889	5	0.147778	0.620784	1.96671	0.560146	1.1337	1.69897	16.7	2.87564	9.14333	8.38333	7.5	7.95	7.99667	8.06667
Mexico_fen	1.27974	19.2862	7.14111	1	0.248889	0.8425	0.404339	1.17328	1.03834	2.28405	16.7	2.87506	9.92667	9.35333	8.37333	8.89333	7.25667	7.31
Montana_Bog_1	1.1486	45.5249	4.78222	NA	0.661111	0.734678	-0.773257	1.54987	1.47529	2.09807	4.1	2.62737	10.2	7.88333	8.46	7.69333	4.13667	3.60667
Montana_bog_2	1.17016	45.5826	6.24333	NA	0.616667	0.567922	0.67106	0.609405	1.32767	2.10437	6.8	2.45025	10.3	9.19	8.02	8.64333	6.79667	7.21667
Morocco_bog_1	1.11327	35.2703	4.25667	NA	0.09	0.843263	-1.65758	0.895017	1.3381	2.27646	17.9	2.85126	9.07	6.58	7.02	7.8	5.42	6.42
Morocco_bog_2	1.17859	35.1866	3.79444	NA	0.177222	0.889679	-1.75696	1.0594	1.17932	2.30103	15.1	2.89708	9.69	7.51	7.78667	8.31667	4.78	7.61333
Myanmar_drained_fen_1	2.16995	20.6439	7.24083	5	0.331667	0.695	1.5195	0.409228	1.18065	2.23553	22.9	3.01745	8.985	8.4475	7.87	8.53	6.7825	7.4125
Myanmar_drained_fen_2	1.77585	20.6328	6.42444	4.33333	0.424444	0.853333	1.32533	1.15652	1.17179	2.22445	22.9	3.03981	9.84	8.92	8.50333	9.22	7.06333	8.37667
Myanmar_fen	1.27932	20.6238	6.76333	1	0.586667	0.853333	0.461649	1.5396	1.17649	2.29336	22.9	3.05173	10.25	9.595	8.86	9.64	7.12	8.45
New_Zealand_drained_fen_1	1.95226	37.4333	4.23667	5	0.563333	0.24	1.39146	1.64091	1.21875	2.17706	15.2	3.10551	8.77	7.59	7.31	8.17	7.24	8
New_Zealand_fen_1	1.20466	37.4333	3.61	2	0.83	0.796667	0.0899051	1.25237	1.72733	2.21836	15.2	3.10551	8.3	5.66	5.9	1	4.26	1
New_Zealand_fen_2	1.25346	46.5356	4.25167	3	0.61	0.805	1.1392	1.86644	1.3363	2.24674	10.7	3.04766	9.44	8.425	7.43	7.715	6.735	6.54
Pantanal_pasture_1	1.16864	16.5054	4.38167	NA	0.0116667	0.7	-1.58225	0.142546	0.929931	2.25164	26.5	3.10789	8.45	6.775	7.015	7.15	1	5.9
Pantanal_pasture_2	1.17056	16.512	3.92667	NA	0.0333333	0.9	-1.57133	1.10702	1.00203	2.33244	26.5	3.10823	8.775	6.97	7.81	7.41	1	6.245
Pantanal_pasture_3	1.77159	16.5398	3.74167	NA	0.08	0.9	-1.37332	1.76498	1.02975	2.30103	26.4	3.11394	8.865	7.615	7.865	8.31	1	6.545
Pantanal_swamp_forest	1.16982	16.4833	3.96251	7.01099	0.294405	0.776941	0.605237	1.3905	1.27711	2.27507	26.5	3.11294	8.98	8.07	7.73	7.935	1	5.035
Quebec_drained_bog	1.89548	45.1189	5.01	5	0.614444	0.576667	1.16488	1.50086	1.34633	2.17738	7.6	2.96988	9.51667	7.88667	7.96667	8.59	7.88667	7.42667
Romania_bog_1	1.17773	47.2591	2.54667	1	0.776667	0.906667	0.140927	1.05944	1.62578	2.27723	5.9	2.75128	9.09333	2.87	7.50667	1	4.9	1
Romania_bog_2	1.17667	47.2591	2.55444	1	0.841111	0.787778	-0.897338	0.799417	1.64332	2.25768	5.9	2.75128	9.12	1	7.52	3.42667	4.84333	1
Romania_bog_forest_1	1.18592	47.2591	3.57333	3	0.75	0.956667	0.91698	1.81349	1.3067	2.26717	5.9	2.75128	9.87667	4.84333	8.32667	8.13333	4.81333	4.87333
Romania_bog_forest_2	1.26795	47.2591	2.88778	2.66667	0.716667	0.773333	-0.418948	1.14159	1.3822	2.24193	5.9	2.75128	9.77667	2.75	7.99667	7.84667	5.59667	5.79
Siberia_bog	1.16801	60.88	2.72333	1.66667	0.768889	0.872222	-0.575845	-0.893545	1.82759	2.28481	-0.6	2.71767	8.32667	2.89	6.50667	1	3.09667	3.42333
Siberia_bog_forest	1.16739	60.88	2.585	3.25	0.806667	0.906667	-0.814363	-0.373318	1.87135	2.19475	-0.6	2.71767	8.33	1	1	1	3.4625	1.8275
Siberia_fen	1.17898	60.91	4.07333	1	0.348333	0.935	-0.124167	1.20472	1.07742	2.27723	-0.6	2.71349	9.38	7.93	8.395	8.6	6.135	5.705
Taiwan_fen	1.14644	22.2011	4.00333	10	0.151667	1.02603	0	1.55168	1.17588	2.30103	23.3	3.36154	9.51	8.31	7.805	8.23	5.78	8.11
Taiwan_recreation	1.14395	22.2006	3.87667	10	0.155	0.937075	0	1.84511	1.18901	2.29336	23.3	3.36154	9.015	8.42	7.875	8.12	5.885	7.015
Tasmania_blanket_bog	1.17898	42.881	2.86111	6.33333	0.507778	0.841092	-1.28772	0.404682	1.53118	NA	10.2	3.17782	7.05	2.86667	5.59667	1	4.53667	1.79667
Tasmania_drained_fen_1	1.36754	40.8665	4.16667	5	0.416667	0.166667	1.04034	0.818006	1.03917	2.02938	13.2	3.00518	7.83	7.09	8.45	7.11	6.76	5.71
Tasmania_drained_fen_2	1.4062	40.9231	5.765	5	0.535	0.22	2.17354	1.12953	1.06143	2.0086	13.1	2.99034	10.2	8.24	8.27	8.51	8.22	6.96
Tasmania_fen	1.20358	40.9234	5.38	5	0.156667	0.930377	0.780125	0.413076	1.18661	2.26245	13.1	2.99034	9.21	8.41	8.03	8.63	6.92	7.3
Tasmania_raised_bog	1.17075	42.1756	3.65667	2	0.708333	0.875	1.09143	1.81418	1.3401	2.15229	8.2	3.07207	9.76	4.975	6.73	4.45	5.465	5.395
Tierra_del_Fuego_bog	1.21717	54.7404	2.97	1	0.787333	0.914667	0.531649	1.24201	1.69175	2.2465	5.3	2.61595	8.608	2.24	4.948	5.208	4.208	4.598
Tierra_del_Fuego_fen	1.17609	54.7404	5.25067	1	0.770667	0.87	0.332438	1.18333	1.1715	2.276	5.3	2.61595	9.882	8.656	8.406	7.956	5.566	4.68
Uganda_drained_fen_1	2.68055	1.342	5.12667	4.33333	0.693333	0.663333	2.1591	0.71656	1.17941	2.22185	18.3	2.94841	9.72	9.01	8.12	9.14	7.02	8.59
Uganda_drained_fen_2	2.33175	1.23085	4.56417	4.58333	0.630833	0.67	1.7096	1.28916	1.11666	2.20321	17.9	2.98068	9.885	8.8325	8.6075	9.1175	6.96	8.1825
Uganda_fen	1.46665	1.342	3.92333	4.66667	0.33	0.755	0.75192	1.43696	1.11713	2.23721	18.3	2.94841	9.615	7.71	8.79	8.38	5.935	8.445
Uganda_rice_paddy	2.75412	0.933863	4.72167	10	0.09	0.923333	-1.11257	1.72632	1.07732	2.30714	22.6	3.10449	9.59	8.34	7.85	7.86667	5.60667	6.98
Wales_blanket_bog	1.17609	52.9997	2.95333	1.33333	0.815	0.928333	-0.023039	0.704437	1.43445	2.29885	7.6	3.17435	10.04	6.455	8.41	7.45	6.005	8.055
Wales_drained_bog	1.17609	52.9692	2.83667	2.66667	0.835	0.87	-0.169625	0.269902	1.45135	2.27531	7.6	3.17638	10.4	6.865	7.815	8.09	6.705	7.715
Wales_fen	1.17609	53.0001	3.88833	2.66667	0.815	0.885	-0.585027	1.22315	1.37879	2.26007	7.9	3.11193	10.25	7.205	9.075	7.915	5.825	7.135

## Sheet: Fig.4b
	N2O	pH	MAT	Bacterial_amoA	Archaeal_amoA
Bashkortostan_drained_fen	1.26729	6.755	4.2	6.335	7.955
Bashkortostan_drained_floodplain_1	1.46795	4.45667	4.3	8.53	7.15333
Bashkortostan_drained_floodplain_2	2.19058	3.82111	4.3	7.41333	6.19333
Bashkortostan_fen	1.17483	6.14222	4.1	6.48667	5.68333
Borneo_drained_swamp	2.43336	2.16833	27.1417	1	7.8175
Borneo_swamp_forest	1.94748	2.30333	27.1	1	8.1125
Brazil_drained_floodplain	1.45566	5.90222	21.3	6.36667	8.04333
Brazil_floodplain	1.29003	6.31778	21.3	5.3	8.66
California_drained_fen	1.92865	5.73667	16.7	8.05	7.68
California_fen	1.18949	5.35667	16.7	4.67	7.74
Catalonia_transitional_bog	1.32838	4.18222	5.4	4.34333	3.66
Colombia_drained_paramo	1.15897	3.94111	11.1	6.03667	7.22667
Colombia_paramo	1.18079	3.45556	9.5	5.69	5.75333
Estonia_drained_floodplain	1.95303	6.45111	5.7	7.48	8.00667
Estonia_floodplain	1.39322	5.18	5.7	7.18333	7.80667
Finland_drained_fen	1.15163	3.37	0.1	6.46667	4.89167
Finland_fen	1.16742	3.85333	0.1	5.28333	4.16
Florida_restored_wetland_dry	1.37254	7.13	23.3	5.31	6.62
Florida_restored_wetland_wet	1.50352	5.67333	23.3	3.7	5.84
Florida_swamp_forest_1	1.49779	5.40333	23.3	4.555	7.8025
Florida_swamp_forest_2	1.20187	5.42667	23.3	6.46	7.945
Florida_tomato_field	1.30535	5.55333	23.3	5.99	7.4
France_transitional_bog_1	1.18639	3.22667	11.6	5.2	6.615
France_transitional_bog_2	1.17202	3.32833	11.6	6.635	6.945
French_Pyrenees_fen	1.63002	4.64667	6.8	7.99	1
Iceland_drained_fen	1.1665	3.96	4.5	3.58286	1.75
Khabarovsk_drained_fen	1.17609	3.78	2.2	6.65	7.53
Khabarovsk_fen	1.17609	3.86169	2.2	7.78	5.45
Kyrgyzstan_drained_fen	1.19257	7.095	-1.1	6.72	6.35
Kyrgyzstan_fen_1	1.16702	5.92667	-0.9	5.1	2.91
Kyrgyzstan_fen_2	1.17869	6.33333	-2.1	5.63	3.26
Mexico_chinampa_1	1.58599	7.06889	16.7	7.12333	7.82667
Mexico_chinampa_2	1.73	7.49889	16.7	7.99667	8.06667
Mexico_fen	1.27974	7.14111	16.7	7.25667	7.31
Montana_Bog_1	1.1486	4.78222	4.1	4.13667	3.60667
Montana_bog_2	1.17016	6.24333	6.8	6.79667	7.21667
Morocco_bog_1	1.11327	4.25667	17.9	5.42	6.42
Morocco_bog_2	1.17859	3.79444	15.1	4.78	7.61333
Myanmar_drained_fen_1	2.16995	7.24083	22.9	6.7825	7.4125
Myanmar_drained_fen_2	1.77585	6.42444	22.9	7.06333	8.37667
Myanmar_fen	1.27932	6.76333	22.9	7.12	8.45
New_Zealand_drained_fen_1	1.95226	4.23667	15.2	7.24	8
New_Zealand_fen_1	1.20466	3.61	15.2	4.26	1
New_Zealand_fen_2	1.25346	4.25167	10.7	6.735	6.54
Pantanal_pasture_1	1.16864	4.38167	26.5	1	5.9
Pantanal_pasture_2	1.17056	3.92667	26.5	1	6.245
Pantanal_pasture_3	1.77159	3.74167	26.4	1	6.545
Pantanal_swamp_forest	1.16982	3.96251	26.5	1	5.035
Quebec_drained_bog	1.89548	5.01	7.6	7.88667	7.42667
Romania_bog_1	1.17773	2.54667	5.9	4.9	1
Romania_bog_2	1.17667	2.55444	5.9	4.84333	1
Romania_bog_forest_1	1.18592	3.57333	5.9	4.81333	4.87333
Romania_bog_forest_2	1.26795	2.88778	5.9	5.59667	5.79
Siberia_bog	1.16801	2.72333	-0.6	3.09667	3.42333
Siberia_bog_forest	1.16739	2.585	-0.6	3.4625	1.8275
Siberia_fen	1.17898	4.07333	-0.6	6.135	5.705
Taiwan_fen	1.14644	4.00333	23.3	5.78	8.11
Taiwan_recreation	1.14395	3.87667	23.3	5.885	7.015
Tasmania_blanket_bog	1.17898	2.86111	10.2	4.53667	1.79667
Tasmania_drained_fen_1	1.36754	4.16667	13.2	6.76	5.71
Tasmania_drained_fen_2	1.4062	5.765	13.1	8.22	6.96
Tasmania_fen	1.20358	5.38	13.1	6.92	7.3
Tasmania_raised_bog	1.17075	3.65667	8.2	5.465	5.395
Tierra_del_Fuego_bog	1.21717	2.97	5.3	4.208	4.598
Tierra_del_Fuego_fen	1.17609	5.25067	5.3	5.566	4.68
Uganda_drained_fen_1	2.68055	5.12667	18.3	7.02	8.59
Uganda_drained_fen_2	2.33175	4.56417	17.9	6.96	8.1825
Uganda_fen	1.46665	3.92333	18.3	5.935	8.445
Uganda_rice_paddy	2.75412	4.72167	22.6	5.60667	6.98
Wales_blanket_bog	1.17609	2.95333	7.6	6.005	8.055
Wales_drained_bog	1.17609	2.83667	7.6	6.705	7.715
Wales_fen	1.17609	3.88833	7.9	5.825	7.135

## Sheet: Fig.4c
	Site	H10	N2O
Y001	Iceland_fen_1	1.17364	-0.370978
Y002	Iceland_fen_1	0.974945	-1.51428
Y003	Iceland_fen_1	1.03422	1.49403
Y004	Iceland_fen_1	1.15589	0
Y005	Iceland_drained_fen_2	1.1285	-3.47807
Y006	Iceland_drained_fen_2	0.969702	0
Y007	Iceland_drained_fen_2	0.942277	0.563827
Y008	Iceland_drained_fen_2	1.26381	0
Y009	Iceland_drained_fen	0.972679	-0.947342
Y010	Iceland_drained_fen	1.45648	0
Y011	Iceland_drained_fen	1.50393	0
Y012	Iceland_drained_fen	1.44876	0
Y013	Iceland_drained_fen	1.14262	-0.993963
Y014	Iceland_drained_fen	1.53654	0
Y015	Iceland_drained_fen	1.14777	-0.0844682
Y016	Iceland_drained_fen	0.85207	-0.604647
Y017	Romania_bog_1	1.27732	0
Y018	Romania_bog_1	0.582486	-0.0144803
Y019	Romania_bog_1	0.474284	0.176546
Y020	Romania_bog_forest_1	0.961988	1.28295
Y021	Romania_bog_forest_1	0.827252	0.124656
Y022	Romania_bog_forest_1	1.02425	-0.368154
Y023	Brazil_drained_floodplain	1.33887	20.6931
Y024	Brazil_drained_floodplain	1.34186	16.3266
Y025	Brazil_drained_floodplain	1.38753	3.64401
Y026	Brazil_floodplain	1.35151	13.715
Y027	Brazil_floodplain	1.44008	0.0100885
Y028	Brazil_floodplain	1.37568	-0.218747
Y032	Quebec_drained_bog	1.53114	19.7758
Y033	Quebec_drained_bog	1.37886	112.323
Y034	Quebec_drained_bog	1.40113	58.7317
Y035	Bashkortostan_drained_floodplain_1	1.43047	31.9444
Y036	Bashkortostan_drained_floodplain_1	1.54629	4.72693
Y037	Bashkortostan_drained_floodplain_1	1.45899	6.44579
Y038	Bashkortostan_fen	1.24844	0.526875
Y039	Bashkortostan_fen	1.30824	-0.123724
Y040	Bashkortostan_fen	1.16416	-0.543511
Y041	Bashkortostan_drained_floodplain_2	0.94073	78.6965
Y042	Bashkortostan_drained_floodplain_2	0.968114	135.522
Y043	Bashkortostan_drained_floodplain_2	0.979871	206.046
Y044	Bashkortostan_drained_fen	1.37885	2.37163
Y045	Bashkortostan_drained_fen	1.39485	4.64105
Y046	Estonia_drained_floodplain	1.46533	13.6271
Y047	Estonia_drained_floodplain	1.41973	33.5794
Y048	Estonia_drained_floodplain	1.40324	177.041
Y049	Florida_swamp_forest_1	1.31939	4.57142
Y050	Florida_swamp_forest_1	1.38743	14.0174
Y051	Florida_swamp_forest_1	1.33953	19.1977
Y052	Florida_swamp_forest_1	1.52233	28.0555
Y053	France_transitional_bog_1	1.12845	1.14961
Y054	France_transitional_bog_1	0.821347	-0.429116
Y055	Uganda_drained_fen_1	1.55446	688.783
Y056	Uganda_drained_fen_2	1.50384	203.075
Y057	Uganda_drained_fen_2	1.35735	193.903
Y058	Uganda_fen	1.34196	29.1133
Y059	Uganda_fen	1.40116	-0.536702
Y060	Uganda_drained_fen_1	1.52875	239.687
Y061	Uganda_drained_fen_2	1.45133	146.698
Y062	Uganda_drained_fen_2	1.62173	254.971
Y063	Siberia_bog_forest	1.27894	0
Y064	Siberia_bog_forest	0.00565132	-1.18749
Y065	Siberia_bog	0.474842	0.100083
Y066	Siberia_bog	0.313801	-0.934399
Y067	Siberia_bog_forest	0.333939	0
Y068	Siberia_bog	0.454732	0
Y069	Siberia_bog_forest	1.17466	0
Y070	Siberia_fen	1.30363	0.200385
Y071	Siberia_fen	1.17404	0
Y072	France_transitional_bog_2	1.24089	-0.553841
Y073	France_transitional_bog_2	1.27582	0.266859
Y074	Estonia_floodplain	1.54909	2.52721
Y075	Estonia_floodplain	1.55353	26.663
Y076	Estonia_floodplain	0	0
Y077	Florida_swamp_forest_2	1.12554	0
Y078	Florida_swamp_forest_2	1.43681	3.669
Y079	Florida_swamp_forest_2	0.886813	0
Y080	Florida_swamp_forest_2	0.984469	0
Y081	Tasmania_blanket_bog	0.374766	1.328
Y082	Tasmania_blanket_bog	0.771783	-1.02987
Y083	Tasmania_blanket_bog	1.45624	0
Y084	Tasmania_drained_fen_1	1.32547	8.30903
Y085	Tasmania_drained_fen_2	1.24823	10.4834
Y086	Tasmania_fen	1.50759	0.976415
Y087	Tasmania_raised_bog	0.7135	2.31499
Y088	Tasmania_raised_bog	0.787503	-2.85628
Y089	Tasmania_raised_bog	1.40165	0
Y090	New_Zealand_drained_fen_1	1.56442	74.5904
Y091	New_Zealand_fen_1	0.292563	1.01533
Y092	New_Zealand_fen_2	1.16523	5.18462
Y093	New_Zealand_fen_2	1.1463	0.670335
Y094	Romania_bog_forest_2	0.750918	11.0601
Y095	Romania_bog_2	0.833311	0.42136
Y096	Romania_bog_2	0.334994	-0.21985
Y097	Romania_bog_2	0.373769	-0.144379
Y098	Romania_bog_forest_2	0.567533	-0.9542
Y099	Romania_bog_forest_2	0.859072	0.487599
Y100	California_fen	1.46973	0.472751
Y101	California_drained_fen	1.54954	69.847
Y102	French_Pyrenees_fen	0.756302	27.6643
Y103	Catalonia_transitional_bog	0.988914	0
Y104	Catalonia_transitional_bog	1.47237	0
Y105	Catalonia_transitional_bog	1.31939	18.9005
Y106	Wales_fen	1.08631	0
Y107	Wales_fen	1.20538	0
Y108	Wales_blanket_bog	0.404585	0
Y109	Wales_blanket_bog	0.470533	0
Y110	Wales_drained_bog	0.00155156	0
Y111	Wales_drained_bog	0.0132643	0
Y112	Tierra_del_Fuego_fen	0.0574087	0
Y113	Tierra_del_Fuego_fen	1.26698	0
Y114	Tierra_del_Fuego_fen	0.796902	0
Y115	Tierra_del_Fuego_fen	0.475766	0
Y116	Tierra_del_Fuego_fen	0.580047	0
Y117	Tierra_del_Fuego_bog	1.11482	7.40109
Y118	Tierra_del_Fuego_bog	0.0849447	-0.68795
Y119	Tierra_del_Fuego_bog	0.0235507	0
Y120	Tierra_del_Fuego_bog	0.609689	0.730432
Y121	Tierra_del_Fuego_bog	0.505389	0
Y122	Mexico_chinampa_1	1.29687	13.6974
Y123	Mexico_chinampa_1	1.53302	27.6605
Y124	Mexico_chinampa_2	1.61716	98.3255
Y125	Mexico_chinampa_2	1.61215	11.2549
Y126	Mexico_chinampa_2	1.58758	6.53059
Y127	Mexico_chinampa_1	1.46061	29.2782
Y128	Mexico_fen	1.47734	12.2825
Y129	Mexico_fen	1.07434	0
Y130	Mexico_fen	1.10204	-0.153209
Y131	Morocco_bog_1	0.952054	-2.02151
Y132	Morocco_bog_2	1.20123	-0.768865
Y133	Colombia_paramo	1.11104	0
Y134	Colombia_paramo	1.11625	0
Y135	Colombia_paramo	0.905055	0.485671
Y136	Colombia_drained_paramo	1.05613	-0.669676
Y137	Colombia_drained_paramo	1.00719	0.641319
Y138	Colombia_drained_paramo	1.00384	-1.71472
Y139	Pantanal_pasture_1	1.10178	-0.324583
Y140	Pantanal_pasture_1	0.964176	-0.185879
Y141	Pantanal_pasture_2	1.1433	-0.375734
Y142	Pantanal_pasture_2	0.955757	0
Y143	Pantanal_pasture_3	1.35963	55.6394
Y144	Pantanal_pasture_3	1.28449	32.5648
Y145	Pantanal_swamp_forest	1.20021	-0.431252
Y146	Pantanal_swamp_forest	1.11158	0
Y146B	Khabarovsk_fen	1.26012	0
Y147	Khabarovsk_drained_fen	0.926542	0
Y148	Kyrgyzstan_drained_fen	1.0637	2.96401
Y149	Kyrgyzstan_drained_fen	0.96785	-1.79823
Y150	Kyrgyzstan_fen_1	0.754682	-0.622698
Y151	Kyrgyzstan_fen_1	0.979402	0
Y152	Kyrgyzstan_fen_2	1.03693	0.179066
Y153	Kyrgyzstan_fen_2	0.765281	0
Y154	Myanmar_drained_fen_1	1.55635	76.7136
Y155	Myanmar_drained_fen_1	1.40614	212.984
Y156	Myanmar_drained_fen_2	1.43428	66.3097
Y157	Myanmar_drained_fen_1	1.62838	153.889
Y158	Myanmar_drained_fen_2	1.55623	-0.279227
Y159	Myanmar_fen	0.763112	0
Y160	Myanmar_drained_fen_2	1.57171	68.0197
Y161	Myanmar_drained_fen_1	1.5616	88.0028
Y162	Myanmar_fen	1.56372	8.0479
Y163	Borneo_drained_swamp	1.01333	446.462
Y164	Borneo_drained_swamp	1.02359	209.11
Y165	Borneo_swamp_forest	1.0253	25.8187
Y166	Borneo_swamp_forest	0.876811	71.0679
Y167	Borneo_swamp_forest	0.919074	1.21501
Y168	Borneo_swamp_forest	1.12153	45.0923
Y169	Borneo_drained_swamp	1.22464	113.168
Y170	Borneo_drained_swamp	1.08259	224.847
Y171	Montana_bog_2	1.13116	-0.138388
Y172	Montana_bog_2	1.18732	-0.469175
Y173	Montana_bog_2	1.10927	-0.00113337
Y174	Montana_Bog_1	0.753519	-1.71278
Y175	Montana_Bog_1	0.758831	-0.613638
Y176	Montana_Bog_1	0.806587	-0.435267
Y177	Taiwan_recreation	1.34473	-1.07049
Y178	Taiwan_recreation	1.40873	-1.07049
Y179	Taiwan_fen	1.46712	-0.992754
Y180	Taiwan_fen	1.39177	-0.992754
Y181	Finland_fen	0.734137	-0.0297424
Y182	Finland_fen	0.377776	-0.447051
Y183	Finland_fen	0.409533	-0.406816
Y184	Finland_drained_fen	0.230243	-0.522867
Y185	Finland_drained_fen	0.326823	-0.589441
Y186	Finland_drained_fen	0.48147	-1.01197
Y187	Finland_drained_fen	0.398861	-0.522867
Y188	Finland_drained_fen	0.490371	-1.03152
Y189	Finland_drained_fen	0.550021	-1.26496
Y190	Uganda_rice_paddy	0.841825	0
Y191	Uganda_rice_paddy	1.13124	8.72572
Y192	Uganda_rice_paddy	1.12478	2106.08
Y193	Uganda_rice_paddy	1.18479	96.0224
Y194	Florida_restored_wetland_wet	1.38246	16.8801
Y195	Florida_tomato_field	1.33545	5.19706
Y196	Florida_restored_wetland_dry	1.16052	8.58194
Y198	Morocco_bog_2	1.04916	0
Y199	Morocco_bog_2	1.06635	1.03339

## Sheet: EDFig.1
	Site	N2O	Max_temperature_of_warmest_month	Agricultural_intensity	Land_use
Y001	Iceland_fen_1	-0.370978	11.2	1	fen
Y002	Iceland_fen_1	-1.51428	11.2	1	fen
Y003	Iceland_fen_1	1.49403	11.2	1	fen
Y004	Iceland_fen_1	0	11.2	1	fen
Y005	Iceland_drained_fen_2	-3.47807	11.8	1	pasture
Y006	Iceland_drained_fen_2	0	11.8	1	pasture
Y007	Iceland_drained_fen_2	0.563827	11.8	1	pasture
Y008	Iceland_drained_fen_2	0	11.8	1	pasture
Y009	Iceland_drained_fen	-0.947342	12.6	1	pasture
Y010	Iceland_drained_fen	0	12.6	1	pasture
Y011	Iceland_drained_fen	0	12.6	1	pasture
Y012	Iceland_drained_fen	0	12.6	1	pasture
Y013	Iceland_drained_fen	-0.993963	12.6	0	pasture
Y014	Iceland_drained_fen	0	12.6	0	pasture
Y015	Iceland_drained_fen	-0.0844682	12.6	0	pasture
Y016	Iceland_drained_fen	-0.604647	12.6	0	pasture
Y017	Romania_bog_1	0	21.1	0	bog
Y018	Romania_bog_1	-0.0144803	21.1	0	bog
Y019	Romania_bog_1	0.176546	21.1	0	bog
Y020	Romania_bog_forest_1	1.28295	21.1	1	forest
Y021	Romania_bog_forest_1	0.124656	21.1	1	forest
Y022	Romania_bog_forest_1	-0.368154	21.1	1	forest
Y023	Brazil_drained_floodplain	20.6931	26.8	2	pasture
Y024	Brazil_drained_floodplain	16.3266	26.8	2	pasture
Y025	Brazil_drained_floodplain	3.64401	26.8	2	pasture
Y026	Brazil_floodplain	13.715	26.8	0	fen
Y027	Brazil_floodplain	0.0100885	26.8	0	fen
Y028	Brazil_floodplain	-0.218747	26.8	0	fen
Y032	Quebec_drained_bog	19.7758	26.1	2	pasture
Y033	Quebec_drained_bog	112.323	26.1	2	pasture
Y034	Quebec_drained_bog	58.7317	26.1	2	pasture
Y035	Bashkortostan_drained_floodplain_1	31.9444	25.3	1	hay_field
Y036	Bashkortostan_drained_floodplain_1	4.72693	25.3	1	hay_field
Y037	Bashkortostan_drained_floodplain_1	6.44579	25.3	1	hay_field
Y038	Bashkortostan_fen	0.526875	25.1	0	fen
Y039	Bashkortostan_fen	-0.123724	25.1	0	fen
Y040	Bashkortostan_fen	-0.543511	25.1	0	fen
Y041	Bashkortostan_drained_floodplain_2	78.6965	25.3	0	fen
Y042	Bashkortostan_drained_floodplain_2	135.522	25.3	0	fen
Y043	Bashkortostan_drained_floodplain_2	206.046	25.3	0	fen
Y044	Bashkortostan_drained_fen	2.37163	25.2	1	peat_extraction
Y045	Bashkortostan_drained_fen	4.64105	25.2	1	peat_extraction
Y046	Estonia_drained_floodplain	13.6271	22.3	2	hay_field
Y047	Estonia_drained_floodplain	33.5794	22.3	2	hay_field
Y048	Estonia_drained_floodplain	177.041	22.3	2	hay_field
Y049	Florida_swamp_forest_1	4.57142	30.5	0	forest
Y050	Florida_swamp_forest_1	14.0174	30.5	0	forest
Y051	Florida_swamp_forest_1	19.1977	30.5	0	forest
Y052	Florida_swamp_forest_1	28.0555	30.5	0	forest
Y053	France_transitional_bog_1	1.14961	24.8	0	bog
Y054	France_transitional_bog_1	-0.429116	24.8	0	bog
Y055	Uganda_drained_fen_1	688.783	23.8	3	arable
Y056	Uganda_drained_fen_2	203.075	23.8	2	pasture
Y057	Uganda_drained_fen_2	193.903	23.8	2	pasture
Y058	Uganda_fen	29.1133	24.4	2	pasture
Y059	Uganda_fen	-0.536702	24.4	2	pasture
Y060	Uganda_drained_fen_1	239.687	24.4	3	arable
Y061	Uganda_drained_fen_2	146.698	23.8	2	pasture
Y062	Uganda_drained_fen_2	254.971	23.8	2	pasture
Y063	Siberia_bog_forest	0	22.6	0	forest
Y064	Siberia_bog_forest	-1.18749	22.6	0	forest
Y065	Siberia_bog	0.100083	22.6	0	bog
Y066	Siberia_bog	-0.934399	22.6	0	bog
Y067	Siberia_bog_forest	0	22.6	0	forest
Y068	Siberia_bog	0	22.6	0	bog
Y069	Siberia_bog_forest	0	22.6	0	forest
Y070	Siberia_fen	0.200385	22.7	0	fen
Y071	Siberia_fen	0	22.7	0	fen
Y072	France_transitional_bog_2	-0.553841	24.8	0	bog
Y073	France_transitional_bog_2	0.266859	24.8	0	bog
Y074	Estonia_floodplain	2.52721	22.3	1	fen
Y075	Estonia_floodplain	26.663	22.3	1	fen
Y076	Estonia_floodplain	0	22.3	1	fen
Y077	Florida_swamp_forest_2	0	30.5	0	forest
Y078	Florida_swamp_forest_2	3.669	30.5	0	forest
Y079	Florida_swamp_forest_2	0	30.5	0	forest
Y080	Florida_swamp_forest_2	0	30.5	0	forest
Y081	Tasmania_blanket_bog	1.328	18	2	bog
Y082	Tasmania_blanket_bog	-1.02987	18	2	bog
Y083	Tasmania_blanket_bog	0	18	2	bog
Y084	Tasmania_drained_fen_1	8.30903	19.3	2	pasture
Y085	Tasmania_drained_fen_2	10.4834	19.1	3	arable
Y086	Tasmania_fen	0.976415	19.1	0	fen
Y087	Tasmania_raised_bog	2.31499	17.8	3	peat_extraction
Y088	Tasmania_raised_bog	-2.85628	17.8	3	peat_extraction
Y089	Tasmania_raised_bog	0	17.4	0	peat_extraction
Y090	New_Zealand_drained_fen_1	74.5904	22.5	1	pasture
Y091	New_Zealand_fen_1	1.01533	22.5	0	fen
Y092	New_Zealand_fen_2	5.18462	15.6	1	fen
Y093	New_Zealand_fen_2	0.670335	15.6	0	fen
Y094	Romania_bog_forest_2	11.0601	21.1	1	forest
Y095	Romania_bog_2	0.42136	21.1	0	bog
Y096	Romania_bog_2	-0.21985	21.1	0	bog
Y097	Romania_bog_2	-0.144379	21.1	0	bog
Y098	Romania_bog_forest_2	-0.9542	21.1	1	forest
Y099	Romania_bog_forest_2	0.487599	21.1	1	forest
Y100	California_fen	0.472751	31.4	0	fen
Y101	California_drained_fen	69.847	31.4	1	hay_field
Y102	French_Pyrenees_fen	27.6643	21.2	1	fen
Y103	Catalonia_transitional_bog	0	19.7	1	pasture
Y104	Catalonia_transitional_bog	0	19.7	1	pasture
Y105	Catalonia_transitional_bog	18.9005	19.7	1	pasture
Y106	Wales_fen	0	16.8	1	pasture
Y107	Wales_fen	0	16.8	1	pasture
Y108	Wales_blanket_bog	0	16.5	1	bog
Y109	Wales_blanket_bog	0	16.5	1	bog
Y110	Wales_drained_bog	0	16.5	1	bog
Y111	Wales_drained_bog	0	16.5	1	bog
Y112	Tierra_del_Fuego_fen	0	11.8	0	fen
Y113	Tierra_del_Fuego_fen	0	11.8	0	fen
Y114	Tierra_del_Fuego_fen	0	11.8	0	fen
Y115	Tierra_del_Fuego_fen	0	11.8	0	fen
Y116	Tierra_del_Fuego_fen	0	11.8	0	fen
Y117	Tierra_del_Fuego_bog	7.40109	11.8	0	bog
Y118	Tierra_del_Fuego_bog	-0.68795	11.8	0	bog
Y119	Tierra_del_Fuego_bog	0	11.8	0	bog
Y120	Tierra_del_Fuego_bog	0.730432	11.8	0	bog
Y121	Tierra_del_Fuego_bog	0	11.8	0	bog
Y122	Mexico_chinampa_1	13.6974	25.4	3	arable
Y123	Mexico_chinampa_1	27.6605	25.4	3	arable
Y124	Mexico_chinampa_2	98.3255	25.4	1	pasture
Y125	Mexico_chinampa_2	11.2549	25.4	1	pasture
Y126	Mexico_chinampa_2	6.53059	25.4	1	pasture
Y127	Mexico_chinampa_1	29.2782	25.4	3	arable
Y128	Mexico_fen	12.2825	25.4	0	fen
Y129	Mexico_fen	0	25.4	0	fen
Y130	Mexico_fen	-0.153209	25.4	0	fen
Y131	Morocco_bog_1	-2.02151	28.3	0	bog
Y132	Morocco_bog_2	-0.768865	27	0	bog
Y133	Colombia_paramo	0	12.5	0	bog
Y134	Colombia_paramo	0	12.5	0	bog
Y135	Colombia_paramo	0.485671	12.5	0	bog
Y136	Colombia_drained_paramo	-0.669676	14.1	2	pasture
Y137	Colombia_drained_paramo	0.641319	14.1	2	pasture
Y138	Colombia_drained_paramo	-1.71472	14.1	2	pasture
Y139	Pantanal_pasture_1	-0.324583	32.5	1	pasture
Y140	Pantanal_pasture_1	-0.185879	32.5	1	pasture
Y141	Pantanal_pasture_2	-0.375734	32.5	1	pasture
Y142	Pantanal_pasture_2	0	32.5	1	pasture
Y143	Pantanal_pasture_3	55.6394	32.5	1	pasture
Y144	Pantanal_pasture_3	32.5648	32.5	1	pasture
Y145	Pantanal_swamp_forest	-0.431252	32.5	0	forest
Y146	Pantanal_swamp_forest	0	32.5	0	forest
Y146B	Khabarovsk_fen	0	25.6	0	fen
Y147	Khabarovsk_drained_fen	0	25.5	1	pasture
Y148	Kyrgyzstan_drained_fen	2.96401	15.6	2	pasture
Y149	Kyrgyzstan_drained_fen	-1.79823	15.6	2	pasture
Y150	Kyrgyzstan_fen_1	-0.622698	15.9	1	fen
Y151	Kyrgyzstan_fen_1	0	15.9	1	fen
Y152	Kyrgyzstan_fen_2	0.179066	14.7	1	fen
Y153	Kyrgyzstan_fen_2	0	14.7	1	fen
Y154	Myanmar_drained_fen_1	76.7136	33.1	3	arable
Y155	Myanmar_drained_fen_1	212.984	33.1	3	arable
Y156	Myanmar_drained_fen_2	66.3097	33.1	1	pasture
Y157	Myanmar_drained_fen_1	153.889	33.1	3	arable
Y158	Myanmar_drained_fen_2	-0.279227	33.1	1	pasture
Y159	Myanmar_fen	0	33.2	1	fen
Y160	Myanmar_drained_fen_2	68.0197	33.2	1	pasture
Y161	Myanmar_drained_fen_1	88.0028	33.1	3	arable
Y162	Myanmar_fen	8.0479	33.1	0	fen
Y163	Borneo_drained_swamp	446.462	30.2	3	arable
Y164	Borneo_drained_swamp	209.11	30.2	3	arable
Y165	Borneo_swamp_forest	25.8187	30.2	0	forest
Y166	Borneo_swamp_forest	71.0679	30.2	0	forest
Y167	Borneo_swamp_forest	1.21501	30.2	0	forest
Y168	Borneo_swamp_forest	45.0923	30.2	0	forest
Y169	Borneo_drained_swamp	113.168	30.3	3	arable
Y170	Borneo_drained_swamp	224.847	30.2667	2	arable
Y171	Montana_bog_2	-0.138388	27.6	1	pasture
Y172	Montana_bog_2	-0.469175	27.6	1	pasture
Y173	Montana_bog_2	-0.00113337	27.6	1	pasture
Y174	Montana_Bog_1	-1.71278	24.4	0	bog
Y175	Montana_Bog_1	-0.613638	24.4	0	bog
Y176	Montana_Bog_1	-0.435267	24.4	0	bog
Y177	Taiwan_recreation	-1.07049	28.2	2	Recreation
Y178	Taiwan_recreation	-1.07049	28.2	2	Recreation
Y179	Taiwan_fen	-0.992754	28.2	1	fen
Y180	Taiwan_fen	-0.992754	28.2	1	fen
Y181	Finland_fen	-0.0297424	18.1	0	fen
Y182	Finland_fen	-0.447051	18.1	0	fen
Y183	Finland_fen	-0.406816	18.1	0	fen
Y184	Finland_drained_fen	-0.522867	18.1	0	forest
Y185	Finland_drained_fen	-0.589441	18.1	0	forest
Y186	Finland_drained_fen	-1.01197	18.1	0	forest
Y187	Finland_drained_fen	-0.522867	18.1	0	forest
Y188	Finland_drained_fen	-1.03152	18.1	0	forest
Y189	Finland_drained_fen	-1.26496	18.1	0	forest
Y190	Uganda_rice_paddy	0	29.7	3	arable
Y191	Uganda_rice_paddy	8.72572	29.7	3	arable
Y192	Uganda_rice_paddy	2106.08	29.7	3	arable
Y193	Uganda_rice_paddy	96.0224	29.7	3	arable
Y194	Florida_restored_wetland_wet	16.8801	30.4	0	fen
Y195	Florida_tomato_field	5.19706	30.5	1	pasture
Y196	Florida_restored_wetland_dry	8.58194	30.4	0	fen
Y198	Morocco_bog_2	0	27	0	bog
Y199	Morocco_bog_2	1.03339	27	0	bog

## Sheet: EDFig.2
		N2O	nir	nosZI	nosZII	amoA_bact	amoA_arch	nrfA	nifH	n-damo	comammox		Land_use	Vegetation_type
Bashkortostan_drained_fen		1.26729	17.145	7.94	8.725	6.335	7.955	4.1	8.545	6.13	2.985		peat_extract	sedges
Bashkortostan_drained_floodplain_1		1.46795	17.1367	7.94333	8.86667	8.53	7.15333	4.89333	9.25333	5.65	5.60333		hay_field	grasses
Bashkortostan_drained_floodplain_2		2.19058	16.7833	7.40333	7.88	7.41333	6.19333	3.8	8.31333	5.83	2.51667		fen	sedges
Bashkortostan_fen		1.17483	18.0367	8.02667	8.86667	6.48667	5.68333	4.50333	9.96667	7.48667	5.91333		fen	sedges
Borneo_drained_swamp		2.43336	9.7425	7.4075	6.78	1.18	7.8175	2.535	8.5925	1.18	1.18		arable	bare_soil
Borneo_swamp_forest		1.94748	15.33	7.6625	7.3225	1.18	8.1125	4.4675	9.4775	1.18	1.18		forest	tropical_forest
Brazil_drained_floodplain		1.45566	19.65	8.36333	9.05333	6.36667	8.04333	5.58	10.4333	7.42	5.69		pasture	grasses
Brazil_floodplain		1.29003	19.7467	8.16	8.82333	5.3	8.66	4.72333	10.4667	6.55333	6.63		fen	sedges
California_drained_fen		1.92865	17.41	8.12	8.8	8.05	7.68	6.14	8.62	5.31	1.18		hay_field	sedges
California_fen		1.18949	18.7	8.63	8.2	4.67	7.74	6.36	9.88	6.75	7.45		fen	sedges
Catalonia_transitional_bog		1.32838	16.9533	8.24	8.03	4.34333	3.72	3.22667	9.88333	6.15667	2.71		pasture	mosses
Colombia_drained_paramo		1.15897	18.7667	9.30333	7.79667	6.03667	7.22667	5.17667	10.8333	8.00333	5.84333		pasture	grasses
Colombia_paramo		1.18079	18.0467	8.94667	7.61333	5.69	5.75333	5.50333	10.6	6.48333	6.42667		bog	grasses
Estonia_drained_floodplain		1.95303	18.8833	8.28	8.16667	7.48	8.00667	4.95	8.98667	6.45667	6.17333		hay_field	sedges
Estonia_floodplain		1.39322	18.7567	8.89	9.05	7.18333	7.80667	4.83	9.93333	6.07333	6.70667		fen	sedges
Finland_drained_fen		1.15163	14.9583	7.04167	7.795	6.46667	4.89167	5.28667	10.015	6.915	1.18		forest	sedges
Finland_fen		1.16742	16.48	7.30333	3.37667	5.28333	4.16	4.08667	9.86	6.24333	1.18		fen	sedges
Florida_restored_wetland_dry		1.37254	14.82	1.18	7.66	5.31	6.62	4.75	7.62	4.51	3.88		fen	bare_soil
Florida_restored_wetland_wet		1.50352	14.72	6.66	7.35	3.7	5.84	3.56	8.99	5.52	4.82		fen	bare_soil
Florida_swamp_forest_1		1.49779	19.035	8.4	8.82	4.6	7.8025	5.1625	9.8375	6.625	6.17		forest	tropical_forest
Florida_swamp_forest_2		1.20187	18.835	8.495	8.94	6.46	7.945	5.595	9.8925	6.995	6.09		forest	tropical_forest
Florida_tomato_field		1.30535	17.36	8.14	7.51	5.99	7.4	5.08	9.12	6.53	5.64		pasture	bare_soil
France_transitional_bog_1		1.18639	13.535	7.28	8.37	5.2	6.615	5.7	9.745	5.415	3.26		bog	sedges
France_transitional_bog_2		1.17202	17.03	8.1	8.77	6.635	6.945	4.665	9.83	5.5	4.9		bog	sedges
French_Pyrenees_fen		1.63002	19.89	7.41	8.7	7.99	1.18	5.54	11.1	6.75	6.1		fen	sedges
Iceland_drained_fen		1.1665	13.385	6.50625	4.50625	3.83375	2.3725	2.83375	7.51	4.19	1.18		pasture	sedges
Iceland_drained_fen_2		1.15442	16.76	7.8	9.1525	5.745	5.55	5.12	9.52	5.4425	5.6975		pasture	sedges
Iceland_fen_1		1.17326	17.9225	7.6925	7.95	5.305	4.86	5.9825	9.84	5.9775	3.2075		fen	sedges
Khabarovsk_drained_fen		1.17609	17.84	8.27	7.36	6.65	7.53	1.18	9.07	7.53	1.18		pasture	sedges
Khabarovsk_fen		1.17609	15.93	8.13	1.18	7.78	5.45	4.78	9.2	5.98	1.18		fen	sedges
Kyrgyzstan_drained_fen		1.19257	19.225	8.49	7.415	6.72	6.35	5.185	10.5	6.86	6.1		pasture	sedges
Kyrgyzstan_fen_1		1.16702	18.605	7.46	7.8	5.1	3	5.505	10.3	6.705	4.845		fen	sedges
Kyrgyzstan_fen_2		1.17869	18.935	7.63	7.845	5.63	3.35	5.835	10.7	7.075	3.295		fen	sedges
Mexico_chinampa_1		1.58599	17.2133	7.18333	8.39	7.12333	7.82667	3.87667	8.54333	5.85333	5.96667		arable	bare_soil
Mexico_chinampa_2		1.73	17.5267	7.5	7.95	7.99667	8.06667	4.98333	8.79333	5.07667	5.89667		pasture	grasses
Mexico_fen		1.27974	19.28	8.37333	8.89333	7.25667	7.31	5.59	9.81667	6.89	7.17333		fen	sedges
Montana_Bog_1		1.1486	18.0833	8.46	7.69333	4.13667	3.66667	5.15	9.98	6.43	1.18		bog	sedges
Montana_bog_2		1.17016	19.49	8.02	8.64333	6.79667	7.21667	5.73	9.91667	6.93667	5.76333		pasture	sedges
Morocco_bog_1		1.11327	15.65	7.02	7.8	5.42	6.42	5.98	8.94	6.34	3.96		bog	mosses
Morocco_bog_2		1.17859	17.2	7.78667	8.31667	4.78	7.61333	5.41	9.24333	6.28667	4.24667		bog	mosses
Myanmar_drained_fen_1		2.16995	17.4325	7.87	8.53	6.7825	7.4125	4.66	9.145	4.925	5.95		arable	bare_soil
Myanmar_drained_fen_2		1.77585	18.76	8.50333	9.22	7.06333	8.37667	5.23333	9.65	6.76	6.26667		pasture	grasses
Myanmar_fen		1.27932	19.845	8.86	9.64	7.12	8.45	6.095	10.6	6.745	6.72		fen	grasses
New_Zealand_drained_fen_1		1.95226	16.36	7.31	8.17	7.24	8	4.72	9.41	5.74	1.18		pasture	sedges
New_Zealand_fen_1		1.20466	13.96	5.9	1.18	4.26	1.18	4.47	9.46	5.61	4.94		fen	sedges
New_Zealand_fen_2		1.25346	17.865	7.43	7.715	6.735	6.54	5.085	9.875	5.595	2.985		fen	sedges
Pantanal_pasture_1		1.16864	15.225	7.015	7.15	1.18	5.9	3.465	8.755	4.955	1.18		pasture	herbs
Pantanal_pasture_2		1.17056	15.745	7.81	7.41	1.18	6.245	3.665	9.36	5.21	1.18		pasture	herbs
Pantanal_pasture_3		1.77159	16.48	7.865	8.31	1.18	6.545	5.42	9.225	4.985	1.18		pasture	herbs
Pantanal_swamp_forest		1.16982	17.05	7.73	7.935	1.18	5.035	4.405	9.335	5.58	1.18		forest	tropical_forest
Quebec_drained_bog		1.89548	17.4033	7.96667	8.59	7.88667	7.42667	5.79667	9.42333	7.07667	5.75		pasture	herbs
Romania_bog_1		1.17773	12.0833	7.50667	1.18	4.9	1.18	3.66333	8.78667	5.89	5.08		bog	mosses
Romania_bog_2		1.17667	10.3	7.52	3.54667	4.84333	1.18	3.27667	9.12333	5.99333	2.61333		bog	mosses
Romania_bog_forest_1		1.18592	14.78	8.32667	8.13333	4.87333	4.93333	4.84667	10.0933	6.75	1.18		forest	mosses
Romania_bog_forest_2		1.26795	12.6467	7.99667	7.84667	5.59667	5.79	5.55333	9.83	7.04333	3.74		forest	mosses
Siberia_bog		1.16801	11.3367	6.50667	1.18	3.15667	3.42667	3.77667	9.34	3.80667	2.44667		bog	mosses
Siberia_bog_forest		1.16739	9.51	1.18	1.18	3.5075	1.93	2.225	8.54	4.9175	1.18		forest	mosses
Siberia_fen		1.17898	17.31	8.395	8.6	6.135	5.705	4.44	9.56	7.31	5.99		fen	sedges
Taiwan_fen		1.14644	17.82	7.805	8.23	5.78	8.11	6.07	9.86	6.645	5.745		fen	grasses
Taiwan_recreation		1.14395	17.435	7.875	8.12	5.885	7.015	5.175	10.25	5.355	5.81		NA	bare_soil
Tasmania_blanket_bog		1.17898	10.0367	5.59667	1.18	4.53667	1.91667	2.80667	8.09667	2.68333	1.18		bog	sedges
Tasmania_drained_fen_1		1.36754	14.92	8.45	7.11	6.76	5.71	3.81	8.43	5.49	1.18		pasture	grasses
Tasmania_drained_fen_2		1.4062	18.44	8.27	8.51	8.22	6.96	4.36	8.4	5.52	7		arable	bare_soil
Tasmania_fen		1.20358	17.62	8.03	8.63	6.92	7.3	5.44	9.85	7.1	6.03		fen	sedges
Tasmania_raised_bog		1.17075	15.1867	7.06667	3.42	5.52333	5.74	4.57667	9.75667	6.36333	3.93667		peat_extract	bare_soil
Tierra_del_Fuego_bog		1.21717	10.992	4.984	5.28	4.208	4.598	4.534	8.782	5.544	1.18		bog	mosses
Tierra_del_Fuego_fen		1.17609	18.538	8.406	7.956	5.566	4.68	5.798	10.074	7.012	2.504		fen	grasses
Uganda_drained_fen_1		2.68055	17.94	8.32	8.87	6.41	8.4	5.585	10.095	6.62	5.16		arable	bare_soil
Uganda_drained_fen_2		2.33175	18.7175	8.6075	9.1175	6.96	8.1825	5.6875	10.025	6.675	5.855		pasture	sedges
Uganda_fen		1.46665	17.325	8.79	8.38	5.935	8.445	5.235	10.14	6.61	5.02		pasture	sedges
Uganda_rice_paddy		2.75412	17.96	7.8675	7.88	5.6525	6.9125	4.9	9.2775	5.4275	5.6		arable	bare_soil
Wales_blanket_bog		1.17609	16.495	8.41	7.45	6.005	8.055	6.49	10.7	6.28	5.9		bog	mosses
Wales_drained_bog		1.17609	17.265	7.815	8.09	6.705	7.715	6.085	10.95	6.365	5.72		bog	mosses
Wales_fen		1.17609	17.455	9.075	7.915	5.825	7.135	6.315	10.6	7.085	3.105		pasture	sedges

[truncated: 9 more sheets: EDFig.3, EDFig.4, EDFig.5, EDFig.6, EDFig.7 , EDFig.8, EDFig.9, EDFig. 10, EDFig.11]
